# Supplementary material for: Biochemical and proteomic analyses of venom from a new pit viper, Protobothrops kelomohy
Source: J Venom Anim Toxins Incl Trop Dis. 2022 Apr 11;28:e20210080. doi: 10.1590/1678-9199-JVATITD-2021-0080 (PMC9005077; doi:10.1590/1678-9199-JVATITD-2021-0080)
Supplement: Additional file 2. [file 1678-9199-jvatitd-28-e20210080-s2.zip › jvatitd-2021-0080_suppl2_20220324/Protobothrops replication3/Rep3_Protobothrops5_BC7_01_19302.mgf]

CHARGE=1+, 2+ and 3+
###	
###	\\10.11.12.207\(D) Data\Data\onrapak\2020\Feb-04-2020\Rep3_Protobothrops5_BC7_01_19302.d\analysis.baf
###	Rep3_Protobothrops5_BC7_01_19302.d
###	Instrument: micrOTOF-Q II
###    Rep3_Protobothrops5
###    PeakWidth 5.00, MiniumIntensity 100, S/N 1Apply threshold 0, Threshold 10
###    Retain Residuals no, Create neutrally no,
###    FullScan Parameters: AdductIon (+)+H (-)-H, LowMass 350, HighMass 3000, MaxCharge charge decon 4, MinPeaks 3
###    Perf. isotope decon yes, Max Charge Istopic decon 3, MW agreement 5.00, Abund. cutoff 3.00, Envelope cutoff 75.00
###    MaxRes   Parameters: AdductIon (+)+H (-)-H, LowMass 350, HighMass 3000 
###    Perf. isotope decon yes, Max Charge Istopic decon 3, Abund. cutoff 2.00
###    MSn      Parameters: AdductIon (+)+H (-)-H, LowMass 100, HighMass 2500 
###    Perf. isotope decon yes, Max Charge Istopic decon 2, Abund. cutoff 0.50
###    Global Charge Limit: yes 3, Prefer FullScan Result: yes, Export what: 2 (0=non deconv/1=deconv only/2=mixed), NoMSMSSignals: 25, Intensity threshold: 100, NoMSSignals (deconv): 2, NoMSSignals (non-deconv): 2, NormalizeData: no, SingleCharged: yes
###FS:    #m/z: 584.61861 #charge   3
###MaxRes:#m/z:  0.00000 #charge-128
###MS: 603
###MSMS: 604
BEGIN IONS
TITLE=Cmpd 2, AutoMSn(584.6186), 10.3 min
RTINSECONDS=616.68
SCANS=MS: 603 MSMS: 604
PEPMASS=584.61861	6769
CHARGE=3+
328.89546	100	
578.60815	118	
631.83371	103	
675.34170	127	
747.88259	114	
804.36308	127	
END IONS

###FS:    #m/z: 584.61658 #charge   3
###MaxRes:#m/z:  0.00000 #charge-128
###MS: 605
###MSMS: 606
BEGIN IONS
TITLE=Cmpd 3, AutoMSn(584.6166), 10.3 min
RTINSECONDS=618.696
SCANS=MS: 605 MSMS: 606
PEPMASS=584.61658	8459
CHARGE=3+
404.85948	101	
631.83644	144	
675.35204	123	
718.84835	102	
747.37386	144	
END IONS

###FS:    #m/z: 584.61683 #charge   3
###MaxRes:#m/z:  0.00000 #charge-128
###MS: 607
###MSMS: 608
BEGIN IONS
TITLE=Cmpd 4, AutoMSn(584.6168), 10.3 min
RTINSECONDS=620.713
SCANS=MS: 607 MSMS: 608
PEPMASS=584.61683	11224
CHARGE=3+
536.92540	112	
603.31033	188	
675.34451	142	
675.84837	110	
END IONS

###FS:    #m/z: 584.61824 #charge   3
###MaxRes:#m/z:  0.00000 #charge-128
###MS: 609
###MSMS: 610
BEGIN IONS
TITLE=Cmpd 5, AutoMSn(584.6182), 10.4 min
RTINSECONDS=622.732
SCANS=MS: 609 MSMS: 610
PEPMASS=584.61824	10816
CHARGE=3+
632.32406	121	
675.34477	150	
675.83084	142	
804.41652	104	
END IONS

###FS:    #m/z: 584.61607 #charge   3
###MaxRes:#m/z:  0.00000 #charge-128
###MS: 611
###MSMS: 612
BEGIN IONS
TITLE=Cmpd 6, AutoMSn(584.6161), 10.4 min
RTINSECONDS=624.747
SCANS=MS: 611 MSMS: 612
PEPMASS=584.61607	8300
CHARGE=3+
385.14006	151	
631.90703	119	
675.33529	128	
END IONS

###FS:    #m/z: 655.30714 #charge   2
###MaxRes:#m/z:  0.00000 #charge-128
###MS: 628
###MSMS: 629
BEGIN IONS
TITLE=Cmpd 8, AutoMSn(655.3071), 10.7 min
RTINSECONDS=642.095
SCANS=MS: 628 MSMS: 629
PEPMASS=655.30714	2684
CHARGE=2+
607.27479	125	
744.34522	104	
END IONS

###FS:    #m/z: 655.05630 #charge   2
###MaxRes:#m/z:  0.00000 #charge-128
###MS: 630
###MSMS: 631
BEGIN IONS
TITLE=Cmpd 9, AutoMSn(655.0563), 10.7 min
RTINSECONDS=644.126
SCANS=MS: 630 MSMS: 631
PEPMASS=655.05630	4835
CHARGE=2+
799.73116	100	
END IONS

###FS:    #m/z: 655.05402 #charge   2
###MaxRes:#m/z:  0.00000 #charge-128
###MS: 632
###MSMS: 633
BEGIN IONS
TITLE=Cmpd 10, AutoMSn(655.0540), 10.8 min
RTINSECONDS=646.15
SCANS=MS: 632 MSMS: 633
PEPMASS=655.05402	7204
CHARGE=2+
595.28926	128	
744.33409	113	
END IONS

###FS:    #m/z: 449.56235 #charge   3
###MaxRes:#m/z:  0.00000 #charge-128
###MS: 634
###MSMS: 635
BEGIN IONS
TITLE=Cmpd 11, AutoMSn(449.5624), 10.8 min
RTINSECONDS=648.187
SCANS=MS: 634 MSMS: 635
PEPMASS=449.56235	2936
CHARGE=3+
433.22300	325	
514.22970	138	
520.24696	534	1+
624.29553	127	
835.40994	135	
END IONS

###FS:    #m/z: 449.56189 #charge   3
###MaxRes:#m/z:  0.00000 #charge-128
###MS: 636
###MSMS: 637
BEGIN IONS
TITLE=Cmpd 12, AutoMSn(449.5619), 10.8 min
RTINSECONDS=650.225
SCANS=MS: 636 MSMS: 637
PEPMASS=449.56189	5770
CHARGE=3+
367.17336	109	
433.21582	438	
477.74805	162	
486.75078	124	
520.24682	1025	1+
606.79811	106	
615.29466	310	1+
624.30187	202	
633.32998	121	
697.31995	162	
714.33788	158	
734.39485	143	
835.42574	176	
END IONS

###FS:    #m/z: 449.56314 #charge   3
###MaxRes:#m/z:  0.00000 #charge-128
###MS: 638
###MSMS: 639
BEGIN IONS
TITLE=Cmpd 13, AutoMSn(449.5631), 10.9 min
RTINSECONDS=652.26
SCANS=MS: 638 MSMS: 639
PEPMASS=449.56314	10566
CHARGE=3+
376.19189	206	
385.18254	117	
413.17894	133	
433.21826	727	
437.55677	104	
486.76233	110	
512.24720	149	
520.24791	1450	1+
527.85324	141	
528.24574	119	
569.26482	102	
571.78251	139	
580.78882	116	
597.27151	126	
624.30107	434	1+
633.34217	166	
696.31943	150	
710.34311	133	
714.33168	127	
734.38083	329	1+
835.42813	385	1+
END IONS

###FS:    #m/z: 673.84153 #charge   2
###MaxRes:#m/z:  0.00000 #charge-128
###MS: 638
###MSMS: 640
BEGIN IONS
TITLE=Cmpd 14, AutoMSn(673.8415), 10.9 min
RTINSECONDS=652.76
SCANS=MS: 638 MSMS: 640
PEPMASS=673.84153	3167
CHARGE=2+
734.39093	128	
780.71199	107	
END IONS

###FS:    #m/z: 673.83901 #charge   2
###MaxRes:#m/z:  0.00000 #charge-128
###MS: 641
###MSMS: 642
BEGIN IONS
TITLE=Cmpd 15, AutoMSn(673.8390), 10.9 min
RTINSECONDS=655.289
SCANS=MS: 641 MSMS: 642
PEPMASS=673.83901	4897
CHARGE=2+
484.25924	101	
494.22298	109	
513.23873	123	
520.24826	192	
673.83284	428	
835.43335	265	1+
END IONS

###FS:    #m/z: 673.83686 #charge   2
###MaxRes:#m/z:  0.00000 #charge-128
###MS: 643
###MSMS: 644
BEGIN IONS
TITLE=Cmpd 16, AutoMSn(673.8369), 11.0 min
RTINSECONDS=657.303
SCANS=MS: 643 MSMS: 644
PEPMASS=673.83686	4999
CHARGE=2+
477.74608	107	
664.83036	116	
673.83958	209	
674.34170	172	
734.36218	117	
835.44124	113	
END IONS

###FS:    #m/z: 398.87735 #charge   3
###MaxRes:#m/z:  0.00000 #charge-128
###MS: 652
###MSMS: 653
BEGIN IONS
TITLE=Cmpd 20, AutoMSn(398.8773), 11.1 min
RTINSECONDS=666.366
SCANS=MS: 652 MSMS: 653
PEPMASS=398.87735	8782
CHARGE=3+
321.68201	122	
330.20173	132	
387.71210	128	
400.22365	210	
417.25640	659	1+
421.21291	156	
490.21756	189	
519.19777	190	
530.33867	260	
533.75811	115	
538.17675	107	
774.41170	579	1+
904.44405	112	
END IONS

###FS:    #m/z: 355.20952 #charge   3
###MaxRes:#m/z:  0.00000 #charge-128
###MS: 652
###MSMS: 654
BEGIN IONS
TITLE=Cmpd 21, AutoMSn(355.2095), 11.1 min
RTINSECONDS=666.867
SCANS=MS: 652 MSMS: 654
PEPMASS=355.20952	3843
CHARGE=3+
360.19680	258	
459.26287	338	
464.26727	214	
492.26501	610	1+
572.33639	140	
END IONS

###FS:    #m/z: 398.87877 #charge   3
###MaxRes:#m/z:  0.00000 #charge-128
###MS: 656
###MSMS: 657
BEGIN IONS
TITLE=Cmpd 23, AutoMSn(398.8788), 11.2 min
RTINSECONDS=670.393
SCANS=MS: 656 MSMS: 657
PEPMASS=398.87877	14481
CHARGE=3+
321.19381	136	
379.19503	103	
388.20420	111	
400.22244	195	
405.55291	228	
408.13424	156	
417.25583	1337	1+
443.23340	183	
490.22383	111	
518.22139	313	1+
530.33712	336	
533.76776	227	
536.22908	144	
648.25472	228	
659.38024	170	
665.28147	115	
756.39561	100	
774.41306	648	1+
903.45112	167	
END IONS

###FS:    #m/z: 355.20939 #charge   3
###MaxRes:#m/z:  0.00000 #charge-128
###MS: 656
###MSMS: 658
BEGIN IONS
TITLE=Cmpd 24, AutoMSn(355.2094), 11.2 min
RTINSECONDS=670.894
SCANS=MS: 656 MSMS: 658
PEPMASS=355.20939	10189
CHARGE=3+
360.20035	821	1+
447.24631	235	1+
459.26823	1290	1+
464.27167	522	1+
492.26680	1496	1+
499.73866	137	
572.34463	180	
577.33077	121	
605.34267	116	
END IONS

###FS:    #m/z: 532.31129 #charge   2
###MaxRes:#m/z:  0.00000 #charge-128
###MS: 656
###MSMS: 659
BEGIN IONS
TITLE=Cmpd 25, AutoMSn(532.3113), 11.2 min
RTINSECONDS=671.395
SCANS=MS: 656 MSMS: 659
PEPMASS=532.31129	5111
CHARGE=2+
492.27813	114	
523.79233	152	
533.49868	112	
806.45832	268	
1063.61441	1615	1+
END IONS

###FS:    #m/z: 355.21039 #charge   3
###MaxRes:#m/z:  0.00000 #charge-128
###MS: 660
###MSMS: 661
BEGIN IONS
TITLE=Cmpd 26, AutoMSn(355.2104), 11.2 min
RTINSECONDS=674.42
SCANS=MS: 660 MSMS: 661
PEPMASS=355.21039	16649
CHARGE=3+
360.19559	747	
420.23459	156	
442.22878	108	
449.25781	215	
457.24097	115	
459.27115	1517	1+
464.27505	842	1+
492.26651	1480	
572.35617	337	
END IONS

###FS:    #m/z: 532.31244 #charge   2
###MaxRes:#m/z:  0.00000 #charge-128
###MS: 660
###MSMS: 662
BEGIN IONS
TITLE=Cmpd 27, AutoMSn(532.3124), 11.2 min
RTINSECONDS=674.921
SCANS=MS: 660 MSMS: 662
PEPMASS=532.31244	7944
CHARGE=2+
360.18552	139	
515.30383	107	
806.47092	433	1+
1063.62052	1552	1+
END IONS

###FS:    #m/z: 410.75099 #charge   2
###MaxRes:#m/z:  0.00000 #charge-128
###MS: 660
###MSMS: 663
BEGIN IONS
TITLE=Cmpd 28, AutoMSn(410.7510), 11.3 min
RTINSECONDS=675.423
SCANS=MS: 660 MSMS: 663
PEPMASS=410.75099	6892
CHARGE=2+
346.70867	117	
411.22587	215	
445.23820	110	
528.30813	104	
692.40734	204	
END IONS

###FS:    #m/z: 532.31004 #charge   2
###MaxRes:#m/z:  0.00000 #charge-128
###MS: 664
###MSMS: 665
BEGIN IONS
TITLE=Cmpd 29, AutoMSn(532.3100), 11.3 min
RTINSECONDS=678.452
SCANS=MS: 664 MSMS: 665
PEPMASS=532.31004	8193
CHARGE=2+
492.27697	107	
523.79312	151	
806.45354	326	1+
1063.61772	2257	1+
END IONS

###FS:    #m/z: 462.21974 #charge   3
###MaxRes:#m/z:  0.00000 #charge-128
###MS: 664
###MSMS: 667
BEGIN IONS
TITLE=Cmpd 31, AutoMSn(462.2197), 11.3 min
RTINSECONDS=679.455
SCANS=MS: 664 MSMS: 667
PEPMASS=462.21974	5455
CHARGE=3+
400.26242	277	
448.71688	128	
515.30130	138	
END IONS

###FS:    #m/z: 502.25939 #charge   3
###MaxRes:#m/z:  0.00000 #charge-128
###MS: 668
###MSMS: 669
BEGIN IONS
TITLE=Cmpd 32, AutoMSn(502.2594), 11.4 min
RTINSECONDS=682.484
SCANS=MS: 668 MSMS: 669
PEPMASS=502.25939	8751
CHARGE=3+
329.17857	103	
486.23847	141	
502.25160	561	1+
502.60141	167	
502.92922	124	
517.28972	274	
631.33002	263	1+
650.28185	107	
653.32081	131	
688.84120	128	
END IONS

###FS:    #m/z: 462.22055 #charge   3
###MaxRes:#m/z:  0.00000 #charge-128
###MS: 668
###MSMS: 670
BEGIN IONS
TITLE=Cmpd 33, AutoMSn(462.2205), 11.4 min
RTINSECONDS=682.985
SCANS=MS: 668 MSMS: 670
PEPMASS=462.22055	5374
CHARGE=3+
384.17752	123	
400.26346	138	
442.90877	115	
503.72825	120	
751.24889	137	
END IONS

###FS:    #m/z: 501.91379 #charge   2
###MaxRes:#m/z:  0.00000 #charge-128
###MS: 672
###MSMS: 673
BEGIN IONS
TITLE=Cmpd 34, AutoMSn(501.9138), 11.4 min
RTINSECONDS=686.512
SCANS=MS: 672 MSMS: 673
PEPMASS=501.91379	20354
CHARGE=2+
473.75584	117	
496.57528	548	
496.91891	239	
497.26592	180	
502.26675	815	1+
502.59644	661	1+
502.92150	358	
517.27756	680	1+
603.79779	127	
617.30206	143	
631.32386	294	
644.33099	115	
650.28772	106	
653.31026	115	
654.82908	105	
688.83155	394	
689.34302	272	
759.42764	135	
END IONS

###FS:    #m/z: 528.91253 #charge   3
###MaxRes:#m/z:  0.00000 #charge-128
###MS: 672
###MSMS: 674
BEGIN IONS
TITLE=Cmpd 35, AutoMSn(528.9125), 11.5 min
RTINSECONDS=687.013
SCANS=MS: 672 MSMS: 674
PEPMASS=528.91253	4619
CHARGE=3+
390.15912	130	
419.19339	112	
529.57973	191	
569.76211	303	1+
713.35953	299	1+
1063.61807	1381	1+
END IONS

###FS:    #m/z: 502.26091 #charge   3
###MaxRes:#m/z:  0.00000 #charge-128
###MS: 676
###MSMS: 677
BEGIN IONS
TITLE=Cmpd 36, AutoMSn(502.2609), 11.5 min
RTINSECONDS=690.54
SCANS=MS: 676 MSMS: 677
PEPMASS=502.26091	25047
CHARGE=3+
380.20750	154	
494.75170	216	
496.58715	342	1+
496.91632	329	
502.26962	660	
502.59865	372	
502.93305	334	
517.27350	656	1+
553.26705	203	
577.27448	105	
603.79280	250	
631.32548	489	1+
653.31402	250	
653.81285	148	
1376.66986	1198	1+
END IONS

###FS:    #m/z: 528.91309 #charge   3
###MaxRes:#m/z:  0.00000 #charge-128
###MS: 676
###MSMS: 679
BEGIN IONS
TITLE=Cmpd 37, AutoMSn(528.9131), 11.5 min
RTINSECONDS=691.542
SCANS=MS: 676 MSMS: 679
PEPMASS=528.91309	5133
CHARGE=3+
526.77077	130	
532.31100	263	
569.80992	209	1+
713.36150	123	
END IONS

###FS:    #m/z: 474.57605 #charge   3
###MaxRes:#m/z:  0.00000 #charge-128
###MS: 680
###MSMS: 682
BEGIN IONS
TITLE=Cmpd 39, AutoMSn(474.5761), 11.6 min
RTINSECONDS=695.06
SCANS=MS: 680 MSMS: 682
PEPMASS=474.57605	6794
CHARGE=3+
330.17734	232	
395.23789	104	
474.57418	391	
474.90951	370	
475.24156	147	
559.76968	184	
560.27253	202	1+
569.25717	104	
619.77129	396	1+
620.28432	233	
END IONS

###FS:    #m/z: 519.79447 #charge   2
###MaxRes:#m/z:  0.00000 #charge-128
###MS: 680
###MSMS: 683
BEGIN IONS
TITLE=Cmpd 40, AutoMSn(519.7945), 11.6 min
RTINSECONDS=695.561
SCANS=MS: 680 MSMS: 683
PEPMASS=519.79447	5544
CHARGE=2+
312.17698	283	
519.78407	258	
727.39814	498	1+
END IONS

###FS:    #m/z: 474.57656 #charge   3
###MaxRes:#m/z:  0.00000 #charge-128
###MS: 684
###MSMS: 685
BEGIN IONS
TITLE=Cmpd 41, AutoMSn(474.5766), 11.6 min
RTINSECONDS=698.577
SCANS=MS: 684 MSMS: 685
PEPMASS=474.57656	11572
CHARGE=3+
343.21675	118	
450.18793	114	
452.21938	114	
469.87784	138	
474.25924	265	1+
474.57619	1088	1+
474.90804	809	1+
482.16412	198	
482.25522	122	
511.73789	206	
559.78457	126	
569.75264	163	
582.76790	128	
619.77657	796	1+
659.33916	735	1+
763.38063	199	
END IONS

###FS:    #m/z: 474.57635 #charge   3
###MaxRes:#m/z:  0.00000 #charge-128
###MS: 687
###MSMS: 688
BEGIN IONS
TITLE=Cmpd 43, AutoMSn(474.5764), 11.7 min
RTINSECONDS=701.595
SCANS=MS: 687 MSMS: 688
PEPMASS=474.57635	9749
CHARGE=3+
330.17083	413	
343.19350	164	
474.58355	1110	1+
474.91574	497	
475.24644	384	
512.68298	113	
555.74385	101	
559.77308	195	
569.24743	234	
763.37205	107	
1238.54256	1127	1+
END IONS

###FS:    #m/z: 474.57635 #charge   3
###MaxRes:#m/z:  0.00000 #charge-128
###MS: 687
###MSMS: 689
BEGIN IONS
TITLE=Cmpd 44, AutoMSn(474.5764), 11.7 min
RTINSECONDS=702.096
SCANS=MS: 687 MSMS: 689
PEPMASS=474.57635	9749
CHARGE=3+
330.17315	211	
343.20415	111	
382.18900	105	
445.23711	108	
474.57662	440	
474.90912	349	
475.24994	296	
482.16605	109	
482.25985	128	
509.23588	142	
511.73111	131	
555.72800	126	
559.76878	154	
560.23715	156	
569.24781	222	
569.74915	213	
624.31515	106	
736.39127	106	
1238.53334	687	1+
END IONS

###FS:    #m/z: 474.57595 #charge   3
###MaxRes:#m/z:  0.00000 #charge-128
###MS: 690
###MSMS: 691
BEGIN IONS
TITLE=Cmpd 45, AutoMSn(474.5760), 11.7 min
RTINSECONDS=704.613
SCANS=MS: 690 MSMS: 691
PEPMASS=474.57595	10000
CHARGE=3+
330.16916	212	
391.70465	107	
474.57697	463	
474.91416	541	
475.25046	132	
520.25920	212	1+
559.78196	118	
611.27138	135	
619.76571	778	1+
620.27519	405	
763.36807	118	
END IONS

###FS:    #m/z: 474.57385 #charge   3
###MaxRes:#m/z:  0.00000 #charge-128
###MS: 694
###MSMS: 695
BEGIN IONS
TITLE=Cmpd 47, AutoMSn(474.5739), 11.8 min
RTINSECONDS=708.646
SCANS=MS: 694 MSMS: 695
PEPMASS=474.57385	7238
CHARGE=3+
343.21406	184	
421.25430	107	
460.24671	109	
473.28951	128	
474.57447	183	
475.24255	161	
569.24361	230	
619.76330	344	
620.27306	208	1+
655.30684	125	
763.37121	235	
END IONS

###FS:    #m/z: 475.54468 #charge   3
###MaxRes:#m/z:  0.00000 #charge-128
###MS: 697
###MSMS: 698
BEGIN IONS
TITLE=Cmpd 49, AutoMSn(475.5447), 11.9 min
RTINSECONDS=711.678
SCANS=MS: 697 MSMS: 698
PEPMASS=475.54468	7753
CHARGE=3+
489.18973	100	
END IONS

###FS:    #m/z: 524.62688 #charge   3
###MaxRes:#m/z:  0.00000 #charge-128
###MS: 699
###MSMS: 700
BEGIN IONS
TITLE=Cmpd 50, AutoMSn(524.6269), 11.9 min
RTINSECONDS=713.699
SCANS=MS: 699 MSMS: 700
PEPMASS=524.62688	3206
CHARGE=3+
358.19031	112	
371.67391	101	
679.96684	184	
END IONS

###FS:    #m/z: 524.62246 #charge   3
###MaxRes:#m/z:  0.00000 #charge-128
###MS: 703
###MSMS: 704
BEGIN IONS
TITLE=Cmpd 52, AutoMSn(524.6225), 12.0 min
RTINSECONDS=717.75
SCANS=MS: 703 MSMS: 704
PEPMASS=524.62246	3999
CHARGE=3+
524.95185	225	
532.52871	180	
742.32001	108	
END IONS

###FS:    #m/z: 524.62455 #charge   3
###MaxRes:#m/z:  0.00000 #charge-128
###MS: 705
###MSMS: 706
BEGIN IONS
TITLE=Cmpd 53, AutoMSn(524.6245), 12.0 min
RTINSECONDS=719.787
SCANS=MS: 705 MSMS: 706
PEPMASS=524.62455	4877
CHARGE=3+
316.65627	109	
827.41876	140	
END IONS

###FS:    #m/z: 503.25565 #charge   3
###MaxRes:#m/z:  0.00000 #charge-128
###MS: 707
###MSMS: 708
BEGIN IONS
TITLE=Cmpd 54, AutoMSn(503.2556), 12.0 min
RTINSECONDS=721.823
SCANS=MS: 707 MSMS: 708
PEPMASS=503.25565	4762
CHARGE=3+
582.76921	118	
639.28213	104	
705.34584	130	
1309.62068	1111	1+
END IONS

###FS:    #m/z: 503.25844 #charge   3
###MaxRes:#m/z:  0.00000 #charge-128
###MS: 710
###MSMS: 711
BEGIN IONS
TITLE=Cmpd 56, AutoMSn(503.2584), 12.1 min
RTINSECONDS=724.846
SCANS=MS: 710 MSMS: 711
PEPMASS=503.25844	10823
CHARGE=3+
504.78645	136	
555.25992	206	
583.26706	141	
704.84919	181	
705.33583	254	
1309.61533	1572	1+
END IONS

###FS:    #m/z: 432.20735 #charge   1
###MaxRes:#m/z:  0.00000 #charge-128
###MS: 710
###MSMS: 712
BEGIN IONS
TITLE=Cmpd 57, AutoMSn(432.2074), 12.1 min
RTINSECONDS=725.347
SCANS=MS: 710 MSMS: 712
PEPMASS=432.20735	3398
CHARGE=1+
396.16158	137	
END IONS

###FS:    #m/z: 503.25853 #charge   3
###MaxRes:#m/z:  0.00000 #charge-128
###MS: 714
###MSMS: 715
BEGIN IONS
TITLE=Cmpd 58, AutoMSn(503.2585), 12.1 min
RTINSECONDS=728.875
SCANS=MS: 714 MSMS: 715
PEPMASS=503.25853	9313
CHARGE=3+
520.25383	125	
555.25955	176	
582.75859	136	
704.85577	238	
705.34583	121	
1309.61590	1568	1+
END IONS

###FS:    #m/z: 401.23542 #charge   3
###MaxRes:#m/z:  0.00000 #charge-128
###MS: 714
###MSMS: 716
BEGIN IONS
TITLE=Cmpd 59, AutoMSn(401.2354), 12.2 min
RTINSECONDS=729.376
SCANS=MS: 714 MSMS: 716
PEPMASS=401.23542	5692
CHARGE=3+
458.27136	349	1+
469.23907	119	
486.26745	1672	1+
571.34547	148	
586.30079	183	
603.34124	274	1+
714.37179	240	
828.41637	104	
END IONS

###FS:    #m/z: 423.86486 #charge   3
###MaxRes:#m/z:  0.00000 #charge-128
###MS: 714
###MSMS: 717
BEGIN IONS
TITLE=Cmpd 60, AutoMSn(423.8649), 12.2 min
RTINSECONDS=729.877
SCANS=MS: 714 MSMS: 717
PEPMASS=423.86486	2886
CHARGE=3+
318.11338	130	
361.18817	165	
374.18719	104	
400.26862	107	
415.17370	130	
432.19939	1466	1+
450.24276	199	
591.77699	198	
594.26039	195	
606.34271	378	1+
666.30969	201	
706.36901	109	
822.43809	249	1+
982.45942	1063	1+
1111.50314	1525	1+
END IONS

###FS:    #m/z: 423.52671 #charge   3
###MaxRes:#m/z:  0.00000 #charge-128
###MS: 718
###MSMS: 719
BEGIN IONS
TITLE=Cmpd 61, AutoMSn(423.5267), 12.2 min
RTINSECONDS=732.903
SCANS=MS: 718 MSMS: 719
PEPMASS=423.52671	15594
CHARGE=3+
361.19288	227	
411.71193	303	
415.17638	159	
432.19705	1335	1+
450.24166	188	
564.24472	113	
589.31840	109	
593.27116	171	
594.26093	341	1+
606.34463	616	1+
665.29706	443	1+
687.30761	106	
805.39526	221	
982.45134	1729	1+
1093.49300	602	1+
1111.49736	2933	1+
1182.52884	1175	1+
END IONS

###FS:    #m/z: 401.23578 #charge   3
###MaxRes:#m/z:  0.00000 #charge-128
###MS: 718
###MSMS: 720
BEGIN IONS
TITLE=Cmpd 62, AutoMSn(401.2358), 12.2 min
RTINSECONDS=733.404
SCANS=MS: 718 MSMS: 720
PEPMASS=401.23578	8424
CHARGE=3+
440.22287	120	
458.27529	361	1+
486.26786	1520	1+
586.32437	320	
599.35266	138	
603.35432	242	
622.37579	112	
714.39488	164	
716.40366	136	
END IONS

###FS:    #m/z: 635.29183 #charge   2
###MaxRes:#m/z:  0.00000 #charge-128
###MS: 718
###MSMS: 721
BEGIN IONS
TITLE=Cmpd 63, AutoMSn(635.2918), 12.2 min
RTINSECONDS=733.905
SCANS=MS: 718 MSMS: 721
PEPMASS=635.29183	5754
CHARGE=2+
606.34034	114	
1269.56471	2798	1+
END IONS

###FS:    #m/z: 423.86097 #charge   3
###MaxRes:#m/z:  0.00000 #charge-128
###MS: 722
###MSMS: 723
BEGIN IONS
TITLE=Cmpd 64, AutoMSn(423.8610), 12.3 min
RTINSECONDS=736.935
SCANS=MS: 722 MSMS: 723
PEPMASS=423.86097	28658
CHARGE=3+
303.66989	555	1+
318.12607	103	
334.17325	154	
354.70166	115	
357.14764	121	
373.17315	101	
382.17635	103	
432.20616	737	1+
437.20921	137	
450.24354	191	
475.71971	137	
491.72979	1899	1+
510.74971	138	
519.74027	105	
534.23514	276	1+
546.30385	114	
564.30661	119	
572.28617	100	
579.29140	115	
589.33337	190	
607.36084	421	1+
665.30155	360	1+
704.33583	358	1+
721.37659	382	1+
780.37291	151	
805.40573	476	
808.35962	116	
822.41914	1037	1+
919.36276	113	
965.41751	160	
966.43346	308	1+
967.41539	102	
983.46267	1181	1+
1093.49051	1495	1+
1111.49745	6175	1+
1182.53209	2390	1+
END IONS

###FS:    #m/z: 635.28610 #charge   2
###MaxRes:#m/z:  0.00000 #charge-128
###MS: 722
###MSMS: 724
BEGIN IONS
TITLE=Cmpd 65, AutoMSn(635.2861), 12.3 min
RTINSECONDS=737.436
SCANS=MS: 722 MSMS: 724
PEPMASS=635.28610	11665
CHARGE=2+
303.68299	185	
562.75506	100	
1269.56684	2672	1+
END IONS

###FS:    #m/z: 635.28643 #charge   2
###MaxRes:#m/z:  0.00000 #charge-128
###MS: 726
###MSMS: 727
BEGIN IONS
TITLE=Cmpd 67, AutoMSn(635.2864), 12.3 min
RTINSECONDS=740.981
SCANS=MS: 726 MSMS: 727
PEPMASS=635.28643	11413
CHARGE=2+
303.66816	103	
491.73499	181	
606.35170	104	
805.39058	124	
1113.44752	101	
1269.56453	3577	1+
END IONS

###FS:    #m/z: 434.20583 #charge   3
###MaxRes:#m/z:  0.00000 #charge-128
###MS: 726
###MSMS: 729
BEGIN IONS
TITLE=Cmpd 69, AutoMSn(434.2058), 12.4 min
RTINSECONDS=741.982
SCANS=MS: 726 MSMS: 729
PEPMASS=434.20583	4580
CHARGE=3+
322.19788	152	
381.15706	101	
403.22608	183	
511.17383	120	
736.25939	109	
END IONS

###FS:    #m/z: 490.58678 #charge   3
###MaxRes:#m/z:  0.00000 #charge-128
###MS: 730
###MSMS: 731
BEGIN IONS
TITLE=Cmpd 70, AutoMSn(490.5868), 12.4 min
RTINSECONDS=745.015
SCANS=MS: 730 MSMS: 731
PEPMASS=490.58678	3858
CHARGE=3+
337.15525	132	
365.66612	164	
408.20925	153	
423.19779	112	
489.28065	366	1+
576.31154	192	
621.81775	151	
633.33396	897	1+
702.33462	122	
730.32192	799	1+
END IONS

###FS:    #m/z: 490.58678 #charge   3
###MaxRes:#m/z:  0.00000 #charge-128
###MS: 730
###MSMS: 733
BEGIN IONS
TITLE=Cmpd 72, AutoMSn(490.5868), 12.4 min
RTINSECONDS=746.017
SCANS=MS: 730 MSMS: 733
PEPMASS=490.58678	2535
CHARGE=3+
364.46690	152	
479.17981	107	
489.26741	156	
576.31481	132	
616.29460	140	
633.32673	355	1+
645.30359	140	
702.33263	524	1+
712.15313	136	
730.32394	328	
END IONS

###FS:    #m/z: 492.58175 #charge   3
###MaxRes:#m/z:  0.00000 #charge-128
###MS: 734
###MSMS: 735
BEGIN IONS
TITLE=Cmpd 73, AutoMSn(492.5817), 12.5 min
RTINSECONDS=749.051
SCANS=MS: 734 MSMS: 735
PEPMASS=492.58175	7601
CHARGE=3+
328.14520	142	
365.67074	222	
408.71028	149	
432.24797	204	
442.74354	126	
485.24576	122	
489.27444	1279	1+
496.81998	103	
576.31003	1143	1+
615.30052	586	1+
621.80975	478	
622.30270	195	
633.32930	3241	1+
673.30278	316	1+
685.82473	235	
702.33132	397	1+
712.16459	133	
712.31350	215	1+
730.32493	2951	1+
746.41371	103	
755.47811	115	
815.43302	119	
843.41231	223	
900.41951	159	
END IONS

###FS:    #m/z: 597.91672 #charge   3
###MaxRes:#m/z:  0.00000 #charge-128
###MS: 734
###MSMS: 736
BEGIN IONS
TITLE=Cmpd 74, AutoMSn(597.9167), 12.5 min
RTINSECONDS=749.552
SCANS=MS: 734 MSMS: 736
PEPMASS=597.91672	4261
CHARGE=3+
406.19510	110	
430.16867	113	
485.34926	143	
520.24663	355	
577.27289	1138	1+
797.36039	125	
1034.38810	137	
END IONS

###FS:    #m/z: 492.58392 #charge   3
###MaxRes:#m/z:  0.00000 #charge-128
###MS: 738
###MSMS: 739
BEGIN IONS
TITLE=Cmpd 76, AutoMSn(492.5839), 12.6 min
RTINSECONDS=753.087
SCANS=MS: 738 MSMS: 739
PEPMASS=492.58392	10864
CHARGE=3+
308.17033	173	
314.63703	100	
328.15574	138	
337.14828	401	
357.16747	110	
364.71987	137	
395.78479	192	
413.19493	141	
422.21304	151	
432.26037	271	
436.72035	100	
489.27508	1359	1+
492.76718	101	
510.24630	100	
559.27165	157	
576.31178	936	1+
615.31659	620	1+
633.32775	3077	1+
645.30364	100	
673.31650	160	
677.31728	113	
702.33267	389	1+
730.32237	2800	1+
815.40505	133	
815.41772	308	1+
843.40161	527	1+
END IONS

###FS:    #m/z: 436.89158 #charge   3
###MaxRes:#m/z:  0.00000 #charge-128
###MS: 738
###MSMS: 740
BEGIN IONS
TITLE=Cmpd 77, AutoMSn(436.8916), 12.6 min
RTINSECONDS=753.588
SCANS=MS: 738 MSMS: 740
PEPMASS=436.89158	9572
CHARGE=3+
393.21305	109	
400.22341	103	
402.20379	171	
406.21545	158	
408.14370	117	
417.25626	722	1+
428.21680	111	
431.58840	107	
443.22705	124	
513.31288	102	
530.34158	282	
533.75987	307	
546.22018	157	
633.26547	107	
642.34659	119	
650.30768	134	
659.39223	230	
675.25436	160	
761.30105	101	
774.41422	400	1+
903.44920	112	
END IONS

###FS:    #m/z: 377.88752 #charge   3
###MaxRes:#m/z:  0.00000 #charge-128
###MS: 738
###MSMS: 741
BEGIN IONS
TITLE=Cmpd 78, AutoMSn(377.8875), 12.6 min
RTINSECONDS=754.089
SCANS=MS: 738 MSMS: 741
PEPMASS=377.88752	8026
CHARGE=3+
363.19758	107	
394.24067	168	
418.19436	101	
427.27207	119	
441.21890	261	
444.30682	154	
456.24887	160	
464.25459	115	
497.27268	221	1+
502.28232	1121	
502.78806	551	
507.26696	157	
518.28481	160	
521.22150	111	
538.25195	173	
555.27741	565	1+
566.23471	158	
573.34835	110	
613.35870	250	1+
623.23883	131	
657.35097	207	
674.38699	329	
771.44024	174	
829.41897	123	
916.52446	269	1+
END IONS

###FS:    #m/z: 436.89085 #charge   3
###MaxRes:#m/z:  0.00000 #charge-128
###MS: 742
###MSMS: 743
BEGIN IONS
TITLE=Cmpd 79, AutoMSn(436.8908), 12.6 min
RTINSECONDS=757.107
SCANS=MS: 742 MSMS: 743
PEPMASS=436.89085	13259
CHARGE=3+
321.69187	100	
330.19722	139	
400.23352	149	
408.14812	166	
417.25475	882	1+
422.10058	252	
422.18585	183	
452.22997	117	
463.23764	106	
530.33693	389	1+
533.74912	124	
534.26906	162	
616.24235	160	
650.27744	121	
676.27054	103	
774.40858	273	
774.41774	241	1+
END IONS

###FS:    #m/z: 501.58417 #charge   3
###MaxRes:#m/z:  0.00000 #charge-128
###MS: 742
###MSMS: 744
BEGIN IONS
TITLE=Cmpd 80, AutoMSn(501.5842), 12.6 min
RTINSECONDS=757.608
SCANS=MS: 742 MSMS: 744
PEPMASS=501.58417	11142
CHARGE=3+
441.22827	128	
503.24402	114	
520.24557	117	
555.26121	444	1+
584.76239	104	
655.28922	212	
702.35360	243	
702.83504	251	
1039.47011	303	
1040.47309	219	
1290.58289	1473	1+
END IONS

###FS:    #m/z: 377.88829 #charge   3
###MaxRes:#m/z:  0.00000 #charge-128
###MS: 742
###MSMS: 745
BEGIN IONS
TITLE=Cmpd 81, AutoMSn(377.8883), 12.6 min
RTINSECONDS=758.109
SCANS=MS: 742 MSMS: 745
PEPMASS=377.88829	11671
CHARGE=3+
372.12929	142	
385.24244	116	
441.21958	100	
502.28536	771	
502.77535	328	
518.29735	261	
521.21730	140	
555.25313	210	
556.29502	354	1+
566.22642	156	
595.24625	103	
657.36381	352	1+
674.38678	156	
787.48503	453	1+
916.51583	458	1+
942.42860	114	
1039.47432	104	
END IONS

###FS:    #m/z: 870.85803 #charge   2
###MaxRes:#m/z:  0.00000 #charge-128
###MS: 746
###MSMS: 747
BEGIN IONS
TITLE=Cmpd 82, AutoMSn(870.8580), 12.7 min
RTINSECONDS=761.131
SCANS=MS: 746 MSMS: 747
PEPMASS=870.85803	12335
CHARGE=2+
376.17939	243	
397.15006	152	
433.20357	327	1+
455.16445	129	
596.26168	196	
625.26907	132	
635.24043	295	
653.24759	168	
770.34853	106	
827.31526	103	
857.39214	108	
868.34686	111	
881.22786	160	
914.39492	183	
1001.43107	312	
1002.46379	109	
1088.44914	215	
1089.45820	177	
1740.72604	1359	1+
END IONS

###FS:    #m/z: 464.56638 #charge   3
###MaxRes:#m/z:  0.00000 #charge-128
###MS: 746
###MSMS: 748
BEGIN IONS
TITLE=Cmpd 83, AutoMSn(464.5664), 12.7 min
RTINSECONDS=761.632
SCANS=MS: 746 MSMS: 748
PEPMASS=464.56638	11688
CHARGE=3+
337.65416	188	
371.20493	144	
415.20950	113	
420.21685	118	
465.76788	130	
474.21412	136	
499.23436	105	
516.23997	156	
517.28021	136	
518.28850	299	1+
534.26334	830	1+
541.96215	140	
545.25863	358	
558.27179	126	
572.26569	114	
590.27743	103	
633.33687	218	
647.34289	462	1+
656.30257	109	
674.29709	218	
718.37971	399	1+
729.33382	106	
745.35572	158	
1061.48663	125	
1207.57135	579	1+
END IONS

###FS:    #m/z: 580.91101 #charge   3
###MaxRes:#m/z:  0.00000 #charge-128
###MS: 746
###MSMS: 749
BEGIN IONS
TITLE=Cmpd 84, AutoMSn(580.9110), 12.7 min
RTINSECONDS=762.134
SCANS=MS: 746 MSMS: 749
PEPMASS=580.91101	9605
CHARGE=3+
376.18744	180	
400.16233	151	
433.21163	1765	1+
468.21280	125	
541.20360	115	
596.27962	697	1+
617.23467	136	
683.30655	607	1+
770.33820	317	1+
914.39636	103	
1110.42237	109	
END IONS

###FS:    #m/z: 459.56360 #charge   3
###MaxRes:#m/z:  0.00000 #charge-128
###MS: 750
###MSMS: 751
BEGIN IONS
TITLE=Cmpd 85, AutoMSn(459.5636), 12.8 min
RTINSECONDS=765.157
SCANS=MS: 750 MSMS: 751
PEPMASS=459.56360	19970
CHARGE=3+
372.13619	186	
415.20582	147	
420.21932	143	
424.16728	103	
458.88170	111	
459.24281	111	
464.73893	113	
473.24338	205	
485.23261	135	
517.27820	1417	1+
534.26552	165	
544.75247	127	
545.24345	236	
573.22783	104	
576.24735	266	1+
595.29374	173	
595.79869	130	
603.41982	139	
631.31525	527	1+
672.27794	131	
690.29960	279	
759.41275	215	
945.48022	586	1+
947.33756	113	
955.78445	164	
1105.50516	704	1+
1206.56595	4751	1+
1305.63924	704	1+
END IONS

###FS:    #m/z: 540.78244 #charge   2
###MaxRes:#m/z:  0.00000 #charge-128
###MS: 750
###MSMS: 752
BEGIN IONS
TITLE=Cmpd 86, AutoMSn(540.7824), 12.8 min
RTINSECONDS=765.658
SCANS=MS: 750 MSMS: 752
PEPMASS=540.78244	10963
CHARGE=2+
336.12550	111	
372.18484	135	
423.22150	106	
605.32144	366	1+
692.35870	2248	1+
805.43480	271	
814.91619	149	
888.49300	478	1+
906.47557	333	1+
END IONS

###FS:    #m/z: 870.85848 #charge   2
###MaxRes:#m/z:  0.00000 #charge-128
###MS: 750
###MSMS: 753
BEGIN IONS
TITLE=Cmpd 87, AutoMSn(870.8585), 12.8 min
RTINSECONDS=766.159
SCANS=MS: 750 MSMS: 753
PEPMASS=870.85848	12399
CHARGE=2+
376.19965	111	
433.22385	175	
454.16821	130	
596.27241	175	
635.25500	125	
914.38050	105	
1001.42633	113	
1740.68973	605	1+
END IONS

###FS:    #m/z: 630.96207 #charge   3
###MaxRes:#m/z:  0.00000 #charge-128
###MS: 754
###MSMS: 755
BEGIN IONS
TITLE=Cmpd 88, AutoMSn(630.9621), 12.8 min
RTINSECONDS=769.181
SCANS=MS: 754 MSMS: 755
PEPMASS=630.96207	18349
CHARGE=3+
405.20425	113	
433.19657	146	
438.21511	155	
442.19963	410	1+
462.22342	662	1+
490.73992	314	
495.73915	191	
531.23720	114	
539.25494	206	
548.25662	114	
548.75508	118	
558.75299	134	
577.25647	116	
596.26419	153	
624.95081	173	
625.29357	236	
630.93597	125	
639.22868	152	
682.31739	397	1+
739.35089	162	
763.86857	121	
764.37225	126	
792.36105	123	
796.36232	994	1+
806.81184	188	
864.90946	109	
883.38724	1025	1+
893.34184	140	
895.38793	784	1+
1008.46328	153	
1009.46056	132	
1257.53761	402	1+
1670.78439	581	1+
END IONS

###FS:    #m/z: 459.56274 #charge   3
###MaxRes:#m/z:  0.00000 #charge-128
###MS: 754
###MSMS: 756
BEGIN IONS
TITLE=Cmpd 89, AutoMSn(459.5627), 12.8 min
RTINSECONDS=769.683
SCANS=MS: 754 MSMS: 756
PEPMASS=459.56274	19222
CHARGE=3+
380.20909	134	
420.21806	105	
447.87034	103	
448.14465	208	
460.20411	137	
473.24489	138	
517.28339	902	1+
571.24068	106	
594.76336	253	1+
595.26801	100	
614.29804	197	
629.24555	125	
631.32571	499	1+
653.30678	205	
653.82714	186	
672.28034	121	
686.29209	116	
690.27846	284	1+
700.25968	113	
759.42381	290	1+
945.46487	603	1+
1105.52334	639	1+
1206.56144	4690	1+
END IONS

###FS:    #m/z: 618.26899 #charge   2
###MaxRes:#m/z:  0.00000 #charge-128
###MS: 754
###MSMS: 757
BEGIN IONS
TITLE=Cmpd 90, AutoMSn(618.2690), 12.8 min
RTINSECONDS=770.183
SCANS=MS: 754 MSMS: 757
PEPMASS=618.26899	12557
CHARGE=2+
373.14933	181	
391.16450	130	
463.21604	147	
520.24887	1341	1+
527.85368	128	
542.90668	176	
683.31649	185	
740.33764	627	1+
827.36927	631	1+
914.39484	223	
1001.41794	187	
1002.42542	176	
1088.44820	157	
END IONS

###FS:    #m/z: 630.96155 #charge   3
###MaxRes:#m/z:  0.00000 #charge-128
###MS: 758
###MSMS: 759
BEGIN IONS
TITLE=Cmpd 91, AutoMSn(630.9616), 12.9 min
RTINSECONDS=773.207
SCANS=MS: 758 MSMS: 759
PEPMASS=630.96155	17226
CHARGE=3+
442.20826	228	
462.24453	327	
481.73214	178	
490.73954	320	
534.26296	198	
539.73735	147	
548.24943	118	
549.74013	117	
625.29472	135	
629.26942	246	1+
682.31140	165	
739.33008	507	1+
764.35580	119	
796.35437	863	1+
883.39384	738	1+
895.39776	114	
1008.47658	112	
END IONS

###FS:    #m/z: 618.26967 #charge   2
###MaxRes:#m/z:  0.00000 #charge-128
###MS: 758
###MSMS: 760
BEGIN IONS
TITLE=Cmpd 92, AutoMSn(618.2697), 12.9 min
RTINSECONDS=773.707
SCANS=MS: 758 MSMS: 760
PEPMASS=618.26967	12624
CHARGE=2+
464.21789	147	
483.19544	115	
520.24043	904	1+
583.28133	109	
683.30734	329	
740.32753	788	1+
827.36540	583	1+
914.39653	197	
1001.41812	540	1+
END IONS

###FS:    #m/z: 459.56204 #charge   3
###MaxRes:#m/z:  0.00000 #charge-128
###MS: 758
###MSMS: 761
BEGIN IONS
TITLE=Cmpd 93, AutoMSn(459.5620), 12.9 min
RTINSECONDS=774.208
SCANS=MS: 758 MSMS: 761
PEPMASS=459.56204	14907
CHARGE=3+
394.67221	124	
420.22315	152	
429.22437	111	
448.14594	105	
464.26421	167	
517.28375	555	1+
603.78188	558	
631.32504	209	
690.29161	224	
759.40846	174	
945.48874	220	
1105.52130	559	1+
1207.56613	1025	1+
END IONS

###FS:    #m/z: 630.96187 #charge   3
###MaxRes:#m/z:  0.00000 #charge-128
###MS: 762
###MSMS: 763
BEGIN IONS
TITLE=Cmpd 94, AutoMSn(630.9619), 13.0 min
RTINSECONDS=777.242
SCANS=MS: 762 MSMS: 763
PEPMASS=630.96187	11164
CHARGE=3+
343.13952	103	
442.20224	182	
456.14976	103	
462.23057	148	
481.73124	149	
495.73818	128	
504.73547	136	
539.25496	139	
625.30737	149	
629.24826	138	
739.34824	304	1+
796.36002	483	1+
883.39380	375	
END IONS

###FS:    #m/z: 618.26850 #charge   2
###MaxRes:#m/z:  0.00000 #charge-128
###MS: 762
###MSMS: 764
BEGIN IONS
TITLE=Cmpd 95, AutoMSn(618.2685), 13.0 min
RTINSECONDS=777.743
SCANS=MS: 762 MSMS: 764
PEPMASS=618.26850	9326
CHARGE=2+
463.23173	138	
520.24469	506	1+
619.34731	106	
683.30696	302	1+
740.32683	417	
827.36015	321	
914.38357	282	1+
1001.43076	267	
1002.43179	160	
END IONS

###FS:    #m/z: 618.26993 #charge   2
###MaxRes:#m/z:  0.00000 #charge-128
###MS: 766
###MSMS: 767
BEGIN IONS
TITLE=Cmpd 97, AutoMSn(618.2699), 13.0 min
RTINSECONDS=781.277
SCANS=MS: 766 MSMS: 767
PEPMASS=618.26993	6344
CHARGE=2+
520.23050	180	
740.34354	137	
914.39772	127	
END IONS

###FS:    #m/z: 618.77699 #charge   2
###MaxRes:#m/z:  0.00000 #charge-128
###MS: 768
###MSMS: 769
BEGIN IONS
TITLE=Cmpd 98, AutoMSn(618.7770), 13.1 min
RTINSECONDS=783.293
SCANS=MS: 768 MSMS: 769
PEPMASS=618.77699	5809
CHARGE=2+
520.24127	270	
END IONS

###FS:    #m/z: 618.77907 #charge   2
###MaxRes:#m/z:  0.00000 #charge-128
###MS: 771
###MSMS: 772
BEGIN IONS
TITLE=Cmpd 99, AutoMSn(618.7791), 13.1 min
RTINSECONDS=786.33
SCANS=MS: 771 MSMS: 772
PEPMASS=618.77907	6725
CHARGE=2+
343.17672	150	
389.16080	103	
489.23879	118	
520.24858	164	
602.33418	116	
740.31878	290	1+
END IONS

###FS:    #m/z: 995.61485 #charge   2
###MaxRes:#m/z:  0.00000 #charge-128
###MS: 773
###MSMS: 775
BEGIN IONS
TITLE=Cmpd 100, AutoMSn(995.6148), 13.1 min
RTINSECONDS=788.872
SCANS=MS: 773 MSMS: 775
PEPMASS=995.61485	2521
CHARGE=2+
385.14528	147	
567.21780	122	
577.27001	426	1+
854.38802	161	
911.40504	225	
1055.47677	105	
END IONS

###FS:    #m/z: 409.57599 #charge   3
###MaxRes:#m/z:  0.00000 #charge-128
###MS: 773
###MSMS: 776
BEGIN IONS
TITLE=Cmpd 101, AutoMSn(409.5760), 13.2 min
RTINSECONDS=789.373
SCANS=MS: 773 MSMS: 776
PEPMASS=409.57599	2685
CHARGE=3+
369.22333	119	
END IONS

###FS:    #m/z: 529.76857 #charge   2
###MaxRes:#m/z:  0.00000 #charge-128
###MS: 777
###MSMS: 778
BEGIN IONS
TITLE=Cmpd 102, AutoMSn(529.7686), 13.2 min
RTINSECONDS=792.407
SCANS=MS: 777 MSMS: 778
PEPMASS=529.76857	9421
CHARGE=2+
340.15808	101	
360.21729	225	
361.11594	149	
383.18451	103	
437.70295	101	
439.23752	236	1+
471.25153	105	
534.88631	192	
550.29143	137	
568.29797	102	
585.33777	1855	1+
696.36735	281	1+
714.38327	437	1+
874.41892	538	1+
884.25710	240	
945.44046	494	1+
END IONS

###FS:    #m/z: 581.25663 #charge   3
###MaxRes:#m/z:  0.00000 #charge-128
###MS: 777
###MSMS: 779
BEGIN IONS
TITLE=Cmpd 103, AutoMSn(581.2566), 13.2 min
RTINSECONDS=792.909
SCANS=MS: 777 MSMS: 779
PEPMASS=581.25663	10010
CHARGE=3+
308.64046	138	
317.64362	113	
337.15061	113	
355.13023	111	
376.18978	111	
412.15840	153	
418.68554	172	
427.69714	170	
433.21428	910	1+
444.70010	112	
447.24274	122	
490.23391	1146	1+
499.18768	215	
517.22299	176	
547.25556	2299	1+
556.74464	157	
557.24534	118	
575.22934	144	
594.27514	199	
612.28091	224	
630.27994	126	
634.29246	1174	1+
642.31063	154	
673.29765	234	
681.29865	117	
689.33591	117	
691.31287	1835	1+
699.30413	153	
717.30468	229	1+
775.31779	116	
780.40125	143	
870.35869	371	1+
888.37010	587	1+
END IONS

###FS:    #m/z: 871.38067 #charge   2
###MaxRes:#m/z:  0.00000 #charge-128
###MS: 777
###MSMS: 780
BEGIN IONS
TITLE=Cmpd 104, AutoMSn(871.3807), 13.2 min
RTINSECONDS=793.409
SCANS=MS: 777 MSMS: 780
PEPMASS=871.38067	7870
CHARGE=2+
355.13609	121	
412.15378	107	
471.21402	104	
481.18373	106	
490.24645	211	
499.18765	192	
517.21078	180	
547.25003	122	
584.27184	134	
594.25719	117	
602.27906	135	
612.26495	401	
630.28820	205	
634.29173	327	1+
691.30680	442	1+
699.30522	307	1+
717.31175	130	
854.36284	135	
881.22180	189	
881.47241	128	
968.40793	151	
1025.43003	374	
1026.41812	138	
1112.46059	369	
1113.47788	212	
1123.50540	245	
1741.75817	1636	1+
END IONS

###FS:    #m/z: 529.76942 #charge   2
###MaxRes:#m/z:  0.00000 #charge-128
###MS: 781
###MSMS: 782
BEGIN IONS
TITLE=Cmpd 105, AutoMSn(529.7694), 13.3 min
RTINSECONDS=796.436
SCANS=MS: 781 MSMS: 782
PEPMASS=529.76942	32747
CHARGE=2+
340.16338	672	1+
345.15892	449	
360.21954	372	
387.13014	122	
439.22367	475	1+
451.18887	116	
471.25124	139	
474.19788	200	
488.28779	169	
550.28791	303	1+
567.32682	100	
568.30575	499	1+
585.33367	6266	1+
601.25309	117	
629.23048	130	
696.35784	821	1+
700.30539	102	
714.37307	1539	1+
728.30205	158	
783.39889	147	
799.34985	149	
857.38116	132	
874.40675	3851	1+
884.25403	620	
945.44112	2418	1+
955.79164	172	
END IONS

###FS:    #m/z: 581.25643 #charge   3
###MaxRes:#m/z:  0.00000 #charge-128
###MS: 781
###MSMS: 783
BEGIN IONS
TITLE=Cmpd 106, AutoMSn(581.2564), 13.3 min
RTINSECONDS=796.937
SCANS=MS: 781 MSMS: 783
PEPMASS=581.25643	25025
CHARGE=3+
308.64358	266	
317.65025	121	
346.16209	156	
350.16008	146	
373.14491	186	
376.19319	341	
394.16318	215	
402.16518	421	1+
412.15092	173	
422.17283	152	
427.69581	218	
433.21678	968	1+
435.69893	140	
444.68791	168	
447.19393	359	
479.19085	125	
481.16972	216	1+
490.23554	1770	1+
499.18650	389	1+
516.21707	223	1+
547.25681	3683	1+
556.72891	241	
557.25183	159	
575.24124	170	
600.26969	125	
602.28752	198	
612.27444	556	
630.28535	417	1+
634.29151	1614	1+
673.29793	1019	1+
691.31284	3401	1+
699.31154	253	
717.30191	189	
756.32047	137	
836.35708	265	1+
855.39717	258	1+
870.36696	685	1+
888.37970	1143	1+
911.37472	128	
1108.46168	166	
END IONS

###FS:    #m/z: 871.37980 #charge   2
###MaxRes:#m/z:  0.00000 #charge-128
###MS: 781
###MSMS: 784
BEGIN IONS
TITLE=Cmpd 107, AutoMSn(871.3798), 13.3 min
RTINSECONDS=797.438
SCANS=MS: 781 MSMS: 784
PEPMASS=871.37980	19481
CHARGE=2+
412.15422	271	
430.16433	203	
433.20829	189	
441.20764	113	
481.18180	258	
498.23605	127	
499.19439	634	1+
517.19251	110	
547.25692	309	1+
584.26560	225	1+
594.26261	279	1+
602.28880	207	
612.27194	545	1+
630.27961	692	1+
634.28252	308	1+
681.28443	115	
691.31808	657	1+
699.29961	311	
717.34163	145	
770.84583	142	
854.37367	254	1+
862.38633	129	
862.88136	202	
870.86571	124	
911.41067	162	
913.39900	108	
968.41849	235	
1025.43813	435	
1026.44651	231	
1112.46968	982	1+
1123.53232	286	
1741.76209	2579	1+
END IONS

###FS:    #m/z: 529.77021 #charge   2
###MaxRes:#m/z:  0.00000 #charge-128
###MS: 785
###MSMS: 786
BEGIN IONS
TITLE=Cmpd 108, AutoMSn(529.7702), 13.3 min
RTINSECONDS=800.468
SCANS=MS: 785 MSMS: 786
PEPMASS=529.77021	60985
CHARGE=2+
317.16361	162	
340.15878	426	
343.19283	152	
345.15510	768	1+
360.22277	720	
361.11806	327	
383.18942	222	
387.12916	145	
406.16322	154	
411.23860	400	1+
429.70150	270	
439.22618	889	1+
451.19572	169	
471.25852	326	
473.22923	142	
474.21991	261	
530.27700	167	
550.27571	380	
568.30606	737	1+
585.33342	9616	1+
629.23947	192	
683.25579	142	
696.36710	1275	1+
701.29707	169	
706.19050	210	
711.28967	157	
714.37683	2190	1+
728.29851	520	1+
799.33372	268	
858.38013	152	
874.40643	4027	1+
874.40970	1263	1+
884.26071	577	
945.44569	3337	1+
955.76132	437	1+
END IONS

###FS:    #m/z: 581.25817 #charge   3
###MaxRes:#m/z:  0.00000 #charge-128
###MS: 785
###MSMS: 787
BEGIN IONS
TITLE=Cmpd 109, AutoMSn(581.2582), 13.3 min
RTINSECONDS=800.969
SCANS=MS: 785 MSMS: 787
PEPMASS=581.25817	38378
CHARGE=3+
308.64842	168	
355.13978	233	
373.15376	169	
376.19779	202	
394.16724	546	
412.15844	344	
416.18043	274	
422.16381	207	
433.21287	1060	1+
442.18019	158	
456.21088	206	
464.15142	172	
479.18766	271	
481.16946	263	1+
490.23468	2257	1+
499.18875	604	1+
503.21799	321	1+
512.22542	399	
513.72881	208	
516.23101	390	1+
538.72992	261	1+
547.25967	4869	1+
547.73223	272	
554.73505	259	1+
556.73481	273	
557.24195	190	
584.28891	187	
594.25870	507	1+
604.28263	166	
612.27197	890	1+
616.27208	243	
630.29733	408	1+
634.29264	3201	1+
673.29772	1542	1+
691.31160	4959	1+
699.29717	407	1+
717.31047	358	1+
757.32203	159	
774.34270	315	1+
831.36621	190	
852.33976	204	
854.37666	335	1+
870.36332	926	1+
888.38201	1646	1+
1051.44491	198	
1090.42692	206	
END IONS

###FS:    #m/z: 871.37892 #charge   2
###MaxRes:#m/z:  0.00000 #charge-128
###MS: 785
###MSMS: 788
BEGIN IONS
TITLE=Cmpd 110, AutoMSn(871.3789), 13.4 min
RTINSECONDS=801.47
SCANS=MS: 785 MSMS: 788
PEPMASS=871.37892	31512
CHARGE=2+
355.13786	102	
412.16290	133	
433.21302	266	
481.17098	167	
490.23706	285	
499.18330	415	
517.20210	165	
537.23417	121	
547.25957	321	1+
585.26522	202	
594.25688	308	1+
602.28736	345	1+
612.27609	733	1+
630.28455	489	1+
634.29415	309	1+
671.32552	108	
691.30597	1098	1+
699.31227	195	
717.31793	252	
756.30707	132	
814.35597	105	
854.37810	268	
862.37854	262	
911.38811	375	1+
961.37262	103	
968.41571	184	
1025.43547	356	
1026.45068	250	
1112.47250	1181	1+
1123.50050	326	
1225.54834	186	
1741.74749	3691	1+
END IONS

###FS:    #m/z: 447.56218 #charge   3
###MaxRes:#m/z:  0.00000 #charge-128
###MS: 789
###MSMS: 790
BEGIN IONS
TITLE=Cmpd 111, AutoMSn(447.5622), 13.4 min
RTINSECONDS=804.5
SCANS=MS: 789 MSMS: 790
PEPMASS=447.56218	18235
CHARGE=3+
343.16455	231	
344.18224	1113	1+
352.16784	155	
362.19961	1073	1+
398.20077	154	
410.20905	173	
416.21290	409	
426.20285	160	
428.22115	518	
435.14938	232	
459.25153	249	
468.20423	167	
469.23023	362	
482.76114	168	
485.23084	146	
487.24566	1698	1+
497.91554	252	
507.25140	284	1+
525.26581	7422	1+
529.25855	290	
533.92282	1075	1+
545.27530	204	
557.25190	179	
581.25766	202	
598.27809	553	1+
616.29831	1023	1+
621.78404	168	
626.28679	142	
638.34812	1625	1+
658.31629	181	
667.30478	293	1+
675.33059	260	1+
685.31165	1157	1+
703.32666	1552	1+
707.36232	145	
712.16449	876	
725.38465	2756	1+
770.39742	370	1+
816.40278	250	
836.40826	147	
END IONS

###FS:    #m/z: 670.62691 #charge   3
###MaxRes:#m/z:  0.00000 #charge-128
###MS: 789
###MSMS: 791
BEGIN IONS
TITLE=Cmpd 112, AutoMSn(670.6269), 13.4 min
RTINSECONDS=805
SCANS=MS: 789 MSMS: 791
PEPMASS=670.62691	16896
CHARGE=3+
362.20791	134	
416.21681	242	
432.88267	119	
487.25026	182	
525.26548	366	1+
725.36957	113	
816.42109	102	
854.43279	300	1+
925.45922	338	1+
1054.51945	100	
1055.49093	208	
1125.54179	364	
1126.52514	183	
1340.66906	1841	1+
1458.41414	119	
END IONS

###FS:    #m/z: 525.26541 #charge   1
###MaxRes:#m/z:  0.00000 #charge-128
###MS: 789
###MSMS: 792
BEGIN IONS
TITLE=Cmpd 113, AutoMSn(525.2654), 13.4 min
RTINSECONDS=805.502
SCANS=MS: 789 MSMS: 792
PEPMASS=525.26541	6739
CHARGE=1+
340.16054	376	
360.21735	212	
380.56305	138	
411.23805	231	
439.23726	114	
469.20565	103	
470.26886	115	
471.24684	221	
END IONS

###FS:    #m/z: 670.84079 #charge   2
###MaxRes:#m/z:  0.00000 #charge-128
###MS: 793
###MSMS: 794
BEGIN IONS
TITLE=Cmpd 114, AutoMSn(670.8408), 13.5 min
RTINSECONDS=808.527
SCANS=MS: 793 MSMS: 794
PEPMASS=670.84079	15133
CHARGE=2+
362.19891	165	
525.26226	241	
638.34189	103	
725.36300	216	
855.43999	153	
925.47486	198	
1054.51583	240	
1125.54376	214	
1340.68203	1053	1+
END IONS

###FS:    #m/z: 447.56318 #charge   3
###MaxRes:#m/z:  0.00000 #charge-128
###MS: 793
###MSMS: 795
BEGIN IONS
TITLE=Cmpd 115, AutoMSn(447.5632), 13.5 min
RTINSECONDS=809.028
SCANS=MS: 793 MSMS: 795
PEPMASS=447.56318	14378
CHARGE=3+
339.16049	124	
343.15564	186	
344.19181	399	
345.17359	758	1+
357.18336	261	1+
362.19544	718	1+
373.17219	180	
386.21573	125	
400.21207	131	
405.21484	135	
416.20510	171	
428.21440	429	
447.22696	228	1+
459.25079	242	
466.24960	114	
468.21837	139	
469.22849	320	1+
485.24285	137	
487.24460	1143	1+
490.23378	917	1+
525.26643	6122	1+
533.94421	1192	
537.26333	128	
557.25677	162	
570.28348	130	
574.27828	115	
598.28433	215	
616.30260	634	1+
638.34468	1449	1+
667.30706	173	
675.33875	133	
685.31321	1224	1+
703.32808	1272	1+
712.17023	520	
725.38394	1333	1+
817.40155	126	
836.42335	107	
854.41900	155	
END IONS

###FS:    #m/z: 525.26635 #charge   1
###MaxRes:#m/z:  0.00000 #charge-128
###MS: 793
###MSMS: 796
BEGIN IONS
TITLE=Cmpd 116, AutoMSn(525.2663), 13.5 min
RTINSECONDS=809.529
SCANS=MS: 793 MSMS: 796
PEPMASS=525.26635	6416
CHARGE=1+
340.15680	181	
439.22044	150	
END IONS

###FS:    #m/z: 385.22088 #charge   2
###MaxRes:#m/z:  0.00000 #charge-128
###MS: 797
###MSMS: 798
BEGIN IONS
TITLE=Cmpd 117, AutoMSn(385.2209), 13.5 min
RTINSECONDS=812.563
SCANS=MS: 797 MSMS: 798
PEPMASS=385.22088	7333
CHARGE=2+
433.26534	115	
488.25441	105	
519.28488	103	
END IONS

###FS:    #m/z: 461.24018 #charge   2
###MaxRes:#m/z:  0.00000 #charge-128
###MS: 797
###MSMS: 799
BEGIN IONS
TITLE=Cmpd 118, AutoMSn(461.2402), 13.6 min
RTINSECONDS=813.064
SCANS=MS: 797 MSMS: 799
PEPMASS=461.24018	6344
CHARGE=2+
315.13716	110	
375.20288	106	
462.25212	100	
480.20681	135	
523.27619	119	
572.33997	249	
636.33169	101	
687.37230	365	1+
758.38523	158	
END IONS

###FS:    #m/z: 440.84451 #charge   3
###MaxRes:#m/z:  0.00000 #charge-128
###MS: 797
###MSMS: 800
BEGIN IONS
TITLE=Cmpd 119, AutoMSn(440.8445), 13.6 min
RTINSECONDS=813.565
SCANS=MS: 797 MSMS: 800
PEPMASS=440.84451	4662
CHARGE=3+
321.19396	147	
391.01731	238	
400.22686	248	
417.25574	863	
419.00943	135	
428.21399	119	
435.16974	112	
513.31360	105	
530.33427	151	
597.21586	126	
645.10410	306	1+
659.37962	116	
774.14527	110	
774.41438	241	
791.19155	132	
END IONS

###FS:    #m/z: 440.84422 #charge   3
###MaxRes:#m/z:  0.00000 #charge-128
###MS: 801
###MSMS: 802
BEGIN IONS
TITLE=Cmpd 120, AutoMSn(440.8442), 13.6 min
RTINSECONDS=816.61
SCANS=MS: 801 MSMS: 802
PEPMASS=440.84422	9676
CHARGE=3+
365.18816	168	
373.03257	102	
389.73768	108	
391.01266	220	
400.22568	126	
417.25873	1004	1+
419.00828	151	
423.77235	100	
428.23104	101	
500.25900	131	
520.86802	116	
530.33234	259	1+
534.03945	107	
645.10610	201	
659.38347	223	
662.14774	169	
774.13839	185	
774.39658	339	
776.40352	113	
783.30930	172	
783.41843	154	
791.19039	164	
903.45982	133	
END IONS

###FS:    #m/z: 546.27360 #charge   3
###MaxRes:#m/z:  0.00000 #charge-128
###MS: 801
###MSMS: 803
BEGIN IONS
TITLE=Cmpd 121, AutoMSn(546.2736), 13.6 min
RTINSECONDS=817.111
SCANS=MS: 801 MSMS: 803
PEPMASS=546.27360	8667
CHARGE=3+
432.23584	161	
540.59677	121	
541.26166	150	
545.26367	213	1+
546.60103	104	
549.26129	150	
END IONS

###FS:    #m/z: 370.55495 #charge   3
###MaxRes:#m/z:  0.00000 #charge-128
###MS: 801
###MSMS: 804
BEGIN IONS
TITLE=Cmpd 122, AutoMSn(370.5550), 13.6 min
RTINSECONDS=817.612
SCANS=MS: 801 MSMS: 804
PEPMASS=370.55495	6605
CHARGE=3+
318.12012	129	
335.14218	140	
336.22426	140	
373.19656	110	
393.22163	117	
398.28576	177	
448.22971	177	
615.31120	331	1+
633.35683	122	
695.38010	103	
763.40478	166	
END IONS

###FS:    #m/z: 545.77150 #charge   3
###MaxRes:#m/z:  0.00000 #charge-128
###MS: 805
###MSMS: 806
BEGIN IONS
TITLE=Cmpd 123, AutoMSn(545.7715), 13.7 min
RTINSECONDS=820.64
SCANS=MS: 805 MSMS: 806
PEPMASS=545.77150	14251
CHARGE=3+
475.73468	105	
540.26684	123	
540.92391	117	
544.75631	101	
545.29864	133	
606.23029	103	
633.35668	120	
1097.54047	1054	1+
END IONS

###FS:    #m/z: 651.61650 #charge   3
###MaxRes:#m/z:  0.00000 #charge-128
###MS: 805
###MSMS: 807
BEGIN IONS
TITLE=Cmpd 124, AutoMSn(651.6165), 13.7 min
RTINSECONDS=821.141
SCANS=MS: 805 MSMS: 807
PEPMASS=651.61650	7966
CHARGE=3+
343.14440	232	
419.68653	309	
422.18407	155	
424.17129	110	
446.18945	111	
478.23351	104	
490.26160	353	
506.13309	148	
558.72917	124	
591.30983	767	1+
602.26389	205	
619.19426	206	
649.27292	104	
653.95194	104	
661.25939	160	
668.25972	111	
705.26583	127	
747.30878	490	1+
751.33463	308	
776.28957	3024	1+
785.59116	144	
838.37170	1308	1+
861.36664	346	1+
889.37292	2219	1+
967.41246	271	
1046.45107	577	1+
1064.47206	5054	1+
1075.39388	160	
END IONS

###FS:    #m/z: 440.84265 #charge   3
###MaxRes:#m/z:  0.00000 #charge-128
###MS: 805
###MSMS: 808
BEGIN IONS
TITLE=Cmpd 125, AutoMSn(440.8427), 13.7 min
RTINSECONDS=821.642
SCANS=MS: 805 MSMS: 808
PEPMASS=440.84265	9705
CHARGE=3+
321.17970	323	1+
327.98072	116	
391.00889	258	
400.22776	137	
401.22774	287	1+
417.25259	572	1+
428.23980	120	
434.27564	158	
435.17388	186	
443.71496	107	
452.23357	238	
530.33655	316	1+
542.30859	134	
596.70245	112	
612.78671	112	
645.10059	255	
659.38033	114	
662.11879	206	
664.32783	175	
END IONS

###FS:    #m/z: 651.61912 #charge   3
###MaxRes:#m/z:  0.00000 #charge-128
###MS: 809
###MSMS: 810
BEGIN IONS
TITLE=Cmpd 126, AutoMSn(651.6191), 13.7 min
RTINSECONDS=824.668
SCANS=MS: 809 MSMS: 810
PEPMASS=651.61912	39260
CHARGE=3+
331.12741	180	
343.14665	377	
365.16643	206	
422.18554	234	
433.23644	344	
474.16289	222	
490.25652	1046	
501.21975	215	
506.11676	179	
558.23880	320	
558.75299	257	
589.28467	255	
591.30640	2025	1+
601.76702	191	
602.25096	181	
619.21082	268	
634.21563	343	
705.25038	177	
747.29690	1032	1+
751.34226	2259	1+
758.27418	493	1+
776.28543	7862	1+
785.59885	728	
818.34457	241	
838.37173	4167	1+
861.37548	217	
861.37748	1280	1+
871.35831	274	
889.36819	6421	1+
889.37618	1024	1+
900.30983	384	
900.41681	409	
967.41975	1405	1+
986.42493	858	1+
1046.44924	2571	1+
1046.45795	214	
1064.46878	16940	1+
1076.29603	969	
END IONS

###FS:    #m/z: 420.56361 #charge   3
###MaxRes:#m/z:  0.00000 #charge-128
###MS: 809
###MSMS: 811
BEGIN IONS
TITLE=Cmpd 127, AutoMSn(420.5636), 13.8 min
RTINSECONDS=825.169
SCANS=MS: 809 MSMS: 811
PEPMASS=420.56361	8991
CHARGE=3+
432.21454	119	
434.20781	118	
463.24561	102	
471.24196	145	
END IONS

###FS:    #m/z: 546.56107 #charge   3
###MaxRes:#m/z:  0.00000 #charge-128
###MS: 809
###MSMS: 812
BEGIN IONS
TITLE=Cmpd 128, AutoMSn(546.5611), 13.8 min
RTINSECONDS=825.67
SCANS=MS: 809 MSMS: 812
PEPMASS=546.56107	11336
CHARGE=3+
432.22824	250	
475.75076	115	
488.18388	106	
547.26832	113	
633.35035	315	
651.32730	105	
762.38997	228	
1097.54650	1630	1+
END IONS

###FS:    #m/z: 651.61830 #charge   3
###MaxRes:#m/z:  0.00000 #charge-128
###MS: 813
###MSMS: 814
BEGIN IONS
TITLE=Cmpd 129, AutoMSn(651.6183), 13.8 min
RTINSECONDS=828.701
SCANS=MS: 813 MSMS: 814
PEPMASS=651.61830	57601
CHARGE=3+
376.17913	379	
395.39280	220	
422.68520	310	
433.23786	289	
478.23648	250	
490.26190	1346	1+
493.71773	840	1+
501.22545	295	
532.22923	219	
558.23009	389	
589.27337	255	
589.78042	256	
591.30433	1977	1+
619.20509	313	
634.21363	453	
661.26831	280	
705.25180	241	
733.31197	229	
747.29473	1713	1+
751.33896	1742	1+
767.44592	561	
776.28463	10416	1+
785.58558	1083	
838.37170	4121	1+
841.37415	276	
861.36908	304	
861.37969	1902	1+
872.37553	230	
889.36898	10036	1+
949.40616	213	
967.42664	1299	1+
1046.45623	226	
1046.46062	2341	1+
1064.46931	22324	1+
1076.29623	1023	
END IONS

###FS:    #m/z: 753.33336 #charge   3
###MaxRes:#m/z:  0.00000 #charge-128
###MS: 813
###MSMS: 815
BEGIN IONS
TITLE=Cmpd 130, AutoMSn(753.3334), 13.8 min
RTINSECONDS=829.202
SCANS=MS: 813 MSMS: 815
PEPMASS=753.33336	8195
CHARGE=3+
394.17899	139	
478.20111	104	
490.22608	205	
499.19428	104	
517.21613	117	
547.24798	163	
630.30104	102	
634.29805	212	
674.30576	141	
691.30993	507	1+
854.40635	123	
1015.40504	104	
1025.41604	134	
1026.42218	136	
1112.44716	100	
1113.45161	134	
1123.51485	171	
END IONS

###FS:    #m/z: 459.26738 #charge   1
###MaxRes:#m/z:  0.00000 #charge-128
###MS: 813
###MSMS: 816
BEGIN IONS
TITLE=Cmpd 131, AutoMSn(459.2674), 13.8 min
RTINSECONDS=829.703
SCANS=MS: 813 MSMS: 816
PEPMASS=459.26738	5849
CHARGE=1+
323.15788	120	
END IONS

###FS:    #m/z: 616.80448 #charge   2
###MaxRes:#m/z:  0.00000 #charge-128
###MS: 817
###MSMS: 818
BEGIN IONS
TITLE=Cmpd 132, AutoMSn(616.8045), 13.9 min
RTINSECONDS=832.732
SCANS=MS: 817 MSMS: 818
PEPMASS=616.80448	11091
CHARGE=2+
355.12742	105	
413.16391	100	
432.26017	120	
441.21354	140	
451.17387	107	
469.18113	292	
476.37982	124	
486.23795	110	
487.76316	103	
489.28200	613	1+
545.26577	108	
564.25004	101	
573.28165	133	
576.30511	256	
582.25803	191	
600.26544	136	
608.78988	106	
617.29470	394	1+
618.79379	169	
633.32775	2075	1+
642.83710	160	
746.39990	271	1+
763.51747	105	
803.44124	445	1+
860.45975	578	1+
917.47378	488	1+
974.49816	345	
1232.58535	548	1+
END IONS

###FS:    #m/z: 473.25826 #charge   2
###MaxRes:#m/z:  0.00000 #charge-128
###MS: 817
###MSMS: 819
BEGIN IONS
TITLE=Cmpd 133, AutoMSn(473.2583), 13.9 min
RTINSECONDS=833.233
SCANS=MS: 817 MSMS: 819
PEPMASS=473.25826	5889
CHARGE=2+
310.18499	104	
400.24841	169	
442.30081	158	
449.25871	491	
504.26899	105	
515.27186	139	
571.35321	171	
634.29486	109	
659.30134	123	
740.38312	101	
END IONS

###FS:    #m/z: 498.58531 #charge   3
###MaxRes:#m/z:  0.00000 #charge-128
###MS: 821
###MSMS: 822
BEGIN IONS
TITLE=Cmpd 135, AutoMSn(498.5853), 13.9 min
RTINSECONDS=836.765
SCANS=MS: 821 MSMS: 822
PEPMASS=498.58531	37739
CHARGE=3+
373.20533	340	
378.19158	285	
379.16380	734	1+
404.14675	325	
417.25712	552	
421.16695	1131	1+
463.56853	264	
477.23753	496	
477.56875	350	
477.89876	294	
484.76509	558	
486.90671	306	
492.91185	933	
493.24116	623	
493.58188	314	
498.57840	698	
498.92350	298	
501.25271	216	
528.26708	238	
540.78285	279	
541.28815	351	
545.30808	1635	1+
617.30486	294	
619.23697	361	
631.30857	488	
631.81340	256	
657.33778	282	
674.35613	2453	1+
728.38580	231	
745.39449	3451	1+
858.47638	2476	1+
969.51300	1395	1+
986.53896	3482	1+
989.53844	3473	1+
997.48826	812	1+
1097.56819	1459	1+
1115.58105	4898	1+
1278.64786	18674	1+
1389.67976	2805	1+
END IONS

###FS:    #m/z: 616.80357 #charge   2
###MaxRes:#m/z:  0.00000 #charge-128
###MS: 821
###MSMS: 823
BEGIN IONS
TITLE=Cmpd 136, AutoMSn(616.8036), 14.0 min
RTINSECONDS=837.266
SCANS=MS: 821 MSMS: 823
PEPMASS=616.80357	27379
CHARGE=2+
316.12738	171	
343.13406	266	
355.13838	325	
371.20255	318	
373.14663	137	
375.23342	189	
394.14447	375	
412.16186	576	
428.21434	249	1+
432.25066	213	1+
438.21412	297	
441.20686	239	
451.17261	392	1+
469.18173	538	
476.37969	329	
487.20742	202	
489.27832	1238	1+
495.23371	143	
516.27154	529	
536.26934	140	
544.80093	231	
550.98687	201	
572.28097	585	1+
573.78440	174	
576.30945	1089	1+
582.26818	556	
600.27175	709	1+
615.33081	266	1+
617.29337	703	1+
621.27489	138	
631.32424	207	1+
633.33243	5485	1+
726.32314	165	
746.41444	1335	1+
803.44095	1387	1+
854.40049	254	1+
860.45787	1368	1+
917.47788	1100	1+
974.49650	643	1+
984.91791	193	
1031.52591	230	
1089.55578	135	
1214.58733	898	1+
1232.60056	1144	1+
END IONS

###FS:    #m/z: 747.37140 #charge   2
###MaxRes:#m/z:  0.00000 #charge-128
###MS: 821
###MSMS: 824
BEGIN IONS
TITLE=Cmpd 137, AutoMSn(747.3714), 14.0 min
RTINSECONDS=837.767
SCANS=MS: 821 MSMS: 824
PEPMASS=747.37140	7919
CHARGE=2+
421.16616	252	
508.20643	183	
545.31484	356	
617.31479	136	
639.81621	188	
674.35583	172	
738.86197	165	
745.40160	909	1+
858.48536	197	
986.53770	224	
1279.65486	112	
1493.73990	4232	1+
END IONS

###FS:    #m/z: 498.58609 #charge   3
###MaxRes:#m/z:  0.00000 #charge-128
###MS: 825
###MSMS: 826
BEGIN IONS
TITLE=Cmpd 138, AutoMSn(498.5861), 14.0 min
RTINSECONDS=840.794
SCANS=MS: 825 MSMS: 826
PEPMASS=498.58609	156568
CHARGE=3+
343.80354	844	
379.16184	745	
417.25528	1353	
421.17184	3718	1+
463.57469	1285	
463.90677	1584	
464.23369	978	
477.23135	2987	
477.56863	1608	
477.90470	888	
484.76634	1700	
486.91021	962	
487.23514	1175	
492.91076	5672	1+
493.25665	7141	1+
493.57688	1524	
495.75608	782	
498.58361	2750	
498.92089	2042	
499.24921	874	
528.28467	799	
540.76981	799	
545.31486	3445	1+
549.28697	2325	
549.79208	1497	
631.31586	1129	
631.81175	879	
636.26651	1009	
674.35824	5470	1+
745.39398	12090	1+
858.48020	6455	1+
969.51502	4579	1+
986.53728	1206	
986.53845	6738	1+
1115.58384	13040	1+
1278.64689	67705	1+
1389.67829	9853	1+
END IONS

###FS:    #m/z: 616.80490 #charge   2
###MaxRes:#m/z:  0.00000 #charge-128
###MS: 825
###MSMS: 827
BEGIN IONS
TITLE=Cmpd 139, AutoMSn(616.8049), 14.0 min
RTINSECONDS=841.295
SCANS=MS: 825 MSMS: 827
PEPMASS=616.80490	45761
CHARGE=2+
325.13055	266	
337.11776	294	1+
343.13852	346	
355.13550	414	
371.20933	369	
373.14954	230	
382.16202	183	
385.14612	158	
412.16044	642	1+
428.21741	492	1+
430.16513	304	
432.25466	354	
438.21025	347	
456.21741	241	
459.23892	304	
469.17718	1189	1+
476.37880	480	
485.24161	286	
487.19053	403	
489.27845	1418	1+
495.23349	253	
498.23228	286	
507.25764	202	
516.26557	203	
564.26511	368	1+
572.28252	1119	1+
576.31052	1433	1+
582.27069	955	1+
590.32012	448	
600.27190	511	1+
615.31786	314	1+
633.33038	8363	1+
639.27581	303	1+
657.29863	219	
746.41566	1933	1+
803.43405	2045	1+
860.45869	1643	1+
917.47993	2021	1+
974.49053	1700	1+
984.92266	566	
1031.51858	259	
1032.51450	201	
1088.52790	169	
1088.55033	573	1+
1214.59125	803	1+
1232.60524	2246	1+
END IONS

###FS:    #m/z: 747.37223 #charge   2
###MaxRes:#m/z:  0.00000 #charge-128
###MS: 825
###MSMS: 828
BEGIN IONS
TITLE=Cmpd 140, AutoMSn(747.3722), 14.0 min
RTINSECONDS=841.796
SCANS=MS: 825 MSMS: 828
PEPMASS=747.37223	35261
CHARGE=2+
379.15981	450	
383.17580	106	
417.23081	165	
421.17066	214	
508.20508	468	
545.31643	507	1+
617.28345	102	
619.23606	111	
636.26192	196	
639.83269	318	
640.32438	220	
674.35403	774	1+
728.35085	113	
730.37107	149	
745.39420	1354	1+
750.35001	105	
754.54625	338	
758.47742	458	
858.47647	765	1+
986.53197	506	1+
1115.58231	223	
1116.55123	109	
1278.63871	232	
1493.73250	7961	1+
END IONS

###FS:    #m/z: 498.58564 #charge   3
###MaxRes:#m/z:  0.00000 #charge-128
###MS: 829
###MSMS: 830
BEGIN IONS
TITLE=Cmpd 141, AutoMSn(498.5856), 14.1 min
RTINSECONDS=844.813
SCANS=MS: 829 MSMS: 830
PEPMASS=498.58564	184954
CHARGE=3+
373.20521	1817	
379.16190	896	
417.24680	1530	
421.17052	3825	
463.57366	1791	
463.90345	1538	
464.23547	916	
477.23149	2181	
477.56294	1658	
484.77545	1521	
486.90881	2273	
487.24047	1517	
487.57040	853	
492.91005	5023	
493.23929	3440	
493.58004	1596	
498.58533	3230	
498.92118	1933	
499.25322	1456	
502.27983	1276	
540.77578	838	
545.30788	3312	1+
617.29839	875	
631.31454	1631	
631.81019	961	
674.35627	6081	1+
745.39607	9056	1+
858.47890	6610	1+
969.51651	5661	1+
986.53139	1114	
986.53693	10249	1+
1097.56556	4544	1+
1115.58478	15423	1+
1278.64787	72029	1+
1389.68093	10454	1+
END IONS

###FS:    #m/z: 669.27795 #charge   3
###MaxRes:#m/z:  0.00000 #charge-128
###MS: 829
###MSMS: 831
BEGIN IONS
TITLE=Cmpd 142, AutoMSn(669.2779), 14.1 min
RTINSECONDS=845.314
SCANS=MS: 829 MSMS: 831
PEPMASS=669.27795	52251
CHARGE=3+
460.66692	400	
463.21482	423	
538.71308	664	
539.21162	322	
591.90283	449	
592.23778	360	
597.55658	373	
597.90291	20009	1+
598.23713	15603	1+
598.56728	9282	1+
631.58478	709	
631.75149	379	
631.91176	525	
663.27180	807	1+
663.61125	391	
663.94643	367	
669.28903	341	
711.76092	823	
716.26795	438	
760.29785	344	
920.31864	384	
1694.62447	1081	1+
1791.68133	8745	1+
END IONS

###FS:    #m/z: 747.37270 #charge   2
###MaxRes:#m/z:  0.00000 #charge-128
###MS: 829
###MSMS: 832
BEGIN IONS
TITLE=Cmpd 143, AutoMSn(747.3727), 14.1 min
RTINSECONDS=845.816
SCANS=MS: 829 MSMS: 832
PEPMASS=747.37270	41625
CHARGE=2+
379.15749	155	
417.25935	234	
502.27797	141	
508.20864	297	
525.23185	150	
545.30933	360	
618.28502	133	
636.24726	199	
640.31226	122	
674.35890	520	1+
712.32923	125	
742.35360	118	
745.38776	854	1+
750.35525	184	
754.54885	105	
858.47672	471	1+
969.52856	114	
986.53665	271	
1037.96656	164	
1115.58311	187	
1279.62771	133	
1493.73926	6540	1+
END IONS

###FS:    #m/z: 669.27906 #charge   3
###MaxRes:#m/z:  0.00000 #charge-128
###MS: 833
###MSMS: 834
BEGIN IONS
TITLE=Cmpd 144, AutoMSn(669.2791), 14.1 min
RTINSECONDS=848.834
SCANS=MS: 833 MSMS: 834
PEPMASS=669.27906	57886
CHARGE=3+
460.66855	398	
463.20756	417	
538.71603	701	
539.20980	365	
591.89548	307	
592.55734	370	
596.23509	333	
597.56851	300	
597.89993	19114	1+
598.23659	13203	1+
598.56927	8369	1+
606.74891	313	
631.58756	423	
631.74674	333	
631.92721	391	
632.25046	423	
663.60451	415	
665.24002	301	
716.26904	416	
819.31228	309	
847.82436	328	
907.38156	327	
920.32636	362	
1791.67821	6838	1+
END IONS

###FS:    #m/z: 504.90220 #charge   3
###MaxRes:#m/z:  0.00000 #charge-128
###MS: 833
###MSMS: 835
BEGIN IONS
TITLE=Cmpd 145, AutoMSn(504.9022), 14.2 min
RTINSECONDS=849.335
SCANS=MS: 833 MSMS: 835
PEPMASS=504.90220	36591
CHARGE=3+
312.17686	522	
331.11370	265	
359.12236	492	
394.24604	334	
441.22053	1006	1+
449.25809	333	
463.19489	381	
494.26640	289	
501.27720	363	
501.77821	318	
519.15510	427	
527.23046	356	
527.72805	251	
536.23219	747	
536.73053	341	
538.70880	214	
555.26509	4205	1+
593.74601	346	
616.16349	296	
622.26193	780	1+
634.18150	308	
641.77155	590	
650.26196	330	
668.34660	1515	1+
698.81170	333	
718.27898	306	
746.28572	461	
779.31318	296	
782.39038	2012	1+
942.42224	2405	1+
989.38012	234	
1003.55523	11024	1+
1283.51746	2871	1+
1300.53902	22648	1+
1413.61954	3012	1+
END IONS

###FS:    #m/z: 470.91109 #charge   3
###MaxRes:#m/z:  0.00000 #charge-128
###MS: 833
###MSMS: 836
BEGIN IONS
TITLE=Cmpd 146, AutoMSn(470.9111), 14.2 min
RTINSECONDS=849.836
SCANS=MS: 833 MSMS: 836
PEPMASS=470.91109	11526
CHARGE=3+
328.66665	149	
345.16967	161	
359.70852	180	
361.15569	236	1+
396.88459	154	
444.74865	401	
445.57362	485	1+
445.90989	200	
446.23494	177	
448.24352	228	1+
462.76273	133	
464.90678	376	
473.26179	352	
473.69598	180	
487.76353	438	1+
532.29024	270	
569.79171	325	
585.80657	237	
588.30860	223	1+
594.80604	523	1+
595.30683	206	
601.31269	127	
602.30234	691	1+
608.81425	188	
619.32584	326	
633.34835	319	1+
637.31165	134	
701.35522	482	1+
712.15522	132	
718.39271	219	
778.37375	140	
800.43616	141	
817.45720	423	1+
818.29013	281	1+
841.34864	127	
849.40383	135	
933.50632	892	1+
942.49761	2356	1+
975.53058	1071	1+
1032.55972	2960	1+
1101.54935	359	1+
1119.58504	3023	1+
1206.62611	8422	1+
END IONS

###FS:    #m/z: 504.90348 #charge   3
###MaxRes:#m/z:  0.00000 #charge-128
###MS: 837
###MSMS: 838
BEGIN IONS
TITLE=Cmpd 147, AutoMSn(504.9035), 14.2 min
RTINSECONDS=852.853
SCANS=MS: 837 MSMS: 838
PEPMASS=504.90348	61064
CHARGE=3+
312.18211	280	
359.11698	578	
394.24728	283	
441.21668	1473	1+
463.19833	374	
471.87997	404	
501.27352	303	
501.77524	447	
509.34936	327	
519.15035	382	
555.26428	5120	1+
565.23767	624	1+
574.14347	282	
593.75745	967	
594.24976	473	
633.23704	398	
641.77234	841	
668.34922	1809	1+
729.24689	333	
746.28001	486	
779.30391	314	
782.38552	2476	1+
942.42607	2642	1+
1003.55758	13086	1+
1053.45407	1043	1+
1071.46529	1956	1+
1243.51945	1691	1+
1283.52784	3031	1+
1300.54072	26052	1+
1413.62519	3780	1+
END IONS

###FS:    #m/z: 1075.94002 #charge   2
###MaxRes:#m/z:  0.00000 #charge-128
###MS: 837
###MSMS: 839
BEGIN IONS
TITLE=Cmpd 148, AutoMSn(1075.9400), 14.2 min
RTINSECONDS=853.354
SCANS=MS: 837 MSMS: 839
PEPMASS=1075.94002	22638
CHARGE=2+
452.17053	120	
879.85931	102	
1071.95776	164	
1074.91863	116	
1079.04421	107	
1081.66240	188	
2150.35423	4659	1+
2150.87548	4229	1+
END IONS

###FS:    #m/z: 669.27870 #charge   3
###MaxRes:#m/z:  0.00000 #charge-128
###MS: 837
###MSMS: 840
BEGIN IONS
TITLE=Cmpd 149, AutoMSn(669.2787), 14.2 min
RTINSECONDS=853.856
SCANS=MS: 837 MSMS: 840
PEPMASS=669.27870	36859
CHARGE=3+
370.16743	138	
463.19902	275	
530.20470	169	
538.72256	256	
539.20257	159	
567.25838	121	
586.23224	124	
591.88594	242	
592.22568	189	
595.28000	213	1+
597.21115	118	
597.90281	5652	1+
598.24009	4450	1+
598.56935	2865	1+
602.56147	114	
606.12566	148	
625.58221	123	
631.58690	117	
631.92357	182	
632.26176	220	
663.26771	154	
663.60853	138	
669.62227	209	
716.27360	532	1+
761.30366	151	
796.33576	115	
847.82548	153	
848.29852	200	
920.32177	233	
1076.40405	142	
1422.49455	508	1+
1791.67304	3938	1+
END IONS

###FS:    #m/z: 504.90380 #charge   3
###MaxRes:#m/z:  0.00000 #charge-128
###MS: 841
###MSMS: 842
BEGIN IONS
TITLE=Cmpd 150, AutoMSn(504.9038), 14.3 min
RTINSECONDS=856.887
SCANS=MS: 841 MSMS: 842
PEPMASS=504.90380	54814
CHARGE=3+
312.17672	484	
331.12433	200	
359.11649	377	
378.18931	189	
390.14462	211	
394.23936	280	
441.22071	1184	1+
501.77946	345	
506.26540	245	
519.16996	220	
527.23889	384	
527.73711	244	
538.23803	264	
555.26265	4214	1+
593.75566	277	
594.26135	204	
598.14831	197	
622.25420	627	
622.76379	389	
633.24018	424	
641.76766	394	
650.26602	358	
668.34816	1445	1+
718.29069	225	
729.24961	406	1+
746.28198	276	
779.29517	614	
782.39489	1600	1+
942.42051	1986	1+
1003.55767	10159	1+
1071.47647	1234	1+
1283.52079	2189	1+
1300.53842	19162	1+
1413.62606	2456	1+
END IONS

###FS:    #m/z: 1075.94138 #charge   2
###MaxRes:#m/z:  0.00000 #charge-128
###MS: 841
###MSMS: 843
BEGIN IONS
TITLE=Cmpd 151, AutoMSn(1075.9414), 14.3 min
RTINSECONDS=857.388
SCANS=MS: 841 MSMS: 843
PEPMASS=1075.94138	29182
CHARGE=2+
366.12703	140	
509.19982	104	
1069.85059	109	
1071.16215	132	
1074.77947	137	
1080.17870	101	
1081.04408	101	
2150.36470	3439	1+
2150.85839	3410	1+
END IONS

###FS:    #m/z: 756.84756 #charge   2
###MaxRes:#m/z:  0.00000 #charge-128
###MS: 841
###MSMS: 844
BEGIN IONS
TITLE=Cmpd 152, AutoMSn(756.8476), 14.3 min
RTINSECONDS=857.889
SCANS=MS: 841 MSMS: 844
PEPMASS=756.84756	11057
CHARGE=2+
555.26815	112	
650.77081	146	
756.85318	384	
757.34420	325	
758.86357	111	
767.47090	305	
END IONS

###FS:    #m/z: 685.29775 #charge   3
###MaxRes:#m/z:  0.00000 #charge-128
###MS: 845
###MSMS: 846
BEGIN IONS
TITLE=Cmpd 153, AutoMSn(685.2978), 14.3 min
RTINSECONDS=860.919
SCANS=MS: 845 MSMS: 846
PEPMASS=685.29775	23501
CHARGE=3+
335.14272	480	1+
361.11579	198	
370.24226	269	
385.19431	294	
463.20929	541	
498.29608	291	
513.25249	241	
513.72640	165	
535.70567	352	
578.24537	1457	1+
586.27127	353	1+
599.22362	278	
617.24461	220	1+
626.35474	576	1+
634.73324	173	
644.79857	274	1+
659.29390	281	
666.80164	398	1+
679.96525	185	
680.28073	183	
685.30187	950	1+
685.62597	616	
685.96708	452	
694.36298	174	
715.75335	180	
738.26376	3480	1+
738.27886	556	1+
747.31003	513	
748.41734	220	
786.39391	672	1+
802.30753	164	
829.43122	609	1+
857.42421	812	1+
898.29619	7541	1+
907.35372	171	
958.47871	362	1+
986.47452	1571	1+
1011.39162	1405	1+
1043.49572	1893	1+
1068.40305	1952	1+
1080.29932	397	
1128.58582	1456	1+
1156.55170	199	
1156.56018	1169	1+
1197.45365	243	
1198.45393	255	
END IONS

###FS:    #m/z: 1075.94150 #charge   2
###MaxRes:#m/z:  0.00000 #charge-128
###MS: 845
###MSMS: 847
BEGIN IONS
TITLE=Cmpd 154, AutoMSn(1075.9415), 14.4 min
RTINSECONDS=861.42
SCANS=MS: 845 MSMS: 847
PEPMASS=1075.94150	21013
CHARGE=2+
653.24605	139	
1070.93233	101	
1074.91647	113	
1078.44021	116	
2150.37686	2699	1+
2150.83819	2318	1+
END IONS

###FS:    #m/z: 834.36529 #charge   3
###MaxRes:#m/z:  0.00000 #charge-128
###MS: 845
###MSMS: 848
BEGIN IONS
TITLE=Cmpd 155, AutoMSn(834.3653), 14.4 min
RTINSECONDS=861.921
SCANS=MS: 845 MSMS: 848
PEPMASS=834.36529	12887
CHARGE=3+
433.21239	358	
491.21895	104	
544.73129	196	
596.27563	373	1+
625.77498	271	
634.10568	136	
683.30832	673	1+
694.28634	114	
707.31814	137	
707.80948	152	
711.78508	112	
750.82133	142	
770.33267	369	1+
780.99315	100	
785.34873	112	
787.34091	111	
794.35296	110	
814.85314	109	
825.47760	107	
834.35019	278	
834.69141	291	
835.00616	178	
857.37130	262	1+
905.39881	110	
914.39833	643	1+
1001.42536	409	
1002.42816	165	
1088.47541	186	
1089.45583	252	
1253.51373	118	
END IONS

###FS:    #m/z: 685.29656 #charge   3
###MaxRes:#m/z:  0.00000 #charge-128
###MS: 849
###MSMS: 850
BEGIN IONS
TITLE=Cmpd 156, AutoMSn(685.2966), 14.4 min
RTINSECONDS=864.955
SCANS=MS: 849 MSMS: 850
PEPMASS=685.29656	50904
CHARGE=3+
335.15133	892	1+
370.22763	174	
379.70234	311	
393.69892	411	
427.26673	241	
442.21373	192	
446.18454	212	
457.19462	216	1+
463.20913	1410	1+
465.34546	305	
481.26183	204	
498.29466	687	1+
513.26344	325	
527.76646	302	1+
528.17262	327	1+
555.79010	330	1+
564.29632	175	
569.79337	175	
578.24653	2329	1+
626.36663	1087	1+
634.74332	178	
644.81649	181	
655.28202	210	1+
667.32721	228	
675.27150	259	1+
679.63131	243	
682.78241	318	
683.30256	189	
685.30084	1956	1+
685.63076	1690	1+
685.96390	877	
694.34769	351	
716.28088	184	
721.23454	511	1+
728.31407	225	1+
738.26589	6385	1+
738.80592	194	
745.29515	360	1+
747.31973	962	1+
768.39322	451	1+
769.32197	275	1+
786.38615	666	1+
829.43621	438	1+
832.40958	334	1+
840.41357	366	1+
857.42615	1735	1+
881.27395	727	1+
898.29666	13559	1+
906.84696	173	
915.39174	263	
941.44974	353	1+
958.49889	410	1+
969.44823	405	1+
986.47010	2989	1+
1011.37735	1911	1+
1026.50272	805	1+
1043.49856	3864	1+
1068.40462	4312	1+
1080.30688	922	
1081.30247	422	
1111.55009	567	1+
1128.58281	4025	1+
1139.55781	628	1+
1156.56812	2655	1+
1197.44206	1703	1+
1316.60774	1459	1+
1427.53923	832	1+
END IONS

###FS:    #m/z: 660.31838 #charge   3
###MaxRes:#m/z:  0.00000 #charge-128
###MS: 849
###MSMS: 851
BEGIN IONS
TITLE=Cmpd 157, AutoMSn(660.3184), 14.4 min
RTINSECONDS=865.456
SCANS=MS: 849 MSMS: 851
PEPMASS=660.31838	20131
CHARGE=3+
348.15501	103	
472.20432	187	
478.20969	110	
547.23383	107	
559.76911	177	
565.24995	101	
627.27719	115	
637.30438	131	
651.78646	335	
652.28032	140	
690.32743	429	
694.32387	139	
802.33525	104	
876.39031	388	1+
898.39903	140	
940.25155	104	
1005.43376	117	
1069.50233	105	
1080.30130	116	
1126.49346	386	
1127.49201	220	
1183.52738	275	
1184.52242	246	
1320.58823	5744	1+
END IONS

###FS:    #m/z: 834.36404 #charge   3
###MaxRes:#m/z:  0.00000 #charge-128
###MS: 849
###MSMS: 852
BEGIN IONS
TITLE=Cmpd 158, AutoMSn(834.3640), 14.4 min
RTINSECONDS=865.957
SCANS=MS: 849 MSMS: 852
PEPMASS=834.36404	19538
CHARGE=3+
386.18394	122	
404.20126	101	
433.22350	196	
501.21419	187	
535.72581	104	
596.28066	367	1+
626.29710	214	
626.78564	151	
683.30608	402	1+
707.31536	278	
707.79897	106	
751.32897	133	
770.34917	280	
785.33235	107	
786.97923	108	
834.37087	218	
834.69554	479	
835.04325	198	
857.37771	354	1+
914.38948	182	
1001.43091	282	
1002.43775	132	
1079.46532	100	
1088.47252	224	
1089.45602	100	
END IONS

###FS:    #m/z: 685.29669 #charge   3
###MaxRes:#m/z:  0.00000 #charge-128
###MS: 853
###MSMS: 854
BEGIN IONS
TITLE=Cmpd 159, AutoMSn(685.2967), 14.5 min
RTINSECONDS=868.997
SCANS=MS: 853 MSMS: 854
PEPMASS=685.29669	42601
CHARGE=3+
335.15511	314	
369.63874	498	
370.22766	451	1+
379.69905	242	
385.19196	319	
393.70018	488	
420.70310	184	
429.22049	215	
440.64459	189	
463.21412	683	1+
498.29088	673	1+
506.19952	298	
513.26266	338	1+
534.70771	959	
535.21034	466	1+
570.29698	215	
580.24446	217	
587.30717	288	
595.24808	177	
599.22270	666	1+
599.71982	179	
626.35698	877	1+
643.27279	435	1+
644.80915	296	1+
681.77153	380	1+
683.28699	371	1+
685.29952	1387	1+
685.62493	588	1+
685.97045	667	1+
720.24271	254	1+
738.26307	4512	1+
746.77116	194	
747.31342	193	
786.39366	467	1+
829.41652	583	1+
857.42855	728	1+
874.39256	173	
881.27037	413	1+
898.29819	9875	1+
958.46799	386	1+
968.45441	420	1+
986.47703	2044	1+
1011.37920	308	
1012.37014	224	
1012.38532	583	1+
1043.49703	2039	1+
1045.48814	269	
1068.40128	755	
1069.41882	299	
1071.43250	222	
1081.30178	265	
1110.54860	535	1+
1128.58374	2826	1+
1155.51865	2991	1+
1156.57462	891	1+
1197.44127	605	1+
1269.53909	363	1+
1315.60802	597	1+
1428.50423	500	1+
END IONS

###FS:    #m/z: 660.79825 #charge   2
###MaxRes:#m/z:  0.00000 #charge-128
###MS: 853
###MSMS: 855
BEGIN IONS
TITLE=Cmpd 160, AutoMSn(660.7982), 14.5 min
RTINSECONDS=869.498
SCANS=MS: 853 MSMS: 855
PEPMASS=660.79825	28775
CHARGE=2+
366.15610	100	
480.20466	106	
504.30716	390	
546.27465	185	
559.75037	117	
637.30841	334	1+
651.81076	198	
652.28847	309	
659.85055	122	
660.35819	176	
690.32226	186	
694.32119	212	
741.30150	145	
819.38192	109	
876.39515	366	1+
898.41230	111	
955.42869	196	
1005.41367	123	
1126.50568	740	1+
1183.52877	729	1+
1320.59080	8368	1+
END IONS

###FS:    #m/z: 834.36430 #charge   3
###MaxRes:#m/z:  0.00000 #charge-128
###MS: 853
###MSMS: 856
BEGIN IONS
TITLE=Cmpd 161, AutoMSn(834.3643), 14.5 min
RTINSECONDS=870
SCANS=MS: 853 MSMS: 856
PEPMASS=834.36430	14480
CHARGE=3+
376.17596	105	
397.15612	103	
433.20914	221	
596.28207	145	
626.28677	110	
683.32522	222	
696.78270	101	
707.31193	123	
834.68399	160	
914.38840	196	
1001.41858	255	
1088.46791	125	
1089.47341	132	
END IONS

###FS:    #m/z: 533.26582 #charge   2
###MaxRes:#m/z:  0.00000 #charge-128
###MS: 857
###MSMS: 858
BEGIN IONS
TITLE=Cmpd 162, AutoMSn(533.2658), 14.6 min
RTINSECONDS=873.023
SCANS=MS: 857 MSMS: 858
PEPMASS=533.26582	28857
CHARGE=2+
312.15609	121	
346.20783	950	1+
363.16721	206	
404.14106	160	
408.13953	859	1+
429.20429	225	
459.29258	1186	1+
479.17732	235	
488.73687	510	
492.20728	206	
493.23092	453	1+
500.64811	164	
516.24544	166	
518.17840	707	1+
521.23232	238	
547.24909	124	
564.28943	161	
572.19563	160	
574.31684	1690	1+
585.33103	128	
592.26252	287	
604.25774	251	
607.22762	115	
618.33093	131	
632.26235	133	
685.34108	521	1+
703.35625	2029	1+
712.16099	1041	
713.32470	130	
720.31353	384	
831.37802	206	
849.39101	123	
866.42322	6065	1+
877.41025	276	
977.46460	669	1+
END IONS

###FS:    #m/z: 660.79763 #charge   2
###MaxRes:#m/z:  0.00000 #charge-128
###MS: 857
###MSMS: 859
BEGIN IONS
TITLE=Cmpd 163, AutoMSn(660.7976), 14.6 min
RTINSECONDS=873.524
SCANS=MS: 857 MSMS: 859
PEPMASS=660.79763	29313
CHARGE=2+
401.24082	105	
500.23238	120	
546.27490	167	
580.28806	221	
592.28578	110	
627.26034	270	1+
651.78649	208	
652.29673	190	
659.35884	112	
659.85572	138	
668.68908	113	
668.89211	144	
690.32912	156	
694.32415	302	
876.40611	200	
1005.42634	145	
1080.30550	108	
1126.49779	225	
1127.48366	228	
1183.53181	213	
1184.52563	255	
1320.58675	5898	1+
END IONS

###FS:    #m/z: 640.83973 #charge   2
###MaxRes:#m/z:  0.00000 #charge-128
###MS: 857
###MSMS: 860
BEGIN IONS
TITLE=Cmpd 164, AutoMSn(640.8397), 14.6 min
RTINSECONDS=874.025
SCANS=MS: 857 MSMS: 860
PEPMASS=640.83973	13330
CHARGE=2+
375.16971	105	
389.20564	123	
395.79521	128	
440.20476	123	
453.75446	112	
458.23054	107	
476.26020	135	
573.30194	160	
605.32724	227	1+
639.82720	173	
644.81788	125	
692.35646	1172	1+
805.43559	525	
814.91301	153	
906.48378	228	
993.51741	272	
1080.56065	249	
1081.55404	204	
END IONS

###FS:    #m/z: 533.26597 #charge   2
###MaxRes:#m/z:  0.00000 #charge-128
###MS: 861
###MSMS: 862
BEGIN IONS
TITLE=Cmpd 165, AutoMSn(533.2660), 14.6 min
RTINSECONDS=877.049
SCANS=MS: 861 MSMS: 862
PEPMASS=533.26597	78768
CHARGE=2+
311.17472	235	
340.14899	356	
346.20616	2146	1+
358.15704	361	
363.16630	306	
364.47050	209	
404.15023	194	
408.13755	2275	1+
428.21227	201	
429.19893	475	
446.22212	293	
459.28785	2398	1+
479.18718	725	1+
488.74244	1077	
493.22993	655	1+
497.74821	267	
503.21583	180	
518.18995	172	
519.16881	914	1+
521.21839	574	
557.27703	422	
564.27520	433	1+
572.18843	558	1+
574.31908	3326	1+
592.26271	963	1+
604.25374	243	
607.24109	212	
609.28390	195	
632.25670	607	
685.34467	711	1+
702.30742	197	
703.35948	4615	1+
712.15069	920	
712.38976	192	
713.24644	278	
713.31839	265	
720.31958	518	1+
848.40342	206	
849.40139	701	1+
866.42387	12311	1+
877.38663	651	1+
977.46489	2956	1+
1030.47665	650	1+
END IONS

###FS:    #m/z: 794.83269 #charge   2
###MaxRes:#m/z:  0.00000 #charge-128
###MS: 861
###MSMS: 863
BEGIN IONS
TITLE=Cmpd 166, AutoMSn(794.8327), 14.6 min
RTINSECONDS=877.55
SCANS=MS: 861 MSMS: 863
PEPMASS=794.83269	62890
CHARGE=2+
346.18431	423	
403.20124	971	
432.19032	568	
460.21922	2189	1+
478.20616	1354	1+
488.18638	1974	1+
491.18501	444	
506.19825	1760	1+
517.24768	3065	1+
532.73414	453	
545.20954	660	
548.21328	592	
563.21832	588	
566.22422	435	
574.26703	8784	1+
579.72471	505	
580.23305	421	
623.24897	826	1+
632.25369	1478	1+
642.26690	1109	
650.25606	1698	1+
661.29939	5684	1+
680.26442	466	
700.30208	692	1+
707.27396	508	
710.27539	752	1+
718.32232	14663	1+
718.32397	1138	1+
734.27690	715	1+
743.29180	846	
752.29777	445	
764.29218	683	1+
789.32342	625	
789.65753	616	
810.83254	407	
833.30966	455	
851.32819	1004	1+
867.84875	415	
881.38656	8087	1+
920.33825	618	
938.36104	595	
950.39620	603	1+
968.42065	2316	1+
1007.43542	760	1+
1025.43850	714	
1025.44024	1320	1+
1082.44642	2899	1+
1101.43381	458	
1139.48601	4164	1+
1226.50700	2286	1+
1284.52927	2380	1+
1416.55514	1147	1+
1446.60180	1446	1+
1533.62886	913	1+
END IONS

###FS:    #m/z: 617.64043 #charge   3
###MaxRes:#m/z:  0.00000 #charge-128
###MS: 861
###MSMS: 864
BEGIN IONS
TITLE=Cmpd 167, AutoMSn(617.6404), 14.6 min
RTINSECONDS=878.051
SCANS=MS: 861 MSMS: 864
PEPMASS=617.64043	10938
CHARGE=3+
574.21678	177	
613.61742	111	
616.81487	349	1+
617.63747	501	1+
617.96911	445	
618.30924	375	
625.92820	435	
629.34061	120	
701.26180	437	1+
877.47542	414	1+
905.47843	811	1+
946.43277	1248	1+
END IONS

###FS:    #m/z: 794.84215 #charge   2
###MaxRes:#m/z:  0.00000 #charge-128
###MS: 865
###MSMS: 866
BEGIN IONS
TITLE=Cmpd 168, AutoMSn(794.8421), 14.7 min
RTINSECONDS=881.076
SCANS=MS: 865 MSMS: 866
PEPMASS=794.84215	151419
CHARGE=2+
325.12962	545	
331.15348	816	
346.15660	875	1+
350.65925	932	
403.19408	1411	
432.19270	951	
460.21911	2577	1+
478.20332	1086	1+
488.18696	2781	1+
506.19932	3643	1+
513.22983	1349	
517.24543	4968	1+
545.20948	715	
548.21859	561	
561.24531	746	
563.21904	1280	1+
566.22257	724	
574.26948	12859	1+
579.72705	648	
613.76465	1051	
632.24956	2691	1+
650.25394	2271	1+
661.29965	7707	1+
708.77198	611	
709.27690	888	1+
718.32362	24873	1+
752.29135	854	
767.31997	569	
789.31971	1029	
789.65918	1563	
789.98609	972	
816.31189	590	
825.32309	563	
851.33404	1561	1+
881.38669	11249	1+
920.35628	1245	1+
938.35496	1089	
968.41723	3730	1+
1025.43774	746	
1082.44559	4595	1+
1094.37967	1009	
1101.42184	1731	1+
1139.47757	5368	1+
1158.43111	594	
1227.49353	1939	1+
1245.47341	674	
1283.53401	6095	1+
1359.52714	1668	1+
1398.55593	1806	1+
1446.60203	1701	1+
1485.56558	2670	1+
END IONS

###FS:    #m/z: 533.26579 #charge   2
###MaxRes:#m/z:  0.00000 #charge-128
###MS: 865
###MSMS: 867
BEGIN IONS
TITLE=Cmpd 169, AutoMSn(533.2658), 14.7 min
RTINSECONDS=881.576
SCANS=MS: 865 MSMS: 867
PEPMASS=533.26579	111642
CHARGE=2+
346.20604	3571	1+
358.15959	325	
363.16884	297	
404.14796	472	
408.13892	3331	1+
411.19167	349	
429.19849	745	
433.72083	347	
446.23279	249	
459.29476	2749	1+
473.15401	265	
479.18126	526	
488.74510	1298	
493.23072	1469	1+
518.19350	256	
519.17616	1276	1+
521.21818	926	
557.28773	400	
564.26271	518	
574.31607	4012	1+
590.21293	294	
592.26592	1162	1+
607.23463	600	
609.28925	332	
632.25873	453	
685.34586	810	1+
702.31559	316	
703.36188	6087	1+
712.16373	506	
713.24757	740	
720.32029	543	
848.41688	267	
849.40263	707	1+
866.42403	18420	1+
877.39705	333	
878.23012	358	
977.46711	3562	1+
1030.47994	1171	1+
END IONS

###FS:    #m/z: 802.65198 #charge   3
###MaxRes:#m/z:  0.00000 #charge-128
###MS: 865
###MSMS: 868
BEGIN IONS
TITLE=Cmpd 170, AutoMSn(802.6520), 14.7 min
RTINSECONDS=882.077
SCANS=MS: 865 MSMS: 868
PEPMASS=802.65198	14993
CHARGE=3+
325.12024	136	
359.65889	142	
403.19410	216	
452.18795	130	
460.20025	271	1+
478.19949	345	1+
485.21823	192	
488.18407	263	
506.20042	542	
517.24901	278	
541.73736	149	
574.26034	1080	1+
576.27311	149	
613.77535	135	
632.25002	176	
635.23438	127	
642.27222	335	1+
650.24713	332	1+
653.23691	225	
661.30381	924	1+
718.32491	2339	1+
763.29112	275	1+
802.65264	640	
802.97805	413	
803.30946	241	
806.38635	291	
807.98612	134	
808.28776	160	
825.33008	132	
851.32856	161	
881.38681	1333	1+
938.35967	154	
968.39792	143	
1101.42216	234	
END IONS

###FS:    #m/z: 795.32611 #charge   3
###MaxRes:#m/z:  0.00000 #charge-128
###MS: 869
###MSMS: 870
BEGIN IONS
TITLE=Cmpd 171, AutoMSn(795.3261), 14.8 min
RTINSECONDS=885.101
SCANS=MS: 869 MSMS: 870
PEPMASS=795.32611	148199
CHARGE=3+
331.15761	619	
346.18262	651	
403.18281	1574	1+
460.22042	2461	1+
478.20144	1236	1+
488.18876	2133	1+
506.20059	3190	1+
513.22883	812	
517.24741	5054	1+
541.73705	1586	
542.22523	1019	
548.21058	833	
563.22502	911	
566.22184	699	
574.26729	10797	1+
623.24534	680	
632.24686	2513	1+
642.27462	3025	1+
642.77022	2313	
650.25579	1734	1+
661.30242	6763	1+
671.25795	746	
699.77206	573	
700.30446	1181	1+
707.27397	661	
718.32319	21297	1+
752.29828	740	
767.31561	660	
789.32970	1143	1+
789.65792	939	
789.99282	640	
810.82927	599	
811.32468	607	
825.31794	616	
851.33312	1397	1+
854.32580	691	1+
863.37237	1040	1+
881.38907	10076	1+
920.34941	1193	1+
938.36897	766	
968.42292	2716	1+
1025.43214	914	
1083.43563	597	
1101.41171	1065	
1139.48729	3881	1+
1158.43733	604	
1226.51418	2407	1+
1416.55237	1905	1+
1446.60554	1627	1+
1485.56849	1741	1+
1877.73528	1716	1+
END IONS

###FS:    #m/z: 802.65452 #charge   3
###MaxRes:#m/z:  0.00000 #charge-128
###MS: 869
###MSMS: 871
BEGIN IONS
TITLE=Cmpd 172, AutoMSn(802.6545), 14.8 min
RTINSECONDS=885.602
SCANS=MS: 869 MSMS: 871
PEPMASS=802.65452	17006
CHARGE=3+
359.66633	189	
365.14075	156	
403.21562	116	
432.68861	163	
441.20027	384	
460.21723	140	
474.18044	150	
478.20969	131	
488.18722	326	
506.19559	326	
513.22507	174	
517.24736	320	
545.20502	346	1+
563.22010	161	
570.25744	145	
574.26702	946	1+
632.24276	265	
642.28770	191	
650.26421	185	
653.25017	183	
661.30231	449	1+
718.32808	1538	1+
789.97784	120	
796.98966	121	
799.32138	205	
802.65563	372	1+
802.99270	399	1+
803.13651	137	
803.34088	296	
808.63885	143	
852.33248	115	
881.39478	323	1+
END IONS

###FS:    #m/z: 563.27504 #charge   2
###MaxRes:#m/z:  0.00000 #charge-128
###MS: 869
###MSMS: 872
BEGIN IONS
TITLE=Cmpd 173, AutoMSn(563.2750), 14.8 min
RTINSECONDS=886.104
SCANS=MS: 869 MSMS: 872
PEPMASS=563.27504	14510
CHARGE=2+
345.18393	167	
362.20027	277	
399.16803	139	
458.14707	143	
488.20791	127	
525.26607	1166	1+
533.94781	108	
548.26696	104	
554.26972	100	
560.21859	115	
583.29865	105	
638.34227	425	1+
707.34777	111	
725.38900	1321	1+
836.41299	105	
854.42671	405	1+
925.46870	1720	1+
END IONS

###FS:    #m/z: 563.27499 #charge   2
###MaxRes:#m/z:  0.00000 #charge-128
###MS: 873
###MSMS: 874
BEGIN IONS
TITLE=Cmpd 174, AutoMSn(563.2750), 14.8 min
RTINSECONDS=889.127
SCANS=MS: 873 MSMS: 874
PEPMASS=563.27499	15705
CHARGE=2+
345.17974	208	
362.19965	207	
381.15371	137	
408.83381	165	
432.20931	124	
454.21999	134	
475.22019	108	
525.26273	1054	1+
533.94782	117	
561.29196	162	
563.76186	129	
638.34579	302	1+
725.38149	1490	1+
836.43427	152	
854.42225	647	1+
925.45514	1324	1+
936.71813	160	
1036.47435	122	
END IONS

###FS:    #m/z: 802.65431 #charge   3
###MaxRes:#m/z:  0.00000 #charge-128
###MS: 873
###MSMS: 875
BEGIN IONS
TITLE=Cmpd 175, AutoMSn(802.6543), 14.8 min
RTINSECONDS=889.628
SCANS=MS: 873 MSMS: 875
PEPMASS=802.65431	12026
CHARGE=3+
331.15078	117	
403.20390	148	
441.19978	217	
460.21359	121	
485.22729	103	
488.18527	148	
506.18940	269	1+
513.23165	104	
517.24698	306	
545.23523	179	
548.21839	137	
563.21221	128	
574.26691	544	1+
614.23384	141	
632.25321	119	
642.27246	181	
661.30509	531	1+
686.35836	113	
707.27548	139	
718.32514	1121	1+
761.77514	104	
802.64766	250	1+
802.97835	204	
803.30810	309	
812.01804	201	
881.38914	135	
1094.37484	124	
END IONS

###FS:    #m/z: 1192.47917 #charge   2
###MaxRes:#m/z:  0.00000 #charge-128
###MS: 873
###MSMS: 876
BEGIN IONS
TITLE=Cmpd 176, AutoMSn(1192.4792), 14.8 min
RTINSECONDS=890.129
SCANS=MS: 873 MSMS: 876
PEPMASS=1192.47917	8437
CHARGE=2+
1192.50923	172	
1192.98737	177	
END IONS

###FS:    #m/z: 604.90328 #charge   3
###MaxRes:#m/z:  0.00000 #charge-128
###MS: 877
###MSMS: 878
BEGIN IONS
TITLE=Cmpd 177, AutoMSn(604.9033), 14.9 min
RTINSECONDS=893.146
SCANS=MS: 877 MSMS: 878
PEPMASS=604.90328	12225
CHARGE=3+
309.15441	111	
335.16175	108	
347.14774	100	
397.17207	104	
408.84775	124	
441.13994	152	
444.19473	113	
458.20470	116	
463.20386	310	
488.18401	119	
527.21326	315	1+
534.69938	110	
535.20779	121	
535.81158	347	
545.20525	249	
574.26622	215	1+
578.22713	806	1+
602.83159	245	
603.34883	181	
606.27030	109	
616.24322	340	1+
738.26664	1989	1+
745.28949	260	
745.29334	454	1+
747.31053	613	
784.29384	560	1+
802.31174	1802	1+
813.75642	204	
881.27444	106	
889.38140	103	
897.38760	132	
898.29812	3042	1+
915.39183	150	
1068.40853	162	
END IONS

###FS:    #m/z: 563.27527 #charge   2
###MaxRes:#m/z:  0.00000 #charge-128
###MS: 877
###MSMS: 879
BEGIN IONS
TITLE=Cmpd 178, AutoMSn(563.2753), 14.9 min
RTINSECONDS=893.647
SCANS=MS: 877 MSMS: 879
PEPMASS=563.27527	13239
CHARGE=2+
373.16608	163	
494.21304	118	
525.25689	631	1+
703.36071	131	
725.38302	879	1+
854.44611	269	
856.39223	151	
925.45590	718	1+
END IONS

###FS:    #m/z: 906.84702 #charge   2
###MaxRes:#m/z:  0.00000 #charge-128
###MS: 877
###MSMS: 880
BEGIN IONS
TITLE=Cmpd 179, AutoMSn(906.8470), 14.9 min
RTINSECONDS=894.148
SCANS=MS: 877 MSMS: 880
PEPMASS=906.84702	6349
CHARGE=2+
368.15957	166	
385.18944	187	
437.17581	125	
463.20047	183	
508.21165	115	
529.20153	119	
728.27253	130	
906.87533	195	
908.87452	100	
1069.40394	107	
1080.39886	343	
1795.63099	475	1+
END IONS

###FS:    #m/z: 604.90268 #charge   3
###MaxRes:#m/z:  0.00000 #charge-128
###MS: 881
###MSMS: 882
BEGIN IONS
TITLE=Cmpd 180, AutoMSn(604.9027), 15.0 min
RTINSECONDS=897.173
SCANS=MS: 881 MSMS: 882
PEPMASS=604.90268	16070
CHARGE=3+
345.08568	178	
361.12921	163	
368.16542	165	
385.17506	187	
403.17287	144	
435.70508	132	
458.19404	224	
463.20624	640	1+
488.19451	140	
506.19270	277	
528.18344	269	
534.71353	138	
535.82204	581	
545.21124	328	
577.26333	186	
578.23111	1020	1+
601.32352	130	
604.29390	186	
608.27662	125	
616.24592	549	1+
731.82539	140	
738.26197	2513	1+
745.27776	282	
747.31763	601	1+
784.30651	195	
785.29838	430	1+
802.31462	2181	1+
813.75666	188	
880.27689	298	1+
897.36766	124	
898.29752	4203	1+
915.39442	474	1+
1068.39691	190	
1069.38843	173	
1080.31346	236	
END IONS

###FS:    #m/z: 933.80674 #charge   2
###MaxRes:#m/z:  0.00000 #charge-128
###MS: 881
###MSMS: 883
BEGIN IONS
TITLE=Cmpd 181, AutoMSn(933.8067), 15.0 min
RTINSECONDS=897.675
SCANS=MS: 881 MSMS: 883
PEPMASS=933.80674	9053
CHARGE=2+
433.21908	123	
770.35326	118	
854.28059	100	
933.80117	291	
934.30746	301	
944.49468	112	
1088.46442	188	
1214.35334	153	
END IONS

###FS:    #m/z: 447.74504 #charge   2
###MaxRes:#m/z:  0.00000 #charge-128
###MS: 881
###MSMS: 884
BEGIN IONS
TITLE=Cmpd 182, AutoMSn(447.7450), 15.0 min
RTINSECONDS=898.176
SCANS=MS: 881 MSMS: 884
PEPMASS=447.74504	7534
CHARGE=2+
314.67344	155	
377.17751	100	
460.25384	319	
531.28987	549	1+
596.22487	171	
611.29746	135	
628.34356	1972	1+
636.66654	1073	1+
END IONS

###FS:    #m/z: 547.26815 #charge   2
###MaxRes:#m/z:  0.00000 #charge-128
###MS: 885
###MSMS: 886
BEGIN IONS
TITLE=Cmpd 183, AutoMSn(547.2682), 15.0 min
RTINSECONDS=901.202
SCANS=MS: 885 MSMS: 886
PEPMASS=547.26815	16054
CHARGE=2+
360.19819	695	1+
363.16901	130	
396.15409	118	
404.14244	157	
473.28176	913	
503.24211	222	
503.74195	155	
504.28732	913	1+
511.74976	119	
520.24843	120	
539.28640	113	
549.76051	139	
550.27122	197	
590.30718	107	
602.31866	1299	1+
605.31231	110	
617.36950	644	1+
654.76414	129	
714.37537	122	
717.41410	106	
731.38286	1867	1+
746.41998	128	
762.34202	176	
804.40708	207	
877.42164	199	
894.44010	3707	1+
904.33893	130	
1005.46540	213	
END IONS

###FS:    #m/z: 447.74355 #charge   2
###MaxRes:#m/z:  0.00000 #charge-128
###MS: 885
###MSMS: 887
BEGIN IONS
TITLE=Cmpd 184, AutoMSn(447.7435), 15.0 min
RTINSECONDS=901.703
SCANS=MS: 885 MSMS: 887
PEPMASS=447.74355	11313
CHARGE=2+
314.67330	138	
327.16507	115	
437.19266	106	
449.32297	109	
460.24665	435	1+
531.28524	650	
596.23584	211	
611.30397	132	
628.34049	1082	1+
637.68643	228	
743.31928	102	
END IONS

###FS:    #m/z: 933.80668 #charge   2
###MaxRes:#m/z:  0.00000 #charge-128
###MS: 885
###MSMS: 888
BEGIN IONS
TITLE=Cmpd 185, AutoMSn(933.8067), 15.0 min
RTINSECONDS=902.204
SCANS=MS: 885 MSMS: 888
PEPMASS=933.80668	10368
CHARGE=2+
635.24337	110	
683.29788	113	
770.34318	122	
933.80747	334	
1215.35003	127	
END IONS

###FS:    #m/z: 547.26886 #charge   2
###MaxRes:#m/z:  0.00000 #charge-128
###MS: 889
###MSMS: 890
BEGIN IONS
TITLE=Cmpd 186, AutoMSn(547.2689), 15.1 min
RTINSECONDS=905.232
SCANS=MS: 889 MSMS: 890
PEPMASS=547.26886	17031
CHARGE=2+
360.19873	433	
363.16103	225	
422.15131	146	
439.21219	131	
444.25020	139	
452.71268	114	
473.28140	703	1+
478.21922	131	
502.73932	332	1+
503.26738	131	
504.28448	904	1+
520.25314	236	1+
602.32589	1261	1+
605.30109	100	
617.37415	134	
689.31199	103	
731.37932	1774	1+
804.40076	153	
894.43814	3011	1+
894.47138	357	1+
904.31702	265	
905.52028	296	1+
905.76722	121	
1005.47204	186	
1006.47298	115	
END IONS

###FS:    #m/z: 806.83102 #charge   2
###MaxRes:#m/z:  0.00000 #charge-128
###MS: 889
###MSMS: 891
BEGIN IONS
TITLE=Cmpd 187, AutoMSn(806.8310), 15.1 min
RTINSECONDS=905.733
SCANS=MS: 889 MSMS: 891
PEPMASS=806.83102	12191
CHARGE=2+
398.68882	136	
442.20207	153	
462.22675	725	1+
470.70340	159	
488.17696	130	
492.69787	103	
513.73312	124	
514.22667	177	
549.74476	132	
564.23604	106	
623.25555	277	
625.30525	207	
661.30225	145	
683.32018	115	
718.31121	244	
739.34198	591	1+
748.41379	343	
796.36024	575	
805.67306	117	
884.37887	127	
940.41035	346	
1027.44992	175	
1028.44908	106	
1098.43138	111	
END IONS

###FS:    #m/z: 1075.43547 #charge   1
###MaxRes:#m/z:  0.00000 #charge-128
###MS: 889
###MSMS: 892
BEGIN IONS
TITLE=Cmpd 188, AutoMSn(1075.4355), 15.1 min
RTINSECONDS=906.234
SCANS=MS: 889 MSMS: 892
PEPMASS=1075.43547	8754
CHARGE=1+
940.42135	213	1+
1075.16084	185	
1075.47318	139	
END IONS

###FS:    #m/z: 554.27657 #charge   2
###MaxRes:#m/z:  0.00000 #charge-128
###MS: 893
###MSMS: 894
BEGIN IONS
TITLE=Cmpd 189, AutoMSn(554.2766), 15.2 min
RTINSECONDS=909.261
SCANS=MS: 893 MSMS: 894
PEPMASS=554.27657	21564
CHARGE=2+
357.18897	145	
363.15999	146	
364.16793	308	
374.21066	944	1+
404.15240	273	
422.15919	320	1+
455.25989	138	
464.20590	135	
487.29481	1569	1+
490.20332	139	
492.20457	204	
504.27819	124	
509.75658	274	
513.25612	148	
520.24539	121	
528.23852	123	
533.18989	143	
536.75171	237	1+
551.76046	197	
552.26169	235	1+
556.35240	130	
599.32631	147	
616.33496	2308	1+
645.28311	224	1+
654.74715	385	
727.37313	125	
745.38095	2528	1+
804.39874	829	1+
860.45633	193	
890.43826	150	
908.44291	5941	1+
917.48143	130	
917.84347	200	
918.44480	1244	
1019.47190	540	1+
1030.09954	585	
END IONS

###FS:    #m/z: 597.77883 #charge   2
###MaxRes:#m/z:  0.00000 #charge-128
###MS: 893
###MSMS: 895
BEGIN IONS
TITLE=Cmpd 190, AutoMSn(597.7788), 15.2 min
RTINSECONDS=909.762
SCANS=MS: 893 MSMS: 895
PEPMASS=597.77883	11675
CHARGE=2+
512.23118	118	
521.23825	112	
549.20578	114	
556.84140	111	
597.77937	369	1+
664.23781	293	
729.28693	174	
897.37326	3650	1+
907.38512	280	
997.44614	114	
END IONS

###FS:    #m/z: 806.83121 #charge   2
###MaxRes:#m/z:  0.00000 #charge-128
###MS: 893
###MSMS: 896
BEGIN IONS
TITLE=Cmpd 191, AutoMSn(806.8312), 15.2 min
RTINSECONDS=910.263
SCANS=MS: 893 MSMS: 896
PEPMASS=806.83121	10769
CHARGE=2+
313.15462	116	
394.16514	101	
442.19517	115	
462.22448	260	
470.71113	187	
505.22759	122	
514.22659	172	
574.25604	160	
623.24481	175	
623.75363	115	
625.28715	186	
661.28223	102	
682.31305	114	
718.33367	138	
739.33150	205	
796.35517	715	1+
807.32142	114	
883.39564	150	
940.40097	180	
941.41578	285	1+
1009.44261	105	
1028.42414	123	
END IONS

###FS:    #m/z: 554.27680 #charge   2
###MaxRes:#m/z:  0.00000 #charge-128
###MS: 897
###MSMS: 898
BEGIN IONS
TITLE=Cmpd 192, AutoMSn(554.2768), 15.2 min
RTINSECONDS=913.289
SCANS=MS: 897 MSMS: 898
PEPMASS=554.27680	47650
CHARGE=2+
340.16282	198	
357.18596	138	
363.16795	553	1+
374.21493	1722	1+
403.14561	325	1+
422.15596	815	1+
455.22289	169	
464.21202	161	
487.29607	2376	1+
495.66176	245	
496.26679	138	
501.22875	147	
514.27441	179	
520.23955	154	
533.17916	281	
554.27831	185	
599.31778	222	
616.33799	4315	1+
621.25384	144	
630.51809	160	
727.37757	683	1+
745.38152	5089	1+
754.54743	230	
804.42887	177	
890.42980	143	
908.44594	11339	1+
917.84229	169	
918.45340	669	
1018.50142	1184	1+
1019.46985	919	1+
1030.10195	653	
1031.09211	140	
END IONS

###FS:    #m/z: 828.83762 #charge   3
###MaxRes:#m/z:  0.00000 #charge-128
###MS: 897
###MSMS: 899
BEGIN IONS
TITLE=Cmpd 193, AutoMSn(828.8376), 15.2 min
RTINSECONDS=913.79
SCANS=MS: 897 MSMS: 899
PEPMASS=828.83762	32295
CHARGE=3+
365.15214	212	
422.15318	179	
424.18533	174	
434.16143	378	1+
452.20054	417	1+
481.19858	169	
491.18000	342	
509.19489	562	1+
539.24196	465	1+
548.20403	305	
566.22099	276	
596.24616	283	1+
609.73028	164	
626.28212	329	
634.60888	184	
635.23629	684	1+
644.24893	180	
653.25439	353	
653.75799	218	
669.94344	251	
683.26829	185	
692.25825	296	1+
712.29595	261	1+
740.28429	236	
750.32098	198	
763.29215	172	
770.34887	196	
794.35489	333	
797.29767	306	1+
824.33742	179	
826.32418	169	
857.35603	267	1+
885.33063	563	1+
903.34409	462	1+
914.38510	443	1+
960.36385	293	1+
1218.46486	195	
1287.49336	237	
1305.50022	272	
1450.56076	613	1+
1643.68581	831	1+
1700.70423	1235	1+
1787.72669	1060	1+
1844.76299	2262	1+
END IONS

###FS:    #m/z: 1104.77709 #charge   1
###MaxRes:#m/z:  0.00000 #charge-128
###MS: 897
###MSMS: 900
BEGIN IONS
TITLE=Cmpd 194, AutoMSn(1104.7771), 15.2 min
RTINSECONDS=914.291
SCANS=MS: 897 MSMS: 900
PEPMASS=1104.77709	22781
CHARGE=1+
722.26969	165	
740.26822	117	
1097.96981	104	
1099.42648	157	
1101.22038	144	
1101.63306	122	
1104.22803	149	
1104.54532	156	
1104.77205	1270	1+
END IONS

###FS:    #m/z: 631.80381 #charge   2
###MaxRes:#m/z:  0.00000 #charge-128
###MS: 901
###MSMS: 902
BEGIN IONS
TITLE=Cmpd 195, AutoMSn(631.8038), 15.3 min
RTINSECONDS=917.326
SCANS=MS: 901 MSMS: 902
PEPMASS=631.80381	67279
CHARGE=2+
314.21014	423	
316.11816	230	
346.18380	271	
369.17050	234	
384.21180	292	
385.13622	242	
387.18008	284	
403.19924	1267	1+
415.25549	372	
425.22760	296	
429.20821	387	
443.24945	1434	1+
457.18313	428	
475.20392	333	
480.23477	219	
482.26200	447	
490.23798	2682	1+
498.22170	392	
513.72726	241	
516.22968	463	
522.73895	419	
577.26929	1935	1+
612.29744	197	
616.27815	470	1+
629.31637	381	
631.80811	441	
632.29462	304	
634.28851	9573	1+
668.34516	194	
763.33019	3039	1+
772.53067	1075	
802.34151	695	1+
820.35105	14680	1+
820.35528	407	1+
830.91791	244	
931.38488	944	1+
949.39293	8556	1+
1062.48098	5222	1+
END IONS

###FS:    #m/z: 554.27662 #charge   2
###MaxRes:#m/z:  0.00000 #charge-128
###MS: 901
###MSMS: 903
BEGIN IONS
TITLE=Cmpd 196, AutoMSn(554.2766), 15.3 min
RTINSECONDS=917.827
SCANS=MS: 901 MSMS: 903
PEPMASS=554.27662	49294
CHARGE=2+
340.15385	315	1+
354.16207	177	
363.16834	415	
373.17669	128	
374.21394	1990	1+
386.21812	132	
404.14906	165	
422.15742	646	1+
454.73197	229	
457.17464	288	1+
458.73905	140	
464.19516	169	
475.17637	200	
487.29814	1692	1+
492.21823	236	
520.24433	146	
533.19120	173	
536.25662	421	1+
555.28758	176	
560.26690	137	
565.23355	207	
598.33044	408	
616.33805	3496	1+
621.25982	409	1+
693.29189	309	
727.36215	615	1+
745.38204	4955	1+
750.31805	581	1+
754.54310	169	
755.36143	139	
804.38046	122	
860.46760	125	
861.39256	470	1+
908.44486	9466	1+
918.45123	648	
990.43532	685	1+
1018.50438	1023	1+
1019.48046	917	1+
1030.10896	584	
END IONS

###FS:    #m/z: 828.83686 #charge   3
###MaxRes:#m/z:  0.00000 #charge-128
###MS: 901
###MSMS: 904
BEGIN IONS
TITLE=Cmpd 197, AutoMSn(828.8369), 15.3 min
RTINSECONDS=918.328
SCANS=MS: 901 MSMS: 904
PEPMASS=828.83686	37291
CHARGE=3+
394.16477	144	
416.15190	178	
420.15681	137	
434.16395	280	1+
452.19239	634	1+
481.20988	199	
509.19634	171	
530.19643	205	1+
538.23750	148	
538.72744	147	
539.25519	556	1+
548.21093	196	
566.22008	207	
609.74896	146	
626.28412	350	1+
635.24674	168	
644.22922	144	
644.74772	141	
653.25152	581	1+
663.26574	226	1+
726.27157	224	
735.78995	258	1+
740.28251	431	1+
770.35190	140	
820.08192	148	
835.33609	141	
838.90722	272	
850.85815	785	1+
851.34467	231	
857.34243	142	
885.32624	176	
903.34833	308	
914.39087	154	
942.35222	277	1+
1004.91393	182	
1305.48302	183	
1586.65575	381	1+
1643.66871	603	1+
1787.75647	764	1+
1844.75662	1382	1+
END IONS

###FS:    #m/z: 631.80287 #charge   2
###MaxRes:#m/z:  0.00000 #charge-128
###MS: 905
###MSMS: 906
BEGIN IONS
TITLE=Cmpd 198, AutoMSn(631.8029), 15.4 min
RTINSECONDS=921.354
SCANS=MS: 905 MSMS: 906
PEPMASS=631.80287	113617
CHARGE=2+
314.20646	709	
330.16778	429	
346.17784	631	
387.18240	313	
403.20244	2284	1+
410.68016	307	
415.25419	867	
425.23529	399	
429.19875	587	
443.24806	1995	1+
457.19221	482	
472.27132	385	
480.19857	330	
482.25039	330	
490.23541	4090	1+
500.26190	367	
516.22656	476	
522.74261	901	
523.24414	444	
577.26684	3543	1+
588.78522	305	
601.31563	424	
611.29980	432	
622.79610	446	
623.30282	545	
629.31830	1081	1+
632.31215	501	
634.28872	14901	1+
763.33467	3206	1+
801.35544	919	1+
802.34004	1146	1+
820.35221	20988	1+
931.38147	1481	1+
949.39687	13725	1+
961.73005	575	
1062.47917	8156	1+
END IONS

###FS:    #m/z: 476.23760 #charge   2
###MaxRes:#m/z:  0.00000 #charge-128
###MS: 905
###MSMS: 907
BEGIN IONS
TITLE=Cmpd 199, AutoMSn(476.2376), 15.4 min
RTINSECONDS=921.856
SCANS=MS: 905 MSMS: 907
PEPMASS=476.23760	22179
CHARGE=2+
319.16779	153	
359.17482	257	1+
376.18819	289	
416.18923	357	
432.71750	157	
433.21289	1273	1+
505.28544	100	
580.27993	536	1+
637.30116	663	1+
694.32399	843	1+
734.31008	179	
751.34651	5907	1+
763.40274	109	
END IONS

###FS:    #m/z: 829.08642 #charge   2
###MaxRes:#m/z:  0.00000 #charge-128
###MS: 905
###MSMS: 908
BEGIN IONS
TITLE=Cmpd 200, AutoMSn(829.0864), 15.4 min
RTINSECONDS=922.356
SCANS=MS: 905 MSMS: 908
PEPMASS=829.08642	26417
CHARGE=2+
434.16815	188	
452.19622	357	
538.22875	114	
548.20153	158	
566.22072	140	
574.14813	140	
596.23424	134	
605.22575	114	
609.59862	128	
626.28622	166	
635.24299	218	
644.73855	122	
653.24940	265	
722.27692	120	
725.79105	115	
740.29737	131	
822.36120	121	
829.81739	108	
830.35606	110	
850.85722	287	
851.35442	241	1+
894.36962	134	
903.34900	252	1+
942.39495	132	
1004.39864	114	
1005.92808	194	
1222.50817	120	
END IONS

###FS:    #m/z: 631.29236 #charge   2
###MaxRes:#m/z:  0.00000 #charge-128
###MS: 909
###MSMS: 910
BEGIN IONS
TITLE=Cmpd 201, AutoMSn(631.2924), 15.4 min
RTINSECONDS=925.376
SCANS=MS: 909 MSMS: 910
PEPMASS=631.29236	136619
CHARGE=2+
314.20678	1229	1+
346.18099	562	
369.16603	292	
384.21164	311	
401.19814	335	
403.20292	2593	1+
410.67848	336	
415.25234	600	
425.24064	294	
429.19381	533	
443.24795	2413	1+
466.18486	408	
472.26498	377	
482.25398	697	1+
490.23751	3343	1+
498.21983	308	
500.27085	595	
516.22876	550	
522.73791	578	
523.23924	426	
573.24569	456	
577.27025	3584	1+
601.31782	555	
611.31457	294	
616.27003	621	1+
622.79690	639	
629.32010	451	
631.80209	785	
632.30507	419	
634.29001	15715	1+
745.32559	308	
763.33513	3562	1+
802.33778	1149	1+
820.35233	21948	1+
824.35275	299	
931.38566	1446	1+
949.39256	15111	1+
961.72849	341	
1062.47992	8907	1+
END IONS

###FS:    #m/z: 517.26209 #charge   2
###MaxRes:#m/z:  0.00000 #charge-128
###MS: 909
###MSMS: 911
BEGIN IONS
TITLE=Cmpd 202, AutoMSn(517.2621), 15.4 min
RTINSECONDS=925.877
SCANS=MS: 909 MSMS: 911
PEPMASS=517.26209	20593
CHARGE=2+
328.22243	119	
335.67200	116	
357.15217	150	
373.17679	133	
391.19483	649	1+
408.84803	252	
429.25445	108	
466.73846	268	1+
477.23516	108	
486.25087	109	
513.32998	111	
517.28252	126	
519.24976	365	1+
520.87773	197	
543.25265	116	
559.23750	316	1+
577.25501	5188	1+
688.28886	717	1+
697.04889	145	
706.29910	7125	1+
784.35146	168	
810.86825	112	
817.36890	118	
819.38449	8161	1+
828.90678	667	
932.45563	238	
942.62950	156	
END IONS

###FS:    #m/z: 545.77065 #charge   2
###MaxRes:#m/z:  0.00000 #charge-128
###MS: 909
###MSMS: 912
BEGIN IONS
TITLE=Cmpd 203, AutoMSn(545.7706), 15.4 min
RTINSECONDS=926.378
SCANS=MS: 909 MSMS: 912
PEPMASS=545.77065	18765
CHARGE=2+
349.17220	108	
361.14786	247	
363.15816	133	
387.14044	104	
394.19764	113	
399.21335	167	
403.14433	108	
404.18617	520	
413.20260	129	
437.19683	201	
459.22413	101	
475.19837	183	
517.26821	552	1+
527.26970	139	
547.26980	345	1+
571.30474	530	1+
577.25387	221	
593.29971	160	
614.28875	306	1+
631.30862	2255	1+
638.31422	126	
639.74143	170	
728.34968	140	
731.36764	116	
741.34684	479	1+
741.35726	141	
742.34405	578	1+
759.37700	2307	1+
768.60833	164	
819.36584	118	
855.37578	103	
890.41508	2887	1+
894.43248	181	
974.42012	141	
991.46775	864	1+
END IONS

###FS:    #m/z: 517.26276 #charge   2
###MaxRes:#m/z:  0.00000 #charge-128
###MS: 913
###MSMS: 914
BEGIN IONS
TITLE=Cmpd 204, AutoMSn(517.2628), 15.5 min
RTINSECONDS=929.396
SCANS=MS: 913 MSMS: 914
PEPMASS=517.26276	66189
CHARGE=2+
328.21890	267	
391.19221	956	
520.24372	425	
560.22195	277	
577.25582	11289	1+
688.28876	1510	1+
697.04141	494	
706.29840	13704	1+
801.35838	661	1+
817.37228	253	
819.38267	18824	1+
828.90507	253	
829.72102	241	
830.13679	302	
END IONS

###FS:    #m/z: 523.28455 #charge   2
###MaxRes:#m/z:  0.00000 #charge-128
###MS: 913
###MSMS: 915
BEGIN IONS
TITLE=Cmpd 205, AutoMSn(523.2846), 15.5 min
RTINSECONDS=929.898
SCANS=MS: 913 MSMS: 915
PEPMASS=523.28455	21612
CHARGE=2+
334.17458	123	
339.16485	124	
359.16681	136	
369.70002	294	
376.19936	648	
458.24384	116	
487.27010	123	
489.27653	1852	1+
520.26669	217	1+
528.25123	123	
546.29043	171	
572.29463	233	1+
578.25885	342	1+
584.31107	124	
590.32247	6194	1+
622.28981	131	
643.35310	926	1+
653.30359	136	
654.75096	245	
659.34388	114	
660.79605	113	
661.36349	4519	1+
669.92577	649	
671.33871	297	1+
708.29955	263	1+
740.40064	1585	1+
750.32143	193	
756.39699	336	1+
756.40636	280	
758.41410	13843	1+
765.21064	132	
768.57771	521	
809.41206	603	1+
819.39149	559	1+
827.43294	1756	1+
834.35422	127	
845.44780	5290	1+
914.44422	193	
932.47638	2328	1+
941.78142	128	
942.62276	596	
942.88288	188	
END IONS

###FS:    #m/z: 545.77060 #charge   2
###MaxRes:#m/z:  0.00000 #charge-128
###MS: 913
###MSMS: 916
BEGIN IONS
TITLE=Cmpd 206, AutoMSn(545.7706), 15.5 min
RTINSECONDS=930.399
SCANS=MS: 913 MSMS: 916
PEPMASS=545.77060	20850
CHARGE=2+
313.11151	151	
362.66715	152	
376.18713	156	
398.20708	193	
401.70352	205	
404.17978	616	
410.88701	204	
443.23193	209	
474.26028	145	
488.23997	384	1+
495.19325	137	
509.23273	293	1+
517.26793	804	1+
527.24848	631	1+
534.87986	192	
544.26927	323	1+
571.31998	1529	1+
577.25804	180	
590.32753	333	
625.26854	152	
631.31485	1479	1+
634.29782	205	
661.35158	147	
669.92583	188	
672.36446	467	
706.32056	215	
741.35602	486	1+
758.42574	145	
759.37865	2839	1+
768.57487	286	
770.35662	137	
876.41563	142	
890.41202	1939	1+
974.43656	164	
991.45848	438	
END IONS

###FS:    #m/z: 517.26249 #charge   2
###MaxRes:#m/z:  0.00000 #charge-128
###MS: 917
###MSMS: 918
BEGIN IONS
TITLE=Cmpd 207, AutoMSn(517.2625), 15.6 min
RTINSECONDS=933.433
SCANS=MS: 917 MSMS: 918
PEPMASS=517.26249	126274
CHARGE=2+
328.22056	609	
391.19142	1986	1+
397.80323	778	
410.19146	1100	
520.23765	1366	
560.23565	500	
577.25594	22316	1+
688.28531	2996	1+
697.04054	1845	
706.29801	24432	1+
718.12968	551	
801.35794	979	1+
817.36229	664	
819.38206	34407	1+
932.46811	769	
END IONS

###FS:    #m/z: 523.28643 #charge   2
###MaxRes:#m/z:  0.00000 #charge-128
###MS: 917
###MSMS: 919
BEGIN IONS
TITLE=Cmpd 208, AutoMSn(523.2864), 15.6 min
RTINSECONDS=933.933
SCANS=MS: 917 MSMS: 919
PEPMASS=523.28643	93882
CHARGE=2+
357.17441	335	
359.16374	354	
376.19212	2257	1+
378.70724	738	
472.25075	302	
489.27612	6051	1+
523.29490	286	
528.25736	492	
572.30279	847	1+
577.25405	377	
588.30510	313	
590.32365	17403	1+
643.34498	1579	1+
659.35124	507	
661.36013	14193	1+
669.93428	388	
671.35238	621	
679.96012	683	
708.30708	374	
740.39769	5372	1+
756.39952	1125	1+
758.41542	40399	1+
768.58789	412	
809.42312	1153	1+
821.38372	336	
827.43674	7878	1+
845.44586	14571	1+
914.46373	291	
932.47941	6818	1+
942.47220	287	
942.61743	426	
END IONS

###FS:    #m/z: 562.76360 #charge   2
###MaxRes:#m/z:  0.00000 #charge-128
###MS: 917
###MSMS: 920
BEGIN IONS
TITLE=Cmpd 209, AutoMSn(562.7636), 15.6 min
RTINSECONDS=934.435
SCANS=MS: 917 MSMS: 920
PEPMASS=562.76360	9679
CHARGE=2+
343.14621	170	
360.16833	137	
371.13511	348	
392.16011	141	
409.20901	175	
427.69913	127	
433.20378	137	
435.71006	108	
472.23716	118	
485.20621	131	
486.16459	604	1+
506.24153	128	
523.26079	1371	1+
527.21053	125	
534.21881	110	
556.30112	148	
562.29335	127	
565.31392	124	
577.26580	263	
584.30268	153	
605.28041	127	
622.32631	1660	1+
632.30952	138	
698.29547	143	
715.31569	124	
719.34237	220	1+
737.35748	3088	1+
758.42125	235	1+
836.42426	1959	1+
846.44825	110	
855.39043	159	
996.45466	299	
1106.49866	3244	1+
END IONS

###FS:    #m/z: 523.28637 #charge   2
###MaxRes:#m/z:  0.00000 #charge-128
###MS: 921
###MSMS: 922
BEGIN IONS
TITLE=Cmpd 210, AutoMSn(523.2864), 15.6 min
RTINSECONDS=937.469
SCANS=MS: 921 MSMS: 922
PEPMASS=523.28637	172342
CHARGE=2+
339.16515	469	
357.17336	597	
359.16476	944	
376.19324	3952	1+
472.25173	402	
489.27619	7228	1+
546.29754	457	
572.30709	1382	1+
588.30682	484	
590.32501	20528	1+
643.35031	1433	1+
659.33893	482	
661.36139	18296	1+
671.34177	660	
706.31036	429	
740.40329	8134	1+
756.39310	3533	1+
758.41580	56375	1+
809.42742	1427	1+
821.40039	461	
827.43913	10755	1+
845.44799	20967	1+
914.47947	612	
932.47588	8546	1+
942.46169	542	
END IONS

###FS:    #m/z: 627.80906 #charge   2
###MaxRes:#m/z:  0.00000 #charge-128
###MS: 921
###MSMS: 923
BEGIN IONS
TITLE=Cmpd 211, AutoMSn(627.8091), 15.6 min
RTINSECONDS=937.97
SCANS=MS: 921 MSMS: 923
PEPMASS=627.80906	12705
CHARGE=2+
361.14332	313	
372.15600	422	1+
376.18734	920	1+
390.16306	349	1+
403.19947	330	1+
408.84092	176	
418.17099	215	
433.20666	163	
436.18226	303	1+
443.24792	316	
446.19272	319	1+
454.20619	184	
463.22594	2587	1+
471.21634	246	
477.21558	252	1+
487.19645	212	
489.22359	319	
490.23656	969	1+
500.24935	379	1+
517.22445	408	1+
520.23553	278	1+
523.20745	206	
531.74937	376	
532.26628	167	
540.20727	276	1+
547.24834	433	1+
558.23084	242	1+
562.29284	3346	1+
570.23422	1062	1+
576.25407	870	1+
588.29050	169	
610.28910	241	1+
618.80188	160	
629.31295	179	
634.29065	2585	1+
661.36449	2556	1+
669.92366	543	
675.30605	511	1+
691.31442	235	
693.30724	178	
732.40161	2027	1+
763.32667	715	1+
772.53127	363	
802.34766	253	
802.34918	288	1+
819.42592	813	
820.35757	2890	1+
830.24922	173	
876.45331	2092	1+
931.37101	202	
949.39495	2050	1+
963.48174	1087	1+
1050.50498	1079	1+
1062.47136	314	
1063.47722	213	
END IONS

###FS:    #m/z: 612.30474 #charge   2
###MaxRes:#m/z:  0.00000 #charge-128
###MS: 921
###MSMS: 924
BEGIN IONS
TITLE=Cmpd 212, AutoMSn(612.3047), 15.6 min
RTINSECONDS=938.471
SCANS=MS: 921 MSMS: 924
PEPMASS=612.30474	9670
CHARGE=2+
346.13356	215	
397.14953	119	
404.21561	622	
410.89005	283	
418.23967	156	
486.19919	101	
489.24717	108	
516.24084	138	
518.23900	187	
518.74086	151	
533.26444	858	1+
577.23410	108	
587.28445	114	
604.29672	642	1+
612.30006	171	
613.40741	121	
615.82577	111	
691.33334	1127	1+
778.36593	1822	1+
832.42871	185	
925.43305	1517	1+
936.66666	196	
936.77756	289	
1054.47704	127	
1110.51135	136	
1111.51491	109	
END IONS

###FS:    #m/z: 627.80924 #charge   2
###MaxRes:#m/z:  0.00000 #charge-128
###MS: 925
###MSMS: 926
BEGIN IONS
TITLE=Cmpd 213, AutoMSn(627.8092), 15.7 min
RTINSECONDS=941.489
SCANS=MS: 925 MSMS: 926
PEPMASS=627.80924	46480
CHARGE=2+
343.14726	238	
345.16750	252	
354.13990	390	1+
361.15283	648	1+
369.17365	184	
372.14401	191	
376.19054	1547	1+
390.16328	358	
400.16879	284	1+
402.20020	698	1+
408.18315	236	
436.17083	202	
443.21974	304	1+
446.19741	392	1+
453.20268	257	
461.23328	278	
463.22568	6016	1+
471.22132	769	1+
488.20580	337	1+
490.22995	1144	1+
495.22542	209	
505.20512	190	
507.75230	380	
516.76233	411	
517.25699	205	
523.22127	330	
531.74975	374	
540.20871	328	1+
545.25976	261	1+
547.24916	1506	1+
558.24194	310	1+
562.29501	7747	1+
566.25969	385	1+
570.25464	1124	1+
576.25240	917	1+
588.28483	238	
594.25164	516	1+
601.30630	186	
610.29219	190	
634.28681	1762	1+
657.29777	248	
661.36055	4579	1+
675.30891	798	1+
691.31178	678	1+
693.31990	572	1+
732.40039	3745	1+
763.33842	460	1+
772.51931	194	
774.35093	234	
819.39503	3922	1+
876.44797	4227	1+
949.39164	1138	1+
959.56056	216	
963.47692	2775	1+
998.50227	302	1+
1032.49346	210	
1050.51704	2732	1+
1062.47941	467	
1236.58474	867	1+
END IONS

###FS:    #m/z: 851.33238 #charge   2
###MaxRes:#m/z:  0.00000 #charge-128
###MS: 925
###MSMS: 927
BEGIN IONS
TITLE=Cmpd 214, AutoMSn(851.3324), 15.7 min
RTINSECONDS=941.99
SCANS=MS: 925 MSMS: 927
PEPMASS=851.33238	21531
CHARGE=2+
333.18775	802	
346.11506	189	
359.15153	208	
460.20588	141	
470.18411	369	
476.18632	121	
488.19665	576	
493.21591	2121	1+
505.22231	181	
506.16460	125	
558.23151	125	
606.29894	1103	1+
621.18038	135	
630.21738	127	
648.22492	181	
672.25058	158	
721.33127	1000	1+
731.27338	140	
745.24544	128	
763.25419	176	
780.27706	291	
780.76966	163	
792.36178	982	1+
810.32124	116	
910.30174	245	1+
939.40801	261	
1054.42689	338	
1055.43874	217	
1096.35983	185	
1214.45751	292	
1683.62208	616	1+
1701.65481	1519	1+
END IONS

###FS:    #m/z: 612.30495 #charge   2
###MaxRes:#m/z:  0.00000 #charge-128
###MS: 925
###MSMS: 928
BEGIN IONS
TITLE=Cmpd 215, AutoMSn(612.3050), 15.7 min
RTINSECONDS=942.491
SCANS=MS: 925 MSMS: 928
PEPMASS=612.30495	16482
CHARGE=2+
401.22228	135	
404.22675	343	
414.21837	114	
418.23177	264	1+
423.23205	110	
446.24011	216	
489.26076	106	
518.23015	167	
533.26258	500	1+
552.42214	140	
591.28219	115	
603.78355	146	
604.29765	814	1+
691.33470	1256	1+
778.37142	2048	1+
925.43838	1451	1+
1110.49426	116	
1111.49397	146	
END IONS

###FS:    #m/z: 627.80929 #charge   2
###MaxRes:#m/z:  0.00000 #charge-128
###MS: 929
###MSMS: 930
BEGIN IONS
TITLE=Cmpd 216, AutoMSn(627.8093), 15.8 min
RTINSECONDS=945.515
SCANS=MS: 929 MSMS: 930
PEPMASS=627.80929	72258
CHARGE=2+
343.14875	525	1+
354.14467	427	
361.14736	1047	1+
372.14592	1058	1+
376.19420	1241	1+
390.16732	577	
400.17446	395	1+
402.18757	726	1+
411.16392	367	1+
418.16854	515	
428.17459	416	1+
436.18392	397	
443.23969	329	1+
446.19780	541	1+
453.20590	249	
459.19534	326	1+
463.22628	6002	1+
471.21923	441	1+
477.19959	233	
482.24502	416	1+
487.20076	345	
489.21778	535	
490.22724	1206	1+
495.21586	431	
507.75805	376	
516.75935	315	
517.24990	254	
523.21999	294	
525.76465	367	
545.26163	376	1+
547.25067	1087	1+
558.24975	689	1+
562.29411	9263	1+
566.26856	317	1+
570.25542	1660	1+
572.19783	606	
576.23999	1676	1+
591.27476	313	1+
594.25410	1097	1+
600.78106	238	
610.29917	226	
618.80365	530	
619.30159	319	
634.29322	1507	1+
661.36236	6367	1+
675.31463	754	1+
691.31028	412	
693.31624	940	1+
732.39942	5078	1+
763.33925	386	
792.36344	337	1+
819.41224	3462	1+
830.13922	264	
830.23648	342	
876.45281	4927	1+
949.39324	794	1+
963.48667	3375	1+
1032.50485	340	
1050.51487	2958	1+
1062.46606	390	
END IONS

###FS:    #m/z: 851.33025 #charge   2
###MaxRes:#m/z:  0.00000 #charge-128
###MS: 929
###MSMS: 931
BEGIN IONS
TITLE=Cmpd 217, AutoMSn(851.3302), 15.8 min
RTINSECONDS=946.016
SCANS=MS: 929 MSMS: 931
PEPMASS=851.33025	31649
CHARGE=2+
333.18299	860	1+
341.14447	255	
346.13145	133	
359.15637	200	
387.13071	136	
417.15914	265	1+
443.17259	166	
460.20565	389	1+
470.18943	263	
488.20078	599	1+
493.21924	2490	1+
500.64661	530	
506.17095	179	
605.17307	140	
606.29640	1139	1+
631.22705	115	
648.22539	294	1+
721.33453	1167	1+
763.26133	332	
780.30228	587	
780.79791	302	
790.14640	252	
792.36493	1016	1+
819.32848	113	
819.83539	176	
842.80507	133	
843.34396	128	
910.29946	137	
939.40073	194	
1054.42991	351	
1055.45343	133	
1056.41906	177	
1214.46228	188	
1343.50226	241	
1701.65386	1814	1+
END IONS

###FS:    #m/z: 567.89238 #charge   3
###MaxRes:#m/z:  0.00000 #charge-128
###MS: 929
###MSMS: 932
BEGIN IONS
TITLE=Cmpd 218, AutoMSn(567.8924), 15.8 min
RTINSECONDS=946.517
SCANS=MS: 929 MSMS: 932
PEPMASS=567.89238	20711
CHARGE=3+
333.18538	843	1+
346.11766	178	
359.15665	247	
371.14187	325	1+
373.12930	162	
384.60933	301	1+
397.15122	167	
405.10208	231	
420.13203	217	
436.21488	183	
449.15094	297	
456.15218	520	1+
460.20667	186	
464.21802	184	
488.20099	509	
493.21697	4336	1+
500.14218	195	
500.66220	177	
503.20652	256	1+
523.25280	490	1+
532.27553	266	1+
539.19863	318	1+
546.24051	303	1+
553.75031	486	1+
563.26560	278	
563.76312	412	1+
564.28307	741	1+
606.30064	3155	1+
609.19248	174	
622.31303	570	1+
630.23018	206	
650.23088	220	
703.30988	187	
705.31835	181	
721.33044	3098	1+
731.36977	164	
731.48349	180	
737.35504	587	1+
745.25210	587	1+
763.25971	877	1+
792.36482	1316	1+
802.77113	474	
837.41817	172	
839.27614	174	
875.38531	299	1+
892.28155	235	
892.29666	628	1+
910.29266	1069	1+
939.39967	362	1+
954.27451	287	1+
1096.34531	762	1+
1107.49945	727	1+
1138.52712	428	1+
END IONS

###FS:    #m/z: 521.28319 #charge   2
###MaxRes:#m/z:  0.00000 #charge-128
###MS: 933
###MSMS: 934
BEGIN IONS
TITLE=Cmpd 219, AutoMSn(521.2832), 15.8 min
RTINSECONDS=949.541
SCANS=MS: 933 MSMS: 934
PEPMASS=521.28319	29411
CHARGE=2+
328.22701	281	
340.17754	336	
342.13010	305	
356.19019	604	1+
359.16293	272	
360.21686	342	
376.19174	883	1+
378.70339	478	
386.14072	273	
391.18759	757	
405.22021	395	
413.22137	363	
468.24836	818	1+
470.25448	951	1+
485.24459	469	1+
488.28029	814	
489.27867	2357	1+
495.65777	204	
520.25541	526	1+
560.23827	202	
577.25720	6709	1+
582.29757	1125	1+
588.30779	262	
590.32741	8030	1+
601.36557	2693	1+
643.34684	519	1+
661.36232	5578	1+
669.92682	504	
681.36176	833	1+
688.29151	736	1+
697.04192	922	
706.29662	8924	1+
712.39535	231	
730.40782	2711	1+
740.40299	2935	1+
756.39434	312	
758.41440	17981	1+
784.35640	203	
810.42534	778	1+
819.38298	10742	1+
827.45775	18135	1+
829.70527	281	
830.13403	307	
837.12684	523	
845.44560	7210	1+
856.05131	278	
914.47363	222	
932.47657	2966	1+
942.47832	1472	1+
942.60427	923	
END IONS

###FS:    #m/z: 851.32898 #charge   2
###MaxRes:#m/z:  0.00000 #charge-128
###MS: 933
###MSMS: 935
BEGIN IONS
TITLE=Cmpd 220, AutoMSn(851.3290), 15.8 min
RTINSECONDS=950.042
SCANS=MS: 933 MSMS: 935
PEPMASS=851.32898	26419
CHARGE=2+
333.18622	588	
341.15068	203	
346.12864	168	
359.15485	170	
423.09722	128	
460.20781	161	
470.18810	220	
487.21628	143	
488.19526	366	
493.21640	1444	1+
500.64634	265	
577.17793	124	
606.30559	1062	1+
607.73983	147	
672.26852	222	
711.76694	122	
721.32988	746	1+
730.16400	177	
763.26756	221	
780.29495	183	
780.78158	249	1+
792.36755	599	1+
819.84748	138	
843.33602	147	
939.39744	266	
1054.43395	534	
1055.42739	126	
1214.46153	265	
1215.46619	141	
1343.48684	131	
1701.65202	1087	1+
END IONS

###FS:    #m/z: 819.01676 #charge   3
###MaxRes:#m/z:  0.00000 #charge-128
###MS: 933
###MSMS: 936
BEGIN IONS
TITLE=Cmpd 221, AutoMSn(819.0168), 15.8 min
RTINSECONDS=950.543
SCANS=MS: 933 MSMS: 936
PEPMASS=819.01676	17509
CHARGE=3+
379.17180	157	
397.17291	325	
619.74315	123	
710.27261	221	
755.33365	119	
813.00897	135	
822.48223	632	
831.84201	132	
1029.92710	158	
1030.94209	155	
1132.49581	111	
END IONS

###FS:    #m/z: 521.28258 #charge   2
###MaxRes:#m/z:  0.00000 #charge-128
###MS: 937
###MSMS: 938
BEGIN IONS
TITLE=Cmpd 222, AutoMSn(521.2826), 15.9 min
RTINSECONDS=953.575
SCANS=MS: 937 MSMS: 938
PEPMASS=521.28258	35038
CHARGE=2+
328.21478	231	
340.18331	308	
342.14050	289	
343.18668	207	
357.20021	251	
360.21390	373	
376.19335	449	
391.19338	501	
405.22180	503	
413.22739	594	
433.22394	250	
454.22678	560	1+
468.24614	427	
470.25447	759	1+
475.49280	340	
485.23306	257	
488.27978	891	
489.28037	1450	1+
519.25036	498	1+
565.26787	193	
573.27225	185	
577.25854	3786	1+
582.29054	767	1+
584.29932	530	
588.30955	211	
590.32315	3694	1+
601.36332	2543	1+
643.34890	418	1+
661.35862	4172	1+
664.31503	265	
681.35467	323	
682.35125	490	1+
688.29251	655	1+
690.07182	393	
706.29864	4317	1+
730.40734	2819	1+
739.54063	217	
740.40233	746	1+
741.39288	192	
758.41399	11258	1+
768.57334	512	
819.38095	6097	1+
827.46012	17701	1+
832.40692	385	1+
837.13374	455	1+
845.44825	3586	1+
932.47987	1710	1+
942.48170	1133	1+
END IONS

###FS:    #m/z: 487.27808 #charge   2
###MaxRes:#m/z:  0.00000 #charge-128
###MS: 937
###MSMS: 939
BEGIN IONS
TITLE=Cmpd 223, AutoMSn(487.2781), 15.9 min
RTINSECONDS=954.077
SCANS=MS: 937 MSMS: 939
PEPMASS=487.27808	13050
CHARGE=2+
373.19626	113	
489.30503	150	
540.27576	108	
582.33480	415	1+
602.31704	126	
607.31697	116	
652.14797	144	
END IONS

###FS:    #m/z: 819.01822 #charge   3
###MaxRes:#m/z:  0.00000 #charge-128
###MS: 937
###MSMS: 940
BEGIN IONS
TITLE=Cmpd 224, AutoMSn(819.0182), 15.9 min
RTINSECONDS=954.577
SCANS=MS: 937 MSMS: 940
PEPMASS=819.01822	14599
CHARGE=3+
397.16489	272	
468.20252	151	
735.94086	103	
820.36563	106	
822.48028	240	
854.32778	102	
1103.96837	120	
END IONS

###FS:    #m/z: 691.05239 #charge   2
###MaxRes:#m/z:  0.00000 #charge-128
###MS: 941
###MSMS: 942
BEGIN IONS
TITLE=Cmpd 225, AutoMSn(691.0524), 16.0 min
RTINSECONDS=957.625
SCANS=MS: 941 MSMS: 942
PEPMASS=691.05239	20423
CHARGE=2+
308.17509	157	
361.15025	203	
389.14961	156	
458.16354	189	
461.67032	121	
476.17444	346	1+
571.25181	133	
589.26318	133	
605.25296	112	
607.24506	165	
637.79435	208	
638.27601	126	
640.53105	115	
641.03298	113	
641.30475	130	
680.32253	266	1+
681.80698	234	1+
684.83030	128	
686.31944	155	
688.37422	748	1+
691.32909	525	1+
695.33461	186	
698.10490	275	
724.31558	742	1+
724.65912	311	
725.01275	132	
762.02697	161	
763.34474	144	
800.34668	116	
800.68000	257	
801.02523	118	
853.68427	873	1+
854.03321	855	1+
854.35823	797	1+
1088.50783	1617	1+
1378.64646	552	1+
END IONS

###FS:    #m/z: 521.28317 #charge   2
###MaxRes:#m/z:  0.00000 #charge-128
###MS: 941
###MSMS: 943
BEGIN IONS
TITLE=Cmpd 226, AutoMSn(521.2832), 16.0 min
RTINSECONDS=958.127
SCANS=MS: 941 MSMS: 943
PEPMASS=521.28317	29033
CHARGE=2+
327.16491	145	
332.21564	211	1+
342.13606	232	
343.80584	208	
356.19544	233	
360.21185	422	1+
376.19213	405	1+
391.18424	185	
414.46160	155	
427.21931	215	1+
453.22900	252	
456.23760	148	
462.22415	298	1+
468.25335	381	
470.27014	359	
475.50525	176	
479.20926	145	
485.25406	183	
488.27866	1355	1+
505.26500	185	
522.27733	155	
546.28858	152	
565.29320	217	1+
577.25810	2021	1+
582.29277	582	1+
590.32169	1826	1+
601.36257	1734	1+
616.33464	273	1+
643.34390	177	
655.32447	180	
659.34365	149	
661.36043	1767	1+
664.33525	150	
670.96630	156	
681.35338	555	1+
688.28305	365	1+
697.34912	238	
706.30136	2550	1+
712.36920	273	1+
719.33007	664	1+
730.40748	1523	1+
740.40301	501	1+
745.40079	142	
758.41563	4187	1+
809.44117	376	1+
819.38389	3289	1+
825.44196	462	1+
827.46090	10083	1+
829.13889	168	
832.42921	1024	1+
845.43820	1663	1+
932.47635	866	1+
941.49269	763	1+
942.50105	245	1+
942.59181	280	
END IONS

###FS:    #m/z: 441.89583 #charge   3
###MaxRes:#m/z:  0.00000 #charge-128
###MS: 941
###MSMS: 944
BEGIN IONS
TITLE=Cmpd 227, AutoMSn(441.8958), 16.0 min
RTINSECONDS=958.628
SCANS=MS: 941 MSMS: 944
PEPMASS=441.89583	11619
CHARGE=3+
320.17835	183	
342.65615	121	
344.20640	127	
357.20364	127	
367.19663	258	1+
374.20099	302	
388.23199	250	
394.68662	121	
402.24652	972	1+
405.15481	306	1+
418.22810	407	1+
423.17244	132	
433.19833	337	1+
440.25887	161	
443.24700	244	1+
459.20252	179	
480.19357	191	
488.26123	320	
490.28856	125	
503.26219	501	1+
507.24074	135	
513.27061	932	1+
528.30329	156	
530.30365	1137	1+
542.30852	138	
546.28872	127	
551.24469	353	1+
564.78538	120	
565.28966	205	
588.34182	680	1+
596.78820	318	1+
597.28001	399	1+
602.32647	479	1+
605.80369	322	
606.31028	162	
624.30974	223	
636.66602	273	
639.35473	244	
641.32810	669	1+
659.35286	1078	1+
665.34055	224	
681.29456	247	1+
687.42415	382	1+
694.32981	317	1+
742.38903	292	1+
769.39591	262	1+
806.37110	320	1+
871.42005	286	1+
1146.58430	786	1+
END IONS

###FS:    #m/z: 540.55077 #charge   3
###MaxRes:#m/z:  0.00000 #charge-128
###MS: 945
###MSMS: 946
BEGIN IONS
TITLE=Cmpd 228, AutoMSn(540.5508), 16.0 min
RTINSECONDS=961.67
SCANS=MS: 945 MSMS: 946
PEPMASS=540.55077	27588
CHARGE=3+
337.68163	205	
369.19192	184	
373.00549	282	
391.01019	315	
417.24703	203	
419.00370	323	
463.22399	263	
477.24331	250	1+
484.76770	307	
493.26606	623	1+
505.05293	379	1+
511.26887	224	
519.19593	402	
519.86176	212	
527.26690	556	1+
528.88680	288	
529.52745	276	
534.87937	1039	1+
535.22762	502	1+
540.55748	796	1+
542.24459	276	
545.31201	769	1+
547.06439	858	1+
549.29101	488	
549.79412	403	
554.82242	296	
562.29305	296	
590.24552	192	
598.76070	212	
661.34607	281	
674.34722	1336	1+
675.79583	266	
727.36754	185	
736.39579	184	
745.39347	2534	1+
858.47044	1908	1+
969.50660	905	1+
986.53902	188	
986.54703	1484	1+
1079.54252	468	1+
1115.58614	2021	1+
1387.54491	557	1+
1404.53992	9162	1+
1515.56397	1729	1+
END IONS

###FS:    #m/z: 690.80255 #charge   2
###MaxRes:#m/z:  0.00000 #charge-128
###MS: 945
###MSMS: 947
BEGIN IONS
TITLE=Cmpd 229, AutoMSn(690.8025), 16.0 min
RTINSECONDS=962.172
SCANS=MS: 945 MSMS: 947
PEPMASS=690.80255	22918
CHARGE=2+
308.17479	207	
361.15649	142	
389.14718	129	
476.17821	269	
544.75794	1000	
545.25603	568	1+
574.29250	132	
589.26184	190	
602.77512	172	
614.24150	141	
644.28612	125	
649.28255	130	
649.62702	139	
681.30345	178	
681.79557	165	
683.86552	158	
686.01004	746	1+
686.34751	739	1+
686.67643	327	
688.40627	261	
688.85529	852	1+
690.55875	161	
724.32189	179	
724.65323	207	
745.32859	151	
800.34208	139	
801.02867	125	
853.68831	716	1+
854.02300	770	1+
854.35717	970	1+
904.36536	154	
904.89584	149	
1377.70353	1513	1+
END IONS

###FS:    #m/z: 441.89805 #charge   3
###MaxRes:#m/z:  0.00000 #charge-128
###MS: 945
###MSMS: 948
BEGIN IONS
TITLE=Cmpd 230, AutoMSn(441.8980), 16.0 min
RTINSECONDS=962.673
SCANS=MS: 945 MSMS: 948
PEPMASS=441.89805	17273
CHARGE=3+
366.18878	191	
371.24220	158	
371.68919	202	
383.21301	213	
402.24258	1288	1+
405.17724	263	1+
408.83875	209	
418.22214	323	
423.16947	272	1+
438.20850	262	
440.26060	410	1+
443.24159	321	
458.24843	148	
466.24177	175	
488.25601	255	
490.28888	144	
503.25476	921	1+
510.71822	253	
513.27936	1018	1+
518.28572	166	
520.86716	800	
530.30221	1209	1+
541.27664	171	
542.30275	657	1+
546.27036	160	
552.25816	247	1+
565.28510	154	
586.31236	195	
588.34423	671	1+
601.33081	297	1+
624.31651	163	
628.28717	162	
639.35220	2633	1+
639.35832	578	1+
659.35842	861	1+
665.31574	192	
681.30084	235	1+
687.40979	536	1+
742.36877	153	
774.42719	420	1+
790.35713	219	
811.40253	270	1+
872.47775	267	1+
935.43137	185	
1146.60802	613	1+
1193.58082	378	1+
1210.58958	1042	1+
END IONS

###FS:    #m/z: 540.55106 #charge   3
###MaxRes:#m/z:  0.00000 #charge-128
###MS: 949
###MSMS: 950
BEGIN IONS
TITLE=Cmpd 231, AutoMSn(540.5511), 16.1 min
RTINSECONDS=965.7
SCANS=MS: 949 MSMS: 950
PEPMASS=540.55106	43003
CHARGE=3+
334.16232	330	1+
337.68369	319	
369.19978	411	1+
373.01156	267	
390.02363	440	1+
419.01382	560	
463.23109	424	1+
484.76542	251	
504.87777	370	1+
519.20033	756	1+
519.53044	650	
519.87274	276	
522.87300	208	
523.25079	293	
525.28753	651	1+
528.26814	492	1+
532.21194	343	1+
534.87392	702	
535.22410	457	
535.55981	237	
537.26155	710	1+
540.54971	749	
540.88519	486	
541.25782	609	1+
545.31068	772	
547.06915	849	1+
554.82155	294	
562.30145	391	
580.73511	365	1+
590.23727	471	
656.34667	668	1+
658.09796	264	
661.35803	211	
674.32403	2975	1+
675.80191	621	
693.76583	266	1+
728.36815	287	
745.13238	243	
745.39276	2635	1+
756.80430	249	1+
762.15920	345	
767.46609	277	
858.47398	1890	1+
969.51654	1393	1+
986.54001	2030	1+
1009.08476	910	1+
1016.41957	1119	1+
1016.43607	207	
1097.55493	858	1+
1115.58516	2806	1+
1180.47232	1203	1+
1404.54439	11882	1+
1515.59088	2159	1+
END IONS

###FS:    #m/z: 497.25350 #charge   2
###MaxRes:#m/z:  0.00000 #charge-128
###MS: 949
###MSMS: 951
BEGIN IONS
TITLE=Cmpd 232, AutoMSn(497.2535), 16.1 min
RTINSECONDS=966.201
SCANS=MS: 949 MSMS: 951
PEPMASS=497.25350	19684
CHARGE=2+
355.12809	122	
359.23582	816	1+
373.15617	223	
396.16983	194	
407.16309	145	
409.20809	198	
422.19072	129	
426.24582	274	
437.21889	177	
458.30375	1007	1+
479.74304	151	
498.29302	116	
545.28282	156	
555.27938	481	1+
570.26425	113	
577.25335	343	1+
587.35417	866	1+
597.33016	127	
618.29725	112	
633.30496	109	
653.29013	121	
657.34515	141	
671.34133	192	
684.36033	491	1+
701.39526	3432	1+
706.30473	329	
712.35400	123	
746.39936	167	
805.38464	266	
812.41999	507	1+
830.43738	1085	1+
840.06807	239	
840.19456	198	
841.42379	125	
END IONS

###FS:    #m/z: 514.76172 #charge   2
###MaxRes:#m/z:  0.00000 #charge-128
###MS: 949
###MSMS: 952
BEGIN IONS
TITLE=Cmpd 233, AutoMSn(514.7617), 16.1 min
RTINSECONDS=966.702
SCANS=MS: 949 MSMS: 952
PEPMASS=514.76172	12892
CHARGE=2+
317.17410	156	
359.70035	223	
367.86484	177	
391.18760	170	
409.20837	969	1+
425.69877	152	
463.23193	169	
486.23156	142	
510.26296	286	1+
515.27379	630	1+
516.78434	400	
532.27894	229	1+
558.28882	307	1+
577.25633	894	
588.28560	150	
602.28873	325	
603.80127	312	1+
604.31332	298	
609.97000	216	
610.30815	331	
616.34293	163	
618.32029	237	1+
628.98449	161	
629.32499	156	
645.30595	185	
648.31671	408	
706.30397	1157	1+
712.26038	170	
769.36562	165	
789.38397	162	
819.38290	1483	1+
827.49396	327	1+
828.90659	231	
829.02880	180	
829.15218	140	
888.45450	360	1+
975.53963	389	1+
1027.52060	695	1+
END IONS

###FS:    #m/z: 540.55116 #charge   3
###MaxRes:#m/z:  0.00000 #charge-128
###MS: 953
###MSMS: 954
BEGIN IONS
TITLE=Cmpd 234, AutoMSn(540.5512), 16.2 min
RTINSECONDS=969.726
SCANS=MS: 953 MSMS: 954
PEPMASS=540.55116	33272
CHARGE=3+
335.13761	273	
347.20053	281	
369.19546	807	1+
419.01050	365	
429.74080	360	
463.22340	1426	1+
468.26556	327	
484.75181	457	1+
493.25813	613	1+
505.54107	380	
505.87511	265	
506.22209	391	1+
508.22845	894	1+
512.54988	318	
519.19958	414	
525.29275	832	1+
528.26259	222	
528.87459	277	
530.04561	275	1+
534.53919	447	1+
534.87665	937	1+
535.24563	1280	1+
540.55197	599	
540.90486	258	
543.27538	415	1+
545.30443	1055	1+
547.06595	1050	1+
549.29835	388	
554.82348	329	
562.29066	977	1+
577.26499	236	1+
581.23641	447	1+
617.30569	307	
646.78897	335	
647.30345	214	
656.34702	260	
661.34586	339	1+
667.31209	247	1+
674.35089	822	
685.32062	542	1+
698.31852	290	1+
745.39503	2615	1+
754.54989	863	
766.80526	248	
767.44417	221	
771.37827	223	
799.36577	589	1+
858.47394	783	1+
861.43749	269	1+
944.47698	252	1+
959.39969	461	1+
969.51123	974	1+
986.52760	1549	1+
999.39225	479	1+
1016.41130	272	
1016.41935	1966	1+
1079.54254	1232	1+
1115.58264	3042	1+
1179.48383	2560	1+
1349.59047	3078	1+
1404.54567	8877	1+
1480.70588	681	1+
1515.57361	1065	1+
END IONS

###FS:    #m/z: 461.59404 #charge   3
###MaxRes:#m/z:  0.00000 #charge-128
###MS: 953
###MSMS: 955
BEGIN IONS
TITLE=Cmpd 235, AutoMSn(461.5940), 16.2 min
RTINSECONDS=970.227
SCANS=MS: 953 MSMS: 955
PEPMASS=461.59404	20284
CHARGE=3+
324.18045	395	1+
327.19389	170	
330.15301	186	
342.17451	263	
343.19606	823	1+
356.20087	521	1+
360.22415	709	
371.20830	231	
377.71063	254	
404.22240	612	
413.23827	738	1+
413.72588	248	1+
423.26290	281	1+
425.23776	352	1+
427.25421	275	
432.20059	215	1+
440.24526	276	
441.26314	1126	1+
446.25666	182	
449.25695	241	
452.24072	202	
453.24339	353	1+
455.26416	653	1+
459.25915	304	1+
463.28109	279	1+
465.25394	462	1+
468.23658	253	1+
470.26933	752	
471.26160	1650	1+
479.48879	457	
488.28195	3552	1+
495.65765	264	
498.26677	238	1+
508.30030	179	
510.28385	342	1+
517.29931	415	1+
523.26636	203	
526.27319	275	1+
538.28540	401	
539.28637	721	1+
541.29786	555	1+
550.04409	176	
556.30576	3678	1+
567.30283	347	1+
569.29174	618	1+
579.29067	240	1+
584.31729	181	
585.83079	272	
601.36444	4572	1+
631.34715	891	1+
636.33235	337	1+
640.35056	238	
652.67235	328	
653.35445	727	1+
678.35801	193	
688.36893	233	
712.39723	1646	1+
730.41042	1426	1+
736.38394	214	1+
782.40135	1911	1+
809.44131	1105	1+
827.46531	1338	1+
914.51510	326	1+
994.51767	234	1+
END IONS

###FS:    #m/z: 452.90656 #charge   3
###MaxRes:#m/z:  0.00000 #charge-128
###MS: 953
###MSMS: 956
BEGIN IONS
TITLE=Cmpd 236, AutoMSn(452.9066), 16.2 min
RTINSECONDS=970.728
SCANS=MS: 953 MSMS: 956
PEPMASS=452.90656	16123
CHARGE=3+
299.67364	167	
316.11422	177	
345.21311	155	
382.19448	296	1+
421.73094	153	
426.19340	663	1+
441.27967	168	
442.23274	333	
446.90376	144	
447.56926	1719	1+
447.90346	1269	
448.24445	847	1+
450.24801	686	1+
454.25913	278	1+
456.25510	158	
458.25427	4837	1+
465.34671	170	
484.29979	441	
491.59162	256	
501.32421	928	1+
507.25742	414	
511.20980	216	1+
512.77517	172	
513.26579	1005	1+
521.27343	179	
521.76667	386	
527.76560	168	
528.30344	244	
544.23797	163	
571.81353	148	
598.33073	197	
599.32985	1151	1+
612.26649	2075	1+
615.83020	663	
616.34614	3183	1+
621.82351	159	
711.43970	340	1+
727.42914	518	1+
729.43621	6495	1+
735.36814	1084	1+
806.40423	423	
840.36866	280	
844.46607	2098	1+
902.50585	269	1+
913.49222	608	1+
916.50467	2609	1+
1026.53307	3003	1+
1044.54350	7389	1+
1107.59913	351	1+
1143.62138	2886	1+
END IONS

###FS:    #m/z: 453.57459 #charge   3
###MaxRes:#m/z:  0.00000 #charge-128
###MS: 957
###MSMS: 958
BEGIN IONS
TITLE=Cmpd 237, AutoMSn(453.5746), 16.2 min
RTINSECONDS=973.756
SCANS=MS: 957 MSMS: 958
PEPMASS=453.57459	38976
CHARGE=3+
300.16153	214	
369.19830	184	
370.31829	454	
383.19407	262	
389.73558	717	
397.18625	453	1+
414.22939	242	
424.22255	216	
426.18783	733	1+
442.25192	183	
446.89591	203	
447.56836	2215	1+
447.90549	1863	
448.24182	1394	1+
452.31116	193	
454.27416	355	1+
456.23940	868	1+
460.25830	253	
484.29564	593	
491.58896	325	
497.22594	404	1+
501.32788	494	
506.25929	426	1+
521.77260	490	
528.32350	461	1+
545.30164	230	
554.29932	179	
555.31337	356	1+
581.30771	284	1+
583.78478	186	
594.25157	190	
597.33394	449	1+
599.32427	1465	1+
612.26693	2304	1+
616.34676	3801	1+
627.39505	230	
679.96333	196	
711.42075	857	1+
727.41324	624	1+
729.43759	8201	1+
729.44047	221	
735.37130	545	1+
806.40911	513	1+
827.43066	181	
840.38173	362	
842.45040	282	1+
844.47023	2657	1+
900.48977	300	1+
915.50095	8289	1+
1026.52933	2942	1+
1044.54528	7249	1+
1143.61545	3263	1+
1230.66949	2385	1+
END IONS

###FS:    #m/z: 523.77941 #charge   2
###MaxRes:#m/z:  0.00000 #charge-128
###MS: 957
###MSMS: 959
BEGIN IONS
TITLE=Cmpd 238, AutoMSn(523.7794), 16.2 min
RTINSECONDS=974.257
SCANS=MS: 957 MSMS: 959
PEPMASS=523.77941	41587
CHARGE=2+
355.16351	151	
359.17725	274	1+
376.18893	238	
377.17717	810	
379.70276	2056	1+
406.19931	156	
413.70487	204	
414.23645	866	
444.20620	261	1+
452.24875	148	
463.24439	161	
467.22810	234	1+
472.23108	363	1+
488.28161	259	1+
490.26267	1366	1+
498.24985	413	1+
504.23888	179	
513.25223	143	
520.27273	339	1+
524.29438	163	
573.28876	322	1+
585.28739	184	
590.32063	377	
591.30894	3843	1+
661.35746	399	
662.35010	2535	1+
674.33744	160	
719.32521	154	
730.42575	329	1+
741.38272	968	1+
756.37693	294	1+
757.37817	156	
758.41498	728	
759.40139	9586	1+
768.58785	209	
769.38321	147	
827.45859	346	
828.42145	1664	1+
828.43148	226	
832.41508	336	1+
844.44163	473	1+
845.46291	167	
846.43222	3338	1+
856.05951	282	
915.44571	174	
933.46408	1938	1+
END IONS

###FS:    #m/z: 461.59565 #charge   3
###MaxRes:#m/z:  0.00000 #charge-128
###MS: 957
###MSMS: 960
BEGIN IONS
TITLE=Cmpd 239, AutoMSn(461.5957), 16.2 min
RTINSECONDS=974.758
SCANS=MS: 957 MSMS: 960
PEPMASS=461.59565	22337
CHARGE=3+
324.17126	363	1+
326.19718	404	1+
343.19353	686	1+
356.19355	399	1+
360.22405	592	
363.21557	365	1+
371.17719	666	1+
383.33934	228	
388.28781	325	
404.21636	713	1+
412.94830	309	
415.20830	406	1+
420.22152	198	
441.26717	910	1+
449.25748	312	
452.24689	190	
455.26616	265	
457.24294	360	1+
459.24610	594	1+
462.27155	351	1+
465.25288	496	1+
470.27020	937	
471.25619	1701	1+
488.29035	1208	
497.26421	216	
510.28118	282	1+
523.27067	297	1+
528.78909	234	
530.22632	222	
535.28666	253	1+
537.28440	339	1+
539.28100	528	1+
541.28914	387	1+
545.29826	252	
554.30651	480	
554.80675	204	
556.30724	2299	1+
566.29430	349	1+
569.30583	756	1+
572.31450	258	
584.32773	424	1+
585.83360	261	
588.40800	1556	1+
589.82647	583	
590.33309	521	
599.34759	185	
601.36482	3542	1+
624.22492	297	1+
631.35391	421	1+
642.24685	398	1+
646.86241	259	1+
653.35944	465	
659.26606	604	1+
667.81978	425	
682.35132	307	1+
688.36184	333	
697.03355	245	
712.39337	915	1+
728.42266	354	1+
730.41338	1003	1+
735.47698	864	1+
782.40471	1317	1+
810.43655	587	1+
827.46822	987	1+
878.50320	428	1+
884.50896	239	1+
914.48870	361	1+
977.63646	3116	1+
978.56645	392	1+
990.31150	1094	1+
1275.65961	600	1+
END IONS

###FS:    #m/z: 465.25130 #charge   3
###MaxRes:#m/z:  0.00000 #charge-128
###MS: 961
###MSMS: 962
BEGIN IONS
TITLE=Cmpd 240, AutoMSn(465.2513), 16.3 min
RTINSECONDS=977.779
SCANS=MS: 961 MSMS: 962
PEPMASS=465.25130	59186
CHARGE=3+
315.13807	278	
342.19438	428	1+
348.18285	265	
353.15211	255	
355.13265	479	
359.22026	313	1+
368.24907	387	
371.15044	1480	1+
388.28890	1093	1+
391.15943	320	
397.20270	259	
399.15131	495	
404.21309	342	
405.22351	751	1+
408.83414	325	
410.89269	248	
416.19113	535	1+
423.75730	768	1+
440.22547	317	1+
442.25985	581	1+
444.19127	680	1+
449.25954	1166	
452.24677	387	1+
454.21370	484	1+
457.25715	252	
458.25188	431	1+
459.57261	563	1+
459.91038	379	1+
460.25547	870	1+
464.24618	1255	1+
468.23113	372	
470.26328	431	
471.26306	1130	1+
480.25731	582	1+
488.28611	1015	
489.33809	6005	
495.17845	537	1+
502.20120	335	1+
512.20512	603	1+
530.22693	941	1+
537.29321	516	1+
539.28389	413	
541.29498	794	1+
556.30372	2115	1+
564.43588	289	
566.30569	291	1+
569.28630	293	
572.30575	359	
584.30905	529	1+
588.40651	5661	1+
592.29563	367	
597.24088	478	1+
601.36591	2637	1+
621.32389	285	
624.22184	1127	1+
637.82422	671	1+
641.25690	637	
642.23616	1688	1+
653.36168	401	1+
659.26501	2732	1+
667.82823	986	1+
667.89371	410	
686.34047	295	1+
688.35688	531	1+
712.39662	791	1+
729.41962	348	1+
730.42266	950	1+
735.47371	3536	1+
760.29349	620	1+
772.28296	463	1+
782.40545	845	1+
789.31105	555	1+
827.45554	1230	1+
847.50443	541	1+
864.51252	1428	1+
874.50007	343	1+
888.43480	329	1+
930.54936	445	1+
942.52791	574	1+
978.59008	5338	1+
990.31536	546	1+
1043.53359	688	1+
1089.57980	1964	1+
1107.60227	2042	1+
1161.62533	651	1+
1170.68890	770	1+
1178.64609	5745	1+
1188.63715	550	1+
1258.63830	1011	1+
1275.66219	1784	1+
1292.68831	1740	1+
END IONS

###FS:    #m/z: 453.57511 #charge   3
###MaxRes:#m/z:  0.00000 #charge-128
###MS: 961
###MSMS: 963
BEGIN IONS
TITLE=Cmpd 241, AutoMSn(453.5751), 16.3 min
RTINSECONDS=978.281
SCANS=MS: 961 MSMS: 963
PEPMASS=453.57511	39759
CHARGE=3+
311.18564	170	
314.18552	155	
316.12862	173	
325.22702	224	
328.20771	788	1+
353.21412	280	
364.21595	321	
383.19994	150	
391.72840	559	1+
409.22872	298	1+
415.18938	296	1+
419.24415	198	
426.19591	493	1+
441.27125	1353	1+
443.22907	223	1+
446.23396	374	1+
446.89588	205	
447.57369	2872	1+
447.90561	1550	
448.24724	1370	1+
452.25183	363	1+
454.29589	889	1+
456.24208	597	1+
457.75272	2120	1+
460.24803	194	
484.29748	245	
497.23789	259	1+
501.31963	871	1+
512.76949	261	
522.27853	170	
526.27955	163	
528.32396	6627	1+
554.30324	186	
563.31232	167	
584.30251	177	
598.33851	433	
599.33356	1174	1+
612.26060	2018	1+
614.82026	1230	1+
616.34917	2995	1+
627.39660	2049	1+
670.33905	291	1+
710.42876	982	1+
711.41410	209	1+
728.43631	1792	
729.44222	8640	1+
735.37509	222	
738.43147	233	
781.45533	769	1+
799.47825	927	1+
806.39210	219	
826.44697	299	1+
827.43895	201	
840.35616	228	
844.46998	1759	1+
879.52778	425	1+
906.54188	525	1+
910.48349	370	1+
913.49802	730	1+
915.50333	6263	1+
1026.53927	3360	1+
1044.54512	7192	1+
1143.61528	2921	1+
1230.65916	2312	1+
END IONS

###FS:    #m/z: 404.20526 #charge   2
###MaxRes:#m/z:  0.00000 #charge-128
###MS: 961
###MSMS: 964
BEGIN IONS
TITLE=Cmpd 242, AutoMSn(404.2053), 16.3 min
RTINSECONDS=978.782
SCANS=MS: 961 MSMS: 964
PEPMASS=404.20526	23401
CHARGE=2+
305.15721	192	
322.18716	8064	1+
328.14933	1323	
360.14903	147	
373.13988	574	
402.18482	194	
419.20020	149	
420.17831	998	1+
427.96961	152	
437.21229	3662	1+
492.20776	340	
517.20147	231	
535.21837	545	
544.25447	145	
552.24200	1373	1+
606.25315	429	
623.27934	6875	1+
632.61235	230	
659.28609	140	
677.30197	137	
694.31349	7933	1+
705.09765	144	
END IONS

###FS:    #m/z: 465.25206 #charge   3
###MaxRes:#m/z:  0.00000 #charge-128
###MS: 965
###MSMS: 966
BEGIN IONS
TITLE=Cmpd 243, AutoMSn(465.2521), 16.4 min
RTINSECONDS=981.799
SCANS=MS: 965 MSMS: 966
PEPMASS=465.25206	133701
CHARGE=3+
353.14564	518	
355.12600	918	1+
365.21720	502	
371.15557	1577	1+
373.14210	593	
381.14904	474	
388.28971	1727	1+
391.16102	595	
399.15411	703	
416.17761	1010	
438.89526	461	
441.28327	521	1+
444.17545	1423	
449.25671	516	
453.56682	471	
453.91057	461	
454.22157	696	1+
459.23992	463	
459.58243	1197	1+
459.91243	619	
460.25974	1972	1+
465.26207	1004	1+
465.58783	750	
471.29315	1199	1+
488.28529	921	
491.33341	934	
495.17942	705	1+
502.20222	545	1+
513.19514	1333	1+
530.22153	1677	1+
556.30636	1004	1+
558.22847	459	
570.38863	882	1+
572.28305	1154	1+
588.40682	11065	1+
589.82609	8415	1+
594.81795	907	
595.31349	558	
601.36862	1346	1+
624.22191	825	
625.22277	1250	1+
630.32439	1053	1+
641.26259	671	
642.23940	3253	1+
646.85079	2531	1+
647.34757	1114	
659.26638	5484	1+
735.47679	8081	1+
744.52235	1261	
771.29500	903	1+
781.58504	648	
782.40743	607	1+
789.30836	1430	1+
806.33408	720	1+
846.50222	1467	1+
864.52161	3186	1+
942.53289	1344	1+
961.53553	2118	1+
977.64218	18993	1+
978.56099	3199	1+
1071.57080	1123	1+
1089.59047	3552	1+
1107.60207	3912	1+
1142.61663	1336	1+
1160.62893	1327	1+
1179.64907	6634	1+
1257.64342	1711	1+
1275.66874	5304	1+
END IONS

###FS:    #m/z: 404.20503 #charge   2
###MaxRes:#m/z:  0.00000 #charge-128
###MS: 965
###MSMS: 967
BEGIN IONS
TITLE=Cmpd 244, AutoMSn(404.2050), 16.4 min
RTINSECONDS=982.3
SCANS=MS: 965 MSMS: 967
PEPMASS=404.20503	73068
CHARGE=2+
305.16016	467	
322.18636	16534	1+
328.15308	294	
332.15913	326	
373.13285	799	
376.19554	479	
385.15014	402	
402.16774	689	1+
420.18121	1944	1+
437.21409	6335	1+
449.16713	317	
474.19262	292	
492.20613	309	
517.21067	289	
535.21164	799	
542.90859	344	
552.23974	3066	1+
606.25331	450	
623.27889	12747	1+
632.65879	335	
633.58919	418	
677.28952	318	
694.31547	14282	1+
END IONS

###FS:    #m/z: 697.37072 #charge   2
###MaxRes:#m/z:  0.00000 #charge-128
###MS: 965
###MSMS: 968
BEGIN IONS
TITLE=Cmpd 245, AutoMSn(697.3707), 16.4 min
RTINSECONDS=982.801
SCANS=MS: 965 MSMS: 968
PEPMASS=697.37072	35834
CHARGE=2+
388.18649	174	
388.28641	193	
391.15697	200	
399.14622	265	
416.17432	493	1+
459.21228	136	
489.33119	1189	1+
497.01885	294	
513.19349	213	
530.21294	257	1+
573.27528	172	
588.40314	371	
589.25915	137	
614.28284	140	
642.23756	177	
646.85798	448	1+
652.32710	302	
659.25377	183	
670.30374	204	1+
677.84656	162	
688.36357	394	
688.86858	527	
695.34628	371	1+
696.85455	194	
700.33358	136	
735.47559	844	1+
789.31876	200	
864.51348	395	1+
866.51842	157	
941.95426	153	
978.56131	1365	1+
1089.58504	149	
1107.60261	368	
1108.61281	168	
1178.64497	1683	1+
1377.70120	858	1+
1387.69495	327	1+
1393.73153	8548	1+
END IONS

###FS:    #m/z: 404.20485 #charge   2
###MaxRes:#m/z:  0.00000 #charge-128
###MS: 969
###MSMS: 970
BEGIN IONS
TITLE=Cmpd 246, AutoMSn(404.2048), 16.4 min
RTINSECONDS=985.827
SCANS=MS: 969 MSMS: 970
PEPMASS=404.20485	137569
CHARGE=2+
305.15367	796	
322.18592	23569	1+
373.13244	1249	
376.19311	605	
402.17454	954	1+
420.18099	2559	1+
437.21355	9901	1+
474.19803	524	
492.21022	815	
535.21081	1343	
542.90547	541	
552.24254	4321	1+
560.09426	478	
588.24999	439	
606.25206	679	
623.27635	17618	1+
634.61162	768	
677.28647	560	
694.31526	17994	1+
END IONS

###FS:    #m/z: 465.25162 #charge   3
###MaxRes:#m/z:  0.00000 #charge-128
###MS: 969
###MSMS: 971
BEGIN IONS
TITLE=Cmpd 247, AutoMSn(465.2516), 16.4 min
RTINSECONDS=986.328
SCANS=MS: 969 MSMS: 971
PEPMASS=465.25162	152228
CHARGE=3+
330.17524	613	
353.14415	578	
368.24711	670	
371.15789	1330	1+
373.15022	516	
388.29249	2138	1+
391.16408	462	
395.78224	524	
399.15464	1010	
423.23239	957	1+
442.26866	807	1+
444.16775	889	1+
449.25978	423	
453.89990	654	
454.22148	666	1+
457.16885	461	
459.25092	700	1+
459.57517	534	
459.90926	457	
461.25088	1354	1+
465.25305	1073	1+
468.42750	506	
470.27295	1705	1+
487.29083	714	1+
502.18801	563	1+
513.19593	835	
530.22511	1744	1+
537.28357	443	
541.18758	640	1+
556.30091	465	
570.39399	544	
571.80836	801	1+
586.38475	484	1+
588.40682	11157	1+
589.82690	6607	1+
594.82446	586	
595.31308	431	
597.22758	412	
601.36773	710	1+
607.20063	928	1+
624.22831	876	
625.22053	1288	1+
630.32951	668	1+
632.56634	521	1+
637.84121	1362	1+
641.25762	707	
642.24299	2281	1+
659.26239	3947	1+
667.82760	1691	1+
679.95776	458	
730.40856	475	1+
735.47364	5579	1+
771.29973	979	1+
788.32042	458	
789.30560	1286	1+
806.33066	655	1+
827.42779	706	1+
831.36162	1186	1+
844.42503	570	1+
846.49842	1514	1+
864.52471	1698	1+
920.52577	649	1+
942.54210	1241	1+
961.53456	955	1+
977.63911	17941	1+
978.55716	2575	1+
990.31105	881	1+
1089.58817	3246	1+
1107.59971	474	
1107.60692	2720	1+
1143.58627	1060	1+
1160.62727	831	1+
1179.64272	5267	1+
1257.64513	1302	1+
1275.66857	3488	1+
1292.68420	3634	1+
END IONS

###FS:    #m/z: 623.27896 #charge   1
###MaxRes:#m/z:  0.00000 #charge-128
###MS: 969
###MSMS: 972
BEGIN IONS
TITLE=Cmpd 248, AutoMSn(623.2790), 16.4 min
RTINSECONDS=986.829
SCANS=MS: 969 MSMS: 972
PEPMASS=623.27896	48264
CHARGE=1+
385.20825	117	
END IONS

###FS:    #m/z: 837.29087 #charge   3
###MaxRes:#m/z:  0.00000 #charge-128
###MS: 973
###MSMS: 974
BEGIN IONS
TITLE=Cmpd 249, AutoMSn(837.2909), 16.5 min
RTINSECONDS=989.856
SCANS=MS: 973 MSMS: 974
PEPMASS=837.29087	59153
CHARGE=3+
331.14358	263	
346.16369	321	
403.19520	478	
432.18403	359	1+
460.22100	1817	1+
478.20197	355	
488.19152	393	
504.15605	225	
506.19457	810	1+
513.23871	253	
517.24509	2632	1+
541.73302	290	
548.20875	338	
570.23981	359	
570.74576	279	
574.26718	4671	1+
604.70588	246	
605.18647	296	1+
623.24667	506	1+
632.09129	248	
632.21677	580	1+
650.25779	613	1+
661.30288	3026	1+
700.31416	371	
709.25671	328	1+
718.32190	8663	1+
734.24833	380	1+
764.29193	466	1+
765.21915	280	
787.25710	241	
830.26692	424	1+
831.63025	324	
836.32570	334	1+
841.25889	260	
851.32109	296	
881.38943	2631	1+
888.26100	249	
920.34277	334	
938.36234	621	1+
968.41484	727	1+
1007.28445	275	
1025.43306	249	
1094.36260	280	
1226.51382	843	1+
1227.29783	285	
1283.52854	1553	1+
1409.43994	549	1+
END IONS

###FS:    #m/z: 623.27754 #charge   1
###MaxRes:#m/z:  0.00000 #charge-128
###MS: 973
###MSMS: 975
BEGIN IONS
TITLE=Cmpd 250, AutoMSn(623.2775), 16.5 min
RTINSECONDS=990.357
SCANS=MS: 973 MSMS: 975
PEPMASS=623.27754	57110
CHARGE=1+
343.17091	117	
436.22710	101	
445.18858	112	
END IONS

###FS:    #m/z: 449.77825 #charge   2
###MaxRes:#m/z:  0.00000 #charge-128
###MS: 973
###MSMS: 976
BEGIN IONS
TITLE=Cmpd 251, AutoMSn(449.7783), 16.5 min
RTINSECONDS=990.858
SCANS=MS: 973 MSMS: 976
PEPMASS=449.77825	40634
CHARGE=2+
300.15692	178	
311.18302	748	
325.22836	289	
328.20410	1087	1+
341.17042	257	
365.22246	410	
402.25465	220	
430.17266	204	
441.29277	1180	1+
452.24243	191	
454.26721	227	
458.26661	212	
489.15980	182	
489.33634	985	1+
526.30868	368	
528.32224	12462	1+
533.95327	279	
577.25730	179	
588.41200	348	
599.32829	198	
602.24871	185	
612.26895	196	
625.37427	176	
627.39251	3877	1+
659.33831	241	
667.82331	177	
688.38775	187	
726.43700	274	
728.43772	4317	1+
738.43280	877	
781.45906	298	
781.46963	442	1+
799.47614	1825	1+
END IONS

###FS:    #m/z: 412.23203 #charge   3
###MaxRes:#m/z:  0.00000 #charge-128
###MS: 977
###MSMS: 978
BEGIN IONS
TITLE=Cmpd 252, AutoMSn(412.2320), 16.6 min
RTINSECONDS=993.882
SCANS=MS: 977 MSMS: 978
PEPMASS=412.23203	56161
CHARGE=3+
324.19778	701	
342.21225	1238	
357.21285	502	
359.23914	23078	1+
367.57767	515	
373.13792	559	
375.19396	469	
389.18436	548	
405.24261	1266	
407.17394	1370	1+
410.26796	1166	1+
415.20151	483	
421.19869	620	
449.20694	2055	1+
458.30710	14830	1+
468.27179	471	
473.21288	494	
475.49228	623	
518.21369	1634	1+
534.28128	2246	1+
536.20580	1046	
552.79234	579	
561.30189	901	
569.33736	1885	1+
587.34596	3541	1+
590.24612	716	
603.31890	1040	
631.31167	1430	1+
647.26879	1339	
648.32086	2233	1+
654.75186	876	
664.30018	914	
675.26074	511	
692.28732	476	
701.38562	1819	1+
749.37468	533	
758.45847	473	
760.34787	1940	1+
777.37742	2712	1+
830.44185	1083	1+
END IONS

###FS:    #m/z: 837.29050 #charge   3
###MaxRes:#m/z:  0.00000 #charge-128
###MS: 977
###MSMS: 979
BEGIN IONS
TITLE=Cmpd 253, AutoMSn(837.2905), 16.6 min
RTINSECONDS=994.384
SCANS=MS: 977 MSMS: 979
PEPMASS=837.29050	52167
CHARGE=3+
331.15137	298	
350.66720	230	
403.19316	672	1+
432.20189	169	
460.22301	1112	1+
478.20163	343	
488.19231	642	1+
506.19757	780	1+
513.22579	295	
517.24627	1671	1+
520.21522	184	
533.25200	162	
542.23910	186	
545.20703	326	1+
570.22923	270	
570.74973	306	
574.26877	3188	1+
576.17180	170	
613.76445	305	
614.08254	236	
614.25855	376	1+
632.23248	474	1+
642.26965	319	
642.76611	472	
650.24823	277	
661.29789	2017	1+
700.31612	254	
718.32282	6609	1+
718.32416	506	1+
723.79219	230	
747.29041	160	
776.14567	365	1+
796.34096	254	1+
830.28949	276	1+
841.51959	170	
851.32795	342	1+
874.77026	165	
881.38709	2332	1+
938.35265	166	
968.41285	805	1+
1007.27608	180	
1008.27127	169	
1209.28190	165	
END IONS

###FS:    #m/z: 617.84374 #charge   2
###MaxRes:#m/z:  0.00000 #charge-128
###MS: 977
###MSMS: 980
BEGIN IONS
TITLE=Cmpd 254, AutoMSn(617.8437), 16.6 min
RTINSECONDS=994.885
SCANS=MS: 977 MSMS: 980
PEPMASS=617.84374	31755
CHARGE=2+
320.15225	239	
343.19981	127	
359.23646	811	1+
371.21376	175	
405.24391	940	1+
449.19893	358	
458.30400	1057	1+
478.22787	123	
497.24825	217	
518.24475	124	
534.28792	425	1+
536.20642	452	
552.79135	228	
553.29561	207	
561.30516	2154	1+
561.80578	1083	
566.29928	132	
586.29882	140	
587.34598	990	1+
594.28475	167	
600.32224	126	
608.31853	407	1+
621.32912	145	
635.25718	128	
684.36711	139	
701.39287	2446	1+
706.32324	270	1+
749.38360	157	
758.46397	407	
786.71919	289	
813.42632	189	
830.43616	4122	1+
839.28458	184	
840.06819	614	
991.48555	489	1+
993.49658	10003	1+
1121.57365	123	
1216.65064	551	1+
1231.63408	925	1+
1234.68188	11728	1+
END IONS

###FS:    #m/z: 411.89681 #charge   2
###MaxRes:#m/z:  0.00000 #charge-128
###MS: 981
###MSMS: 982
BEGIN IONS
TITLE=Cmpd 255, AutoMSn(411.8968), 16.6 min
RTINSECONDS=997.919
SCANS=MS: 981 MSMS: 982
PEPMASS=411.89681	102109
CHARGE=2+
324.20131	1515	
342.21215	2042	
359.24012	37950	1+
375.19788	1126	
380.67462	821	
387.23994	727	
389.19361	847	
405.24183	1404	
410.25928	1055	
416.22005	1076	
421.20486	1435	
441.27688	772	
449.20728	2608	1+
456.28690	728	
458.30751	20622	1+
468.28049	1164	
475.49629	861	
490.23681	730	
518.21423	2282	1+
534.28026	4151	1+
536.20790	1777	
546.22208	969	
561.30344	1236	
569.33663	2740	1+
587.34850	5243	1+
603.30052	1207	
619.28279	978	
631.30708	2463	1+
647.27168	1460	
648.32993	3757	1+
664.29111	1996	
692.28675	1261	
701.39005	1691	
758.46297	894	
760.35485	2550	1+
777.37531	4180	1+
813.35993	2073	1+
END IONS

###FS:    #m/z: 446.24451 #charge   3
###MaxRes:#m/z:  0.00000 #charge-128
###MS: 981
###MSMS: 983
BEGIN IONS
TITLE=Cmpd 256, AutoMSn(446.2445), 16.6 min
RTINSECONDS=998.42
SCANS=MS: 981 MSMS: 983
PEPMASS=446.24451	72421
CHARGE=3+
315.12671	535	1+
321.16531	423	1+
328.20006	522	1+
331.13494	255	1+
341.11315	499	1+
343.23300	375	
344.16671	261	1+
358.21691	605	1+
360.15518	342	1+
377.15606	318	
383.22850	386	1+
387.11455	280	
388.28871	1491	1+
401.25741	329	
402.24395	513	1+
405.23002	390	1+
412.14352	403	1+
427.23450	358	1+
430.15734	2068	1+
440.77322	300	
442.26800	649	1+
444.23800	547	1+
446.25567	292	
447.25834	609	1+
449.26228	574	1+
453.14634	295	
455.31000	349	
458.30347	359	
463.21701	394	1+
471.31696	577	1+
473.26384	506	1+
487.22492	452	
488.29155	1988	
489.16803	299	
489.33754	7395	1+
501.18811	341	
503.25457	447	1+
506.19631	325	1+
517.29356	318	1+
522.29418	283	1+
528.32269	4181	1+
532.20552	358	
538.29547	657	
542.23013	385	1+
550.99170	330	
559.25378	723	1+
567.20172	262	1+
570.38351	456	1+
573.29491	435	1+
573.79116	388	1+
577.24997	767	1+
584.25061	440	
585.22818	842	1+
588.23925	396	1+
588.40265	5290	1+
594.29116	576	
601.37217	516	
602.24682	2753	1+
615.26187	246	1+
627.38560	1060	1+
632.30357	459	1+
640.33040	1153	1+
659.27341	292	1+
672.33080	353	1+
686.40179	397	1+
688.40643	5322	1+
698.10768	426	
698.22159	317	
698.34604	304	
710.42976	570	1+
721.35773	242	1+
726.42902	361	1+
728.44103	2050	1+
732.29654	323	
735.46864	3308	1+
749.31931	490	1+
781.43709	457	1+
799.48161	431	
850.50170	2520	1+
860.23103	805	
881.57351	500	1+
896.49433	605	1+
947.52307	1063	1+
964.54388	4665	1+
990.32421	321	1+
1076.56010	1138	1+
1093.58969	2013	1+
1164.62636	5906	1+
1235.65236	2168	1+
END IONS

###FS:    #m/z: 617.84384 #charge   2
###MaxRes:#m/z:  0.00000 #charge-128
###MS: 981
###MSMS: 984
BEGIN IONS
TITLE=Cmpd 257, AutoMSn(617.8438), 16.6 min
RTINSECONDS=998.922
SCANS=MS: 981 MSMS: 984
PEPMASS=617.84384	65625
CHARGE=2+
320.15873	423	
359.23595	474	1+
387.22632	267	
395.78823	148	
405.24502	1434	1+
407.16756	235	
445.19326	191	
449.20467	691	1+
458.30187	1153	1+
465.34575	172	
497.26067	197	
534.27910	378	1+
536.20507	202	
552.78690	268	
553.28934	252	
566.30164	188	
569.32702	144	
587.34868	953	1+
608.82313	199	
609.32898	291	
615.33361	219	
615.83743	371	1+
617.35429	500	
635.27470	144	
637.30437	229	
648.31014	229	
701.39517	2604	1+
708.34670	158	
765.37059	206	
813.42164	271	1+
830.43483	3828	1+
842.22643	192	
976.47461	179	
991.48918	347	1+
993.49685	10721	1+
1005.13604	458	
1121.57355	170	
1121.59675	5510	1+
1234.67962	10964	1+
END IONS

###FS:    #m/z: 412.23304 #charge   3
###MaxRes:#m/z:  0.00000 #charge-128
###MS: 985
###MSMS: 986
BEGIN IONS
TITLE=Cmpd 258, AutoMSn(412.2330), 16.7 min
RTINSECONDS=1001.95
SCANS=MS: 985 MSMS: 986
PEPMASS=412.23304	91731
CHARGE=3+
324.20199	702	
342.21033	1459	
359.23948	27251	1+
380.67921	663	
389.18629	735	
405.24707	1072	
407.16648	1564	
409.18105	770	
416.21768	1092	
421.20649	945	
449.20861	1859	1+
458.30683	16617	1+
468.27617	1013	
490.21198	1332	1+
518.20949	1745	1+
534.27694	2061	1+
535.82417	747	
536.20725	2094	1+
561.29766	955	
561.80001	815	
563.24361	606	
569.34127	2514	1+
587.34908	3806	1+
597.31724	625	
603.30568	804	
619.27652	700	
631.31556	1213	
647.26931	1311	
648.32232	2622	1+
655.80918	1541	1+
664.29448	1684	1+
675.25479	701	
692.28883	1220	
701.39155	1313	
732.36808	1118	1+
749.37036	792	
758.45903	721	
759.35421	2414	1+
777.37524	3147	1+
830.43044	1576	1+
993.49841	662	
END IONS

###FS:    #m/z: 446.24499 #charge   3
###MaxRes:#m/z:  0.00000 #charge-128
###MS: 985
###MSMS: 987
BEGIN IONS
TITLE=Cmpd 259, AutoMSn(446.2450), 16.7 min
RTINSECONDS=1002.45
SCANS=MS: 985 MSMS: 987
PEPMASS=446.24499	76587
CHARGE=3+
308.91875	184	
329.18529	307	1+
341.10969	608	1+
343.21716	224	
348.17244	249	1+
355.16146	249	
359.12313	324	1+
359.23969	438	1+
368.23122	551	1+
373.17195	545	1+
376.17938	222	
377.14269	678	1+
388.28632	828	1+
401.25392	502	1+
405.22126	201	
412.16081	248	1+
428.20350	238	1+
430.15754	947	1+
436.22855	313	
441.27649	557	1+
444.23778	1314	1+
449.25612	908	1+
458.29596	218	
460.17765	340	1+
463.23093	451	1+
470.21532	254	1+
481.17625	268	
487.22543	327	
488.29494	1856	
489.17126	192	
489.33564	6371	1+
495.65348	421	
495.74527	264	
496.56089	341	
501.18875	623	1+
517.30173	268	1+
524.27219	272	1+
528.32175	2320	1+
534.19908	185	
543.28792	176	
549.22873	301	1+
551.27194	304	1+
556.30273	235	1+
559.25333	186	
560.21552	584	1+
570.39732	194	
573.80576	600	1+
574.28960	250	
577.24425	528	1+
584.23224	964	1+
586.35505	247	1+
588.40887	3957	1+
601.38015	607	
602.24330	2497	1+
608.30361	233	1+
610.32872	306	1+
627.39238	352	
630.28007	509	1+
640.34731	860	1+
643.36760	190	
672.33764	289	1+
686.37227	295	1+
688.40930	5109	1+
694.32950	398	1+
697.07557	441	1+
703.29646	304	1+
728.44416	902	1+
731.29203	319	1+
735.47158	2196	1+
744.52330	408	
749.30151	433	1+
781.47738	332	1+
799.46788	180	
806.40168	215	1+
850.49843	1332	1+
860.22984	269	
880.54505	522	1+
890.47660	322	1+
931.45746	238	1+
946.51785	401	1+
964.54059	4410	1+
1075.58040	2043	1+
1093.58079	2257	1+
1129.58145	803	1+
1164.62233	4578	1+
1235.66904	1594	1+
END IONS

###FS:    #m/z: 617.84441 #charge   2
###MaxRes:#m/z:  0.00000 #charge-128
###MS: 985
###MSMS: 988
BEGIN IONS
TITLE=Cmpd 260, AutoMSn(617.8444), 16.7 min
RTINSECONDS=1002.95
SCANS=MS: 985 MSMS: 988
PEPMASS=617.84441	55613
CHARGE=2+
320.15981	154	
359.24104	483	
377.24846	144	
387.24342	259	
405.24934	937	1+
414.19663	138	
430.17528	131	
432.20611	127	
445.18350	202	
449.21223	343	
458.30190	899	1+
493.24039	138	
534.27438	156	
552.78839	181	
576.30417	153	
580.28103	283	1+
587.35056	597	1+
608.82548	305	
609.32781	309	1+
614.32938	160	
615.33448	369	
633.33558	321	1+
637.30355	1043	1+
699.37216	137	
701.39626	1502	1+
709.34675	288	1+
765.36110	677	1+
812.42575	265	
830.43256	2601	1+
912.43801	231	
926.43338	224	1+
991.49473	127	
993.49735	7874	1+
1005.08694	172	
1005.23301	214	
1006.08702	298	
1006.26025	132	
1121.60326	2362	1+
1122.59515	132	
1230.66495	619	1+
1234.67906	6338	1+
END IONS

###FS:    #m/z: 700.31079 #charge   3
###MaxRes:#m/z:  0.00000 #charge-128
###MS: 989
###MSMS: 990
BEGIN IONS
TITLE=Cmpd 261, AutoMSn(700.3108), 16.8 min
RTINSECONDS=1005.97
SCANS=MS: 989 MSMS: 990
PEPMASS=700.31079	36884
CHARGE=3+
312.18174	231	
313.63761	183	
335.14780	1076	1+
346.70000	264	
413.72843	211	
445.18806	229	1+
463.21032	2093	1+
465.68320	179	
495.30138	637	1+
506.75797	208	
512.25254	340	1+
585.24940	244	
595.36198	261	1+
623.34887	1526	1+
623.74849	170	
626.27097	2508	1+
634.63690	522	1+
644.81169	170	
657.30972	588	
667.31850	186	
682.30270	187	
691.35841	434	1+
694.31921	425	1+
694.97625	292	1+
695.82066	222	1+
697.36573	705	
700.32693	1151	1+
700.64500	361	1+
700.79051	287	1+
700.95853	412	
705.35369	224	
714.29039	701	1+
723.33091	189	
737.31248	188	
737.82716	227	
755.39836	397	1+
763.41565	1541	1+
770.29576	294	1+
772.32542	400	1+
781.59192	202	
783.39440	2788	1+
786.30350	3654	1+
786.30669	1144	1+
794.74001	294	
826.41612	192	
827.43630	439	1+
854.42776	3769	1+
941.93190	242	1+
946.33657	10203	1+
955.47519	492	1+
956.67047	284	1+
956.80722	205	
983.47323	4820	1+
993.87855	1072	
1040.49671	5533	1+
1059.42427	1620	1+
1116.44585	3715	1+
1125.58552	3127	1+
1127.59210	786	
1153.58681	3715	1+
1245.47780	217	
1314.61434	1277	1+
1394.70913	2179	1+
1405.63094	560	1+
1829.71349	891	1+
END IONS

###FS:    #m/z: 446.24601 #charge   3
###MaxRes:#m/z:  0.00000 #charge-128
###MS: 989
###MSMS: 991
BEGIN IONS
TITLE=Cmpd 262, AutoMSn(446.2460), 16.8 min
RTINSECONDS=1006.47
SCANS=MS: 989 MSMS: 991
PEPMASS=446.24601	53574
CHARGE=3+
321.17495	267	
328.20831	292	
341.11710	306	
343.21958	368	
359.15453	205	
359.24118	414	
368.23324	281	
377.15360	313	1+
384.21947	243	
388.28883	554	1+
401.24860	878	1+
430.15545	810	1+
436.22699	263	1+
441.28212	370	1+
443.26952	199	
444.24703	1249	1+
449.27509	387	1+
460.17557	504	1+
470.25602	190	
481.17990	214	
487.22886	254	
488.28874	1444	
489.33526	4435	1+
495.65656	833	
499.73931	668	1+
516.29192	231	1+
521.79638	262	
525.27911	361	1+
528.32902	1383	1+
533.95436	204	
542.28324	229	1+
547.29717	299	
547.79603	396	
550.99503	260	
559.27985	353	1+
567.20608	293	1+
570.39402	340	
584.23559	635	1+
588.40463	2994	1+
601.36525	211	
602.24386	2027	1+
627.39129	598	1+
632.31297	289	1+
637.31262	361	1+
677.30183	190	
686.37460	233	1+
688.40719	3806	1+
694.32171	340	1+
728.45290	392	
735.47770	1344	1+
749.29973	337	1+
757.38542	259	1+
759.35092	268	1+
799.48014	316	1+
830.43038	196	
850.50681	903	1+
860.23157	494	
892.47329	365	1+
896.54335	330	1+
947.51571	840	1+
964.54589	2143	1+
1075.58014	846	1+
1164.63263	2430	1+
1235.65651	1050	1+
END IONS

###FS:    #m/z: 661.29129 #charge   2
###MaxRes:#m/z:  0.00000 #charge-128
###MS: 989
###MSMS: 992
BEGIN IONS
TITLE=Cmpd 263, AutoMSn(661.2913), 16.8 min
RTINSECONDS=1006.97
SCANS=MS: 989 MSMS: 992
PEPMASS=661.29129	25261
CHARGE=2+
367.14103	371	
391.00992	225	
424.16000	299	
471.22034	194	
481.17626	588	1+
490.22183	186	
520.24579	162	
547.25644	180	
550.23883	161	
600.26166	214	
628.24377	327	
637.30160	161	
643.31033	212	
647.30292	166	
652.28223	289	
652.77216	211	
657.89319	533	
660.33759	162	
665.30658	175	
694.32224	794	1+
717.35423	247	
742.30450	173	
747.37651	255	
835.41183	173	
845.43750	442	1+
880.35895	461	1+
955.44907	168	
1080.31292	307	
1126.49549	586	1+
1183.53246	236	
1315.75728	1052	1+
1321.57108	13987	1+
END IONS

###FS:    #m/z: 571.24385 #charge   2
###MaxRes:#m/z:  0.00000 #charge-128
###MS: 993
###MSMS: 994
BEGIN IONS
TITLE=Cmpd 264, AutoMSn(571.2439), 16.8 min
RTINSECONDS=1009.99
SCANS=MS: 993 MSMS: 994
PEPMASS=571.24385	32279
CHARGE=2+
316.11889	463	
330.13886	120	
340.19049	131	
373.17482	243	
383.13344	175	
387.14920	475	1+
390.19470	1369	1+
401.14714	275	
432.24922	279	1+
434.73622	116	
460.20975	132	
503.23557	176	
510.72102	116	
519.25364	186	
521.23279	198	
530.22157	324	1+
537.26492	4735	1+
540.20528	117	
550.23269	134	
558.22311	288	1+
570.27280	275	1+
573.28346	133	
575.25167	382	
591.22460	121	
592.27166	486	1+
659.37994	221	
662.25548	171	
720.30790	160	
720.31042	282	1+
737.32392	1202	1+
748.19226	148	
755.33361	1110	1+
765.81090	439	
808.35953	808	1+
826.37168	2206	1+
835.94843	427	
863.25833	134	
882.50683	144	
927.24017	423	1+
937.40400	631	1+
955.41664	1397	1+
END IONS

###FS:    #m/z: 700.31158 #charge   3
###MaxRes:#m/z:  0.00000 #charge-128
###MS: 993
###MSMS: 995
BEGIN IONS
TITLE=Cmpd 265, AutoMSn(700.3116), 16.8 min
RTINSECONDS=1010.49
SCANS=MS: 993 MSMS: 995
PEPMASS=700.31158	36093
CHARGE=3+
335.14903	697	
435.56907	238	
463.20664	1598	1+
475.67349	236	
478.72763	159	
495.30271	290	
530.20384	704	1+
559.72609	406	
585.25147	267	
612.31127	167	
623.35817	966	1+
623.75977	203	
625.24432	158	
626.27241	2166	1+
634.61723	361	1+
643.30484	503	1+
647.32512	277	1+
650.34362	158	
657.30571	842	1+
692.37811	923	1+
700.33042	727	1+
700.64798	569	
700.97111	159	
714.27725	545	1+
737.32110	248	
763.42203	930	1+
765.21392	152	
767.45949	160	
771.30883	222	
776.34439	181	
783.38852	1724	1+
785.57661	313	
785.69618	246	
786.29426	570	1+
786.30524	2864	1+
826.44957	443	1+
854.43474	3236	1+
891.43904	302	1+
946.33344	8712	1+
956.66831	329	1+
983.47616	4310	1+
993.87692	510	
1040.49572	4296	1+
1059.41356	237	
1116.43679	2042	1+
1119.42629	155	
1125.58170	1836	1+
1127.58644	778	
1153.58239	2580	1+
1245.48057	623	1+
1258.17161	153	
1314.59547	743	1+
1390.64014	442	1+
1393.71507	1999	1+
1400.65880	722	1+
1829.72418	415	1+
END IONS

###FS:    #m/z: 661.28934 #charge   2
###MaxRes:#m/z:  0.00000 #charge-128
###MS: 993
###MSMS: 996
BEGIN IONS
TITLE=Cmpd 266, AutoMSn(661.2893), 16.8 min
RTINSECONDS=1010.99
SCANS=MS: 993 MSMS: 996
PEPMASS=661.28934	24003
CHARGE=2+
367.12903	375	
388.17881	116	
391.00924	135	
418.99865	161	
423.73302	132	
424.16306	178	
481.17940	325	
490.22637	234	
520.24631	258	
548.05777	117	
550.99302	169	
551.25102	116	
600.25644	299	1+
627.26566	410	1+
652.29009	175	
657.89653	347	
658.40260	240	
660.35500	151	
662.05394	118	
664.31625	230	
694.32840	617	1+
717.35410	185	
746.38130	164	
817.41534	172	
824.31502	164	
845.44736	122	
880.35578	458	1+
1126.50661	139	
1183.52168	252	
1321.57167	10454	1+
END IONS

###FS:    #m/z: 571.24475 #charge   2
###MaxRes:#m/z:  0.00000 #charge-128
###MS: 997
###MSMS: 998
BEGIN IONS
TITLE=Cmpd 267, AutoMSn(571.2448), 16.9 min
RTINSECONDS=1014.01
SCANS=MS: 997 MSMS: 998
PEPMASS=571.24475	31607
CHARGE=2+
316.10961	385	
352.13384	122	
355.16227	237	
360.65501	315	
369.15956	137	
383.14293	287	
387.15235	478	1+
390.19375	1168	1+
401.15970	208	
419.16827	273	
432.26363	381	
436.18488	141	
462.17178	206	
475.50078	234	
493.22608	125	
512.21245	299	
520.23907	430	
521.79176	132	
527.85482	124	
537.26546	4134	1+
570.28313	649	1+
575.25804	275	
659.37653	182	
684.15345	140	
720.30586	280	1+
737.33151	946	1+
745.33294	560	1+
755.33522	932	1+
808.35522	1034	1+
817.82435	500	
826.37491	2237	1+
835.95059	273	
863.26658	161	
882.51589	151	
927.25245	212	
937.40982	623	1+
955.41872	577	1+
END IONS

###FS:    #m/z: 320.24118 #charge-128
###MaxRes:#m/z:  0.00000 #charge-128
###MS: 997
###MSMS: 999
BEGIN IONS
TITLE=Cmpd 268, AutoMSn(320.2412), 16.9 min
RTINSECONDS=1014.51
SCANS=MS: 997 MSMS: 999
PEPMASS=320.24118	14326

302.23096	226	1+
320.23501	565	1+
END IONS

###FS:    #m/z: 700.30923 #charge   3
###MaxRes:#m/z:  0.00000 #charge-128
###MS: 997
###MSMS: 1000
BEGIN IONS
TITLE=Cmpd 269, AutoMSn(700.3092), 16.9 min
RTINSECONDS=1015.01
SCANS=MS: 997 MSMS: 1000
PEPMASS=700.30923	23637
CHARGE=3+
335.15077	313	
463.21668	438	
478.22878	130	
491.22460	165	
495.30496	202	
511.91215	163	
520.25191	610	1+
558.71974	161	
564.79378	248	
623.36068	731	
626.26500	870	1+
643.32582	141	
657.30764	545	1+
657.81715	141	
666.80854	172	
689.32100	132	
692.36478	172	
692.39424	505	1+
697.35800	632	1+
700.31997	189	
700.65897	247	1+
701.32674	486	1+
703.81410	185	
704.34522	313	1+
714.29021	192	
763.42167	960	1+
771.30491	186	
783.39918	213	
783.40005	387	1+
786.30326	1793	1+
826.43307	241	1+
854.43593	1318	1+
884.38489	143	
928.31740	262	1+
946.33412	4062	1+
956.69096	349	
983.47549	1850	1+
1040.49463	1604	1+
1059.41388	520	1+
1116.44506	292	
1117.43637	878	1+
1125.58733	787	1+
1127.59400	166	
1153.58786	1547	1+
1246.46918	157	
1258.17962	192	
1392.70332	597	1+
1394.71159	797	1+
END IONS

###FS:    #m/z: 320.24167 #charge-128
###MaxRes:#m/z:  0.00000 #charge-128
###MS: 1001
###MSMS: 1002
BEGIN IONS
TITLE=Cmpd 270, AutoMSn(320.2417), 17.0 min
RTINSECONDS=1018.04
SCANS=MS: 1001 MSMS: 1002
PEPMASS=320.24167	21636

302.23516	104	
320.24307	501	
END IONS

###FS:    #m/z: 571.24520 #charge   2
###MaxRes:#m/z:  0.00000 #charge-128
###MS: 1001
###MSMS: 1003
BEGIN IONS
TITLE=Cmpd 271, AutoMSn(571.2452), 17.0 min
RTINSECONDS=1018.54
SCANS=MS: 1001 MSMS: 1003
PEPMASS=571.24520	25097
CHARGE=2+
352.14028	114	
360.65976	108	
363.15988	127	
373.16734	269	
378.16478	169	
383.14898	150	
387.14795	253	
390.18977	1035	1+
401.15982	116	
419.16731	162	
432.26778	138	
459.26387	119	
463.18546	112	
489.26665	145	
495.19678	119	
519.24191	349	1+
537.26547	3002	1+
568.30871	211	
570.30433	416	1+
574.14614	127	
575.25178	194	
590.29824	108	
594.26950	111	
737.32794	847	1+
755.33765	550	1+
808.36693	280	
817.82540	338	
826.36692	1163	1+
863.24747	133	
937.40812	313	
939.42068	108	
955.42173	253	
END IONS

###FS:    #m/z: 713.85228 #charge   2
###MaxRes:#m/z:  0.00000 #charge-128
###MS: 1001
###MSMS: 1004
BEGIN IONS
TITLE=Cmpd 272, AutoMSn(713.8523), 17.0 min
RTINSECONDS=1019.04
SCANS=MS: 1001 MSMS: 1004
PEPMASS=713.85228	11948
CHARGE=2+
328.15562	152	
357.17392	206	
436.21176	389	1+
444.20816	199	
446.23971	136	
449.24907	417	
449.34456	481	
468.20594	144	
492.24053	324	
502.23563	183	
520.24326	376	
539.28205	129	
557.26467	165	
577.24803	151	
622.31096	170	
637.30656	166	
704.84211	353	1+
712.30896	140	
712.81110	154	
752.31605	138	
792.40181	134	
805.38744	133	
849.44690	494	1+
865.37601	256	
906.45711	1347	1+
970.55760	313	1+
978.48636	139	
1069.52527	1179	1+
1104.49976	172	
1171.58095	160	
1257.59374	141	
1354.66997	992	1+
1407.66710	432	1+
1417.66867	489	1+
1425.70017	3607	1+
END IONS

###FS:    #m/z: 416.25139 #charge   2
###MaxRes:#m/z:  0.00000 #charge-128
###MS: 1005
###MSMS: 1006
BEGIN IONS
TITLE=Cmpd 273, AutoMSn(416.2514), 17.0 min
RTINSECONDS=1022.06
SCANS=MS: 1005 MSMS: 1006
PEPMASS=416.25139	53597
CHARGE=2+
305.17736	314	
329.19138	274	
340.19324	594	
344.19421	1174	
356.23176	336	
358.21855	1701	1+
362.20262	5941	1+
368.19136	1042	1+
372.18212	237	
386.20269	880	1+
422.09979	284	
439.25733	407	
441.24817	231	
457.27449	549	
467.25623	938	1+
475.28380	3246	1+
483.50978	486	
485.28204	630	1+
497.28026	870	
514.29385	1319	1+
530.29014	252	
532.30756	14818	1+
541.01162	787	
613.36657	1722	1+
629.37722	280	
631.37818	12802	1+
639.74186	653	
END IONS

###FS:    #m/z: 675.60099 #charge   3
###MaxRes:#m/z:  0.00000 #charge-128
###MS: 1005
###MSMS: 1007
BEGIN IONS
TITLE=Cmpd 274, AutoMSn(675.6010), 17.0 min
RTINSECONDS=1022.56
SCANS=MS: 1005 MSMS: 1007
PEPMASS=675.60099	39097
CHARGE=3+
335.15320	958	
365.64654	505	
376.64568	1095	
449.67448	1479	1+
463.20695	2523	
472.71075	626	
501.21814	719	
513.20003	1184	
530.20961	1240	1+
541.71420	1124	
542.21132	566	
584.29487	722	
592.25305	3468	1+
601.23979	1021	
606.23767	505	
641.75055	520	
669.35241	1737	1+
678.35302	2216	
678.84775	2057	
730.28283	2240	1+
738.26186	516	
752.28263	8099	1+
787.30327	4692	1+
815.36622	696	
898.30806	617	
900.38172	4058	1+
910.44268	620	
912.31054	15364	1+
923.37696	591	
944.41940	566	
1001.43269	1692	
1002.43464	918	
1082.41382	887	
1114.51458	640	
1339.69894	5258	1+
1341.69977	7315	1+
1348.58187	1967	1+
1357.72058	45188	1+
1811.69497	4376	1+
END IONS

###FS:    #m/z: 679.35988 #charge   2
###MaxRes:#m/z:  0.00000 #charge-128
###MS: 1005
###MSMS: 1008
BEGIN IONS
TITLE=Cmpd 275, AutoMSn(679.3599), 17.1 min
RTINSECONDS=1023.07
SCANS=MS: 1005 MSMS: 1008
PEPMASS=679.35988	38716
CHARGE=2+
335.14850	918	
364.73275	876	
370.17441	715	
376.64365	658	
447.66012	537	
457.74937	748	
463.20948	3036	1+
513.19290	572	
530.20207	873	
574.24866	510	
592.25033	3455	1+
598.33791	503	
601.23875	927	
662.34044	697	
669.34342	535	
669.84817	680	
670.36246	2746	
678.34197	2222	
678.85504	1382	
728.45509	644	
730.28172	1472	
752.28103	7454	1+
769.29411	548	
787.30059	3004	1+
900.38360	1139	
912.31282	12092	1+
1001.43361	944	
1002.43601	572	
1082.41024	1024	
1083.41296	572	
1340.69939	8960	1+
1357.71954	49061	1+
END IONS

###FS:    #m/z: 416.25141 #charge   2
###MaxRes:#m/z:  0.00000 #charge-128
###MS: 1009
###MSMS: 1010
BEGIN IONS
TITLE=Cmpd 276, AutoMSn(416.2514), 17.1 min
RTINSECONDS=1026.08
SCANS=MS: 1009 MSMS: 1010
PEPMASS=416.25141	120508
CHARGE=2+
326.18936	588	
340.19755	949	
344.19161	1726	
356.22647	684	
358.21285	1798	1+
362.20213	12738	1+
368.19168	1325	
372.19125	446	
386.20412	1315	
391.74831	517	
439.26479	522	
457.27662	1342	
467.25970	1004	
475.28527	5751	1+
485.26978	1475	1+
497.27084	1774	1+
514.29919	2482	1+
530.29291	1013	
532.30866	29004	1+
613.36470	3006	1+
629.35857	904	
631.37727	25917	1+
END IONS

###FS:    #m/z: 437.75429 #charge   2
###MaxRes:#m/z:  0.00000 #charge-128
###MS: 1009
###MSMS: 1011
BEGIN IONS
TITLE=Cmpd 277, AutoMSn(437.7543), 17.1 min
RTINSECONDS=1026.58
SCANS=MS: 1009 MSMS: 1011
PEPMASS=437.75429	65111
CHARGE=2+
315.16757	434	
327.20378	429	
330.17594	610	
342.17792	542	
348.18638	10781	1+
362.20328	739	
411.18465	896	1+
413.24775	552	
429.20550	570	
441.25161	496	
443.25976	1039	
446.24550	416	
453.24260	423	
461.27049	12040	1+
468.42920	972	
471.25542	1412	1+
483.25368	426	
493.24235	443	
510.27128	429	
513.26492	512	
528.27570	463	
532.30271	1277	1+
540.27298	1613	1+
557.29650	693	
558.29040	3731	1+
571.31679	503	
573.31598	490	
575.31431	18806	1+
586.28453	1088	
631.37860	663	
656.36935	1077	
657.36092	2126	1+
670.38839	496	
672.36768	1167	1+
674.38123	25579	1+
787.46280	420	
END IONS

###FS:    #m/z: 679.36316 #charge   2
###MaxRes:#m/z:  0.00000 #charge-128
###MS: 1009
###MSMS: 1012
BEGIN IONS
TITLE=Cmpd 278, AutoMSn(679.3632), 17.1 min
RTINSECONDS=1027.09
SCANS=MS: 1009 MSMS: 1012
PEPMASS=679.36316	65400
CHARGE=2+
335.14710	953	
364.73203	1418	
370.16960	719	
457.74279	612	
463.20814	3155	1+
530.19854	672	
592.25007	3720	1+
601.23908	927	
630.26229	620	
661.85331	711	
669.35436	3188	1+
669.84343	756	
678.33622	2617	
678.85038	1933	
728.45011	673	
730.28196	2115	1+
735.25768	612	
752.28169	7689	1+
787.29977	3097	1+
900.37885	918	
906.34965	701	
912.31042	12403	1+
1001.43096	671	
1082.41086	924	
1340.70198	11483	1+
1357.72096	56008	1+
END IONS

###FS:    #m/z: 437.75433 #charge   2
###MaxRes:#m/z:  0.00000 #charge-128
###MS: 1013
###MSMS: 1014
BEGIN IONS
TITLE=Cmpd 279, AutoMSn(437.7543), 17.2 min
RTINSECONDS=1030.11
SCANS=MS: 1013 MSMS: 1014
PEPMASS=437.75433	240743
CHARGE=2+
327.19811	848	
330.17475	1781	
342.17884	1155	
348.18603	25583	1+
358.17207	1333	
376.60200	1076	
384.20126	835	
396.22322	830	
411.18873	2046	1+
414.23597	933	
424.21936	956	
426.22980	1006	
429.21370	954	
441.24424	1016	
443.25926	1785	
461.27015	27146	1+
468.42364	1573	
471.25327	2735	
483.25319	763	
528.27934	972	
532.30635	1245	
540.27065	3460	1+
557.30696	1283	
558.28866	9663	1+
573.29907	824	
575.31417	44378	1+
586.28022	4581	1+
631.37402	918	
656.36600	2032	
657.36106	3801	1+
672.36344	2123	1+
674.38173	54249	1+
685.35166	766	
787.46259	838	
END IONS

###FS:    #m/z: 416.25111 #charge   2
###MaxRes:#m/z:  0.00000 #charge-128
###MS: 1013
###MSMS: 1015
BEGIN IONS
TITLE=Cmpd 280, AutoMSn(416.2511), 17.2 min
RTINSECONDS=1030.61
SCANS=MS: 1013 MSMS: 1015
PEPMASS=416.25111	156492
CHARGE=2+
305.18114	566	
340.19656	830	
344.19272	2277	
356.23322	621	
358.21144	1853	1+
362.20253	14674	1+
368.19173	1582	
386.20310	1207	
439.26147	1556	1+
457.27558	1955	
467.26169	1198	
475.28642	7389	1+
485.26835	888	
496.28954	593	
497.27400	2012	1+
514.29818	3070	
530.28942	706	
532.30807	35513	1+
613.36649	4228	1+
629.36054	998	
631.37628	31301	1+
END IONS

###FS:    #m/z: 874.49749 #charge   1
###MaxRes:#m/z:  0.00000 #charge-128
###MS: 1013
###MSMS: 1016
BEGIN IONS
TITLE=Cmpd 281, AutoMSn(874.4975), 17.2 min
RTINSECONDS=1031.11
SCANS=MS: 1013 MSMS: 1016
PEPMASS=874.49749	67659
CHARGE=1+
348.18662	5427	1+
414.23300	3246	
461.27112	5044	1+
482.30370	604	
499.31902	790	
510.28984	911	
527.31665	1757	
558.28859	1312	
575.31320	6821	1+
674.38209	3510	1+
856.47849	2529	1+
872.48635	2683	1+
874.49821	46764	1+
END IONS

###FS:    #m/z: 437.75511 #charge   2
###MaxRes:#m/z:  0.00000 #charge-128
###MS: 1017
###MSMS: 1018
BEGIN IONS
TITLE=Cmpd 282, AutoMSn(437.7551), 17.2 min
RTINSECONDS=1034.15
SCANS=MS: 1017 MSMS: 1018
PEPMASS=437.75511	462319
CHARGE=2+
325.15523	1345	
327.19732	1406	
330.17494	3090	
342.17841	1657	
348.18761	39557	1+
358.17258	1373	
384.20227	1607	
412.18912	1482	
426.23751	1457	
429.20914	1672	
443.25915	3118	
461.27136	41915	1+
471.25463	4795	
511.25494	1392	
540.27244	5450	1+
557.30359	2691	
558.28951	16796	1+
573.29707	1347	
575.31431	70194	1+
586.28248	7267	1+
656.37500	3191	
657.35902	6467	1+
672.36786	2521	
674.38260	96260	1+
685.35181	1445	
787.46723	1679	
END IONS

###FS:    #m/z: 874.49844 #charge   1
###MaxRes:#m/z:  0.00000 #charge-128
###MS: 1017
###MSMS: 1019
BEGIN IONS
TITLE=Cmpd 283, AutoMSn(874.4984), 17.2 min
RTINSECONDS=1034.65
SCANS=MS: 1017 MSMS: 1019
PEPMASS=874.49844	133123
CHARGE=1+
348.18685	7271	1+
414.23552	3603	
461.27156	7737	1+
482.30086	860	
499.32213	1137	
510.29217	881	
527.31911	1933	
558.29309	1637	
575.31396	9624	1+
641.35730	974	
674.38369	3328	
856.47724	2740	1+
872.48285	3732	1+
874.49860	66796	1+
END IONS

###FS:    #m/z: 674.38231 #charge   1
###MaxRes:#m/z:  0.00000 #charge-128
###MS: 1017
###MSMS: 1020
BEGIN IONS
TITLE=Cmpd 284, AutoMSn(674.3823), 17.3 min
RTINSECONDS=1035.16
SCANS=MS: 1017 MSMS: 1020
PEPMASS=674.38231	94525
CHARGE=1+
318.13736	179	
335.14264	484	1+
338.17853	294	
340.13548	400	1+
352.15004	633	1+
360.12538	277	1+
364.16590	162	
364.72588	456	
370.17185	345	
400.12204	283	1+
426.11886	244	
427.17263	420	1+
439.18959	217	
445.19826	204	
446.17930	508	1+
447.52838	168	
450.10559	191	
452.21222	212	1+
457.75409	270	
463.20424	1651	1+
466.23732	151	
484.29411	188	
485.20628	176	
489.18475	205	
491.58993	537	
502.21981	327	1+
512.19838	245	1+
522.25128	328	1+
530.19732	631	1+
556.21285	373	1+
562.02655	180	
566.29689	154	
574.24455	186	
575.26843	298	1+
578.21717	211	
582.24526	354	1+
592.25396	1234	1+
598.34384	158	
601.23768	513	1+
615.33753	210	
637.30687	321	1+
661.26811	173	
670.85185	281	
671.34680	207	
END IONS

###FS:    #m/z: 874.49849 #charge   1
###MaxRes:#m/z:  0.00000 #charge-128
###MS: 1021
###MSMS: 1022
BEGIN IONS
TITLE=Cmpd 285, AutoMSn(874.4985), 17.3 min
RTINSECONDS=1038.19
SCANS=MS: 1021 MSMS: 1022
PEPMASS=874.49849	161615
CHARGE=1+
348.18756	7851	1+
414.23416	3475	
461.26904	6807	1+
499.32317	1222	
527.32085	1913	
558.28941	1249	
575.31242	11084	1+
674.38264	4019	
856.48045	3644	1+
872.48015	3457	1+
874.49704	68413	1+
END IONS

###FS:    #m/z: 674.38249 #charge   1
###MaxRes:#m/z:  0.00000 #charge-128
###MS: 1021
###MSMS: 1023
BEGIN IONS
TITLE=Cmpd 286, AutoMSn(674.3825), 17.3 min
RTINSECONDS=1038.69
SCANS=MS: 1021 MSMS: 1023
PEPMASS=674.38249	111720
CHARGE=1+
314.17689	126	
335.14550	129	
338.17927	242	1+
343.10292	128	
348.17222	250	1+
352.16238	209	
360.12712	263	1+
364.73366	302	
370.17438	264	
376.59716	216	
387.20393	286	
393.76280	205	
400.14515	207	
426.12623	188	
427.20853	230	
428.15919	173	
432.18543	131	
446.19116	274	
453.20812	142	
457.76302	191	
458.20484	153	
463.21404	632	1+
467.14987	160	
471.17216	152	
489.32560	133	
502.21345	276	1+
518.24151	156	
530.20774	343	1+
540.25273	257	1+
574.24206	334	
578.20297	239	1+
582.24598	225	1+
592.24530	680	1+
598.34983	147	
601.25369	338	1+
672.37274	146	
END IONS

###FS:    #m/z: 575.31418 #charge   1
###MaxRes:#m/z:  0.00000 #charge-128
###MS: 1021
###MSMS: 1024
BEGIN IONS
TITLE=Cmpd 287, AutoMSn(575.3142), 17.3 min
RTINSECONDS=1039.19
SCANS=MS: 1021 MSMS: 1024
PEPMASS=575.31418	34062
CHARGE=1+
324.11773	146	
341.14706	391	
345.16150	299	1+
348.17155	145	
355.18356	159	
373.17190	139	
381.15750	155	
387.12969	110	
390.19218	121	
412.19565	403	1+
416.20622	108	
424.23730	114	
444.15312	134	
448.23157	213	
457.19587	112	
461.27143	186	
484.30551	100	
500.19748	113	
520.23480	107	
525.29333	112	
537.26658	201	
543.24415	266	
550.99688	289	
561.31424	219	
571.23782	759	1+
END IONS

###FS:    #m/z: 421.75978 #charge   2
###MaxRes:#m/z:  0.00000 #charge-128
###MS: 1025
###MSMS: 1026
BEGIN IONS
TITLE=Cmpd 288, AutoMSn(421.7598), 17.4 min
RTINSECONDS=1042.23
SCANS=MS: 1025 MSMS: 1026
PEPMASS=421.75978	358537
CHARGE=2+
341.18015	3786	
368.22748	4933	
383.22799	3390	
385.25376	17308	1+
454.27252	4872	
470.27146	5374	
472.28648	203113	1+
571.35470	87831	1+
628.37911	7812	
654.39062	4640	
670.38746	4544	
672.40306	146947	1+
682.38776	13024	1+
725.43070	36373	1+
741.42402	3266	
743.43915	82688	1+
END IONS

###FS:    #m/z: 672.39990 #charge   1
###MaxRes:#m/z:  0.00000 #charge-128
###MS: 1025
###MSMS: 1027
BEGIN IONS
TITLE=Cmpd 289, AutoMSn(672.3999), 17.4 min
RTINSECONDS=1042.73
SCANS=MS: 1025 MSMS: 1027
PEPMASS=672.39990	73530
CHARGE=1+
315.12038	106	
324.18178	108	
343.15967	102	
365.23124	121	
387.18259	125	
395.79458	121	
399.17035	225	1+
428.17401	343	1+
438.21572	256	1+
441.19141	181	
445.16943	106	
446.18467	213	
463.20177	352	
473.16667	101	
487.20207	110	
492.23811	112	
494.25991	106	
502.20030	205	
538.28112	122	
578.22762	104	
579.26213	228	1+
592.25120	441	1+
598.24974	110	
601.23647	157	
624.22943	117	
627.30819	115	
633.27035	137	
640.28737	125	
671.37711	470	1+
END IONS

###FS:    #m/z: 842.50632 #charge   1
###MaxRes:#m/z:  0.00000 #charge-128
###MS: 1025
###MSMS: 1028
BEGIN IONS
TITLE=Cmpd 290, AutoMSn(842.5063), 17.4 min
RTINSECONDS=1043.23
SCANS=MS: 1025 MSMS: 1028
PEPMASS=842.50632	64303
CHARGE=1+
840.49041	7506	1+
842.50752	143619	1+
END IONS

###FS:    #m/z: 421.76179 #charge   2
###MaxRes:#m/z:  0.00000 #charge-128
###MS: 1029
###MSMS: 1030
BEGIN IONS
TITLE=Cmpd 291, AutoMSn(421.7618), 17.4 min
RTINSECONDS=1046.27
SCANS=MS: 1029 MSMS: 1030
PEPMASS=421.76179	1057927
CHARGE=2+
341.18039	11850	
368.22755	14661	
385.25405	38613	
454.27158	11866	
470.27111	11213	
472.28711	550562	1+
571.35562	237859	1+
628.37548	24343	
654.39192	13765	
670.38694	12581	
672.40298	420478	1+
682.38786	36137	1+
725.42992	96461	1+
741.42616	8527	
743.43960	242428	1+
END IONS

###FS:    #m/z: 842.50736 #charge   1
###MaxRes:#m/z:  0.00000 #charge-128
###MS: 1029
###MSMS: 1031
BEGIN IONS
TITLE=Cmpd 292, AutoMSn(842.5074), 17.4 min
RTINSECONDS=1046.77
SCANS=MS: 1029 MSMS: 1031
PEPMASS=842.50736	276565
CHARGE=1+
840.49280	16380	1+
842.50774	351991	1+
END IONS

###FS:    #m/z: 672.40258 #charge   1
###MaxRes:#m/z:  0.00000 #charge-128
###MS: 1029
###MSMS: 1032
BEGIN IONS
TITLE=Cmpd 293, AutoMSn(672.4026), 17.5 min
RTINSECONDS=1047.27
SCANS=MS: 1029 MSMS: 1032
PEPMASS=672.40258	243587
CHARGE=1+
325.21082	109	
335.14921	153	
355.23132	115	
364.72870	154	
370.16043	121	
371.10113	115	
372.15042	119	
379.18028	107	
391.74852	281	
408.16303	141	
423.19959	106	
438.16340	100	
447.17312	118	
463.20911	125	
521.79278	228	
592.26650	122	
628.39641	113	
633.30860	131	
672.39538	861	1+
END IONS

###FS:    #m/z: 421.76402 #charge   2
###MaxRes:#m/z:  0.00000 #charge-128
###MS: 1033
###MSMS: 1034
BEGIN IONS
TITLE=Cmpd 294, AutoMSn(421.7640), 17.5 min
RTINSECONDS=1050.3
SCANS=MS: 1033 MSMS: 1034
PEPMASS=421.76402	1222225
CHARGE=2+
341.18158	14688	
368.22763	18762	
385.25396	49086	
454.27317	16167	
470.27132	14689	
472.28707	742407	1+
571.35547	324693	1+
628.37647	33096	
654.39267	20803	
670.38934	15567	
672.40336	591660	1+
682.38690	52684	1+
725.42991	138461	1+
743.43946	336393	1+
END IONS

###FS:    #m/z: 842.50878 #charge   1
###MaxRes:#m/z:  0.00000 #charge-128
###MS: 1033
###MSMS: 1035
BEGIN IONS
TITLE=Cmpd 295, AutoMSn(842.5088), 17.5 min
RTINSECONDS=1050.8
SCANS=MS: 1033 MSMS: 1035
PEPMASS=842.50878	485197
CHARGE=1+
840.49296	21370	1+
842.50860	485520	1+
END IONS

###FS:    #m/z: 672.40351 #charge   1
###MaxRes:#m/z:  0.00000 #charge-128
###MS: 1033
###MSMS: 1036
BEGIN IONS
TITLE=Cmpd 296, AutoMSn(672.4035), 17.5 min
RTINSECONDS=1051.3
SCANS=MS: 1033 MSMS: 1036
PEPMASS=672.40351	362284
CHARGE=1+
463.19930	144	
529.23572	108	
550.99422	545	
571.32593	130	
634.29678	108	
672.39245	610	1+
END IONS

###FS:    #m/z: 832.48802 #charge   1
###MaxRes:#m/z:  0.00000 #charge-128
###MS: 1037
###MSMS: 1038
BEGIN IONS
TITLE=Cmpd 297, AutoMSn(832.4880), 17.6 min
RTINSECONDS=1054.33
SCANS=MS: 1037 MSMS: 1038
PEPMASS=832.48802	465682
CHARGE=1+
814.47558	5964	
830.47740	11093	1+
832.48774	383378	1+
END IONS

###FS:    #m/z: 672.40325 #charge   1
###MaxRes:#m/z:  0.00000 #charge-128
###MS: 1037
###MSMS: 1039
BEGIN IONS
TITLE=Cmpd 298, AutoMSn(672.4033), 17.6 min
RTINSECONDS=1054.83
SCANS=MS: 1037 MSMS: 1039
PEPMASS=672.40325	356189
CHARGE=1+
341.18470	143	
344.20008	100	
346.64348	113	
404.21259	106	
431.20120	105	
440.24446	128	
456.28901	101	
463.20904	126	
508.21547	102	
513.76689	102	
535.82793	148	
542.23871	100	
558.29212	127	
571.27942	113	
572.19740	169	
670.40268	100	
672.38193	670	1+
END IONS

###FS:    #m/z: 472.28673 #charge   1
###MaxRes:#m/z:  0.00000 #charge-128
###MS: 1037
###MSMS: 1040
BEGIN IONS
TITLE=Cmpd 299, AutoMSn(472.2867), 17.6 min
RTINSECONDS=1055.33
SCANS=MS: 1037 MSMS: 1040
PEPMASS=472.28673	236104
CHARGE=1+
322.18729	112	
368.21461	133	
421.23216	120	
440.26146	245	1+
450.25509	218	1+
463.24185	102	
468.24414	105	
470.26002	138	
472.29251	571	1+
END IONS

###FS:    #m/z: 832.48783 #charge   1
###MaxRes:#m/z:  0.00000 #charge-128
###MS: 1041
###MSMS: 1042
BEGIN IONS
TITLE=Cmpd 300, AutoMSn(832.4878), 17.6 min
RTINSECONDS=1058.37
SCANS=MS: 1041 MSMS: 1042
PEPMASS=832.48783	457316
CHARGE=1+
832.48760	335085	1+
END IONS

###FS:    #m/z: 416.74910 #charge   2
###MaxRes:#m/z:  0.00000 #charge-128
###MS: 1041
###MSMS: 1043
BEGIN IONS
TITLE=Cmpd 301, AutoMSn(416.7491), 17.6 min
RTINSECONDS=1058.87
SCANS=MS: 1041 MSMS: 1043
PEPMASS=416.74910	143968
CHARGE=2+
341.19257	2089	
345.22282	2454	
363.21680	4515	
368.21723	5877	1+
383.23173	1663	
385.25362	6820	
415.23042	3365	
432.25643	29997	1+
454.27276	2262	
470.27132	4610	
472.28731	69188	1+
532.30540	1616	
545.34154	13127	1+
569.34087	2282	
571.35561	31919	1+
597.33819	1749	
602.36115	1804	
614.35622	6279	1+
628.37557	3470	
630.36235	3942	1+
632.37271	109959	1+
654.39553	1969	
670.38671	4631	
672.40404	52672	1+
682.38971	4276	
725.43032	6987	
741.42341	3077	
743.44100	27989	1+
END IONS

###FS:    #m/z: 632.37196 #charge   1
###MaxRes:#m/z:  0.00000 #charge-128
###MS: 1041
###MSMS: 1044
BEGIN IONS
TITLE=Cmpd 302, AutoMSn(632.3720), 17.7 min
RTINSECONDS=1059.37
SCANS=MS: 1041 MSMS: 1044
PEPMASS=632.37196	117631
CHARGE=1+
324.12517	138	
342.17567	156	
358.18774	104	
359.16656	436	1+
369.18391	107	
376.19362	241	
408.83397	165	
415.16699	256	1+
421.20968	125	
427.21722	125	
429.20640	139	
445.19750	570	1+
463.22414	3097	1+
470.17019	109	
475.23650	127	
487.25231	113	
489.27729	114	
494.25447	148	
504.26676	108	
506.25822	133	
510.20481	116	
518.24367	119	
526.24842	239	1+
532.26146	238	1+
544.27167	325	1+
559.28109	110	
562.29374	3302	1+
570.24006	699	1+
571.33570	127	
576.29597	167	
595.29138	108	
614.30177	108	
628.30515	125	
632.35716	161	
END IONS

###FS:    #m/z: 832.48700 #charge   1
###MaxRes:#m/z:  0.00000 #charge-128
###MS: 1045
###MSMS: 1046
BEGIN IONS
TITLE=Cmpd 303, AutoMSn(832.4870), 17.7 min
RTINSECONDS=1062.39
SCANS=MS: 1045 MSMS: 1046
PEPMASS=832.48700	355603
CHARGE=1+
830.47089	3724	
832.48776	209206	1+
END IONS

###FS:    #m/z: 632.37200 #charge   1
###MaxRes:#m/z:  0.00000 #charge-128
###MS: 1045
###MSMS: 1047
BEGIN IONS
TITLE=Cmpd 304, AutoMSn(632.3720), 17.7 min
RTINSECONDS=1062.89
SCANS=MS: 1045 MSMS: 1047
PEPMASS=632.37200	96964
CHARGE=1+
354.14105	103	
359.16761	348	1+
361.11924	108	
369.18095	183	
372.17422	110	
376.19626	290	
385.16307	101	
392.18349	106	
403.21331	112	
414.18776	117	
446.19564	358	1+
449.26872	103	
462.22362	180	
463.22528	1604	1+
512.23017	127	
527.24710	101	
532.28288	128	
534.88217	176	
534.97727	104	
543.20029	104	
544.26765	312	1+
562.29187	2152	1+
632.32247	902	1+
END IONS

###FS:    #m/z: 416.74892 #charge   2
###MaxRes:#m/z:  0.00000 #charge-128
###MS: 1045
###MSMS: 1048
BEGIN IONS
TITLE=Cmpd 305, AutoMSn(416.7489), 17.7 min
RTINSECONDS=1063.39
SCANS=MS: 1045 MSMS: 1048
PEPMASS=416.74892	111412
CHARGE=2+
328.19818	1136	
345.21866	1576	
363.21967	2138	
368.22773	965	
369.21345	2518	
385.25309	3505	
415.23046	2096	
432.25544	18336	1+
449.26087	1113	
454.27090	1166	
470.27240	2838	
472.28731	34894	1+
532.31103	1014	
545.34153	8353	1+
559.13776	961	
569.33764	1530	
571.35524	14435	1+
602.36461	987	
614.35759	3745	1+
628.37624	1970	
630.36136	2989	1+
632.37257	65009	1+
642.35736	1031	
654.39830	1318	
670.38926	3017	
672.40415	25319	1+
682.38621	2287	
725.42958	3626	
741.42607	1908	
743.43994	13188	1+
END IONS

###FS:    #m/z: 472.28577 #charge   1
###MaxRes:#m/z:  0.00000 #charge-128
###MS: 1049
###MSMS: 1050
BEGIN IONS
TITLE=Cmpd 306, AutoMSn(472.2858), 17.8 min
RTINSECONDS=1066.42
SCANS=MS: 1049 MSMS: 1050
PEPMASS=472.28577	39899
CHARGE=1+
325.20037	114	
331.19077	108	
334.17924	109	
340.14600	256	
342.13293	425	1+
358.15541	197	
361.21460	121	
367.71549	120	
374.24990	298	1+
399.20744	121	
401.68369	156	
403.24646	281	
409.20034	130	
417.73069	107	
425.24301	111	
428.25247	328	1+
432.23536	220	
435.26329	113	
436.24889	355	1+
436.57949	163	
440.70606	110	
444.20663	240	1+
445.90448	148	
450.25207	301	1+
453.24960	217	1+
455.19095	124	
456.23751	261	1+
459.91053	129	
462.91132	117	
463.24669	330	1+
465.34684	114	
467.22222	245	
468.25510	1009	1+
469.77669	141	
470.27147	1001	1+
471.77442	151	
472.26813	1633	1+
END IONS

###FS:    #m/z: 617.22901 #charge   2
###MaxRes:#m/z:  0.00000 #charge-128
###MS: 1049
###MSMS: 1051
BEGIN IONS
TITLE=Cmpd 307, AutoMSn(617.2290), 17.8 min
RTINSECONDS=1066.92
SCANS=MS: 1049 MSMS: 1051
PEPMASS=617.22901	11369
CHARGE=2+
357.19240	129	
374.21668	457	1+
419.01551	196	
422.14742	320	
425.86594	184	
430.22685	126	
436.21623	197	
444.04626	137	
449.26099	191	
460.25814	518	
472.30184	126	
487.30059	652	
489.05374	283	
507.22612	130	
530.03757	132	
548.05636	182	
555.31685	132	
573.07235	145	
573.21050	129	
573.34452	773	1+
598.31647	171	
614.83420	240	1+
616.32879	2297	1+
622.32043	182	
633.32690	159	
659.08152	136	
701.40980	856	1+
745.38543	1260	1+
814.45702	146	
943.52272	130	
1017.29740	132	
1034.34169	1988	1+
END IONS

###FS:    #m/z: 632.36973 #charge   1
###MaxRes:#m/z:  0.00000 #charge-128
###MS: 1049
###MSMS: 1052
BEGIN IONS
TITLE=Cmpd 308, AutoMSn(632.3697), 17.8 min
RTINSECONDS=1067.42
SCANS=MS: 1049 MSMS: 1052
PEPMASS=632.36973	69642
CHARGE=1+
337.17318	146	
344.17167	102	
359.16107	151	
368.18778	102	
376.18616	280	1+
428.18896	108	
446.20703	254	
463.22579	603	1+
476.25396	101	
485.22600	110	
503.26096	113	
511.24143	284	1+
544.26924	187	
562.29265	1073	1+
571.21361	136	
579.27874	124	
615.30024	160	
631.33033	115	
632.32267	1356	1+
END IONS

###FS:    #m/z: 472.28545 #charge   1
###MaxRes:#m/z:  0.00000 #charge-128
###MS: 1053
###MSMS: 1054
BEGIN IONS
TITLE=Cmpd 309, AutoMSn(472.2855), 17.8 min
RTINSECONDS=1070.46
SCANS=MS: 1053 MSMS: 1054
PEPMASS=472.28545	25990
CHARGE=1+
322.18927	173	
340.18006	187	
342.14733	374	1+
352.18308	151	
356.25102	179	
358.16109	124	
360.16827	127	
362.52833	216	
366.21830	135	
374.24179	398	1+
387.22097	220	1+
415.27726	320	
426.19401	392	1+
432.24328	248	1+
436.58325	203	
436.92150	188	
437.20834	224	
438.13906	120	
439.22341	205	1+
441.28446	138	
446.26499	201	
452.21623	167	
454.23176	584	1+
458.24352	269	
459.91973	143	
460.24658	222	
461.90559	120	
462.26361	125	
466.19343	131	
467.25481	331	
468.26275	906	1+
469.06273	132	
470.26925	899	1+
471.76145	126	
472.27310	1683	1+
END IONS

###FS:    #m/z: 617.22770 #charge   2
###MaxRes:#m/z:  0.00000 #charge-128
###MS: 1053
###MSMS: 1055
BEGIN IONS
TITLE=Cmpd 310, AutoMSn(617.2277), 17.8 min
RTINSECONDS=1070.96
SCANS=MS: 1053 MSMS: 1055
PEPMASS=617.22770	14327
CHARGE=2+
373.00481	232	
374.21354	620	1+
397.79929	144	
419.00413	157	
420.22379	150	
422.15920	219	
453.21997	111	
460.26058	461	1+
472.04092	111	
487.29949	548	
506.73849	115	
514.77332	149	
517.28698	204	
548.05345	133	
562.27970	190	
564.73523	195	
572.69742	193	
573.19970	124	
573.34292	529	1+
580.27471	116	
598.30034	249	1+
614.30757	353	1+
616.33058	1693	1+
618.83695	222	
622.31338	263	
632.34335	280	1+
637.30089	231	1+
689.32828	112	
701.40168	489	1+
703.41685	177	
745.38861	1137	1+
790.21565	121	
803.42079	211	
943.51647	156	
1034.34513	2022	1+
1145.38019	171	
END IONS

###FS:    #m/z: 469.25489 #charge   1
###MaxRes:#m/z:  0.00000 #charge-128
###MS: 1053
###MSMS: 1056
BEGIN IONS
TITLE=Cmpd 311, AutoMSn(469.2549), 17.9 min
RTINSECONDS=1071.47
SCANS=MS: 1053 MSMS: 1056
PEPMASS=469.25489	12632
CHARGE=1+
309.10999	135	
312.20154	111	
328.16708	153	
339.19779	488	1+
342.13526	205	
345.14801	113	
359.21199	121	
383.15562	117	
425.22532	116	
432.22302	102	
466.24146	295	1+
468.27412	301	1+
END IONS

###FS:    #m/z: 469.25431 #charge   1
###MaxRes:#m/z:  0.00000 #charge-128
###MS: 1057
###MSMS: 1058
BEGIN IONS
TITLE=Cmpd 312, AutoMSn(469.2543), 17.9 min
RTINSECONDS=1074.49
SCANS=MS: 1057 MSMS: 1058
PEPMASS=469.25431	17692
CHARGE=1+
324.18523	109	
340.17685	230	
342.12236	103	
345.24214	129	
353.18209	165	
356.23491	113	
374.27887	163	
394.19921	209	
432.20483	132	
466.28814	174	
468.25527	365	1+
END IONS

###FS:    #m/z: 502.25726 #charge   2
###MaxRes:#m/z:  0.00000 #charge-128
###MS: 1057
###MSMS: 1059
BEGIN IONS
TITLE=Cmpd 313, AutoMSn(502.2573), 17.9 min
RTINSECONDS=1074.99
SCANS=MS: 1057 MSMS: 1059
PEPMASS=502.25726	15978
CHARGE=2+
358.15950	239	1+
385.16811	167	
386.15007	1300	1+
402.17905	162	
408.22106	599	1+
443.21677	154	
445.23784	123	
454.20674	141	
482.25079	612	1+
498.27282	3417	1+
503.27463	291	
504.28702	549	1+
506.32774	269	
510.70566	470	
533.31649	685	1+
535.82277	225	
535.92027	148	
541.01275	322	
541.10864	194	
555.29123	152	
567.28909	127	
571.33665	140	
612.31945	689	
616.81650	133	
630.33090	138	
661.36864	400	
671.33157	123	
679.96781	152	
741.42904	122	
755.40213	364	1+
758.42042	4147	1+
758.43109	1125	1+
765.20670	355	
765.30610	177	
899.44117	370	
END IONS

###FS:    #m/z: 605.30100 #charge   3
###MaxRes:#m/z:  0.00000 #charge-128
###MS: 1057
###MSMS: 1060
BEGIN IONS
TITLE=Cmpd 314, AutoMSn(605.3010), 17.9 min
RTINSECONDS=1075.49
SCANS=MS: 1057 MSMS: 1060
PEPMASS=605.30100	9799
CHARGE=3+
360.17850	115	
361.13780	261	1+
369.20082	115	
378.18014	534	1+
388.14671	157	
406.17413	470	
446.21563	168	
454.18939	141	
479.22532	114	
492.27215	112	
493.20749	254	
497.24993	120	
505.09106	128	
506.27481	117	
517.25644	133	
538.27061	230	1+
551.61425	112	
552.27160	261	1+
589.31095	323	1+
595.30940	237	1+
598.26295	112	
600.27680	263	1+
601.83622	135	
602.32878	372	1+
604.29002	260	
604.79690	131	
605.33696	1335	1+
605.66844	118	
606.80152	340	1+
610.30298	220	1+
617.84175	362	
618.33690	512	1+
636.31322	134	
693.33472	155	
738.26007	165	
778.39518	282	
778.89462	171	
1321.70095	1243	1+
1408.73305	2436	1+
END IONS

###FS:    #m/z: 478.93117 #charge   3
###MaxRes:#m/z:  0.00000 #charge-128
###MS: 1061
###MSMS: 1062
BEGIN IONS
TITLE=Cmpd 315, AutoMSn(478.9312), 18.0 min
RTINSECONDS=1078.53
SCANS=MS: 1061 MSMS: 1062
PEPMASS=478.93117	19196
CHARGE=3+
313.67866	318	
338.17853	405	
355.69572	574	
364.21077	769	1+
403.23586	504	
411.74623	456	
421.24839	324	
439.23051	5233	1+
446.24630	940	
475.28603	364	
476.28685	892	1+
478.26619	783	
480.26499	618	
482.27032	342	
506.13550	336	
512.31884	1520	1+
520.87301	348	
532.26220	463	
549.27871	1356	
550.26598	2911	1+
567.28753	20468	1+
626.35886	4637	1+
680.37018	2437	1+
689.00734	540	
727.40823	2248	1+
737.37195	1238	1+
753.38881	430	
755.40389	15202	1+
764.63246	368	
765.21495	648	
765.39019	666	
765.81975	470	
765.87443	560	
767.44749	502	
823.48052	1245	1+
868.48916	1322	1+
END IONS

###FS:    #m/z: 717.89176 #charge   2
###MaxRes:#m/z:  0.00000 #charge-128
###MS: 1061
###MSMS: 1063
BEGIN IONS
TITLE=Cmpd 316, AutoMSn(717.8918), 18.0 min
RTINSECONDS=1079.03
SCANS=MS: 1061 MSMS: 1063
PEPMASS=717.89176	16999
CHARGE=2+
714.33748	189	
719.68713	185	
755.39953	241	
1431.73307	1289	1+
1434.76970	19367	1+
END IONS

###FS:    #m/z: 502.25797 #charge   2
###MaxRes:#m/z:  0.00000 #charge-128
###MS: 1061
###MSMS: 1064
BEGIN IONS
TITLE=Cmpd 317, AutoMSn(502.2580), 18.0 min
RTINSECONDS=1079.53
SCANS=MS: 1061 MSMS: 1064
PEPMASS=502.25797	17756
CHARGE=2+
329.21010	203	
386.14900	897	1+
388.15306	174	
399.18541	122	
408.22645	397	
417.19511	146	
426.22053	129	
438.20810	347	1+
469.18752	141	
471.23709	282	1+
482.26198	197	
487.25568	231	1+
490.24043	188	
498.29053	4192	1+
498.45535	143	
501.26568	645	1+
504.30472	886	1+
506.22415	253	1+
512.29340	185	
533.30856	553	
541.01202	229	
550.26038	217	
565.28093	204	
567.27803	368	1+
612.32574	343	
614.32692	191	
617.28791	124	
626.36151	202	
644.34169	227	1+
661.35971	309	
727.39248	207	
741.40968	121	
755.41107	551	1+
758.41735	4689	1+
758.42694	719	1+
765.21289	152	
768.57977	197	
899.43562	176	
END IONS

###FS:    #m/z: 478.93119 #charge   3
###MaxRes:#m/z:  0.00000 #charge-128
###MS: 1065
###MSMS: 1066
BEGIN IONS
TITLE=Cmpd 318, AutoMSn(478.9312), 18.0 min
RTINSECONDS=1082.56
SCANS=MS: 1065 MSMS: 1066
PEPMASS=478.93119	29768
CHARGE=3+
321.15856	365	
338.18119	550	
364.20959	478	
376.60219	553	
395.19855	357	
403.23429	764	
411.74330	519	
420.75644	453	
422.19661	371	
439.22942	7072	1+
446.24799	382	
476.28367	398	
478.26348	1179	1+
480.26435	1120	1+
482.26273	503	
484.31877	411	
491.58848	672	
512.31385	2825	1+
520.86718	519	
529.33859	410	
532.26151	519	
549.27754	2018	
550.26285	3723	1+
567.28772	23091	1+
609.33284	498	
626.36103	5880	1+
680.36953	2214	1+
689.01183	496	
727.40817	2572	1+
738.38436	1036	1+
738.38751	402	
753.38914	406	
755.40369	19006	1+
765.21261	421	
823.46993	1758	1+
868.48078	1420	1+
END IONS

###FS:    #m/z: 717.89015 #charge   2
###MaxRes:#m/z:  0.00000 #charge-128
###MS: 1065
###MSMS: 1067
BEGIN IONS
TITLE=Cmpd 319, AutoMSn(717.8902), 18.1 min
RTINSECONDS=1083.06
SCANS=MS: 1065 MSMS: 1067
PEPMASS=717.89015	23766
CHARGE=2+
528.78288	236	
707.81256	260	
713.85379	259	
714.33981	242	
716.90106	457	
717.38169	425	
1431.48620	802	1+
1434.77152	21141	1+
END IONS

###FS:    #m/z: 373.27905 #charge   1
###MaxRes:#m/z:  0.00000 #charge-128
###MS: 1065
###MSMS: 1068
BEGIN IONS
TITLE=Cmpd 320, AutoMSn(373.2791), 18.1 min
RTINSECONDS=1083.56
SCANS=MS: 1065 MSMS: 1068
PEPMASS=373.27905	15493
CHARGE=1+
340.22550	105	
END IONS

###FS:    #m/z: 478.92986 #charge   3
###MaxRes:#m/z:  0.00000 #charge-128
###MS: 1069
###MSMS: 1070
BEGIN IONS
TITLE=Cmpd 321, AutoMSn(478.9299), 18.1 min
RTINSECONDS=1086.58
SCANS=MS: 1069 MSMS: 1070
PEPMASS=478.92986	24513
CHARGE=3+
338.18236	661	
364.20781	575	
376.60000	369	
403.23375	689	
411.74579	432	
439.22865	5852	1+
474.27927	325	
476.28053	1024	1+
478.26187	1683	1+
512.31517	1873	1+
520.86403	799	
523.26540	308	
532.25570	604	
549.27802	1729	
550.26412	3027	1+
567.28626	18800	1+
626.35908	4538	1+
680.37217	1914	1+
689.03329	1174	1+
727.40424	1743	1+
738.38102	906	1+
738.38640	275	
755.40400	13626	1+
765.22942	666	
823.47080	1110	1+
868.49120	761	
879.42682	278	
END IONS

###FS:    #m/z: 717.89156 #charge   2
###MaxRes:#m/z:  0.00000 #charge-128
###MS: 1069
###MSMS: 1071
BEGIN IONS
TITLE=Cmpd 322, AutoMSn(717.8916), 18.1 min
RTINSECONDS=1087.08
SCANS=MS: 1069 MSMS: 1071
PEPMASS=717.89156	20269
CHARGE=2+
520.25479	125	
605.25784	122	
653.31219	223	
680.37612	129	
699.33877	167	
709.38061	141	
714.67357	142	
715.35608	266	1+
716.72495	122	
720.34900	369	
721.37303	149	
750.33529	153	
1431.72397	853	1+
1434.77223	12860	1+
END IONS

###FS:    #m/z: 591.38380 #charge   1
###MaxRes:#m/z:  0.00000 #charge-128
###MS: 1069
###MSMS: 1072
BEGIN IONS
TITLE=Cmpd 323, AutoMSn(591.3838), 18.1 min
RTINSECONDS=1087.58
SCANS=MS: 1069 MSMS: 1072
PEPMASS=591.38380	14680
CHARGE=1+
332.19449	221	
375.14098	103	
392.18724	102	
401.21422	114	
455.26113	102	
469.25434	106	
473.21924	103	
531.25707	136	
588.29455	146	
591.36008	377	1+
END IONS

###FS:    #m/z: 654.80979 #charge   3
###MaxRes:#m/z:  0.00000 #charge-128
###MS: 1073
###MSMS: 1074
BEGIN IONS
TITLE=Cmpd 324, AutoMSn(654.8098), 18.2 min
RTINSECONDS=1090.61
SCANS=MS: 1073 MSMS: 1074
PEPMASS=654.80979	34274
CHARGE=3+
375.21715	320	
379.16150	493	1+
390.17263	558	1+
421.16916	713	1+
430.23535	340	1+
443.22102	361	
449.25522	385	
508.20568	428	
510.27422	224	1+
514.24038	491	1+
537.26540	1737	1+
541.75897	230	
550.26174	377	1+
562.28268	287	1+
583.78768	349	
592.27906	233	
603.32701	342	
623.28170	237	
623.63508	361	
623.95346	242	
633.56199	242	1+
633.81988	231	1+
636.26129	269	
638.80026	405	1+
641.81754	406	1+
643.30333	324	1+
646.54302	433	
650.31402	3195	1+
650.81362	482	
655.32352	1929	1+
660.99078	325	
661.32433	227	
674.37043	827	1+
688.83754	226	
697.67336	497	1+
698.00945	371	1+
703.67965	938	1+
704.00771	247	
704.33599	259	
720.31384	459	1+
740.67610	321	
741.02369	245	
741.35063	372	1+
746.35759	588	1+
746.68693	1196	1+
747.01267	807	
749.34983	525	1+
755.33198	507	1+
770.36808	254	1+
788.40495	1229	1+
795.03084	338	1+
795.36885	308	1+
801.04261	3317	1+
801.38749	2474	1+
801.71216	2131	1+
814.37878	221	
826.38615	334	
834.37345	308	1+
859.44627	1109	1+
933.42743	1197	1+
988.49476	1033	1+
999.01475	540	
1117.53990	2260	1+
1196.57657	786	1+
1230.59893	626	1+
1283.63134	571	1+
1291.60046	583	1+
1300.09180	1027	1+
1301.65305	3042	1+
1305.59444	1269	1+
1308.08945	999	1+
1308.62449	1746	1+
1316.63662	751	1+
1796.85216	796	1+
1864.85131	478	1+
1866.85244	845	1+
END IONS

###FS:    #m/z: 872.74023 #charge   3
###MaxRes:#m/z:  0.00000 #charge-128
###MS: 1073
###MSMS: 1075
BEGIN IONS
TITLE=Cmpd 325, AutoMSn(872.7402), 18.2 min
RTINSECONDS=1091.11
SCANS=MS: 1073 MSMS: 1075
PEPMASS=872.74023	26569
CHARGE=3+
379.16821	190	
421.26191	212	
445.20424	134	
480.20160	123	
525.22427	107	
537.26776	481	1+
574.25552	263	
591.28559	112	
718.33368	128	
749.35915	241	
816.38397	133	
837.07154	130	
840.40689	105	
845.97540	178	
866.77501	210	1+
867.08472	104	
867.39441	201	
868.05505	420	1+
868.95078	103	
869.46625	259	1+
871.41920	641	1+
872.05953	109	
872.73696	5077	1+
873.07402	5416	1+
873.42850	3478	1+
875.47509	2004	1+
875.71470	219	
875.89583	164	
911.86203	105	
934.40930	125	
934.92944	150	
1040.46267	154	
1201.54180	121	
1752.59900	456	1+
END IONS

###FS:    #m/z: 651.54840 #charge   2
###MaxRes:#m/z:  0.00000 #charge-128
###MS: 1073
###MSMS: 1076
BEGIN IONS
TITLE=Cmpd 326, AutoMSn(651.5484), 18.2 min
RTINSECONDS=1091.61
SCANS=MS: 1073 MSMS: 1076
PEPMASS=651.54840	15306
CHARGE=2+
330.12330	238	
338.18332	223	
357.21521	198	
364.46839	300	
372.17038	452	1+
375.20639	375	1+
379.15685	230	
390.19163	492	1+
401.16418	282	
403.16062	421	1+
421.17346	993	1+
425.16910	317	1+
441.21631	262	1+
443.22425	410	
485.23485	407	1+
488.29961	466	1+
508.22356	252	
515.25004	249	1+
520.23706	418	1+
522.25592	307	1+
533.23048	297	1+
537.26480	2679	1+
541.76804	185	
549.27848	235	1+
557.24284	581	1+
561.77502	297	
562.27587	364	
574.23677	327	1+
582.25866	288	1+
583.79381	213	
603.33311	723	1+
613.30114	227	1+
617.31632	260	1+
629.80512	278	1+
636.26282	184	
645.29175	294	1+
647.38008	287	1+
650.30967	520	1+
674.36886	964	1+
681.31262	208	
683.34188	282	1+
697.32106	330	1+
715.33843	311	1+
726.32156	227	
737.32126	224	
741.35015	324	1+
755.33627	354	1+
785.38701	352	1+
788.40632	1525	1+
796.36431	251	1+
801.05671	304	
801.37360	435	
826.37699	449	1+
842.41025	482	1+
859.44570	2324	1+
869.19602	197	
869.32729	198	
899.41476	301	
988.48915	1182	1+
999.01147	338	
1026.45512	199	
1055.52135	204	
1099.52979	197	
1117.53757	1402	1+
1283.61289	532	1+
END IONS

###FS:    #m/z: 655.30990 #charge   2
###MaxRes:#m/z:  0.00000 #charge-128
###MS: 1077
###MSMS: 1078
BEGIN IONS
TITLE=Cmpd 327, AutoMSn(655.3099), 18.2 min
RTINSECONDS=1094.64
SCANS=MS: 1077 MSMS: 1078
PEPMASS=655.30990	48218
CHARGE=2+
356.18112	253	1+
361.15891	307	1+
379.16375	624	1+
421.16911	1075	1+
443.20795	842	1+
488.29179	637	1+
490.19183	249	1+
497.20070	415	
508.20259	497	1+
514.25575	569	1+
523.75857	220	1+
525.23513	239	
534.25865	502	1+
537.26632	2027	1+
543.26227	271	1+
556.58657	231	
562.27632	351	1+
575.25309	329	1+
583.25107	287	1+
588.28126	239	1+
592.28442	279	1+
598.79664	314	
599.29714	347	1+
603.32839	996	1+
611.26460	334	1+
613.32365	255	1+
623.27681	238	
623.62568	388	
623.96186	260	
628.53038	236	
636.25363	290	
638.29866	489	1+
640.79941	251	1+
642.31616	402	
646.05699	309	
646.29628	503	1+
646.55157	224	
650.32001	353	
650.83280	493	
653.30824	2382	1+
654.81486	1121	1+
657.00445	255	1+
660.34087	363	1+
660.98731	311	
674.36748	1017	1+
697.67046	445	1+
698.01293	368	
698.33317	404	1+
702.33443	304	1+
703.67457	488	1+
704.00861	402	
704.34921	543	1+
734.34338	276	1+
741.03025	330	
741.34511	357	
743.34508	302	1+
746.34951	536	1+
746.69448	912	1+
747.02351	1162	1+
788.41070	2047	1+
794.71229	793	1+
795.37295	431	
798.86254	292	1+
801.04296	3281	1+
801.37952	3444	1+
801.71117	2029	1+
814.38253	220	1+
826.36912	358	1+
834.39630	417	
838.36699	278	
842.39523	726	1+
859.45042	2324	1+
869.20287	323	
895.39643	248	1+
933.43506	837	1+
988.49105	1991	1+
999.00782	916	1+
1099.52326	244	
1099.53180	1176	1+
1117.54132	2612	1+
1129.63767	352	
1213.55355	699	1+
1230.61654	983	1+
1255.59135	656	1+
1265.62246	689	1+
1284.65638	883	1+
1300.07854	1387	1+
1301.65688	3939	1+
1306.60111	1800	1+
1308.09486	1202	1+
END IONS

###FS:    #m/z: 872.73933 #charge   3
###MaxRes:#m/z:  0.00000 #charge-128
###MS: 1077
###MSMS: 1079
BEGIN IONS
TITLE=Cmpd 328, AutoMSn(872.7393), 18.3 min
RTINSECONDS=1095.14
SCANS=MS: 1077 MSMS: 1079
PEPMASS=872.73933	36984
CHARGE=3+
379.15289	101	
490.17946	102	
508.20341	128	
537.26476	585	1+
557.29614	109	
574.26351	152	
596.18042	104	
661.29053	235	
718.32876	261	
749.31829	109	
796.39708	131	
801.07104	147	
801.38063	106	
826.38953	118	
838.36886	123	
841.25096	188	
851.29054	108	
867.74430	311	1+
868.09680	169	
870.46012	245	
870.89408	247	1+
872.06114	211	
872.40635	349	
872.74409	4667	1+
873.07520	4945	1+
873.43773	4438	1+
876.77609	119	
887.40217	115	
934.92562	100	
1201.59706	107	
1213.14080	108	
1735.86440	333	1+
END IONS

###FS:    #m/z: 651.33168 #charge   2
###MaxRes:#m/z:  0.00000 #charge-128
###MS: 1077
###MSMS: 1080
BEGIN IONS
TITLE=Cmpd 329, AutoMSn(651.3317), 18.3 min
RTINSECONDS=1095.64
SCANS=MS: 1077 MSMS: 1080
PEPMASS=651.33168	25852
CHARGE=2+
353.17307	191	
357.21498	207	
362.13799	179	
372.16739	303	1+
375.22287	517	1+
378.16724	295	1+
390.19138	560	1+
397.18752	342	1+
414.19641	309	1+
425.18278	359	1+
433.17953	253	1+
443.21568	706	1+
462.20413	232	1+
469.22432	187	
486.23637	260	
488.30651	384	
491.18214	244	
497.20403	311	
514.24365	468	1+
520.24187	399	1+
530.26503	255	1+
534.26029	318	
537.26099	1875	1+
543.24231	330	
550.99416	323	
558.25457	499	1+
571.28967	285	1+
582.25262	326	1+
585.30105	321	1+
592.26709	238	
597.27170	233	1+
599.27016	187	
603.32243	675	1+
612.24818	235	1+
614.29058	389	1+
615.79908	186	
633.29214	520	1+
642.31918	183	
645.29827	319	1+
649.35692	220	1+
651.31248	394	1+
653.31805	592	1+
656.34120	327	1+
674.36865	752	1+
698.00449	190	
713.35537	265	1+
726.32097	300	1+
755.34103	447	1+
788.41197	1108	
801.04358	432	1+
825.40362	191	
826.37399	556	1+
838.40632	196	
841.34786	977	1+
842.40604	480	1+
857.43922	185	
859.44348	1928	1+
869.20437	222	
926.43358	201	
933.42656	507	1+
934.94685	230	
956.43908	226	1+
970.48923	300	1+
988.49957	1682	1+
991.47257	258	
999.01180	666	
1117.53501	1950	1+
END IONS

###FS:    #m/z: 556.29314 #charge   2
###MaxRes:#m/z:  0.00000 #charge-128
###MS: 1081
###MSMS: 1082
BEGIN IONS
TITLE=Cmpd 330, AutoMSn(556.2931), 18.3 min
RTINSECONDS=1098.66
SCANS=MS: 1081 MSMS: 1082
PEPMASS=556.29314	61520
CHARGE=2+
347.17089	552	
353.17835	310	
356.17901	289	
371.19125	488	
383.21986	272	
389.19817	245	
391.01391	247	
401.23744	694	
466.24781	1163	1+
490.74656	254	
523.26255	3259	1+
538.28377	332	
554.27893	383	
555.29059	746	1+
558.31034	523	1+
610.29753	6936	1+
701.40250	253	
711.34358	7900	1+
762.35077	1493	1+
780.36753	417	
796.35717	298	
798.37402	17357	1+
810.86009	558	
875.42965	495	1+
911.45828	4993	1+
921.52660	432	
980.49966	251	
998.49098	5503	1+
1008.48603	262	
1009.96785	294	
END IONS

###FS:    #m/z: 651.33167 #charge   2
###MaxRes:#m/z:  0.00000 #charge-128
###MS: 1081
###MSMS: 1083
BEGIN IONS
TITLE=Cmpd 331, AutoMSn(651.3317), 18.3 min
RTINSECONDS=1099.17
SCANS=MS: 1081 MSMS: 1083
PEPMASS=651.33167	28333
CHARGE=2+
357.21321	250	
372.17230	305	1+
379.16517	159	
390.19513	334	
414.18947	217	
421.17088	602	1+
424.21096	204	
425.19371	369	1+
443.20460	401	1+
455.22194	154	
459.21662	170	
486.23933	168	
488.30582	504	1+
491.21657	166	
497.19147	449	1+
514.24132	346	1+
520.23387	154	
534.23595	258	1+
537.26400	1061	1+
543.25365	334	1+
559.26544	448	1+
578.26815	243	1+
582.24250	154	
597.80848	159	
603.33428	542	1+
612.22953	228	1+
614.28716	319	1+
628.33267	252	1+
630.24964	165	
647.29146	323	1+
651.29910	345	1+
674.37146	797	1+
680.33850	263	1+
686.33608	153	
713.34150	281	1+
741.00535	164	
743.32771	290	1+
755.34461	243	
788.40832	1927	1+
800.36760	261	1+
826.36901	273	
834.38864	189	
842.42278	428	1+
859.45110	1653	1+
869.19249	167	
899.41097	195	
934.42638	177	
934.94029	178	
988.48697	1520	1+
999.01499	161	
1066.49351	184	
1099.50715	591	1+
1117.52868	1194	1+
1129.63764	197	
END IONS

###FS:    #m/z: 655.31053 #charge   2
###MaxRes:#m/z:  0.00000 #charge-128
###MS: 1081
###MSMS: 1084
BEGIN IONS
TITLE=Cmpd 332, AutoMSn(655.3105), 18.3 min
RTINSECONDS=1099.67
SCANS=MS: 1081 MSMS: 1084
PEPMASS=655.31053	34308
CHARGE=2+
372.17081	179	
375.21228	208	
415.20739	259	
421.17902	604	1+
443.21738	835	1+
486.25432	195	
488.30754	341	
508.20486	494	1+
514.25049	575	
520.23672	213	1+
537.26720	1393	1+
550.26539	405	1+
564.45521	188	
582.26815	312	1+
603.32443	836	1+
629.30115	238	1+
629.55570	191	
635.30661	305	1+
639.34076	195	
642.33816	390	1+
642.82028	263	
645.29589	307	1+
650.56584	348	
650.81338	409	
653.84133	2459	1+
657.35056	445	1+
659.33680	601	1+
660.99307	318	
674.36691	476	1+
703.65757	344	1+
704.00731	216	
746.68145	444	
747.02592	276	
755.34574	261	1+
788.40933	1930	1+
801.04788	1072	1+
801.37251	1250	1+
801.72482	706	
826.39281	186	
859.44995	1391	1+
869.19887	560	
899.41594	181	
934.42005	300	
934.94356	209	
988.48899	1421	1+
999.01382	357	
1055.50427	178	
1066.49253	267	
1117.54052	2217	1+
1194.57869	979	1+
1230.61361	706	1+
1267.59265	537	1+
1301.65309	3211	1+
1307.67162	6275	1+
1309.09359	482	1+
END IONS

###FS:    #m/z: 556.29210 #charge   2
###MaxRes:#m/z:  0.00000 #charge-128
###MS: 1085
###MSMS: 1086
BEGIN IONS
TITLE=Cmpd 333, AutoMSn(556.2921), 18.4 min
RTINSECONDS=1102.69
SCANS=MS: 1085 MSMS: 1086
PEPMASS=556.29210	95022
CHARGE=2+
347.16436	909	
353.18104	417	
371.19435	517	
383.22979	548	
395.78456	553	
401.24178	893	
438.22173	379	
447.22181	369	
466.24591	1021	
523.26006	5536	1+
556.30260	1174	1+
560.09666	536	
560.20469	428	
593.27708	441	
610.29263	10386	1+
693.33331	356	
711.34003	9601	1+
755.40124	1444	1+
762.35278	3244	1+
772.53172	500	
780.36471	1211	1+
796.34757	364	
798.37251	24675	1+
868.49162	472	
911.45788	6817	1+
921.52380	1334	
980.47203	432	
998.48867	6950	1+
END IONS

###FS:    #m/z: 487.27105 #charge   2
###MaxRes:#m/z:  0.00000 #charge-128
###MS: 1085
###MSMS: 1087
BEGIN IONS
TITLE=Cmpd 334, AutoMSn(487.2710), 18.4 min
RTINSECONDS=1103.19
SCANS=MS: 1085 MSMS: 1087
PEPMASS=487.27105	26908
CHARGE=2+
309.66661	183	
343.21732	203	
363.18485	163	
375.21193	148	
385.21705	157	
386.22250	356	1+
402.24958	997	1+
426.24740	285	1+
437.21841	594	1+
448.24186	246	
455.31310	334	
459.21611	190	
461.40817	238	
470.25618	231	1+
484.26206	213	
485.27528	271	
486.28349	306	
487.27327	856	1+
490.26372	480	1+
491.59973	346	
492.25652	170	
513.30359	166	
528.32620	244	1+
531.29022	1149	1+
555.28376	784	1+
561.05627	150	
566.26323	176	
572.28662	154	
583.28094	198	
584.27350	492	1+
590.31139	564	1+
601.29583	310	
616.29754	209	
618.32003	6386	1+
643.31466	173	
662.05353	157	
671.31453	208	
713.39903	318	1+
729.39042	388	1+
731.40133	7467	1+
842.45193	473	1+
860.44853	2555	1+
870.40372	205	
END IONS

###FS:    #m/z: 443.25293 #charge   2
###MaxRes:#m/z:  0.00000 #charge-128
###MS: 1085
###MSMS: 1088
BEGIN IONS
TITLE=Cmpd 335, AutoMSn(443.2529), 18.4 min
RTINSECONDS=1103.69
SCANS=MS: 1085 MSMS: 1088
PEPMASS=443.25293	19185
CHARGE=2+
344.15881	851	1+
361.18283	551	1+
383.74333	158	
402.24394	173	
414.20576	170	
425.25818	188	
427.24953	376	1+
440.24096	194	
442.25717	221	
444.27132	575	1+
446.26989	503	
448.27447	218	
449.26002	925	
455.31625	475	
457.23180	585	
472.28910	336	
474.26541	1980	1+
503.25661	321	
531.28949	531	1+
558.28122	380	
575.31641	5959	1+
630.35001	390	
632.37687	205	
638.71912	304	
656.36887	769	1+
672.35748	340	
674.38309	11207	1+
689.32413	354	1+
754.53810	192	
773.45015	2263	1+
782.73047	192	
782.95939	157	
END IONS

###FS:    #m/z: 556.29290 #charge   2
###MaxRes:#m/z:  0.00000 #charge-128
###MS: 1089
###MSMS: 1090
BEGIN IONS
TITLE=Cmpd 336, AutoMSn(556.2929), 18.4 min
RTINSECONDS=1106.71
SCANS=MS: 1089 MSMS: 1090
PEPMASS=556.29290	93372
CHARGE=2+
347.17276	676	
353.18238	395	
356.18497	293	
371.19280	586	
381.67891	833	
389.73552	434	
401.23781	639	
409.21512	269	
438.22798	298	
456.23715	561	
466.24820	1289	1+
523.26188	4871	1+
538.28767	356	
547.28044	278	
553.28883	998	1+
556.28810	467	
558.29923	290	
593.26696	277	
610.29256	7891	1+
626.36672	312	
693.33224	605	1+
711.34165	8957	1+
720.32388	270	
727.40794	282	
755.40059	1809	1+
762.34685	2042	1+
772.53346	639	
780.36356	1033	1+
798.37366	19665	1+
868.49665	361	
911.45413	5851	1+
921.54498	356	
962.46142	673	1+
998.49144	5978	1+
1008.03554	309	
END IONS

###FS:    #m/z: 443.77306 #charge   2
###MaxRes:#m/z:  0.00000 #charge-128
###MS: 1089
###MSMS: 1091
BEGIN IONS
TITLE=Cmpd 337, AutoMSn(443.7731), 18.5 min
RTINSECONDS=1107.22
SCANS=MS: 1089 MSMS: 1091
PEPMASS=443.77306	41112
CHARGE=2+
344.15742	1010	
361.18558	1568	1+
371.22646	228	
395.25731	234	
401.19750	214	
428.25826	224	
440.26925	260	
442.26800	230	
443.25953	509	1+
445.26338	626	1+
449.25995	334	
452.27468	334	
457.24094	916	1+
474.26455	3291	1+
531.28960	479	
558.28984	639	1+
575.31436	7613	1+
630.35298	508	
638.71725	282	
656.37175	403	
657.36063	720	1+
672.36808	404	
674.38099	16331	1+
689.33709	223	
765.81303	228	
773.44977	2920	1+
782.73317	321	
END IONS

###FS:    #m/z: 487.27070 #charge   2
###MaxRes:#m/z:  0.00000 #charge-128
###MS: 1089
###MSMS: 1092
BEGIN IONS
TITLE=Cmpd 338, AutoMSn(487.2707), 18.5 min
RTINSECONDS=1107.72
SCANS=MS: 1089 MSMS: 1092
PEPMASS=487.27070	36096
CHARGE=2+
330.15476	130	
368.19974	121	
385.21223	196	
395.19864	231	1+
395.78391	216	
400.22475	158	
402.24896	1174	1+
408.22589	221	1+
423.22880	146	
426.24993	256	1+
437.21485	299	1+
441.19765	142	
444.21153	183	
450.26266	109	
468.26700	236	1+
473.26623	136	
483.24607	244	
484.25160	703	1+
486.27778	577	1+
488.28116	715	1+
490.26742	555	1+
491.59489	310	
495.65791	161	
514.29182	109	
531.28086	1361	1+
556.28902	131	
566.27911	235	1+
572.29362	228	1+
578.29426	117	
584.27409	254	1+
590.31890	173	
600.30971	144	
601.29131	308	1+
616.34157	219	1+
618.32115	7010	1+
634.25831	171	
653.29672	159	
662.36702	123	
706.36226	150	
713.38555	346	1+
729.39692	493	1+
731.40485	8112	1+
771.33042	124	
842.42925	452	1+
860.44552	2755	1+
871.25691	185	
871.38497	184	
END IONS

###FS:    #m/z: 861.89865 #charge   2
###MaxRes:#m/z:  0.00000 #charge-128
###MS: 1093
###MSMS: 1094
BEGIN IONS
TITLE=Cmpd 339, AutoMSn(861.8987), 18.5 min
RTINSECONDS=1110.74
SCANS=MS: 1093 MSMS: 1094
PEPMASS=861.89865	34933
CHARGE=2+
355.19197	706	1+
360.16861	315	
373.14567	237	
375.16883	1430	1+
388.15710	597	1+
446.21339	355	
456.20090	147	
469.27628	219	1+
471.18338	267	1+
473.25007	147	
485.21902	848	1+
489.21272	173	
492.48908	156	
500.25640	158	
501.24366	651	1+
503.22786	1379	1+
510.70654	318	
539.27433	194	
550.24321	600	
556.25003	261	1+
574.29999	1111	1+
581.98043	252	
584.28665	1475	1+
602.29542	2135	1+
606.35796	205	
629.31075	276	
665.27173	360	
674.81461	201	
687.38406	332	1+
697.37629	581	1+
715.38153	1092	1+
732.39759	194	
755.33649	901	1+
766.31643	414	1+
823.33546	907	1+
835.39888	145	
843.42987	1125	1+
853.39164	192	
880.35748	4666	1+
890.30719	253	
965.97887	179	
991.36768	251	1+
1008.41416	2768	1+
1019.03406	198	
1020.08373	209	
1121.50238	2677	1+
1220.54227	152	
1277.58824	1024	1+
1348.63723	270	
1508.65883	1435	1+
1722.77696	1513	1+
END IONS

###FS:    #m/z: 443.77250 #charge   2
###MaxRes:#m/z:  0.00000 #charge-128
###MS: 1093
###MSMS: 1095
BEGIN IONS
TITLE=Cmpd 340, AutoMSn(443.7725), 18.5 min
RTINSECONDS=1111.24
SCANS=MS: 1093 MSMS: 1095
PEPMASS=443.77250	45184
CHARGE=2+
344.15304	784	
361.18369	736	
395.26470	256	
429.25576	243	
440.24375	327	
442.26107	701	1+
445.26474	237	
446.25741	579	
448.26074	749	1+
457.23907	1130	1+
474.26481	2621	1+
531.29376	304	
558.28900	704	1+
573.29944	304	
575.31548	6914	1+
630.36376	331	
632.36166	242	
656.36397	918	1+
672.37085	549	
674.38286	16572	1+
681.01501	801	
773.45068	2457	1+
782.73069	667	
782.96150	253	
END IONS

###FS:    #m/z: 574.93863 #charge   3
###MaxRes:#m/z:  0.00000 #charge-128
###MS: 1093
###MSMS: 1096
BEGIN IONS
TITLE=Cmpd 341, AutoMSn(574.9386), 18.5 min
RTINSECONDS=1111.74
SCANS=MS: 1093 MSMS: 1096
PEPMASS=574.93863	28637
CHARGE=3+
324.13034	240	
341.21301	241	
343.17714	599	1+
355.19718	600	1+
360.16920	1227	1+
364.46869	359	
383.16024	602	
388.16379	1486	1+
394.16878	435	1+
403.17034	811	1+
422.22383	1076	1+
427.20087	293	1+
429.20023	428	1+
442.24255	473	1+
446.20639	404	
449.20156	1593	1+
456.21370	557	1+
459.26428	690	1+
469.26786	328	
471.20681	462	
473.25412	535	
475.24063	368	1+
485.21993	1263	1+
486.70852	355	
489.21473	616	1+
492.22869	367	1+
497.89388	263	
501.24734	1097	1+
503.22498	1276	1+
506.22142	370	
510.72070	381	
520.25106	295	1+
534.72814	337	1+
544.25189	400	1+
549.08891	278	
550.24068	5020	1+
552.74098	343	
556.27128	1386	1+
569.26042	666	
572.33448	1500	1+
574.30202	2049	1+
575.79390	558	1+
576.29754	1494	1+
578.79829	937	1+
584.28688	3260	1+
593.28513	716	1+
600.30507	370	1+
602.29640	6894	1+
611.28933	306	1+
621.30664	257	1+
629.32886	516	1+
631.30099	265	
644.34678	258	1+
647.25692	445	1+
665.27035	4523	1+
665.81029	291	
671.33890	330	1+
687.37931	1714	1+
694.90487	842	
697.37140	1045	1+
706.18486	306	
715.37794	2727	1+
737.30618	364	
737.82197	316	
748.31630	1491	1+
754.82533	317	
755.34468	252	
758.41415	849	1+
766.31402	3067	1+
776.48588	401	
806.31995	311	1+
823.34464	3843	1+
843.42529	441	1+
862.34679	5742	1+
873.44227	1257	1+
880.35805	10697	1+
890.31252	446	
900.45234	1036	1+
930.48623	362	1+
938.35821	275	1+
955.40317	731	1+
973.39132	1445	1+
990.40135	5400	1+
1008.42276	2992	1+
1085.45251	722	1+
1121.51926	1608	1+
1139.58097	4793	1+
1157.59683	2117	1+
1490.65486	1233	1+
END IONS

###FS:    #m/z: 519.26901 #charge   2
###MaxRes:#m/z:  0.00000 #charge-128
###MS: 1097
###MSMS: 1098
BEGIN IONS
TITLE=Cmpd 342, AutoMSn(519.2690), 18.6 min
RTINSECONDS=1114.77
SCANS=MS: 1097 MSMS: 1098
PEPMASS=519.26901	52799
CHARGE=2+
351.17333	456	
369.17267	285	
375.19208	695	
392.17996	507	
400.23659	296	
417.93044	281	
450.19569	674	
459.22619	275	
476.24233	4165	1+
483.50656	652	
516.28177	1800	1+
520.28127	1258	1+
534.28339	403	
560.26782	794	1+
589.33030	1434	1+
646.35113	7601	1+
675.28237	450	
743.36661	982	1+
759.36743	347	
761.37932	21262	1+
874.46573	3399	1+
884.26554	1015	
END IONS

###FS:    #m/z: 861.39474 #charge   2
###MaxRes:#m/z:  0.00000 #charge-128
###MS: 1097
###MSMS: 1099
BEGIN IONS
TITLE=Cmpd 343, AutoMSn(861.3947), 18.6 min
RTINSECONDS=1115.27
SCANS=MS: 1097 MSMS: 1099
PEPMASS=861.39474	46314
CHARGE=2+
355.19690	463	
357.15314	153	
360.16689	291	
375.16500	1276	1+
388.16224	720	1+
394.21341	142	
428.19527	392	
440.22223	181	
442.25695	163	
446.20812	640	
449.20233	355	
456.22525	331	1+
475.24527	220	
483.50949	320	
483.59605	200	
485.21800	849	1+
489.22141	190	
493.27966	139	
500.24114	140	
501.25014	593	1+
503.22821	1420	1+
510.70891	292	
550.23725	905	1+
556.29613	255	1+
574.29800	1476	1+
584.28197	1696	1+
592.30939	164	
602.29394	3310	1+
614.32460	146	
629.30808	540	1+
665.26543	446	1+
687.38199	355	1+
697.36819	981	1+
715.37786	1576	1+
733.39465	289	1+
754.83346	848	
755.33828	858	1+
766.31223	379	
823.34058	1238	1+
843.43935	1040	1+
853.08452	471	
864.40607	151	
878.32656	292	1+
880.36005	4081	1+
890.30118	433	
900.44608	290	1+
991.39938	525	1+
1008.41844	3207	1+
1019.03480	188	
1121.49772	3219	1+
1220.55513	263	
1277.58247	844	1+
1348.62391	404	1+
1705.77065	427	1+
END IONS

###FS:    #m/z: 574.93742 #charge   3
###MaxRes:#m/z:  0.00000 #charge-128
###MS: 1097
###MSMS: 1100
BEGIN IONS
TITLE=Cmpd 344, AutoMSn(574.9374), 18.6 min
RTINSECONDS=1115.77
SCANS=MS: 1097 MSMS: 1100
PEPMASS=574.93742	42020
CHARGE=3+
355.18380	296	
359.18716	370	
360.17477	751	1+
372.15466	329	1+
375.16735	954	1+
383.15537	357	
388.16391	1758	1+
395.78514	327	
397.22789	370	1+
424.24801	255	
429.20500	399	1+
440.69631	370	
442.24702	266	
446.19820	449	1+
448.85155	447	
449.19958	1602	1+
454.20663	487	1+
456.21788	775	1+
459.27654	411	
465.22773	451	1+
465.34224	352	
469.28351	270	
471.20950	347	
473.24648	893	1+
475.23981	504	1+
483.23477	327	1+
485.21885	1047	1+
486.69902	797	1+
489.21666	592	1+
493.26829	679	1+
499.23988	321	1+
501.24801	981	1+
503.22966	1581	1+
530.25211	535	1+
538.26686	411	1+
544.25272	364	1+
550.23960	5089	1+
551.74073	528	1+
556.27560	1261	1+
561.27420	810	1+
567.25492	332	1+
568.93079	426	
569.23717	333	
572.33857	1928	1+
574.30285	3609	1+
574.75109	395	1+
578.30324	774	
578.80405	724	1+
584.28343	2806	1+
588.35415	374	
592.31026	995	
602.29529	5664	1+
629.30461	920	1+
630.81133	264	
647.25767	475	1+
665.26862	4028	1+
670.34743	477	1+
686.31914	649	
687.37691	1490	1+
697.36876	1487	1+
706.18778	373	
715.37884	2774	1+
727.35519	305	1+
748.31282	1232	1+
758.41680	943	1+
766.31386	2460	1+
805.32469	1514	1+
823.34106	2949	1+
843.42941	1155	1+
862.34803	5504	1+
872.19789	434	
873.44366	484	
880.35554	10251	1+
900.45606	879	1+
955.35868	406	1+
973.38157	261	
973.39613	2096	1+
990.40022	5578	1+
1008.41725	2993	1+
1067.44597	662	1+
1103.49345	371	
1121.49688	264	
1139.58356	4051	1+
1157.59052	2220	1+
1472.62594	675	1+
1490.65114	1248	1+
1508.68476	798	1+
END IONS

###FS:    #m/z: 738.39846 #charge   2
###MaxRes:#m/z:  0.00000 #charge-128
###MS: 1101
###MSMS: 1102
BEGIN IONS
TITLE=Cmpd 345, AutoMSn(738.3985), 18.6 min
RTINSECONDS=1118.8
SCANS=MS: 1101 MSMS: 1102
PEPMASS=738.39846	73333
CHARGE=2+
342.17810	329	1+
354.14096	187	
358.20439	918	
359.19686	1451	1+
369.14985	298	1+
371.17267	623	
376.21737	3660	1+
386.16756	697	1+
390.20122	2041	1+
399.18623	263	
407.23562	431	
425.20723	231	
437.20729	220	1+
442.26097	178	
453.21942	783	1+
465.18424	388	1+
471.28275	258	
482.20092	891	1+
487.28259	362	1+
489.30123	6929	1+
499.26884	212	
500.23181	413	1+
518.25540	1679	1+
526.25652	496	1+
534.79809	458	
564.23944	290	1+
576.19776	178	
581.28432	885	1+
588.36772	3212	1+
590.79124	394	
591.30137	525	1+
593.22187	538	1+
598.31945	414	1+
602.31884	345	1+
609.28587	1338	1+
628.28479	188	
629.28723	471	1+
646.31828	1666	1+
655.85207	358	1+
692.31939	685	1+
699.39565	690	1+
709.33026	1067	1+
716.42936	1777	1+
720.88151	195	
721.37088	228	
727.34057	493	1+
735.32705	984	1+
741.36754	384	1+
743.34117	466	
760.36805	672	1+
777.38959	292	
813.43588	498	1+
822.40634	359	1+
828.44365	375	1+
830.46728	4591	1+
840.07318	914	
840.40200	314	1+
871.39740	421	1+
888.42167	744	1+
918.45157	212	
939.47767	397	1+
940.50315	178	
941.50583	736	1+
952.45255	244	1+
958.52894	3771	1+
968.48191	327	1+
969.95466	172	
970.07071	235	
970.47875	587	1+
987.48687	960	1+
1069.56753	1919	1+
1083.56333	238	
1086.59311	3553	1+
1100.57484	320	
1101.55523	240	
1198.61839	2036	1+
1215.62716	3266	1+
1311.69549	631	1+
1328.70249	947	1+
1457.77489	1079	1+
1475.77794	4927	1+
END IONS

###FS:    #m/z: 519.26860 #charge   2
###MaxRes:#m/z:  0.00000 #charge-128
###MS: 1101
###MSMS: 1103
BEGIN IONS
TITLE=Cmpd 346, AutoMSn(519.2686), 18.7 min
RTINSECONDS=1119.3
SCANS=MS: 1101 MSMS: 1103
PEPMASS=519.26860	74293
CHARGE=2+
358.17051	379	
375.19554	882	
392.17656	842	
450.23646	438	
459.23031	565	
476.24540	5384	1+
516.28409	1734	1+
534.29301	384	
589.32868	1694	1+
629.32034	375	
646.35009	11242	1+
678.36189	542	
743.36467	1231	1+
759.36314	395	
761.37727	27096	1+
856.44589	468	
874.45901	4932	1+
884.25327	373	
END IONS

###FS:    #m/z: 590.30511 #charge   2
###MaxRes:#m/z:  0.00000 #charge-128
###MS: 1101
###MSMS: 1104
BEGIN IONS
TITLE=Cmpd 347, AutoMSn(590.3051), 18.7 min
RTINSECONDS=1119.81
SCANS=MS: 1101 MSMS: 1104
PEPMASS=590.30511	55022
CHARGE=2+
303.17029	402	
343.18241	323	
353.17881	1191	1+
371.18949	1273	1+
380.22597	386	
387.19759	608	
394.15862	292	
404.22332	10960	1+
410.89834	502	
422.15683	8619	1+
482.22181	481	
490.21350	299	
499.25946	758	1+
507.24034	1231	1+
515.28352	333	
517.30726	11915	1+
535.23737	2627	1+
552.26204	474	
567.31512	405	
572.30698	306	
574.14708	366	
580.28118	342	
581.80375	293	
586.31979	329	
590.30106	1355	1+
590.80983	281	
614.34381	618	
627.34972	636	
628.34136	2557	1+
636.66844	719	
637.30772	2054	1+
645.36494	16716	1+
663.29607	986	1+
665.28258	345	
708.34315	342	
741.42638	387	
756.42475	308	
758.45037	10646	1+
765.36243	906	1+
854.31907	305	
869.47038	1559	1+
887.49279	15216	1+
998.51120	741	1+
1016.53672	3206	1+
END IONS

###FS:    #m/z: 590.30466 #charge   2
###MaxRes:#m/z:  0.00000 #charge-128
###MS: 1105
###MSMS: 1106
BEGIN IONS
TITLE=Cmpd 348, AutoMSn(590.3047), 18.7 min
RTINSECONDS=1122.84
SCANS=MS: 1105 MSMS: 1106
PEPMASS=590.30466	127605
CHARGE=2+
314.17756	465	
353.17820	1580	1+
360.19400	577	
371.18719	2212	1+
387.19377	540	
394.16096	532	
404.22314	14075	1+
422.15572	13521	1+
444.24924	421	
482.23165	692	
483.50742	436	
491.59000	680	
491.68090	475	
499.25996	955	1+
507.24321	982	
515.28468	467	
517.30812	18036	1+
523.25395	477	
535.24101	2974	1+
542.90633	1290	
552.26602	834	1+
580.28347	717	
590.31010	843	
590.80301	431	
592.29739	467	
627.35011	1140	
628.34057	3559	1+
636.67739	480	
637.30352	3128	1+
643.35252	503	
645.36667	25285	1+
663.29579	1144	
708.34166	694	
741.42892	469	
758.45031	14560	1+
765.36586	1814	1+
836.30413	399	
869.48109	806	
870.46941	1522	1+
887.49280	21067	1+
998.51345	1128	1+
1016.53930	3754	1+
END IONS

###FS:    #m/z: 738.39672 #charge   2
###MaxRes:#m/z:  0.00000 #charge-128
###MS: 1105
###MSMS: 1107
BEGIN IONS
TITLE=Cmpd 349, AutoMSn(738.3967), 18.7 min
RTINSECONDS=1123.34
SCANS=MS: 1105 MSMS: 1107
PEPMASS=738.39672	117840
CHARGE=2+
341.18020	736	1+
351.12921	339	1+
354.13641	495	
358.19963	3958	1+
368.15509	769	1+
371.17716	1335	1+
376.21861	4571	1+
386.16351	697	1+
390.20118	3344	1+
407.22724	945	1+
449.24827	258	
453.23621	699	1+
470.24945	612	1+
472.27948	397	
482.20201	481	1+
487.27870	259	
489.30216	9268	1+
499.24032	1326	1+
518.25661	3008	1+
526.78479	285	
527.28126	544	1+
534.79128	1032	
564.25053	262	
581.28459	1368	1+
588.36628	4855	1+
593.23044	540	1+
599.31289	418	
610.25366	1105	1+
613.28759	410	1+
628.29559	305	
629.28632	748	1+
646.32058	2355	1+
654.75371	288	
655.82728	920	1+
664.85788	426	
665.35891	434	1+
693.32708	600	1+
699.39009	536	1+
709.34006	1715	1+
716.42565	1655	
720.88837	360	
721.38204	535	
726.31660	362	
727.34166	650	1+
737.38257	310	
743.33333	272	
760.36180	955	1+
777.38653	302	1+
813.44248	646	
822.40512	693	1+
830.46919	6517	1+
840.06864	489	
840.42309	321	
841.41388	515	1+
871.39391	829	1+
888.41601	1015	1+
941.50539	1507	1+
958.51597	481	1+
958.53070	5898	1+
969.47210	328	
970.46555	836	1+
987.48408	1578	1+
1069.56030	3769	1+
1084.55149	330	
1086.58770	5886	1+
1100.58112	614	1+
1180.59607	1702	1+
1198.60331	544	
1198.61023	1916	1+
1199.59298	277	
1215.63333	6204	1+
1228.64420	280	
1311.69208	879	1+
1433.82460	1203	1+
1457.76351	2262	1+
1475.78911	6346	1+
END IONS

###FS:    #m/z: 519.26745 #charge   2
###MaxRes:#m/z:  0.00000 #charge-128
###MS: 1105
###MSMS: 1108
BEGIN IONS
TITLE=Cmpd 350, AutoMSn(519.2675), 18.7 min
RTINSECONDS=1123.84
SCANS=MS: 1105 MSMS: 1108
PEPMASS=519.26745	69895
CHARGE=2+
375.19686	946	1+
387.19211	287	
392.18289	557	
449.21460	415	
450.24311	1160	
459.21957	537	
476.24823	3774	1+
483.51011	280	
516.29072	349	
517.27864	2179	1+
518.75031	685	
522.29609	392	
563.33156	963	
571.22415	636	
571.29051	301	
589.32800	1062	
629.32790	287	
646.35024	7608	1+
678.35770	1639	1+
743.36148	974	1+
759.36368	323	
761.37791	19939	1+
772.52931	391	
779.40067	1999	1+
874.46213	3399	1+
876.45918	1339	1+
1018.47991	1833	1+
END IONS

###FS:    #m/z: 590.30566 #charge   2
###MaxRes:#m/z:  0.00000 #charge-128
###MS: 1109
###MSMS: 1110
BEGIN IONS
TITLE=Cmpd 351, AutoMSn(590.3057), 18.8 min
RTINSECONDS=1126.87
SCANS=MS: 1109 MSMS: 1110
PEPMASS=590.30566	162307
CHARGE=2+
314.17971	764	
353.17428	2245	1+
360.19082	473	
371.18796	2503	1+
387.19468	631	
394.16233	544	
404.22125	14752	1+
410.89417	434	
422.15570	13863	1+
444.25144	428	
466.24644	787	
482.22353	839	
484.27279	411	
490.23178	397	
500.24651	1039	1+
507.24266	1071	
515.28317	472	
517.30841	21603	1+
523.26221	737	
526.91777	383	
535.23904	3185	1+
552.26678	667	
580.28137	1591	1+
592.31373	574	
614.33786	556	
627.35256	1245	
628.33647	3725	1+
636.66608	622	
637.30673	5622	1+
643.34607	439	
645.36605	25308	1+
663.29848	1894	1+
708.33910	1568	1+
741.42643	642	
758.45094	15853	1+
765.36243	2660	1+
836.29849	571	
845.97819	696	
854.31229	483	
865.03132	388	
869.47232	2352	1+
887.49457	22876	1+
998.51555	1157	1+
1016.53611	5305	1+
1179.60055	2024	1+
END IONS

###FS:    #m/z: 737.88651 #charge   2
###MaxRes:#m/z:  0.00000 #charge-128
###MS: 1109
###MSMS: 1111
BEGIN IONS
TITLE=Cmpd 352, AutoMSn(737.8865), 18.8 min
RTINSECONDS=1127.37
SCANS=MS: 1109 MSMS: 1111
PEPMASS=737.88651	114257
CHARGE=2+
340.18740	253	1+
342.17971	512	1+
354.13694	344	
358.20925	809	
359.19634	1820	1+
368.15346	643	1+
371.18128	652	1+
376.21901	4228	1+
386.17835	520	1+
390.19801	2765	1+
398.19228	327	1+
407.22655	1052	1+
452.22102	544	1+
455.23029	470	1+
465.18043	366	1+
471.26772	908	1+
482.19506	1021	1+
489.30056	6263	1+
499.24783	341	
500.23539	903	1+
504.18804	208	
518.26433	1908	1+
526.26574	240	
526.76906	201	
534.79942	708	
549.27731	175	
554.27059	257	1+
566.28492	178	
581.26828	310	
583.31323	498	1+
588.36910	3549	1+
593.23022	311	
598.31556	437	1+
610.26406	1515	1+
615.27659	374	1+
628.28057	218	
629.29030	418	1+
646.31182	1293	1+
664.34416	690	1+
692.31314	258	1+
695.35039	232	
699.40020	566	1+
709.31903	1207	1+
716.42429	2181	1+
719.22064	305	
720.87871	226	
721.37809	274	1+
724.31810	255	1+
727.34701	391	1+
737.37908	183	
737.88482	208	
741.35982	303	1+
743.33096	554	1+
760.36139	942	1+
776.31421	377	1+
785.57976	766	
805.38462	266	1+
813.43869	464	1+
822.40377	390	1+
830.46922	5273	1+
840.08800	361	
840.40654	343	1+
871.38687	525	1+
876.44152	221	
888.42688	509	
889.38212	706	1+
924.46018	249	1+
940.52109	257	
941.49336	1457	1+
958.52659	4745	1+
970.47616	482	1+
987.48605	1257	1+
1069.56279	2845	1+
1080.31145	185	
1086.59233	4342	1+
1100.57022	315	
1101.57025	227	
1162.57246	686	1+
1180.60723	1306	1+
1197.61276	2311	1+
1201.60106	495	1+
1215.63931	4635	1+
1311.67878	593	1+
1328.71365	1450	1+
1457.76519	2664	1+
END IONS

###FS:    #m/z: 601.33359 #charge   1
###MaxRes:#m/z:  0.00000 #charge-128
###MS: 1109
###MSMS: 1112
BEGIN IONS
TITLE=Cmpd 353, AutoMSn(601.3336), 18.8 min
RTINSECONDS=1127.87
SCANS=MS: 1109 MSMS: 1112
PEPMASS=601.33359	67088
CHARGE=1+
328.19566	8947	1+
371.20133	412	
386.22416	602	
402.24381	1104	
404.22501	406	
426.19788	407	
428.22416	1056	
457.25317	1123	
459.25968	517	
470.26793	2078	1+
497.24335	555	
513.31155	418	
514.27206	27123	1+
527.32929	4545	1+
572.35012	1060	
END IONS

###FS:    #m/z: 601.33169 #charge   1
###MaxRes:#m/z:  0.00000 #charge-128
###MS: 1113
###MSMS: 1114
BEGIN IONS
TITLE=Cmpd 354, AutoMSn(601.3317), 18.8 min
RTINSECONDS=1130.89
SCANS=MS: 1113 MSMS: 1114
PEPMASS=601.33169	70621
CHARGE=1+
328.19767	8734	1+
386.23104	619	
402.24634	787	
428.21958	1937	1+
440.21982	479	
449.25841	440	
457.25022	607	
459.26469	517	
470.26768	2111	1+
497.24613	368	
514.27385	24741	1+
527.32652	4151	1+
572.35050	1987	1+
END IONS

###FS:    #m/z: 642.58004 #charge   2
###MaxRes:#m/z:  0.00000 #charge-128
###MS: 1113
###MSMS: 1115
BEGIN IONS
TITLE=Cmpd 355, AutoMSn(642.5800), 18.9 min
RTINSECONDS=1131.39
SCANS=MS: 1113 MSMS: 1115
PEPMASS=642.58004	28486
CHARGE=2+
330.19920	1000	1+
373.16328	426	1+
386.73837	351	1+
432.25703	6314	1+
504.25626	295	
531.32481	7867	1+
587.80898	1495	1+
596.28526	329	1+
599.29219	320	
599.61545	270	
607.31494	311	1+
621.30564	352	
626.63686	582	1+
627.30715	1146	1+
630.11765	388	
630.64028	489	1+
630.97935	496	1+
634.31773	359	1+
635.63252	268	
635.98687	452	1+
636.64068	707	1+
637.32171	416	
637.82340	718	1+
638.07170	1043	1+
638.57853	895	
640.32997	1088	1+
640.81988	953	1+
641.05960	748	1+
641.37345	734	1+
642.07320	3597	1+
642.32869	10510	1+
642.83188	4451	1+
657.33175	407	1+
659.38489	3338	1+
670.00344	289	
670.33181	398	
673.99564	448	1+
674.31093	670	1+
677.32707	337	1+
678.90643	307	
679.32642	1302	1+
679.66093	1108	
679.99273	658	
704.89469	389	
705.38019	335	
712.35523	927	1+
712.68491	446	
741.36413	415	1+
742.05124	299	
745.34166	737	1+
755.37168	543	1+
765.21928	589	
772.47012	629	
778.72056	323	
784.39722	683	1+
784.72974	580	
785.06284	341	
833.89975	341	
858.41293	803	1+
887.43482	339	1+
897.90411	437	
898.41896	489	1+
1018.49188	320	
1158.56882	455	1+
1175.60287	3149	1+
1261.59467	1050	1+
1275.63281	1546	1+
1284.15876	9317	1+
END IONS

###FS:    #m/z: 361.53884 #charge   3
###MaxRes:#m/z:  0.00000 #charge-128
###MS: 1113
###MSMS: 1116
BEGIN IONS
TITLE=Cmpd 356, AutoMSn(361.5388), 18.9 min
RTINSECONDS=1131.89
SCANS=MS: 1113 MSMS: 1116
PEPMASS=361.53884	32826
CHARGE=3+
325.18963	233	
342.23377	350	
344.21724	250	
346.24029	223	
347.18788	132	
357.23375	211	
358.23831	615	1+
360.23619	1399	1+
362.24475	1569	1+
364.26278	2518	1+
372.66796	214	
376.18156	222	
385.24978	306	
402.27961	4136	1+
437.74518	172	
456.27428	337	
468.77597	168	
482.27157	138	
500.28553	1019	1+
517.30893	8571	1+
612.37030	620	1+
630.39493	7354	1+
638.77077	801	1+
638.77180	330	
639.96147	133	
640.36830	185	
760.43058	178	
777.46362	2138	1+
786.73449	280	
864.50115	543	1+
864.50131	265	
END IONS

###FS:    #m/z: 642.58036 #charge   2
###MaxRes:#m/z:  0.00000 #charge-128
###MS: 1117
###MSMS: 1118
BEGIN IONS
TITLE=Cmpd 357, AutoMSn(642.5804), 18.9 min
RTINSECONDS=1134.91
SCANS=MS: 1117 MSMS: 1118
PEPMASS=642.58036	60919
CHARGE=2+
331.20793	536	
432.25578	8922	1+
474.22818	446	
503.59521	357	
531.32446	9807	1+
545.25799	401	
579.77993	669	
580.28162	384	
598.95341	455	
599.28233	479	
622.32253	741	1+
627.31703	1332	1+
627.63766	773	
630.31453	476	1+
630.64486	981	1+
630.98408	625	1+
632.32200	570	1+
634.31653	389	
636.30565	1022	1+
636.63840	1533	1+
636.98331	825	
637.31376	4105	1+
637.83033	693	
641.37251	842	1+
641.63187	469	
642.07371	4829	1+
659.37930	5102	1+
669.98486	686	1+
670.33183	383	
670.65803	337	
673.65070	890	1+
673.99397	574	1+
674.32149	896	1+
679.32356	1882	1+
679.66211	1486	
679.99750	544	
712.36096	725	1+
712.67910	624	
742.04475	360	
745.33667	700	
772.43877	1991	1+
778.38483	622	1+
778.71471	512	
779.04562	345	
784.38471	1430	1+
784.72957	995	
785.06408	617	
833.39326	505	
855.43116	474	1+
858.41905	743	1+
1175.60053	2593	1+
1275.14403	3294	1+
1275.63804	3342	1+
1280.64245	1890	1+
1283.65610	20086	1+
1284.15482	14265	1+
END IONS

###FS:    #m/z: 633.32229 #charge   2
###MaxRes:#m/z:  0.00000 #charge-128
###MS: 1117
###MSMS: 1119
BEGIN IONS
TITLE=Cmpd 358, AutoMSn(633.3223), 18.9 min
RTINSECONDS=1135.41
SCANS=MS: 1117 MSMS: 1119
PEPMASS=633.32229	34978
CHARGE=2+
353.17044	247	1+
361.24274	2306	1+
371.15409	1059	1+
391.16203	291	
399.15180	578	
411.17898	263	1+
416.17955	332	1+
459.21007	312	
460.31092	830	
462.23054	296	1+
468.19240	286	1+
482.25913	314	
485.19658	232	1+
490.23356	380	1+
496.16369	322	1+
505.66822	173	
530.32154	326	1+
545.25618	240	1+
547.24526	289	1+
554.28329	255	1+
573.25646	499	1+
573.79208	256	1+
577.25485	228	1+
582.78182	483	1+
584.29911	243	
590.29918	179	
591.27690	528	1+
602.34312	177	
607.38160	1413	1+
613.35594	171	
615.31240	428	1+
619.27367	405	1+
623.30156	348	1+
624.82103	264	
625.30449	789	1+
631.36075	1016	1+
635.34669	204	
636.32408	461	1+
639.76457	403	1+
642.25697	560	1+
645.35429	212	
660.27238	314	1+
691.35454	173	
697.03613	168	
703.30588	233	1+
706.33104	229	1+
717.34772	290	1+
736.41928	1492	1+
740.33867	175	
755.32989	258	1+
765.36016	180	
773.32251	282	
787.34080	231	1+
789.31375	550	1+
816.39762	232	1+
833.43888	268	
843.02033	217	
850.46375	4133	1+
860.23147	616	
886.43838	183	
888.39417	242	1+
961.48789	290	1+
979.50917	2012	1+
1050.54039	3459	1+
1060.53022	190	
1062.35404	400	
1129.53696	428	1+
1175.53580	255	
1257.67222	470	1+
1265.63051	765	1+
END IONS

###FS:    #m/z: 856.09928 #charge   3
###MaxRes:#m/z:  0.00000 #charge-128
###MS: 1117
###MSMS: 1120
BEGIN IONS
TITLE=Cmpd 359, AutoMSn(856.0993), 18.9 min
RTINSECONDS=1135.92
SCANS=MS: 1117 MSMS: 1120
PEPMASS=856.09928	31999
CHARGE=3+
432.25020	213	
449.25784	577	
464.18537	322	
531.31751	200	
543.18688	236	1+
545.25832	128	
561.19631	587	1+
572.13805	309	
579.78609	147	
602.26950	130	
625.29993	156	
643.16986	1340	1+
651.63011	132	
659.37170	339	1+
687.83949	321	
716.82638	142	
717.36318	220	
768.86613	159	
810.39331	179	
843.42560	335	1+
845.08528	134	
850.43347	214	
850.76517	177	
851.08850	286	1+
851.41761	601	1+
851.76384	291	1+
853.42391	732	1+
855.14763	149	
856.09769	4309	1+
856.43209	5924	1+
856.77114	3557	1+
860.91122	133	
880.34528	225	
964.97970	143	
1048.06820	130	
1104.50931	258	
1121.50529	169	
1706.82034	550	1+
1708.82325	691	1+
1713.85608	1055	1+
1721.79105	1091	1+
1929.97826	1556	1+
END IONS

###FS:    #m/z: 699.66339 #charge   3
###MaxRes:#m/z:  0.00000 #charge-128
###MS: 1121
###MSMS: 1122
BEGIN IONS
TITLE=Cmpd 360, AutoMSn(699.6634), 19.0 min
RTINSECONDS=1138.94
SCANS=MS: 1121 MSMS: 1122
PEPMASS=699.66339	58228
CHARGE=3+
349.15843	599	
408.20172	1650	1+
436.18316	465	
442.21069	421	
460.22890	731	1+
473.22705	615	1+
496.24202	1150	1+
512.76262	466	
516.23960	446	
534.24938	796	1+
537.25228	528	1+
547.75843	797	1+
552.26036	1599	
552.77022	587	
553.27053	3257	1+
557.75097	457	
558.25293	683	1+
576.27265	407	
598.78102	868	
599.27551	611	
609.28292	471	
610.29216	11345	1+
640.28536	435	
640.79829	535	
644.32293	706	1+
647.33153	1939	1+
655.78634	593	
662.32358	643	1+
678.31554	982	1+
687.65511	831	
687.98595	942	
691.82076	694	
692.33011	834	1+
693.66432	1163	1+
694.01278	626	
694.32447	929	1+
696.33502	1160	
697.32668	20133	1+
697.84037	663	1+
699.67000	2350	1+
704.35477	1366	1+
730.34792	794	1+
735.33603	457	
735.84183	411	
761.37685	561	
799.35981	522	1+
800.37546	582	1+
818.40057	5401	1+
844.39262	4813	1+
901.41460	5311	1+
913.51352	459	
937.47476	5560	1+
958.43584	8596	1+
965.46892	6202	1+
1006.47909	1788	1+
1034.49223	3856	1+
1045.46717	7209	1+
1052.50136	5446	1+
1093.52696	758	1+
1121.51880	3633	1+
1132.50469	6142	1+
1139.53573	414	
1139.54151	1444	1+
1160.52582	1276	1+
1178.54619	3260	1+
1235.56815	2150	1+
1253.57396	3614	1+
1354.63489	1145	1+
1363.62643	1036	1+
1372.66082	4350	1+
1398.95531	2965	1+
1399.66440	5087	1+
1450.63214	1539	1+
1487.67330	2410	1+
END IONS

###FS:    #m/z: 642.32772 #charge   3
###MaxRes:#m/z:  0.00000 #charge-128
###MS: 1121
###MSMS: 1123
BEGIN IONS
TITLE=Cmpd 361, AutoMSn(642.3277), 19.0 min
RTINSECONDS=1139.44
SCANS=MS: 1121 MSMS: 1123
PEPMASS=642.32772	58843
CHARGE=3+
331.20815	683	
345.17189	388	
353.17617	393	1+
359.20698	531	1+
432.25434	7406	1+
460.25941	1704	1+
474.23140	528	
496.24932	348	
517.26462	326	1+
522.25989	342	1+
531.32157	7302	1+
544.30968	353	
553.27033	1748	1+
567.97921	546	
569.28707	419	1+
573.34415	892	
578.28856	567	1+
588.30902	2403	1+
588.80473	944	
598.29115	820	1+
598.95649	561	
599.79986	836	1+
610.29085	2266	1+
614.29001	395	1+
616.30461	392	1+
620.30571	484	1+
624.30886	602	1+
626.97691	438	1+
627.31451	565	
627.63667	730	
630.63495	664	1+
631.31745	570	1+
635.97315	978	1+
636.31117	895	1+
636.63704	1211	1+
637.82554	626	
641.32967	678	
641.37189	568	1+
641.62230	512	
641.81176	509	
641.98704	537	
642.05544	546	
642.32665	11194	1+
642.83261	6336	1+
646.58052	360	
657.31093	463	1+
659.38106	4886	1+
670.34595	357	
673.66036	407	1+
674.32941	609	1+
678.98783	621	1+
679.32420	1855	1+
679.65803	1078	1+
684.35692	602	1+
697.32561	2260	1+
697.68408	385	1+
712.35626	477	1+
712.68320	463	
713.01759	348	
717.36757	344	
740.35379	336	1+
745.33546	1125	1+
755.38457	603	1+
764.38305	333	1+
767.39616	288	1+
782.86869	322	1+
784.38107	695	1+
784.71702	572	
785.05061	764	
789.37696	325	1+
791.39218	408	1+
815.42958	704	1+
833.37407	321	1+
843.37547	452	1+
844.39982	466	1+
850.43927	312	1+
858.41694	884	1+
859.41102	633	1+
872.40331	743	1+
878.42652	437	1+
888.92053	374	1+
901.44893	414	1+
1079.50105	357	
1197.59040	1055	1+
1263.61419	640	1+
1275.13284	2489	1+
1275.63190	3089	1+
1284.15129	10627	1+
1292.64143	800	1+
1408.73151	1159	1+
1545.81011	1183	1+
1691.78216	764	1+
1794.81539	993	1+
1906.89530	1090	1+
END IONS

###FS:    #m/z: 633.32408 #charge   2
###MaxRes:#m/z:  0.00000 #charge-128
###MS: 1121
###MSMS: 1124
BEGIN IONS
TITLE=Cmpd 362, AutoMSn(633.3241), 19.0 min
RTINSECONDS=1139.94
SCANS=MS: 1121 MSMS: 1124
PEPMASS=633.32408	45882
CHARGE=2+
353.15088	367	1+
361.24112	2439	1+
371.15622	1458	1+
391.15806	541	1+
399.15455	452	
408.83342	328	
429.21516	273	1+
432.25110	174	
444.17534	345	
459.22952	171	
460.30860	1085	1+
468.19210	250	
485.25610	227	1+
490.22247	284	
495.73096	247	1+
496.16376	427	1+
502.20806	205	
513.21462	240	
516.27785	353	1+
520.22521	276	1+
529.23057	317	1+
535.81779	195	
548.26008	167	
556.27261	177	
562.26964	304	1+
575.28828	280	1+
578.79203	229	1+
583.28141	334	1+
591.27094	370	1+
607.37593	1986	1+
614.30634	346	1+
616.30813	507	1+
624.81207	324	
625.31691	221	
629.33373	389	1+
631.35494	1754	1+
633.82961	342	
634.31580	609	1+
638.30188	197	
642.25456	726	1+
653.29420	247	1+
659.26998	495	1+
664.30534	266	1+
674.34671	444	1+
690.29426	172	
697.32790	458	1+
702.31030	179	
718.41678	224	
720.31798	215	
736.41813	1368	1+
772.30072	268	1+
776.37023	238	1+
787.37659	279	1+
815.41364	303	1+
832.44012	729	1+
850.46082	4386	1+
860.22866	1339	
961.47832	307	1+
979.50551	2044	1+
1032.50948	163	
1050.54151	3490	1+
1060.51729	208	
1062.32593	693	
1175.55200	255	
1237.56614	560	1+
1253.66027	526	1+
END IONS

###FS:    #m/z: 699.66167 #charge   3
###MaxRes:#m/z:  0.00000 #charge-128
###MS: 1125
###MSMS: 1126
BEGIN IONS
TITLE=Cmpd 363, AutoMSn(699.6617), 19.0 min
RTINSECONDS=1142.97
SCANS=MS: 1125 MSMS: 1126
PEPMASS=699.66167	101372
CHARGE=3+
349.16006	1306	
408.18460	595	
409.21556	1363	
436.18182	1094	
442.20155	611	
469.24235	4893	1+
496.25132	1906	1+
508.74578	597	
512.75187	771	
514.23193	1049	
534.25017	1532	1+
547.75372	1371	1+
552.26163	1392	
552.75655	1161	
553.27083	4902	1+
558.26263	623	
561.26536	2907	1+
561.77198	1470	
580.76966	1006	
581.27877	842	
609.27895	880	
610.29462	15866	1+
640.28987	1315	1+
647.33312	2506	1+
655.78919	1141	
677.82028	1054	1+
682.31359	1033	1+
687.65404	1903	
687.98695	1974	1+
693.65977	1806	1+
693.99212	1976	
694.33526	1380	1+
695.84938	669	
696.32695	1009	
697.32620	23733	1+
699.66394	3108	1+
699.99570	1866	
702.34042	589	
704.35340	1662	1+
726.32266	1372	1+
735.34003	587	
735.83657	754	
761.38454	795	
782.37097	689	1+
818.39871	9661	1+
844.39269	9076	1+
901.41425	8162	1+
938.46821	3577	1+
947.44859	1379	1+
958.43627	10233	1+
958.44791	2111	1+
965.47053	8493	1+
1006.47458	1663	1+
1034.48872	5329	1+
1045.46890	10474	1+
1052.50073	7713	1+
1132.50119	8465	1+
1139.52724	2446	1+
1178.55171	4208	1+
1196.55091	2008	1+
1235.58529	2097	1+
1253.57768	5079	1+
1355.62846	1875	1+
1372.65318	7463	1+
1382.63583	2163	1+
1399.65357	6523	1+
1487.68224	3134	1+
END IONS

###FS:    #m/z: 633.32199 #charge   2
###MaxRes:#m/z:  0.00000 #charge-128
###MS: 1125
###MSMS: 1127
BEGIN IONS
TITLE=Cmpd 364, AutoMSn(633.3220), 19.1 min
RTINSECONDS=1143.47
SCANS=MS: 1125 MSMS: 1127
PEPMASS=633.32199	44827
CHARGE=2+
353.18307	208	
356.18270	253	1+
361.24164	1616	1+
367.57816	366	
371.15613	1219	1+
381.13363	251	
391.16811	315	1+
399.14860	368	
408.84900	249	
416.18504	487	1+
458.21599	287	1+
460.30637	1041	1+
467.21078	265	1+
468.42672	296	
468.51329	202	
482.25505	269	
490.23571	268	
496.16447	266	
503.23135	198	
517.29154	215	
525.77221	207	
538.65059	441	
545.29464	248	1+
562.26937	419	1+
573.26379	668	1+
580.29752	612	1+
585.26630	448	1+
591.25757	228	
607.37588	1400	1+
610.30129	365	1+
615.30540	399	1+
619.27955	220	
623.30868	619	1+
627.35218	247	
627.85171	436	
629.32365	258	1+
631.36647	1028	1+
633.31939	1648	1+
633.82125	208	
642.23669	384	
658.28894	373	1+
675.37230	691	1+
690.30295	234	
697.31857	497	1+
704.32144	270	1+
718.37941	337	1+
736.41741	1478	1+
785.59642	217	
789.34620	457	1+
850.46346	3379	1+
859.24393	767	1+
859.41969	228	
877.46576	228	1+
887.42105	296	1+
979.50793	2063	1+
1050.54516	3120	1+
1061.49505	230	
1062.33159	953	
1248.62179	905	1+
END IONS

###FS:    #m/z: 670.65017 #charge   3
###MaxRes:#m/z:  0.00000 #charge-128
###MS: 1125
###MSMS: 1128
BEGIN IONS
TITLE=Cmpd 365, AutoMSn(670.6502), 19.1 min
RTINSECONDS=1143.97
SCANS=MS: 1125 MSMS: 1128
PEPMASS=670.65017	23626
CHARGE=3+
404.21723	191	
408.19126	570	1+
429.20984	179	
432.24791	186	
436.18101	306	1+
438.73579	196	
469.72759	335	1+
495.73825	248	1+
514.25007	205	
531.30499	497	1+
537.75295	259	1+
540.27400	292	1+
546.25968	242	
549.24374	470	1+
553.26799	1158	1+
560.29005	672	1+
565.75918	672	1+
567.25589	399	
572.20909	218	1+
574.77290	273	
575.27265	509	1+
578.25501	226	1+
591.28176	268	1+
598.27933	210	
610.29345	3774	1+
617.31460	412	1+
627.29204	185	
639.29323	403	1+
648.30787	575	1+
652.31302	217	1+
659.34050	310	1+
666.34626	742	1+
668.83482	193	
670.66737	222	
670.85538	588	
671.01792	228	
673.35721	313	
674.33337	797	1+
675.83583	209	
679.30957	334	1+
682.82844	212	1+
686.82478	194	
695.31020	233	1+
697.32475	7340	1+
706.18995	522	
706.30382	334	
712.15118	344	
712.26861	263	
720.33572	336	1+
731.36226	1809	1+
844.39510	2346	1+
850.43762	986	1+
860.41962	374	1+
878.43467	1786	1+
884.41988	339	1+
892.39952	355	1+
901.41505	1357	1+
918.45552	216	
920.44882	296	1+
937.46725	260	1+
940.43327	316	1+
947.44999	220	
947.45121	748	1+
958.43792	2370	1+
965.46081	1527	1+
991.48550	729	1+
1016.48095	685	1+
1034.48455	532	1+
1045.46550	1528	1+
1052.50060	397	1+
1120.51134	482	1+
1129.50539	420	1+
1132.49375	188	
1133.50596	240	
1166.53815	1147	1+
1285.60920	1625	1+
1313.61065	841	1+
1332.71597	507	1+
1337.64475	787	1+
1341.68886	2545	1+
1346.64175	743	1+
1400.64689	869	1+
END IONS

###FS:    #m/z: 699.66105 #charge   3
###MaxRes:#m/z:  0.00000 #charge-128
###MS: 1129
###MSMS: 1130
BEGIN IONS
TITLE=Cmpd 366, AutoMSn(699.6611), 19.1 min
RTINSECONDS=1147.01
SCANS=MS: 1129 MSMS: 1130
PEPMASS=699.66105	92910
CHARGE=3+
406.17177	490	
409.20821	675	
442.21051	537	
496.24606	1324	1+
504.24585	912	
504.74327	490	
509.23846	579	
514.23396	757	
534.25146	583	
546.25083	706	1+
547.76185	625	
552.25814	998	
552.76135	969	
553.27216	4368	1+
557.74297	860	1+
566.75730	3229	1+
567.25638	1794	
569.27628	1030	1+
576.27605	595	
580.77202	572	
598.78264	1224	
610.29153	14188	1+
640.78974	510	
644.30253	490	
647.32828	2510	1+
655.80236	899	
668.80467	564	
677.82902	695	1+
678.31445	921	1+
687.65851	1478	1+
687.99177	1215	1+
691.81644	798	
693.66180	1535	
693.98589	872	
694.33670	1278	1+
696.83885	942	1+
697.31686	937	1+
697.32690	22257	1+
699.66603	2659	1+
699.99772	1388	
704.34671	1865	1+
735.33244	777	
761.37017	1206	1+
818.39848	7684	1+
844.39025	6808	1+
901.41329	5974	1+
901.42153	1278	1+
937.46775	7604	1+
958.43281	8534	1+
958.43923	1832	1+
965.46351	6636	1+
1034.49170	4091	1+
1045.47256	8431	1+
1052.50229	6849	1+
1057.43803	574	
1121.52125	2944	1+
1132.49638	2048	1+
1178.54581	3689	1+
1235.57172	1830	1+
1253.57350	4773	1+
1363.63593	1321	1+
1372.64655	6209	1+
1390.68116	2263	1+
1399.66764	5108	1+
1450.64736	1914	1+
1487.67976	2242	1+
END IONS

###FS:    #m/z: 670.31622 #charge   3
###MaxRes:#m/z:  0.00000 #charge-128
###MS: 1129
###MSMS: 1131
BEGIN IONS
TITLE=Cmpd 367, AutoMSn(670.3162), 19.1 min
RTINSECONDS=1147.51
SCANS=MS: 1129 MSMS: 1131
PEPMASS=670.31622	25124
CHARGE=3+
349.16677	284	
409.21366	490	1+
442.21233	386	
459.21653	210	1+
471.22050	215	1+
474.22112	366	1+
480.21876	382	
496.25411	468	1+
504.22334	326	1+
508.74177	302	
514.23809	226	1+
517.74912	238	
518.24189	285	1+
523.23635	276	
546.26626	315	
553.27324	897	1+
555.76495	249	1+
557.27514	377	
560.29450	522	1+
566.76247	328	
567.25690	652	1+
583.77200	233	
584.25523	295	
605.27389	251	1+
610.29154	3595	1+
616.30475	673	1+
625.32508	236	1+
648.30933	251	
648.80290	333	
657.30369	293	
658.97492	252	
659.35320	229	
665.85085	303	
666.34048	400	
667.33506	523	1+
669.34488	657	1+
670.34360	1946	1+
670.65682	341	1+
670.84137	417	
670.98860	560	1+
674.32419	768	1+
679.31211	580	1+
697.32262	4648	1+
706.19317	592	
706.30663	340	
731.36255	1458	1+
844.39043	1464	1+
850.43942	1275	1+
878.43246	1859	1+
901.41144	1196	1+
920.45700	331	1+
940.42261	222	1+
946.44053	357	1+
947.45111	283	1+
958.44169	1255	1+
965.46862	1736	1+
1005.47132	417	1+
1045.46944	648	
1046.47304	224	
1132.50296	242	
1148.54820	815	1+
1166.54000	297	
1233.60833	534	1+
1265.59701	681	1+
1285.63356	1003	1+
1314.61361	638	1+
1336.65698	536	1+
1341.69469	1882	1+
1399.64669	625	1+
END IONS

###FS:    #m/z: 597.31054 #charge   2
###MaxRes:#m/z:  0.00000 #charge-128
###MS: 1129
###MSMS: 1132
BEGIN IONS
TITLE=Cmpd 368, AutoMSn(597.3105), 19.1 min
RTINSECONDS=1148.01
SCANS=MS: 1129 MSMS: 1132
PEPMASS=597.31054	21921
CHARGE=2+
328.19623	995	1+
331.20627	539	
353.17736	192	
358.19971	197	
371.17715	380	1+
386.21356	692	1+
422.15189	2131	1+
428.23160	268	
432.25425	2356	1+
440.22576	191	
457.23756	295	
470.25465	538	1+
478.24985	170	
499.23830	347	
503.68456	196	
507.24070	194	
509.25432	282	1+
514.27101	4284	1+
517.28723	401	1+
521.79635	224	
522.25596	303	1+
527.33316	570	
531.31713	2933	1+
535.24205	675	1+
575.30159	252	1+
580.27922	436	1+
585.30636	257	1+
596.29852	2284	1+
601.34038	2058	1+
612.32120	255	
637.30038	229	
642.35547	663	1+
659.38430	3717	1+
681.32172	199	
687.38072	224	
765.34263	187	
772.46750	2495	1+
782.73402	775	
782.83007	292	
790.37814	319	
797.39628	191	
883.50169	181	
884.49088	342	1+
887.44741	399	1+
899.48969	247	1+
901.50553	3213	1+
1007.39984	189	
1017.54001	206	
1030.54579	301	
1183.61622	490	1+
1187.67351	874	1+
END IONS

###FS:    #m/z: 602.31527 #charge   2
###MaxRes:#m/z:  0.00000 #charge-128
###MS: 1133
###MSMS: 1134
BEGIN IONS
TITLE=Cmpd 369, AutoMSn(602.3153), 19.2 min
RTINSECONDS=1151.04
SCANS=MS: 1133 MSMS: 1134
PEPMASS=602.31527	49757
CHARGE=2+
328.19380	1695	1+
339.16412	341	
358.15307	261	
380.21317	213	
386.16451	2130	1+
393.75524	252	
393.92106	239	
397.19543	789	1+
403.18465	384	1+
408.22118	1008	1+
422.15642	831	1+
426.20221	252	1+
432.24932	697	1+
438.22923	487	1+
441.26377	268	
470.25137	1227	1+
499.23406	4288	1+
500.75094	342	
507.23914	247	1+
513.30600	258	
514.27087	7330	1+
517.27274	593	1+
521.27928	478	1+
527.31425	1213	1+
531.32457	1425	1+
534.88455	310	
535.25060	342	1+
542.23335	257	
553.28880	184	
564.28572	327	1+
572.29129	701	1+
584.32020	517	1+
586.30632	519	1+
590.32004	458	1+
595.29343	849	1+
600.32801	318	
600.82810	347	1+
601.33178	4350	1+
606.31926	533	1+
610.30161	239	1+
612.31081	2253	1+
641.35497	325	1+
655.32575	286	1+
659.36752	1946	1+
663.29788	455	1+
677.31346	720	1+
681.34288	260	
684.33215	367	1+
687.38970	611	1+
698.36137	355	1+
709.32290	326	1+
726.35717	2490	1+
730.34143	326	1+
740.42008	188	
743.37787	273	1+
745.38442	493	1+
758.39175	750	1+
762.39453	1210	1+
765.21455	180	
767.43730	858	1+
769.40368	407	1+
772.43750	1166	1+
780.36365	604	1+
782.73088	374	
790.39196	2047	1+
790.70821	350	
797.39640	2610	1+
806.84103	243	
816.41129	268	1+
854.44083	1106	1+
883.48354	239	1+
886.44140	184	
887.45057	385	1+
889.42354	186	
895.44181	692	1+
901.50710	1268	1+
903.47112	2569	1+
912.46861	993	1+
953.48337	331	1+
972.48148	387	1+
986.51101	198	
1017.52008	2515	1+
1028.17708	368	
1041.22706	188	
1071.54828	186	
1072.52476	237	
1088.55589	2830	1+
1183.61604	700	1+
END IONS

###FS:    #m/z: 597.31130 #charge   2
###MaxRes:#m/z:  0.00000 #charge-128
###MS: 1133
###MSMS: 1135
BEGIN IONS
TITLE=Cmpd 370, AutoMSn(597.3113), 19.2 min
RTINSECONDS=1151.54
SCANS=MS: 1133 MSMS: 1135
PEPMASS=597.31130	31273
CHARGE=2+
328.19617	678	1+
331.20997	458	1+
340.19343	249	1+
353.17141	333	1+
358.16220	325	
371.18248	351	1+
386.17934	919	1+
395.70758	267	
404.20233	322	1+
408.21400	250	
414.22503	228	1+
422.15745	2502	1+
428.22265	221	
432.25270	2142	1+
438.22985	261	1+
460.19253	218	
470.24511	638	1+
499.24179	1029	1+
509.26000	244	
514.27003	2952	1+
517.28384	322	
521.79806	264	
527.32021	438	1+
531.32448	2405	1+
535.23951	388	1+
544.78853	201	
554.28799	262	1+
576.34224	229	1+
579.28009	606	1+
589.30969	341	1+
592.31279	304	1+
594.31649	813	1+
595.85765	196	
596.28973	1959	1+
600.33930	512	
601.33806	1942	1+
612.30987	839	1+
627.33226	295	1+
637.31120	349	1+
642.36162	878	1+
659.38452	3546	1+
670.35037	270	1+
677.31228	201	
686.32866	220	1+
726.36655	744	
731.82170	233	
762.37648	767	1+
765.89292	292	
768.38894	248	1+
772.46362	2331	1+
779.36917	279	1+
782.95577	324	
790.38697	602	
797.39648	1162	1+
806.81149	314	
884.48759	307	
887.42650	262	
895.43089	303	1+
901.50060	4042	1+
912.49668	611	1+
1017.52102	663	
1030.54943	446	
1031.54783	265	
1041.22037	368	
1088.56517	519	
END IONS

###FS:    #m/z: 602.31458 #charge   2
###MaxRes:#m/z:  0.00000 #charge-128
###MS: 1137
###MSMS: 1138
BEGIN IONS
TITLE=Cmpd 371, AutoMSn(602.3146), 19.3 min
RTINSECONDS=1155.06
SCANS=MS: 1137 MSMS: 1138
PEPMASS=602.31458	182338
CHARGE=2+
328.19441	655	
336.19924	369	1+
341.21084	372	
344.15528	335	
353.17810	414	1+
358.16242	954	1+
361.23961	333	
365.18427	536	
368.13972	416	1+
371.19030	563	1+
379.20208	487	1+
386.16095	7446	1+
397.21039	1039	1+
403.18072	1124	1+
407.21529	491	
408.84075	404	
409.21888	1057	1+
412.24487	771	1+
414.22972	598	1+
417.21216	710	1+
422.16806	601	1+
428.21749	610	1+
432.24250	1075	1+
442.73878	483	
447.73144	321	1+
455.23284	364	
457.23264	551	1+
460.21509	458	1+
462.24319	1131	1+
470.26577	342	
471.23789	2591	1+
474.24317	740	1+
478.25335	491	1+
482.23202	1156	1+
491.73454	442	1+
497.23264	583	1+
499.23486	12597	1+
499.74799	1080	1+
508.75808	1460	1+
514.26760	6277	1+
517.27645	1038	1+
519.29333	375	
527.31621	879	1+
531.30378	1522	1+
534.88013	388	
542.25086	1470	1+
550.00436	1039	1+
551.25852	323	1+
556.26007	496	1+
564.27790	448	1+
567.27300	348	1+
569.27124	828	1+
572.28563	2334	1+
576.27819	502	1+
584.31269	2366	1+
590.32319	920	1+
592.29729	1143	1+
595.28492	768	1+
599.31995	640	1+
601.32215	4197	1+
606.31539	361	1+
610.30983	370	1+
612.31385	8218	1+
627.32058	809	1+
629.33723	949	1+
634.32450	388	1+
639.31255	585	1+
642.34068	756	1+
650.28432	380	1+
655.33062	1152	1+
659.30073	473	1+
659.38423	935	
660.31380	700	1+
662.28990	561	1+
664.31762	406	1+
667.30464	580	1+
668.86638	344	
670.32626	789	1+
677.31381	4308	1+
679.95501	419	
681.33181	2397	1+
687.36725	516	1+
689.34927	602	1+
694.32488	502	1+
698.11587	364	
698.35850	336	
699.37114	1643	1+
703.37764	552	1+
709.33139	1710	1+
713.24099	367	
724.36641	363	1+
726.35742	7385	1+
726.36747	371	1+
740.40245	903	1+
743.37399	1124	1+
745.37097	741	1+
748.35706	727	1+
752.37602	1013	1+
758.39082	775	1+
762.39484	5147	1+
768.41051	496	
769.39440	1470	1+
772.46972	425	
773.38214	811	1+
775.37011	1403	1+
779.38196	691	
780.36682	2482	1+
788.40171	396	1+
790.38995	8120	1+
797.39405	10453	1+
811.42125	305	1+
815.43357	3196	1+
832.43704	524	1+
835.45639	741	1+
836.43713	879	1+
846.40535	481	1+
856.05300	386	
861.41317	997	1+
863.42513	896	1+
871.22840	296	1+
872.39178	435	1+
875.47045	3943	1+
882.44593	458	1+
885.44302	2988	1+
893.43414	344	1+
895.43375	2966	1+
896.49181	695	1+
901.50224	989	1+
903.46768	8105	1+
912.45706	2605	1+
925.48824	2255	1+
929.49052	694	1+
930.47363	443	1+
931.43134	507	1+
943.43814	413	1+
953.47785	1066	1+
958.45521	425	1+
961.46406	629	1+
972.48805	510	1+
975.45596	359	
975.46742	589	1+
981.44693	451	1+
989.51635	886	1+
1000.48594	4176	1+
1017.51684	10115	1+
1028.16107	408	
1036.52260	391	
1042.55625	2143	1+
1060.58157	2043	1+
1071.52743	2313	1+
1088.55677	10957	1+
1185.59386	1230	1+
1202.63861	1270	1+
END IONS

###FS:    #m/z: 686.02503 #charge   3
###MaxRes:#m/z:  0.00000 #charge-128
###MS: 1137
###MSMS: 1140
BEGIN IONS
TITLE=Cmpd 372, AutoMSn(686.0250), 19.3 min
RTINSECONDS=1156.06
SCANS=MS: 1137 MSMS: 1140
PEPMASS=686.02503	22619
CHARGE=3+
330.13523	935	
367.16605	182	
427.18837	355	
489.26307	371	
495.27201	564	1+
512.27217	285	1+
521.21666	236	1+
523.25064	747	1+
540.27888	691	1+
545.26663	279	1+
553.28531	370	1+
562.30874	292	
562.80833	197	
564.28044	551	1+
572.26798	282	1+
575.19809	190	
575.64184	678	1+
576.30644	911	1+
576.99207	188	
587.31214	195	
589.28819	433	1+
603.29656	583	1+
612.31180	453	1+
617.29685	472	1+
618.84040	240	
619.34243	273	
624.29793	410	1+
632.30576	302	1+
636.33574	518	
644.30965	232	1+
645.82128	796	
646.31775	281	1+
652.33753	481	1+
656.30441	305	1+
661.33950	473	1+
664.32646	233	1+
666.32396	204	
675.84681	263	1+
677.33349	376	1+
680.01904	832	1+
680.33807	1339	1+
681.84814	204	
682.87186	590	1+
685.34625	221	
685.68729	192	
686.02979	1324	1+
686.35907	1685	1+
686.68865	868	1+
688.33119	529	
692.37498	319	
733.32957	537	1+
765.34041	193	
766.44627	205	
820.36761	2554	1+
832.40133	297	1+
862.94994	199	
863.44445	283	
887.84857	250	1+
1048.46874	215	
1106.58205	196	
1207.62442	726	1+
1376.68389	2336	1+
1403.70002	1744	1+
1516.79181	1700	1+
1629.84445	885	1+
1726.92482	6091	1+
1897.99223	1292	1+
END IONS

###FS:    #m/z: 602.31470 #charge   2
###MaxRes:#m/z:  0.00000 #charge-128
###MS: 1141
###MSMS: 1142
BEGIN IONS
TITLE=Cmpd 373, AutoMSn(602.3147), 19.3 min
RTINSECONDS=1159.08
SCANS=MS: 1141 MSMS: 1142
PEPMASS=602.31470	333796
CHARGE=2+
325.15913	512	
328.19022	596	
339.15637	1717	1+
341.19774	609	1+
350.17629	573	1+
358.15887	1538	1+
361.23243	483	
364.18256	699	1+
372.18598	495	
379.20591	812	1+
385.15537	552	
386.15629	11408	1+
397.20577	1398	1+
403.18057	1750	1+
406.21217	929	1+
410.23768	425	
412.24713	525	
414.23523	432	
417.21289	693	1+
421.19653	483	1+
430.20266	1031	1+
432.23282	944	1+
442.72580	1093	1+
445.21131	498	
448.22393	560	1+
455.22988	1711	1+
470.26825	449	
471.23815	3028	1+
474.25189	648	
477.25229	588	1+
480.22714	677	1+
482.22563	2119	1+
486.75130	526	
498.24083	714	
499.23460	19772	1+
514.26849	4716	1+
517.27778	1881	1+
527.30807	865	1+
534.30255	467	
542.24813	1474	1+
550.01633	989	1+
555.26172	819	1+
565.26514	1224	1+
570.27498	783	1+
572.28705	3483	1+
576.26978	472	1+
584.31577	2784	1+
588.30239	503	1+
590.32209	1928	1+
593.30344	1325	1+
595.28288	1999	1+
599.33500	1290	1+
601.32648	3131	1+
610.30628	646	1+
612.31381	12088	1+
627.32642	1522	1+
629.33688	1502	1+
638.30461	659	1+
638.72080	937	
649.30257	629	1+
655.32475	1853	1+
658.36948	1142	1+
660.29466	1187	1+
662.30541	1141	1+
667.30174	899	1+
670.32443	1391	1+
677.31091	4574	1+
678.93322	866	1+
681.33043	3308	1+
682.35051	671	1+
686.36221	641	1+
698.35610	464	
699.36696	1050	1+
702.37899	720	1+
709.33165	3159	1+
719.22288	1488	
726.35769	11141	1+
740.40532	1146	1+
743.38220	1300	1+
745.36903	1365	1+
752.38101	876	1+
762.39461	7793	1+
768.40802	1207	
769.40638	2239	1+
773.36979	1405	1+
774.34003	934	1+
775.37386	1633	1+
779.38333	569	
780.36890	3324	1+
790.39094	11630	1+
794.72523	1374	
795.38984	526	1+
797.39435	16703	1+
815.42675	6003	1+
836.44229	1155	1+
844.38371	554	1+
846.39644	668	1+
854.45018	1867	1+
858.42430	1211	1+
861.42136	852	1+
862.42416	865	1+
863.43466	771	1+
865.43000	475	
875.47697	2997	1+
875.47714	672	
883.47054	1116	1+
886.43942	2438	1+
889.41871	1220	1+
895.43048	4600	1+
901.48919	1341	1+
903.47011	12829	1+
910.46536	628	1+
912.46640	4031	1+
925.48121	3628	1+
929.46879	1208	1+
943.43295	578	1+
953.48273	1397	1+
958.44405	432	
960.46483	593	1+
965.48479	816	1+
975.48082	2404	1+
989.52681	1396	1+
1000.48753	6894	1+
1017.51781	16609	1+
1036.53039	887	
1037.53969	580	
1043.53630	2564	1+
1060.56921	3826	1+
1071.52540	3761	1+
1088.55390	18784	1+
1186.60135	1667	1+
END IONS

###FS:    #m/z: 686.02586 #charge   3
###MaxRes:#m/z:  0.00000 #charge-128
###MS: 1141
###MSMS: 1144
BEGIN IONS
TITLE=Cmpd 374, AutoMSn(686.0259), 19.3 min
RTINSECONDS=1160.08
SCANS=MS: 1141 MSMS: 1144
PEPMASS=686.02586	29824
CHARGE=3+
330.13682	791	1+
397.74862	197	
417.22771	207	
427.18853	208	
471.25913	199	
489.26552	490	
495.27225	480	1+
523.25452	721	1+
540.28412	459	
553.79439	306	
554.29963	275	
562.30752	611	
562.81189	323	
573.32299	319	1+
576.31406	941	
576.65192	553	
583.31779	369	1+
594.80516	242	1+
604.30231	514	1+
604.85930	216	
610.32174	293	
613.79343	285	1+
615.30027	261	1+
617.30512	232	
630.33739	236	1+
636.31632	508	1+
643.30626	204	1+
653.35016	359	1+
673.33190	260	1+
674.67293	209	
675.31942	296	1+
678.83522	241	1+
680.01528	331	1+
680.34183	1107	1+
680.68126	245	
682.83148	740	1+
683.66983	215	1+
684.34738	706	1+
686.02276	1414	1+
686.36043	2162	1+
692.37856	199	
729.38439	245	1+
733.33182	289	
741.36558	303	
757.43781	232	1+
815.43270	311	
815.93253	228	
819.34923	488	1+
820.36407	1511	1+
832.41275	304	1+
913.99070	216	
921.49026	340	
933.46770	464	1+
1051.51408	222	
1227.60264	460	1+
1290.62123	920	1+
1362.65916	1090	1+
1372.36694	981	1+
1372.69663	916	1+
1376.69742	4245	1+
1403.70247	1439	1+
1516.78531	1389	1+
1723.91295	847	1+
1726.92088	5280	1+
1897.98789	1272	1+
END IONS

###FS:    #m/z: 626.07235 #charge   2
###MaxRes:#m/z:  0.00000 #charge-128
###MS: 1145
###MSMS: 1146
BEGIN IONS
TITLE=Cmpd 375, AutoMSn(626.0724), 19.4 min
RTINSECONDS=1163.1
SCANS=MS: 1145 MSMS: 1146
PEPMASS=626.07235	62882
CHARGE=2+
394.71600	759	
404.22407	23989	1+
416.21464	625	
422.15131	684	
487.24571	1053	
500.26490	563	
517.30781	27042	1+
545.26979	560	
590.32805	1104	
598.29506	710	
616.29804	3392	1+
621.81734	1282	1+
623.30530	2546	1+
627.34039	792	
627.35737	1497	1+
628.33746	5013	1+
637.28736	929	
645.36645	11147	1+
685.31307	2445	1+
689.36195	983	
697.86724	1240	
698.37158	1416	
703.32602	4554	1+
712.16596	769	
743.86949	1376	1+
750.37151	616	
753.39018	1386	
753.88961	901	
758.45422	647	
765.34056	1294	
798.38784	3160	1+
816.40812	8419	1+
825.96798	824	
835.41828	585	
843.43046	1170	
843.93657	927	
878.42225	1890	1+
937.46598	573	
979.47390	3629	1+
1107.52490	636	
1241.60859	1584	1+
END IONS

###FS:    #m/z: 834.42325 #charge   3
###MaxRes:#m/z:  0.00000 #charge-128
###MS: 1145
###MSMS: 1147
BEGIN IONS
TITLE=Cmpd 376, AutoMSn(834.4232), 19.4 min
RTINSECONDS=1163.6
SCANS=MS: 1145 MSMS: 1147
PEPMASS=834.42325	43042
CHARGE=3+
404.22267	819	
517.31073	711	
616.29694	571	
645.37095	1242	
828.75362	1147	1+
829.09195	1057	1+
832.45550	1216	1+
833.75750	1140	
834.08976	1728	
834.42469	30145	1+
834.76033	29451	1+
835.09555	18647	1+
840.09398	564	
887.49673	566	
END IONS

###FS:    #m/z: 559.79909 #charge   2
###MaxRes:#m/z:  0.00000 #charge-128
###MS: 1145
###MSMS: 1148
BEGIN IONS
TITLE=Cmpd 377, AutoMSn(559.7991), 19.4 min
RTINSECONDS=1164.1
SCANS=MS: 1145 MSMS: 1148
PEPMASS=559.79909	33513
CHARGE=2+
347.16644	203	1+
355.21018	426	1+
372.18854	405	1+
374.16838	237	
375.17198	1032	1+
380.55411	247	
380.63827	224	
390.19763	1197	1+
400.17578	215	1+
402.17143	864	1+
408.83651	331	
417.23497	234	1+
424.25006	212	
428.22798	159	
446.20496	196	
454.23922	707	1+
467.25346	295	1+
472.23671	153	
474.25566	221	1+
482.23285	413	1+
485.25106	182	
486.21024	213	
487.27978	348	1+
503.28191	3084	1+
509.26907	446	1+
515.27098	248	
517.31263	378	1+
523.26516	290	
528.27041	224	1+
534.28006	183	
538.30922	161	
541.29418	224	1+
543.28779	328	1+
550.78830	206	
555.28889	207	
556.30381	610	1+
558.29926	1746	1+
563.31597	252	1+
570.25360	234	1+
574.29976	164	
610.31355	185	
616.34973	795	1+
622.32231	222	1+
644.30937	607	1+
652.33032	148	
672.35470	160	
673.38345	4744	1+
682.09847	193	
711.34262	180	
730.39394	413	1+
737.35436	191	
744.41999	4698	1+
798.37608	160	
854.50607	361	1+
886.44493	563	1+
887.43677	504	1+
902.44447	471	1+
904.45259	9908	1+
916.75806	307	
END IONS

###FS:    #m/z: 626.32333 #charge   2
###MaxRes:#m/z:  0.00000 #charge-128
###MS: 1149
###MSMS: 1150
BEGIN IONS
TITLE=Cmpd 378, AutoMSn(626.3233), 19.5 min
RTINSECONDS=1167.13
SCANS=MS: 1149 MSMS: 1150
PEPMASS=626.32333	211585
CHARGE=2+
352.16741	1273	
387.20126	1384	
394.71299	1704	
399.70384	1480	
404.22389	54022	1+
408.70966	1269	
416.21403	1424	
476.24313	1355	
487.25108	1906	
499.28078	2234	1+
515.28794	1316	
517.30808	63746	1+
554.27054	1957	
582.28223	1860	
616.29523	6521	1+
623.29822	1414	
627.34653	1612	
627.35643	3798	1+
628.33841	9085	1+
637.28788	2266	
645.36645	25853	1+
654.34843	1247	
662.31941	2279	1+
685.31604	6096	1+
689.35497	1840	
689.85947	1441	
703.32554	12072	1+
743.37106	3392	1+
750.36931	1518	
758.44784	1488	
765.34066	2456	
798.39268	3785	1+
816.40839	19328	1+
827.40752	1736	
827.90649	1559	
834.92283	1366	
878.42181	4799	1+
928.41846	1369	
937.45626	1397	
979.47372	8742	1+
END IONS

###FS:    #m/z: 834.42434 #charge   3
###MaxRes:#m/z:  0.00000 #charge-128
###MS: 1149
###MSMS: 1151
BEGIN IONS
TITLE=Cmpd 379, AutoMSn(834.4243), 19.5 min
RTINSECONDS=1167.63
SCANS=MS: 1149 MSMS: 1151
PEPMASS=834.42434	152920
CHARGE=3+
645.36671	1803	
829.08638	1464	
829.76039	1364	
833.75586	3291	
834.08990	4037	
834.42555	71853	1+
834.76032	69073	1+
835.09422	46355	1+
840.08476	1397	
END IONS

###FS:    #m/z: 1251.62991 #charge   1
###MaxRes:#m/z:  0.00000 #charge-128
###MS: 1149
###MSMS: 1152
BEGIN IONS
TITLE=Cmpd 380, AutoMSn(1251.6299), 19.5 min
RTINSECONDS=1168.13
SCANS=MS: 1149 MSMS: 1152
PEPMASS=1251.62991	36108
CHARGE=1+
366.13465	236	
835.10221	109	
1204.59635	124	
1250.10752	207	
1250.61648	145	
1251.13018	3275	1+
1251.62930	3488	1+
END IONS

###FS:    #m/z: 626.32254 #charge   2
###MaxRes:#m/z:  0.00000 #charge-128
###MS: 1153
###MSMS: 1154
BEGIN IONS
TITLE=Cmpd 381, AutoMSn(626.3225), 19.5 min
RTINSECONDS=1171.15
SCANS=MS: 1153 MSMS: 1154
PEPMASS=626.32254	256638
CHARGE=2+
379.72828	1415	
394.71321	1461	
399.70538	1490	
404.22337	60358	1+
408.70600	1400	
416.20945	2002	
476.24496	1471	
487.25075	2442	
517.30735	67844	1+
550.24631	1544	
554.27079	1708	
582.28362	1578	
598.28671	1487	
616.29256	6840	1+
621.81950	1457	
623.30975	4787	1+
623.64159	3061	
623.97815	1794	
627.33840	1444	
627.35468	3969	1+
628.33796	11727	1+
637.28289	2905	
645.36523	28489	1+
662.32197	2500	1+
685.31619	6322	1+
689.35609	2028	
689.85456	1594	
703.32565	12306	1+
750.36532	2060	
758.45033	1704	
765.33876	2372	
798.39043	4182	1+
816.40624	20915	1+
834.91111	1903	
835.42186	1507	
878.42575	4477	1+
920.44604	1513	
929.44655	8072	1+
979.47083	8930	1+
1107.53363	1636	
END IONS

###FS:    #m/z: 834.42427 #charge   3
###MaxRes:#m/z:  0.00000 #charge-128
###MS: 1153
###MSMS: 1155
BEGIN IONS
TITLE=Cmpd 382, AutoMSn(834.4243), 19.5 min
RTINSECONDS=1171.65
SCANS=MS: 1153 MSMS: 1155
PEPMASS=834.42427	183367
CHARGE=3+
404.22390	1344	
517.30799	1506	
645.36608	2055	
828.75364	2497	1+
833.76423	1998	
834.08348	3501	
834.42419	61743	1+
834.75974	64288	1+
835.09407	42184	1+
840.08941	1316	
END IONS

###FS:    #m/z: 737.35687 #charge   3
###MaxRes:#m/z:  0.00000 #charge-128
###MS: 1153
###MSMS: 1156
BEGIN IONS
TITLE=Cmpd 383, AutoMSn(737.3569), 19.5 min
RTINSECONDS=1172.15
SCANS=MS: 1153 MSMS: 1156
PEPMASS=737.35687	59782
CHARGE=3+
349.15166	461	
409.21000	628	
436.17540	368	
456.22990	357	1+
496.25921	497	
549.24501	428	1+
553.27044	2254	1+
557.75129	372	
560.29098	956	1+
566.75729	2016	
567.25943	1059	1+
569.30071	492	
594.29045	475	1+
600.28352	398	1+
604.29864	520	1+
608.80755	1062	
609.30073	573	
610.29122	7939	1+
646.31903	2191	1+
646.81767	817	
655.32136	1036	
655.82577	528	1+
674.32409	724	1+
674.82090	574	
679.30611	336	1+
697.32349	12478	1+
704.34581	448	1+
725.35665	1094	1+
725.68582	617	
726.02376	353	
731.35577	1367	1+
731.68214	1049	1+
732.02088	525	
734.36589	610	
736.91168	378	
737.00977	1736	1+
737.35479	1894	
737.69075	1884	1+
748.36059	358	
760.42312	1221	1+
791.88888	454	1+
817.42758	757	1+
844.39584	4770	1+
874.46071	589	1+
878.42180	504	1+
901.41612	4117	1+
913.49627	616	
931.48279	4162	1+
958.43765	6580	1+
958.44804	1153	1+
1005.45777	377	
1045.47091	6589	1+
1050.54957	4758	1+
1052.49849	359	
1078.55140	4800	1+
1132.50157	1026	
1133.49778	938	
1147.57413	3124	1+
1165.57019	436	
1165.58294	4030	1+
1234.61054	2623	1+
1252.62752	1014	1+
1273.61180	694	1+
1279.57779	1431	1+
1366.66774	2868	1+
1468.76412	1582	1+
1475.75502	3672	1+
1485.73305	2618	1+
1513.73194	1807	1+
1600.76946	1404	1+
END IONS

###FS:    #m/z: 737.35626 #charge   3
###MaxRes:#m/z:  0.00000 #charge-128
###MS: 1157
###MSMS: 1158
BEGIN IONS
TITLE=Cmpd 384, AutoMSn(737.3563), 19.6 min
RTINSECONDS=1175.17
SCANS=MS: 1157 MSMS: 1158
PEPMASS=737.35626	74456
CHARGE=3+
349.16085	562	
409.21365	432	
436.18305	367	
496.25213	855	1+
503.27188	639	1+
514.24450	378	1+
548.73836	639	
553.27297	1870	1+
556.27962	392	1+
558.25347	358	
565.27959	552	1+
569.29280	482	
583.29452	2964	1+
602.79302	657	1+
608.31873	371	
610.29251	8467	1+
637.30966	410	
637.80954	356	
644.32445	351	1+
655.32163	1105	1+
697.32368	13142	1+
704.36179	340	
706.19428	576	
706.30518	442	
725.68651	397	
726.01052	509	
731.36539	1179	1+
731.68351	827	
732.01853	576	
737.37560	4023	1+
737.69684	2006	1+
738.02637	1002	
748.35832	342	
748.86007	393	
760.41360	1315	1+
817.42972	683	1+
844.40013	3926	1+
874.46517	357	
878.43293	497	1+
901.41439	4842	1+
931.48314	3639	1+
941.66496	396	
941.77513	350	
958.43849	6779	1+
1033.53175	836	1+
1045.46808	5698	1+
1050.55945	4137	1+
1078.54997	3855	1+
1119.57159	1326	1+
1132.49991	1073	
1132.50266	3638	1+
1133.51278	718	
1147.57105	2793	1+
1165.59891	503	
1166.59426	1461	1+
1207.59481	770	1+
1216.60203	1929	1+
1234.61072	2938	1+
1252.62054	1320	1+
1279.59359	1618	1+
1291.63281	3297	1+
1338.65223	1304	1+
1347.64801	968	1+
1366.66628	2475	1+
1449.65393	1796	1+
1467.74593	1908	1+
1475.76194	2418	1+
1485.74240	1767	1+
1513.74107	1769	1+
1600.76958	1733	1+
2009.91243	580	1+
END IONS

###FS:    #m/z: 623.31368 #charge   3
###MaxRes:#m/z:  0.00000 #charge-128
###MS: 1157
###MSMS: 1159
BEGIN IONS
TITLE=Cmpd 385, AutoMSn(623.3137), 19.6 min
RTINSECONDS=1175.68
SCANS=MS: 1157 MSMS: 1159
PEPMASS=623.31368	39050
CHARGE=3+
314.18443	1447	
323.18895	782	
386.20074	1430	1+
394.71087	1040	
399.70699	846	
404.22380	30478	1+
416.21611	914	
487.24826	1341	
517.30840	37161	1+
554.27248	1072	
582.27550	824	
616.29753	5410	1+
617.64677	1364	
617.97860	1228	
620.30559	2721	1+
621.81831	788	
623.31202	9552	1+
623.64566	3794	
623.98950	2702	
627.33861	1192	
628.33743	5534	1+
637.28180	1533	
645.36603	15086	1+
685.31213	3338	1+
689.35908	855	
703.32537	6010	1+
712.85623	1085	
750.35716	947	
765.34449	1255	
795.40303	1067	
795.90593	923	
798.39372	2498	1+
816.40959	11179	1+
834.90900	980	
835.40884	1099	
878.42718	2174	1+
937.46534	857	
979.46999	5350	1+
1107.53150	905	
1394.73812	3962	1+
1487.74074	2335	1+
1504.75742	5984	1+
1522.77349	4933	1+
1539.74802	3011	1+
1614.76842	5193	1+
1653.79350	21511	1+
1685.83955	4289	1+
1725.82396	2695	1+
1743.80863	22979	1+
1855.88886	9852	1+
END IONS

###FS:    #m/z: 1251.13056 #charge   1
###MaxRes:#m/z:  0.00000 #charge-128
###MS: 1157
###MSMS: 1160
BEGIN IONS
TITLE=Cmpd 386, AutoMSn(1251.1306), 19.6 min
RTINSECONDS=1176.18
SCANS=MS: 1157 MSMS: 1160
PEPMASS=1251.13056	32033
CHARGE=1+
366.13818	206	
657.23566	195	
END IONS

###FS:    #m/z: 737.35819 #charge   3
###MaxRes:#m/z:  0.00000 #charge-128
###MS: 1161
###MSMS: 1162
BEGIN IONS
TITLE=Cmpd 387, AutoMSn(737.3582), 19.7 min
RTINSECONDS=1179.2
SCANS=MS: 1161 MSMS: 1162
PEPMASS=737.35819	63735
CHARGE=3+
340.16115	278	
390.18369	315	
406.17387	370	
409.21721	947	1+
436.18282	424	
493.20728	327	
496.25438	612	
516.77757	275	
517.26621	442	1+
535.26862	402	1+
538.25672	285	1+
552.25988	296	
553.26534	1858	1+
565.27271	284	1+
569.29249	428	
569.79415	299	1+
595.30342	408	
608.29914	607	1+
610.29335	5604	1+
613.31619	483	
617.30593	980	1+
631.31535	425	1+
637.30039	577	
639.31017	654	1+
645.81519	792	1+
669.31039	501	1+
674.83202	471	1+
679.30834	468	
683.32792	822	1+
695.33700	441	1+
697.32580	9248	1+
697.83364	289	
711.35052	303	1+
717.34767	261	1+
725.70040	289	
726.00453	375	
729.36600	357	1+
731.36106	504	
731.68897	791	1+
732.02083	504	
732.35952	1154	1+
737.36593	3229	1+
737.69646	1043	1+
738.02010	897	
748.37149	299	
760.41123	919	1+
783.36893	270	1+
800.87954	593	
817.43085	504	1+
844.39591	3211	1+
850.43265	330	1+
878.43617	253	1+
883.39268	380	1+
901.41809	3549	1+
931.48401	2249	1+
931.49407	910	1+
958.44029	4263	1+
958.44612	1049	1+
965.47394	571	1+
1005.46678	284	
1027.46767	636	1+
1045.46932	4287	1+
1050.55473	3847	1+
1060.53260	531	1+
1078.54822	3758	1+
1114.49853	680	1+
1119.57775	1294	1+
1132.50004	877	
1132.50103	2216	1+
1133.49549	894	
1144.71727	322	
1147.57025	2434	1+
1165.58654	4046	1+
1216.59013	1580	1+
1234.61259	1860	1+
1252.63339	1227	1+
1279.59744	946	1+
1291.63177	2036	1+
1309.63531	720	1+
1336.59440	565	1+
1347.65922	512	1+
1366.65481	1859	1+
1449.66072	1236	1+
1468.74591	1566	1+
1470.71690	767	1+
1475.75045	2289	1+
1485.73551	1677	1+
1513.73038	1314	1+
2096.97907	762	1+
END IONS

###FS:    #m/z: 597.31403 #charge   3
###MaxRes:#m/z:  0.00000 #charge-128
###MS: 1161
###MSMS: 1163
BEGIN IONS
TITLE=Cmpd 388, AutoMSn(597.3140), 19.7 min
RTINSECONDS=1179.7
SCANS=MS: 1161 MSMS: 1163
PEPMASS=597.31403	35796
CHARGE=3+
339.15852	849	
341.68362	478	
348.34310	600	
373.18830	858	
386.15102	1060	
452.24353	806	
463.25325	522	
492.24039	1440	1+
499.23990	3086	1+
500.76110	596	
514.26325	475	
517.27284	497	
522.26675	1034	
525.26258	579	
530.78715	1012	
536.27106	456	
572.29673	650	
583.31484	1761	1+
592.30334	1060	1+
594.29016	2884	1+
597.30762	1069	
600.32542	3969	1+
605.32190	2593	1+
612.31548	1172	
640.36821	497	
677.31192	1910	1+
699.37283	858	1+
700.37095	470	
702.37799	29482	1+
713.24466	492	
726.35876	1018	1+
730.02710	756	
730.37427	598	
762.39792	2577	1+
773.40367	6836	1+
782.73239	496	
790.38964	6551	1+
797.39650	1762	1+
858.45602	723	1+
870.42531	960	1+
875.47875	2454	1+
886.43680	1124	1+
887.45650	8094	1+
903.47198	2573	1+
912.47780	844	1+
1000.53221	835	
1001.54142	459	
1017.51973	6003	1+
1088.55661	8285	1+
1184.60784	1608	1+
1194.61255	1841	1+
1203.62297	2067	1+
1498.77147	3383	1+
END IONS

###FS:    #m/z: 623.31624 #charge   3
###MaxRes:#m/z:  0.00000 #charge-128
###MS: 1161
###MSMS: 1164
BEGIN IONS
TITLE=Cmpd 389, AutoMSn(623.3162), 19.7 min
RTINSECONDS=1180.2
SCANS=MS: 1161 MSMS: 1164
PEPMASS=623.31624	40885
CHARGE=3+
303.17189	464	
323.18502	463	
352.17677	465	
371.21367	525	
386.19941	939	1+
404.22374	19323	1+
416.20859	1075	1+
422.16100	460	
487.25291	866	
499.27748	589	
507.25139	714	1+
517.30722	19757	1+
550.24223	552	
553.27380	1027	1+
558.94983	561	
565.29486	499	
582.27604	1058	1+
589.63625	573	
589.97475	564	
590.29734	901	1+
598.29255	735	1+
614.30578	743	1+
616.30126	3837	1+
617.63609	1146	
617.97761	552	
619.64997	874	1+
619.98429	881	
620.31210	1389	1+
622.62765	547	
622.97366	2297	1+
623.31547	6632	1+
623.65004	3689	1+
627.35355	1456	1+
628.34163	3090	1+
637.28833	731	
645.36774	7941	1+
662.32753	591	
685.31940	1562	1+
689.35996	474	
701.39612	1226	1+
703.32533	3916	1+
758.45076	538	
765.34277	1145	1+
781.59409	599	
798.39464	2664	1+
816.40318	6487	1+
826.40819	533	
834.91414	590	
835.40954	553	
864.45786	1221	1+
878.42230	1357	1+
928.40807	476	
979.47434	2795	1+
1004.47096	1301	1+
1242.66106	1710	1+
1325.67929	1496	1+
1394.72113	1863	1+
1424.70083	2053	1+
1485.74127	1226	1+
1487.72794	1442	1+
1504.77105	2657	1+
1522.77585	2632	1+
1539.75810	2696	1+
1559.78882	1298	1+
1589.78513	2078	1+
1614.76097	2742	1+
1635.78863	2221	1+
1653.79602	17669	1+
1673.83054	2067	1+
1685.84817	2521	1+
1726.84905	1567	1+
1743.80914	13086	1+
1856.88514	5024	1+
END IONS

###FS:    #m/z: 597.31567 #charge   3
###MaxRes:#m/z:  0.00000 #charge-128
###MS: 1165
###MSMS: 1166
BEGIN IONS
TITLE=Cmpd 390, AutoMSn(597.3157), 19.7 min
RTINSECONDS=1183.23
SCANS=MS: 1165 MSMS: 1166
PEPMASS=597.31567	76582
CHARGE=3+
373.18927	734	
386.15193	1202	
471.22859	763	
487.24435	998	1+
492.24174	1949	1+
495.26522	813	
499.23817	2142	1+
500.76025	1286	
501.25718	1118	
522.26649	1123	1+
530.78853	1079	
531.30142	675	
536.27131	675	
572.28854	618	
583.31631	950	
586.29204	596	
592.31556	1182	1+
594.29021	1992	1+
596.29616	720	
597.31063	739	
598.31043	1260	1+
600.33246	1039	
601.32493	1734	1+
605.32298	3280	1+
612.31478	1907	1+
677.31225	4670	1+
700.36457	679	
702.37710	40611	1+
725.36365	599	
726.36230	1733	1+
730.03767	1343	1+
730.36223	924	
730.69198	626	
762.39624	4325	1+
768.39678	672	
773.39429	3004	1+
773.40607	6923	1+
780.36876	617	
790.39008	7658	1+
797.39468	2548	1+
870.43491	664	
875.48082	2084	1+
886.45775	1272	1+
887.45446	10448	1+
903.47559	4935	1+
913.51433	719	
1000.53484	1074	
1017.52247	7222	1+
1028.14238	593	
1088.56240	8001	1+
1498.76962	4542	1+
END IONS

###FS:    #m/z: 895.46575 #charge   2
###MaxRes:#m/z:  0.00000 #charge-128
###MS: 1165
###MSMS: 1167
BEGIN IONS
TITLE=Cmpd 391, AutoMSn(895.4658), 19.7 min
RTINSECONDS=1183.73
SCANS=MS: 1165 MSMS: 1167
PEPMASS=895.46575	22095
CHARGE=2+
492.23127	135	
495.22316	106	
499.22948	164	
545.29779	102	
582.33965	134	
644.38850	113	
655.33092	137	
690.84634	101	
702.37880	665	1+
773.42195	239	
776.32378	103	
785.59592	133	
790.39919	135	
797.39606	132	
841.93005	136	
888.69802	180	
889.43261	305	1+
894.45230	395	
894.96455	218	
902.47675	130	
955.96014	133	
1000.53864	102	
1088.53145	105	
1498.77373	2689	1+
1499.74902	218	
1773.88998	416	1+
1783.90769	394	1+
1789.92196	9776	1+
END IONS

###FS:    #m/z: 623.31529 #charge   3
###MaxRes:#m/z:  0.00000 #charge-128
###MS: 1165
###MSMS: 1168
BEGIN IONS
TITLE=Cmpd 392, AutoMSn(623.3153), 19.7 min
RTINSECONDS=1184.23
SCANS=MS: 1165 MSMS: 1168
PEPMASS=623.31529	35975
CHARGE=3+
314.18383	963	
386.19844	632	1+
404.22362	11092	1+
410.89068	456	
482.24849	518	1+
499.27580	577	1+
502.73137	597	
517.30824	13130	1+
544.26411	629	1+
553.28337	421	
554.27588	742	1+
558.62751	433	
559.28214	706	1+
564.28604	559	1+
570.80743	419	1+
581.28168	638	1+
581.95370	489	
589.95856	442	
590.29208	808	1+
601.29612	720	1+
604.75850	492	1+
613.64522	536	1+
614.31406	770	
616.29801	2750	1+
617.64507	869	1+
617.98477	419	
618.81430	1236	1+
619.66749	838	1+
619.98490	1294	1+
622.31713	763	
622.82254	461	
623.31220	5210	1+
623.64675	3293	1+
623.97846	2060	1+
627.33888	816	
628.33875	2554	1+
637.28741	560	
645.36427	5469	1+
656.32916	433	1+
662.28415	467	
685.32476	991	1+
689.35713	583	
697.86912	641	
701.39823	1241	1+
703.33316	2246	1+
712.16719	493	
712.86576	648	
713.37016	524	
744.35982	807	1+
749.37548	721	1+
761.38831	1150	1+
765.34385	567	
790.35979	501	1+
805.41996	521	
816.40347	3629	1+
818.88516	741	1+
819.38103	850	1+
826.39297	428	
835.41094	522	1+
843.42016	957	
843.93843	575	
878.43015	660	
979.47285	2053	1+
984.47083	504	1+
996.52327	529	1+
1219.60185	797	1+
1239.63527	1761	1+
1325.70180	2439	1+
1395.71944	1149	1+
1472.75628	985	1+
1504.75797	1892	1+
1522.78480	1712	1+
1539.74357	1454	1+
1559.77744	2361	1+
1589.78473	2055	1+
1595.77467	1242	1+
1614.76751	1692	1+
1653.79289	13186	1+
1673.83675	3245	1+
1725.82267	1127	1+
1743.81069	7096	1+
1855.89104	2687	1+
END IONS

###FS:    #m/z: 597.31572 #charge   3
###MaxRes:#m/z:  0.00000 #charge-128
###MS: 1169
###MSMS: 1170
BEGIN IONS
TITLE=Cmpd 393, AutoMSn(597.3157), 19.8 min
RTINSECONDS=1187.25
SCANS=MS: 1169 MSMS: 1170
PEPMASS=597.31572	86517
CHARGE=3+
339.16270	893	
386.15592	1110	
488.25311	963	
492.24044	1462	1+
495.26372	563	
499.23679	4655	1+
500.75546	1524	
522.27055	994	
525.27075	692	
530.78217	1273	
531.28838	880	
536.26840	625	
583.31773	1771	1+
591.64805	580	
593.30350	795	
594.28892	3076	1+
597.30703	2418	1+
600.32703	3021	1+
605.32291	4681	1+
612.31624	2359	1+
627.31392	592	
655.32582	552	
677.31006	3712	1+
679.96229	599	
684.35614	1131	1+
700.36205	1655	1+
702.37710	46346	1+
726.35992	2232	1+
730.03095	960	
730.36636	1094	
745.36970	1345	1+
762.39548	4768	1+
773.40305	11162	1+
790.38921	8482	1+
797.39655	2108	1+
835.94165	642	
854.45262	599	
858.44751	1107	1+
870.42592	914	
875.47671	2816	1+
886.44936	1248	1+
887.45409	12201	1+
903.47136	5348	1+
913.51199	898	
925.48872	565	
971.51124	1073	1+
1000.53970	1032	
1001.51432	622	
1017.52454	7282	1+
1028.13796	681	
1088.55452	8745	1+
1498.76674	4346	1+
END IONS

###FS:    #m/z: 564.97157 #charge   3
###MaxRes:#m/z:  0.00000 #charge-128
###MS: 1169
###MSMS: 1171
BEGIN IONS
TITLE=Cmpd 394, AutoMSn(564.9716), 19.8 min
RTINSECONDS=1187.75
SCANS=MS: 1169 MSMS: 1171
PEPMASS=564.97157	35685
CHARGE=3+
394.23317	747	
409.74572	583	
461.24961	789	
490.26599	1889	
490.60172	1115	
500.79929	575	
502.28172	2094	
502.78299	885	
509.80375	689	
510.30112	625	
537.30465	633	
559.29255	1265	1+
562.28798	1772	1+
564.29784	2314	
564.63302	1811	
564.97080	33162	1+
565.30480	29575	1+
565.63808	13273	1+
566.82312	1286	
578.26949	1763	
608.35243	1495	1+
647.86076	983	
663.10045	664	
691.37648	1209	
691.87343	573	
734.89130	903	
764.37333	588	
861.42189	1982	1+
958.47439	589	
958.47782	6895	1+
1018.60036	703	
END IONS

###FS:    #m/z: 829.40257 #charge   2
###MaxRes:#m/z:  0.00000 #charge-128
###MS: 1169
###MSMS: 1172
BEGIN IONS
TITLE=Cmpd 395, AutoMSn(829.4026), 19.8 min
RTINSECONDS=1188.25
SCANS=MS: 1169 MSMS: 1172
PEPMASS=829.40257	29022
CHARGE=2+
328.12496	154	
378.17598	1122	1+
388.16276	224	
406.16694	1110	1+
416.21548	161	
430.17791	214	
447.18543	406	1+
457.17104	273	
465.20397	270	
466.23758	887	1+
475.19572	421	1+
493.20411	679	1+
544.21275	482	1+
548.75999	156	
552.24795	171	
562.22849	638	1+
580.27863	1990	1+
591.25061	163	
604.27068	161	
618.26388	333	1+
645.35663	195	
688.27132	256	
693.36812	1893	1+
696.28120	221	1+
701.34666	222	
706.27694	173	
708.28255	185	
724.30881	290	1+
758.41305	176	
777.30865	313	
795.31698	479	1+
805.39333	184	
806.44060	740	1+
816.40137	167	
820.38550	430	1+
828.72991	213	1+
828.90757	1932	1+
832.47067	580	1+
834.39839	499	1+
834.75784	563	1+
852.35237	244	1+
863.47394	1785	1+
934.49715	1088	1+
937.42977	166	
965.44247	308	
1021.51581	405	
1022.54804	208	
1078.55155	1496	1+
1165.57913	722	
1166.59698	253	
1252.61703	1148	1+
1621.76467	509	1+
1652.81380	1079	1+
1657.81196	3566	1+
END IONS

###FS:    #m/z: 564.97053 #charge   3
###MaxRes:#m/z:  0.00000 #charge-128
###MS: 1173
###MSMS: 1174
BEGIN IONS
TITLE=Cmpd 396, AutoMSn(564.9705), 19.9 min
RTINSECONDS=1191.28
SCANS=MS: 1173 MSMS: 1174
PEPMASS=564.97053	40488
CHARGE=3+
394.23707	926	
431.21460	829	
453.26370	892	
461.25136	939	
490.25788	1239	
490.60219	1000	
501.28361	1910	1+
509.80714	1192	
510.30410	767	
558.96281	615	
562.29790	707	
563.30129	2554	1+
564.63612	1472	
564.97101	34183	1+
565.30670	27039	1+
565.63976	11705	
566.82706	1087	
578.27402	1967	
580.28392	636	
608.34666	1842	1+
647.85633	830	
648.36183	903	
658.87881	739	
691.87999	603	
734.89122	1000	
735.40065	613	
764.36712	985	
861.42960	2958	1+
871.26443	1146	
958.47164	752	
958.48111	8472	1+
1018.61287	830	
END IONS

###FS:    #m/z: 569.30631 #charge   3
###MaxRes:#m/z:  0.00000 #charge-128
###MS: 1173
###MSMS: 1175
BEGIN IONS
TITLE=Cmpd 397, AutoMSn(569.3063), 19.9 min
RTINSECONDS=1191.78
SCANS=MS: 1173 MSMS: 1175
PEPMASS=569.30631	30988
CHARGE=3+
304.67688	385	
353.20106	384	
393.23884	653	1+
409.74374	703	
424.23256	747	
434.22527	438	
470.73663	495	
478.73718	491	
490.26961	446	
490.60269	604	
507.95050	473	
519.73517	373	
521.25000	1158	1+
537.30935	852	
550.61886	401	
552.29384	815	1+
558.96352	411	
563.27658	779	1+
564.62116	416	
564.97162	10380	1+
565.30536	17915	1+
565.64153	5522	
569.63020	1251	1+
570.29910	1908	1+
572.30216	1400	1+
578.27414	5953	1+
592.84265	807	
593.33982	822	
601.84687	411	
602.34007	548	
608.34987	3796	1+
636.36007	576	
657.34923	689	1+
677.33949	2063	1+
691.37698	742	1+
709.37600	397	
735.39743	372	
764.37369	2509	1+
765.77722	470	
818.46725	408	
861.42436	8633	1+
887.51129	2564	1+
905.51137	3923	1+
958.47698	2102	1+
958.48079	20849	1+
989.58912	891	1+
1000.59314	2730	1+
1003.55672	2405	1+
1018.60335	5731	1+
1115.62656	1441	1+
1132.61142	1898	1+
1256.61691	2338	1+
1294.71314	1275	1+
1298.72855	1579	1+
1316.73430	3494	1+
END IONS

###FS:    #m/z: 829.40080 #charge   2
###MaxRes:#m/z:  0.00000 #charge-128
###MS: 1173
###MSMS: 1176
BEGIN IONS
TITLE=Cmpd 398, AutoMSn(829.4008), 19.9 min
RTINSECONDS=1192.28
SCANS=MS: 1173 MSMS: 1176
PEPMASS=829.40080	31924
CHARGE=2+
360.14903	283	1+
378.17391	1048	1+
388.17005	183	
398.12555	187	
406.16934	781	1+
415.17305	312	1+
430.17774	159	
448.18764	233	
465.20451	355	
466.24607	817	1+
475.19324	301	
493.20801	270	
535.82709	212	
544.20461	245	1+
562.23944	334	1+
580.27680	2232	1+
589.33747	173	
619.24506	249	
645.35813	174	
673.38399	154	
693.36339	1699	1+
706.27726	426	1+
724.30109	187	
757.38927	264	1+
777.32550	483	1+
795.32908	524	1+
806.43855	516	1+
824.83150	260	1+
826.42885	186	
827.92352	265	
828.40483	1182	1+
831.91386	189	
832.49579	156	
834.36455	169	
834.74757	230	
835.07565	239	
840.07340	286	
852.34913	153	
861.40064	214	
863.46788	1956	1+
934.50544	794	1+
965.42478	481	1+
1021.54997	284	
1078.54727	1443	1+
1165.58526	846	1+
1252.62481	916	1+
1265.40075	517	
1639.77199	644	1+
1657.80099	1786	1+
END IONS

###FS:    #m/z: 754.27949 #charge   2
###MaxRes:#m/z:  0.00000 #charge-128
###MS: 1177
###MSMS: 1178
BEGIN IONS
TITLE=Cmpd 399, AutoMSn(754.2795), 19.9 min
RTINSECONDS=1195.31
SCANS=MS: 1177 MSMS: 1178
PEPMASS=754.27949	35057
CHARGE=2+
315.17639	235	
333.17255	325	1+
346.16217	256	
389.15461	341	
400.17804	286	1+
402.23347	2604	1+
408.18583	219	1+
411.22067	249	
415.21212	298	
431.21821	299	
437.18035	582	1+
443.23049	505	1+
446.25692	1214	1+
448.70799	343	
453.25404	286	
458.20645	232	1+
485.24256	332	
492.25124	210	1+
498.28073	240	1+
500.79130	314	1+
525.27621	266	
537.29988	280	
544.22209	273	1+
557.30323	374	1+
560.28526	210	
575.30177	1697	1+
578.27339	359	1+
591.83350	432	1+
593.26156	275	1+
600.25127	239	1+
604.27987	301	1+
608.34316	311	
610.29438	307	1+
623.30100	245	1+
632.30529	392	1+
637.30958	270	1+
656.30713	204	1+
661.31768	252	
662.21441	231	
662.71903	241	
665.29851	216	1+
677.33319	390	1+
698.34071	425	1+
730.34287	263	1+
731.11615	331	
734.34067	381	1+
753.36392	947	1+
758.41154	229	1+
764.63050	526	
765.37326	258	
765.81585	255	
765.89698	270	
821.33610	270	1+
841.39638	268	1+
861.42108	1258	1+
864.26121	840	1+
887.50080	721	1+
901.43112	227	
956.46472	371	1+
958.47708	4390	1+
978.31140	589	1+
1018.60403	542	
1019.58673	231	
1065.34002	2174	1+
1194.37711	1269	1+
1256.59666	258	
1256.60537	1432	1+
1323.41724	1519	1+
1452.73085	1611	1+
1506.66436	642	1+
END IONS

###FS:    #m/z: 569.30694 #charge   3
###MaxRes:#m/z:  0.00000 #charge-128
###MS: 1177
###MSMS: 1179
BEGIN IONS
TITLE=Cmpd 400, AutoMSn(569.3069), 19.9 min
RTINSECONDS=1195.82
SCANS=MS: 1177 MSMS: 1179
PEPMASS=569.30694	30044
CHARGE=3+
304.67425	545	
353.20146	472	
460.24069	509	1+
470.73117	499	
486.78910	376	
490.59825	486	
500.79746	1067	
501.28841	1745	1+
502.78316	576	
509.29701	973	1+
520.25357	420	
521.26215	1156	1+
537.30073	905	
550.62460	323	
562.27039	820	1+
564.97051	6912	1+
565.30235	13257	1+
565.63911	3824	1+
566.82625	611	
570.31284	939	
570.63756	494	1+
571.29748	890	
572.30794	1879	1+
578.27379	4609	1+
592.84612	414	
593.30551	944	1+
601.84972	410	
608.34700	2560	1+
620.31113	432	
628.80288	784	
629.31635	716	
649.86246	1160	1+
672.38560	544	
677.34268	966	1+
691.37168	415	
735.39879	367	
764.37214	1969	1+
818.48432	362	
844.39983	321	
861.42409	6672	1+
871.36888	439	
887.50648	2900	1+
903.46825	601	
903.48926	670	1+
905.51311	3809	1+
956.48132	459	1+
958.47767	1326	1+
958.48075	16622	1+
990.59176	534	1+
1018.60117	4285	1+
1115.63382	1352	1+
1294.69668	1059	1+
1316.72638	3085	1+
END IONS

###FS:    #m/z: 564.97087 #charge   3
###MaxRes:#m/z:  0.00000 #charge-128
###MS: 1177
###MSMS: 1180
BEGIN IONS
TITLE=Cmpd 401, AutoMSn(564.9709), 19.9 min
RTINSECONDS=1196.32
SCANS=MS: 1177 MSMS: 1180
PEPMASS=564.97087	31032
CHARGE=3+
395.74490	325	
422.21124	338	
431.21810	547	
444.24544	779	1+
470.74174	436	
490.26279	528	
490.59604	566	
500.80292	572	
501.30684	329	
508.79304	828	1+
521.26684	828	1+
521.63092	339	
537.30739	803	1+
556.29658	518	1+
559.31032	337	
560.29709	1028	1+
562.29202	1136	1+
564.30607	1763	
564.64574	326	
564.96976	14547	1+
565.30443	14339	1+
565.63876	6408	1+
566.82177	513	
570.29639	514	
573.18236	349	
573.24790	318	
578.27811	1488	1+
608.34324	1204	1+
658.87512	351	
659.37631	651	
672.39293	1259	1+
677.34517	498	
691.37190	386	
709.37671	383	
735.39769	576	
743.43975	943	1+
764.36964	836	1+
861.42407	2132	1+
875.20371	362	
903.47299	3626	1+
905.50297	980	1+
915.47463	614	1+
958.47523	489	
958.47991	6944	1+
1003.56258	2186	1+
1018.60126	525	
1294.71912	1471	1+
END IONS

###FS:    #m/z: 530.78612 #charge   2
###MaxRes:#m/z:  0.00000 #charge-128
###MS: 1181
###MSMS: 1182
BEGIN IONS
TITLE=Cmpd 402, AutoMSn(530.7861), 20.0 min
RTINSECONDS=1199.35
SCANS=MS: 1181 MSMS: 1182
PEPMASS=530.78612	34745
CHARGE=2+
329.15962	440	
346.18085	1387	1+
354.15276	285	1+
357.15976	444	
372.18094	475	1+
376.15682	330	1+
390.20595	2089	1+
418.65941	246	
443.25150	700	1+
457.22541	466	1+
461.26531	322	1+
463.20624	660	1+
465.68220	250	
467.22718	352	1+
473.18971	992	
476.22710	477	1+
478.68941	246	
487.19251	1399	
491.22324	388	1+
493.25219	5013	1+
500.64616	572	
505.24041	2864	1+
509.26737	491	1+
513.28399	379	1+
515.31673	576	1+
517.29971	472	1+
526.26843	241	
527.30561	567	1+
529.28397	489	
530.27308	1968	1+
534.29183	372	
543.72916	721	
559.13495	249	
577.07109	367	
580.29170	347	
589.24062	567	1+
591.26069	836	1+
600.76515	285	
606.22942	549	1+
608.28181	8945	1+
609.77881	495	
618.31871	5465	1+
623.25472	557	1+
628.78439	251	
631.55748	372	1+
632.31215	373	1+
641.78724	1573	1+
660.31340	291	
716.33378	417	1+
721.36187	923	1+
731.38713	345	1+
733.34659	10879	1+
765.27113	369	1+
767.38297	255	
792.38972	453	1+
828.41132	463	1+
837.29657	1259	1+
844.41350	419	
845.97466	473	
846.10691	335	
846.42916	342	1+
846.42929	11962	1+
849.42809	372	1+
854.32016	566	1+
857.42673	476	1+
893.44362	246	
946.36748	3580	1+
957.33864	478	1+
959.49832	242	
963.39215	796	1+
965.39053	555	1+
974.36735	4908	1+
991.38134	3123	1+
END IONS

###FS:    #m/z: 754.27854 #charge   2
###MaxRes:#m/z:  0.00000 #charge-128
###MS: 1181
###MSMS: 1183
BEGIN IONS
TITLE=Cmpd 403, AutoMSn(754.2785), 20.0 min
RTINSECONDS=1199.85
SCANS=MS: 1181 MSMS: 1183
PEPMASS=754.27854	34156
CHARGE=2+
314.16725	384	1+
333.17788	306	
369.21006	211	
372.15666	172	
388.15217	294	1+
399.16664	208	1+
402.22683	1376	1+
409.17638	211	
411.18908	261	1+
415.20927	231	
437.18779	533	1+
442.15720	186	
443.23234	393	1+
446.25985	1304	1+
522.25360	217	1+
525.25328	422	1+
533.05219	199	
558.31596	171	
575.30403	772	
588.28480	222	1+
602.06580	242	1+
608.34068	308	
610.28799	398	1+
620.08298	310	1+
626.79876	239	1+
653.21228	203	
660.34095	175	
662.22207	311	
666.31005	318	1+
703.33231	206	1+
718.78530	364	1+
731.11332	562	1+
740.34572	200	
747.36392	175	
749.12974	188	
750.34774	245	1+
764.34826	263	1+
770.89551	184	
839.36552	238	
860.16020	181	
861.42088	618	1+
864.26722	805	1+
887.49474	338	1+
896.40991	537	1+
905.50422	461	1+
958.48098	2717	1+
978.29309	642	1+
988.75813	184	
1018.60351	398	
1019.59119	208	
1065.33647	1253	1+
1076.28790	261	
1194.38276	1111	1+
1256.60417	573	1+
1305.40700	185	
1323.42274	1432	1+
1336.53270	262	
1452.71960	935	1+
1505.72145	459	1+
END IONS

###FS:    #m/z: 528.25866 #charge   3
###MaxRes:#m/z:  0.00000 #charge-128
###MS: 1181
###MSMS: 1184
BEGIN IONS
TITLE=Cmpd 404, AutoMSn(528.2587), 20.0 min
RTINSECONDS=1200.35
SCANS=MS: 1181 MSMS: 1184
PEPMASS=528.25866	20990
CHARGE=3+
346.18383	1449	1+
390.21297	611	
434.20890	315	
443.24818	1380	1+
458.21139	372	
465.33639	421	
473.18594	929	1+
476.79278	291	
480.25746	634	1+
482.21681	506	1+
486.29747	390	
487.18975	488	
490.22629	283	
493.25183	4143	1+
499.23714	472	1+
500.64708	444	
505.23944	3400	1+
510.27925	517	1+
515.31303	323	
524.29902	537	
525.26605	2054	1+
528.29374	1125	1+
529.77213	382	
530.28143	2759	1+
530.78001	1497	1+
533.94911	500	
538.73940	303	
554.24608	297	
556.33487	368	
590.26047	984	1+
600.76384	562	
601.26865	574	1+
608.27672	10725	1+
609.78958	522	
618.31690	3944	1+
630.31873	381	1+
641.79959	407	
659.80891	535	
660.31148	463	
721.36411	977	1+
733.34726	9197	1+
742.31059	589	
742.41693	835	1+
792.40037	517	1+
810.86283	271	
844.42679	637	1+
846.43209	16526	1+
849.43290	385	1+
856.05894	466	
893.44150	274	
946.36152	919	1+
960.51955	457	1+
974.36387	1752	1+
991.38295	2413	1+
1061.55636	2196	1+
1086.44820	1690	1+
1104.47536	1805	1+
1283.57472	1950	1+
1300.59024	2539	1+
1354.60742	1543	1+
1371.62807	3494	1+
1389.63320	1689	1+
END IONS

###FS:    #m/z: 530.78713 #charge   2
###MaxRes:#m/z:  0.00000 #charge-128
###MS: 1185
###MSMS: 1186
BEGIN IONS
TITLE=Cmpd 405, AutoMSn(530.7871), 20.1 min
RTINSECONDS=1203.38
SCANS=MS: 1185 MSMS: 1186
PEPMASS=530.78713	49225
CHARGE=2+
342.19349	294	
346.18282	1196	1+
373.19068	299	
390.20791	2550	1+
425.23406	271	
443.24665	377	
458.20879	477	1+
473.19276	1011	
476.23448	265	
484.40869	264	
487.19526	1222	
493.24929	4568	1+
505.23533	3551	1+
514.28759	260	
526.30064	659	1+
528.28771	852	1+
530.28113	2678	1+
552.73847	322	
553.24680	462	
584.29515	409	1+
590.26284	611	1+
600.76810	374	
606.23443	291	
608.27625	6279	1+
618.31720	6240	1+
641.79352	547	
677.80590	255	
686.81893	383	
687.30476	260	
721.36155	852	1+
731.32529	477	1+
733.34637	11212	1+
743.41214	295	
792.39039	379	
837.29165	432	
844.42748	299	
845.98009	619	
846.43054	14917	1+
854.32446	256	
893.45878	517	1+
946.36774	2678	1+
959.50549	246	
963.40020	900	1+
974.34867	255	
974.35624	3947	1+
991.38926	2535	1+
END IONS

###FS:    #m/z: 754.28138 #charge   2
###MaxRes:#m/z:  0.00000 #charge-128
###MS: 1185
###MSMS: 1187
BEGIN IONS
TITLE=Cmpd 406, AutoMSn(754.2814), 20.1 min
RTINSECONDS=1203.88
SCANS=MS: 1185 MSMS: 1187
PEPMASS=754.28138	27112
CHARGE=2+
333.17917	174	
347.17822	164	
402.22711	934	1+
417.92889	164	
437.18470	230	
443.20157	203	
444.24788	241	1+
446.25938	898	1+
485.24350	302	1+
515.77239	181	
525.27308	360	1+
529.22903	178	
533.16044	233	
575.30406	867	1+
605.30656	204	1+
608.34516	219	
627.30261	168	
628.80930	246	
678.32467	224	1+
681.32310	262	1+
691.34003	168	
726.86540	323	
731.11455	394	1+
748.34208	310	1+
756.34261	304	1+
851.93193	271	
861.40988	211	
864.26334	451	1+
901.95799	177	
958.47197	167	
958.48545	1361	1+
978.31181	393	1+
1018.59226	164	
1065.35236	652	
1066.32626	440	
1082.98207	196	
1194.38368	430	
1195.37797	212	
1323.42405	350	
1324.42678	269	
1505.65554	346	1+
END IONS

###FS:    #m/z: 528.25804 #charge   3
###MaxRes:#m/z:  0.00000 #charge-128
###MS: 1185
###MSMS: 1188
BEGIN IONS
TITLE=Cmpd 407, AutoMSn(528.2580), 20.1 min
RTINSECONDS=1204.38
SCANS=MS: 1185 MSMS: 1188
PEPMASS=528.25804	17862
CHARGE=3+
328.22095	330	
346.18169	1002	
390.20865	918	
425.22727	319	
441.23016	321	
443.24551	1541	1+
475.22593	447	1+
482.20449	435	
487.20416	418	
493.25162	3249	1+
500.64581	440	
505.23693	3389	1+
517.28607	311	
521.77903	279	
524.29722	490	
525.27833	2201	1+
528.30383	1594	1+
529.77094	293	
531.30016	1555	1+
534.87926	315	
544.23110	814	
552.74036	558	
553.24807	730	1+
590.26801	752	1+
608.27659	6827	1+
609.77298	342	
616.29907	256	
618.32043	4660	1+
659.80595	385	
660.30350	370	
679.96070	306	
695.31903	811	
695.82612	512	
721.35577	714	1+
733.34559	10802	1+
743.41591	462	
792.39530	373	
844.42341	790	1+
846.43006	17818	1+
857.46373	244	
946.35797	629	1+
959.51141	628	1+
974.37188	1375	1+
991.38844	1510	1+
1059.56418	4033	1+
1199.54621	954	1+
1283.56563	1873	1+
1300.59076	1633	1+
1353.61911	1163	1+
1371.62349	2344	1+
END IONS

###FS:    #m/z: 642.60059 #charge   3
###MaxRes:#m/z:  0.00000 #charge-128
###MS: 1189
###MSMS: 1190
BEGIN IONS
TITLE=Cmpd 408, AutoMSn(642.6006), 20.1 min
RTINSECONDS=1207.4
SCANS=MS: 1189 MSMS: 1190
PEPMASS=642.60059	35979
CHARGE=3+
330.13871	380	
342.20311	256	
372.17154	299	1+
382.20542	305	
395.18444	350	1+
403.20850	434	1+
408.85008	276	
410.16481	272	1+
432.25526	676	1+
439.22303	242	1+
444.55986	257	
469.24848	321	1+
478.25317	272	1+
490.24595	242	
495.27891	330	1+
500.27990	499	1+
500.79836	469	
513.29212	403	1+
517.30716	343	
518.24946	450	1+
523.25290	667	1+
528.26333	290	
530.32381	558	
531.31575	943	1+
537.26480	399	1+
540.28540	461	1+
562.29442	567	1+
568.33470	261	1+
575.29296	289	1+
577.22429	261	1+
579.81092	273	1+
583.31850	405	1+
588.31081	988	
595.30395	257	1+
600.98500	294	1+
601.31119	600	1+
603.31448	600	1+
610.31155	292	1+
611.77494	255	1+
616.29777	362	1+
620.31419	324	1+
627.32745	406	1+
630.82916	855	1+
632.33877	393	1+
633.62178	277	1+
634.29836	1235	1+
638.08664	381	
639.01510	761	
640.58015	246	
641.10567	487	1+
641.81938	540	
642.32287	3571	1+
642.84328	1919	1+
647.66696	252	
654.77578	406	1+
658.40251	572	1+
676.36559	702	1+
676.70279	546	1+
677.03440	601	1+
677.83351	336	
686.32331	261	
692.36718	222	1+
714.40773	275	
716.36224	210	1+
741.07488	299	1+
745.39615	642	1+
746.08343	419	
746.75649	3933	1+
747.08891	3791	1+
747.41670	2938	1+
755.39642	834	1+
757.48590	1254	1+
777.38975	235	1+
784.41904	528	1+
784.77256	466	1+
802.37673	392	1+
803.77278	1878	1+
804.11566	1446	1+
804.43716	966	1+
813.18760	354	
820.34754	442	
832.78769	610	1+
833.11712	764	
836.42517	266	1+
868.47231	553	1+
878.42335	267	
925.46159	738	1+
958.51745	430	
983.57260	252	1+
996.53867	1157	1+
1014.47789	371	1+
1097.58911	815	1+
1105.57188	626	1+
1115.59008	1003	1+
1119.13694	1277	1+
1119.61904	1128	1+
1176.61748	1556	1+
1184.56499	330	1+
1217.56112	381	1+
1243.63845	1084	1+
1249.60589	694	1+
1259.67433	603	1+
1264.64684	608	1+
1274.65238	1555	1+
1277.65081	3081	1+
1284.19094	2083	1+
1288.20324	737	1+
1293.65637	697	1+
1321.73421	534	1+
1331.68657	2409	1+
1357.67407	411	1+
1443.75524	761	1+
1513.93563	555	1+
1531.82035	400	1+
1559.79919	688	1+
1709.87669	401	1+
1801.90264	573	1+
END IONS

###FS:    #m/z: 530.78714 #charge   2
###MaxRes:#m/z:  0.00000 #charge-128
###MS: 1189
###MSMS: 1191
BEGIN IONS
TITLE=Cmpd 409, AutoMSn(530.7871), 20.1 min
RTINSECONDS=1207.91
SCANS=MS: 1189 MSMS: 1191
PEPMASS=530.78714	45281
CHARGE=2+
329.15448	272	
346.18223	446	
390.20840	1653	1+
425.22824	382	1+
438.20223	239	
443.24001	632	
459.21306	251	
471.21982	269	
473.19414	487	
487.19423	550	
490.23243	410	1+
493.25120	2732	1+
505.23512	2885	1+
506.56200	287	
515.33604	346	
516.29148	515	1+
527.30716	305	
528.27080	934	1+
530.27656	800	1+
532.29279	1257	1+
543.72547	348	
544.21902	774	
552.73458	472	
553.23718	454	1+
590.25916	430	1+
606.23574	284	
608.27714	4422	1+
616.30541	417	1+
618.32023	4919	1+
628.28836	438	1+
642.29204	410	
642.79487	415	
650.79952	472	
716.32813	251	
733.34479	8821	1+
743.41535	572	
836.30380	581	1+
844.40482	240	
845.97771	433	
846.42747	12711	1+
846.43640	655	1+
854.30503	434	1+
856.04975	312	
865.00903	386	
893.43879	281	
946.35983	1669	1+
963.39317	804	1+
974.36732	2280	1+
991.38345	1710	1+
END IONS

###FS:    #m/z: 856.45997 #charge   3
###MaxRes:#m/z:  0.00000 #charge-128
###MS: 1189
###MSMS: 1192
BEGIN IONS
TITLE=Cmpd 410, AutoMSn(856.4600), 20.1 min
RTINSECONDS=1208.41
SCANS=MS: 1189 MSMS: 1192
PEPMASS=856.45997	20229
CHARGE=3+
366.14333	118	
464.23624	115	
540.25795	116	
558.28351	157	
572.74658	116	
630.52110	116	
653.35658	135	
666.33312	115	
678.82268	123	
702.70374	124	
722.88311	113	
731.85473	124	
780.40035	121	
780.88765	114	
845.76058	129	
850.77184	354	1+
853.41319	566	1+
853.76271	300	1+
854.12792	157	
855.85660	313	
856.09265	337	
856.45145	3808	1+
856.79072	3233	1+
857.12861	2075	1+
859.66281	119	
862.09373	118	
863.43609	121	
867.36162	112	
971.44134	114	
979.44566	120	
1063.26288	119	
1713.89668	1124	1+
END IONS

###FS:    #m/z: 670.84853 #charge   2
###MaxRes:#m/z:  0.00000 #charge-128
###MS: 1193
###MSMS: 1194
BEGIN IONS
TITLE=Cmpd 411, AutoMSn(670.8485), 20.2 min
RTINSECONDS=1211.43
SCANS=MS: 1193 MSMS: 1194
PEPMASS=670.84853	35109
CHARGE=2+
432.25399	4411	1+
457.76297	792	
531.32296	5005	1+
564.44153	641	
642.37017	773	
659.37570	2932	1+
669.85574	1526	
670.35608	1389	
728.45052	4690	1+
745.35591	621	
783.36354	661	
1340.69115	71820	1+
END IONS

###FS:    #m/z: 673.80528 #charge   2
###MaxRes:#m/z:  0.00000 #charge-128
###MS: 1193
###MSMS: 1195
BEGIN IONS
TITLE=Cmpd 412, AutoMSn(673.8053), 20.2 min
RTINSECONDS=1211.93
SCANS=MS: 1193 MSMS: 1195
PEPMASS=673.80528	33704
CHARGE=2+
364.72816	1708	
432.25730	4785	1+
531.32439	5145	1+
659.37769	2142	
667.33699	992	
667.83979	1058	
669.84105	2975	
670.03757	1005	
670.34106	2411	
672.68636	1428	
673.03042	915	
673.80999	3365	
674.04940	4768	
674.58107	1134	
674.97331	924	
676.34821	1355	
721.29460	1171	
783.37356	1237	
1340.69361	112605	1+
END IONS

###FS:    #m/z: 642.59852 #charge   3
###MaxRes:#m/z:  0.00000 #charge-128
###MS: 1193
###MSMS: 1196
BEGIN IONS
TITLE=Cmpd 413, AutoMSn(642.5985), 20.2 min
RTINSECONDS=1212.44
SCANS=MS: 1193 MSMS: 1196
PEPMASS=642.59852	38436
CHARGE=3+
330.13879	539	
341.20053	372	1+
394.16021	310	1+
410.17339	299	1+
432.24021	281	1+
463.21265	324	1+
468.25349	248	1+
471.24626	370	
475.22252	396	1+
478.24734	302	1+
482.25713	242	
500.79914	325	
501.29700	510	
512.29419	578	1+
517.30690	566	1+
520.86666	558	
523.24094	292	
530.32749	444	
531.31777	1034	1+
533.26603	394	1+
540.27588	429	1+
549.30380	315	
549.80574	250	
560.57639	279	
569.31329	240	
592.28265	343	1+
604.28261	438	1+
610.30778	225	1+
613.32483	267	1+
615.54937	214	1+
618.31647	255	1+
621.30492	905	1+
627.34892	398	1+
630.82920	452	
634.28508	579	1+
636.00384	314	1+
636.33116	585	1+
638.34936	439	
639.03775	481	1+
639.33765	2337	1+
640.68562	642	
641.03007	717	1+
642.33526	3787	1+
642.83842	1195	1+
645.66065	214	1+
646.80589	276	
647.66385	245	
653.34561	286	
656.33204	225	1+
659.37465	746	1+
670.32817	368	1+
677.03693	629	
677.36863	273	
684.32345	254	1+
703.33836	226	1+
708.37979	273	1+
713.75437	268	1+
714.35596	617	1+
741.86400	249	1+
744.36604	317	1+
745.07358	402	1+
746.75612	2510	1+
747.08538	3149	1+
747.41981	1423	
753.37755	353	1+
755.39422	1126	1+
757.48781	437	1+
767.44489	311	
770.39070	270	1+
779.05515	206	1+
780.40802	340	1+
784.41257	349	1+
803.44474	718	1+
803.77332	1029	1+
804.10679	684	1+
820.35028	744	1+
832.79047	310	
833.42050	497	1+
834.91252	256	1+
837.40331	241	1+
839.46507	268	1+
868.48925	775	1+
923.55162	268	1+
954.49473	253	1+
979.51589	336	1+
996.54346	1476	1+
1008.03759	376	
1015.04160	246	
1115.58767	557	1+
1119.60056	687	1+
1123.58500	587	1+
1175.60825	2454	1+
1184.55550	438	1+
1244.63757	902	1+
1254.59104	478	1+
1261.66142	984	1+
1272.62800	575	1+
1276.66350	1962	1+
1282.66042	3385	1+
1284.18289	1700	1+
1293.66076	518	1+
1331.67372	2584	1+
1529.78553	552	1+
1669.83992	412	1+
1687.86613	587	1+
END IONS

###FS:    #m/z: 670.84933 #charge   2
###MaxRes:#m/z:  0.00000 #charge-128
###MS: 1197
###MSMS: 1198
BEGIN IONS
TITLE=Cmpd 414, AutoMSn(670.8493), 20.3 min
RTINSECONDS=1215.46
SCANS=MS: 1197 MSMS: 1198
PEPMASS=670.84933	84563
CHARGE=2+
432.25395	3627	
457.76118	1666	
531.32331	4320	
659.37864	1933	
669.85188	2168	
670.34588	2103	
728.45349	8658	1+
1340.69364	149144	1+
END IONS

###FS:    #m/z: 551.64526 #charge   3
###MaxRes:#m/z:  0.00000 #charge-128
###MS: 1197
###MSMS: 1199
BEGIN IONS
TITLE=Cmpd 415, AutoMSn(551.6453), 20.3 min
RTINSECONDS=1215.96
SCANS=MS: 1197 MSMS: 1199
PEPMASS=551.64526	42015
CHARGE=3+
315.70133	770	
402.27973	1053	
468.27266	467	
480.26188	723	
480.60265	571	
498.27078	438	
498.60447	680	
498.93908	564	
504.26201	568	
512.27606	502	
517.30739	5739	1+
517.95945	483	
523.27067	437	
541.80334	572	
545.64146	1342	1+
545.97606	1624	1+
546.30322	854	
547.30408	775	
548.29572	1420	1+
550.30327	2357	1+
550.96827	628	
551.64518	18526	1+
551.97611	13297	1+
552.30603	10381	1+
580.28031	739	1+
605.85540	722	
606.35717	535	
630.39198	2613	1+
662.87594	444	
663.37012	689	
698.87130	463	
737.35748	633	
777.46136	910	1+
777.46884	847	
864.49146	2951	1+
935.53806	611	
1082.58513	437	
1420.75812	1504	1+
1438.77994	9412	1+
END IONS

###FS:    #m/z: 598.29725 #charge   3
###MaxRes:#m/z:  0.00000 #charge-128
###MS: 1197
###MSMS: 1200
BEGIN IONS
TITLE=Cmpd 416, AutoMSn(598.2972), 20.3 min
RTINSECONDS=1216.46
SCANS=MS: 1197 MSMS: 1200
PEPMASS=598.29725	35245
CHARGE=3+
353.13834	366	
371.15108	580	1+
399.14850	433	1+
406.77826	329	
444.19979	244	1+
456.19646	362	1+
462.24213	247	
487.23207	304	1+
490.25137	381	1+
492.24132	415	1+
495.93182	337	
499.23473	378	1+
509.25526	349	
512.21395	607	1+
520.24715	287	1+
524.27426	252	1+
527.30900	384	
531.28011	467	1+
534.88605	429	
536.25836	249	1+
540.22345	231	1+
543.26940	258	
544.77856	383	1+
546.26766	273	1+
550.27289	277	1+
556.25917	277	1+
558.26155	945	1+
566.28146	232	1+
569.79340	207	1+
578.00222	380	1+
578.30485	576	1+
578.64118	302	
583.29021	520	1+
585.29845	999	1+
589.78910	313	
590.04079	276	1+
594.28740	2298	1+
595.71536	283	1+
598.59094	330	1+
599.32368	1387	1+
600.82741	724	1+
600.99208	256	
601.32257	2335	1+
605.28598	347	1+
614.30111	381	1+
621.31897	239	
622.32269	548	1+
629.30899	263	1+
633.32234	322	1+
636.32086	848	1+
636.82556	278	
638.81660	238	
641.25538	246	
642.24103	377	1+
645.33767	320	1+
653.32344	384	1+
658.66943	492	1+
659.00583	1138	1+
659.33136	1257	1+
670.33489	301	1+
674.32170	219	1+
677.32409	270	
679.32906	282	1+
686.32040	910	1+
688.30619	359	
690.33382	309	1+
692.86416	514	1+
693.38329	482	1+
696.01914	579	1+
696.34402	430	1+
702.17113	1113	1+
702.36803	2772	1+
702.68596	258	
709.34764	262	1+
714.36399	299	1+
721.02287	255	
725.69707	1708	1+
726.03125	1210	
726.36558	929	1+
729.68994	296	1+
730.37101	416	1+
734.34220	259	
736.34764	349	1+
742.88203	828	1+
750.39419	381	1+
757.70701	445	1+
758.31745	356	1+
759.02755	237	
763.72973	497	1+
764.38257	769	1+
773.40633	1303	1+
784.36967	252	1+
785.51515	220	1+
789.36470	768	1+
791.33533	333	1+
797.41233	276	1+
801.34838	1108	1+
806.35722	220	1+
810.85884	615	
862.42044	236	1+
887.44038	492	1+
895.44586	235	1+
899.40610	315	1+
903.45848	798	1+
990.32738	224	1+
991.48662	225	1+
999.03508	435	
1017.51224	228	
1042.57436	665	1+
1143.58581	805	1+
1177.10931	360	1+
1181.55296	465	1+
1186.58968	1273	1+
1187.06082	816	1+
1188.57830	1044	1+
1192.54935	1009	1+
1194.59540	1815	1+
1196.61733	1800	1+
1202.63737	1116	1+
1421.74496	599	1+
1485.76608	2343	1+
1489.74411	722	1+
1520.82623	539	1+
1584.82534	1749	1+
1731.90691	956	1+
END IONS

###FS:    #m/z: 670.85021 #charge   2
###MaxRes:#m/z:  0.00000 #charge-128
###MS: 1201
###MSMS: 1202
BEGIN IONS
TITLE=Cmpd 417, AutoMSn(670.8502), 20.3 min
RTINSECONDS=1219.51
SCANS=MS: 1201 MSMS: 1202
PEPMASS=670.85021	119712
CHARGE=2+
432.25404	2861	
457.76411	2464	
531.32078	3402	
659.38585	2014	
669.84324	4035	
670.34831	3254	
728.45218	11938	1+
1340.69529	199379	1+
END IONS

###FS:    #m/z: 551.64514 #charge   3
###MaxRes:#m/z:  0.00000 #charge-128
###MS: 1201
###MSMS: 1203
BEGIN IONS
TITLE=Cmpd 418, AutoMSn(551.6451), 20.3 min
RTINSECONDS=1220.01
SCANS=MS: 1201 MSMS: 1203
PEPMASS=551.64514	43516
CHARGE=3+
315.69867	487	
402.27886	1322	1+
438.73359	370	
470.28416	390	
480.26114	848	
480.60438	706	
498.60421	823	
504.25609	375	
517.30599	5341	1+
517.95721	736	
518.65022	413	
529.28120	566	1+
536.27636	561	1+
541.79915	576	
545.64472	1614	1+
545.97064	1188	1+
546.30391	567	
547.29444	1869	1+
550.30219	2146	1+
550.97573	552	
551.64426	15260	1+
551.97737	11695	1+
552.30467	8539	1+
552.80800	447	
571.30457	709	1+
581.29367	520	
591.31902	512	
620.34030	384	
630.39486	2285	1+
638.70923	490	
638.82502	375	
662.86594	587	
663.37047	498	
698.86423	579	
777.45931	2065	1+
789.41910	397	
864.49597	2383	1+
876.45200	517	
935.53569	1120	1+
1024.52360	386	
1082.59853	397	
1210.69021	1069	1+
1421.75929	1486	1+
1438.78273	8874	1+
END IONS

###FS:    #m/z: 783.87359 #charge   2
###MaxRes:#m/z:  0.00000 #charge-128
###MS: 1201
###MSMS: 1204
BEGIN IONS
TITLE=Cmpd 419, AutoMSn(783.8736), 20.3 min
RTINSECONDS=1220.51
SCANS=MS: 1201 MSMS: 1204
PEPMASS=783.87359	33580
CHARGE=2+
359.21057	151	
366.14044	161	
372.13381	299	1+
390.15870	258	
395.12432	311	
412.14008	370	1+
414.20025	207	1+
430.15654	683	1+
437.21091	144	
439.71748	176	
447.18234	936	1+
460.25569	242	
506.22523	148	
525.23883	228	1+
540.21097	250	
543.24819	610	1+
547.24815	277	1+
551.00518	168	
551.27368	274	
558.20097	516	1+
566.75952	164	
573.34825	179	
576.22577	825	1+
589.30705	159	
589.80352	145	
636.28086	319	1+
645.31530	374	1+
660.30182	254	1+
664.33888	898	1+
672.27749	302	
689.31539	693	1+
710.84582	519	
711.35058	235	
777.85121	192	
779.35662	1695	1+
780.83948	317	1+
789.74300	322	1+
850.43625	200	
871.93688	153	
878.43600	2205	1+
963.51915	184	
991.51686	1289	1+
1120.56092	1672	1+
1131.69255	744	
1177.56740	262	
1420.67541	194	
1531.72257	363	1+
1550.73160	667	1+
1565.72583	700	1+
END IONS

###FS:    #m/z: 646.81239 #charge   3
###MaxRes:#m/z:  0.00000 #charge-128
###MS: 1205
###MSMS: 1206
BEGIN IONS
TITLE=Cmpd 420, AutoMSn(646.8124), 20.4 min
RTINSECONDS=1223.55
SCANS=MS: 1205 MSMS: 1206
PEPMASS=646.81239	35436
CHARGE=3+
342.20319	320	
361.15138	279	1+
372.17272	237	1+
376.14922	228	1+
379.16179	798	1+
390.19551	381	
395.78077	334	
402.22837	1500	1+
421.17173	1021	1+
432.25071	672	1+
435.19270	290	1+
442.20878	343	1+
463.20628	255	1+
471.24311	370	1+
477.18241	401	1+
480.21141	330	1+
489.24883	295	1+
501.25887	2080	1+
501.59437	1343	
501.92257	460	
505.24940	485	1+
517.29919	313	1+
530.28630	1902	1+
530.60647	408	
534.24650	281	1+
537.26900	946	1+
540.02505	232	1+
546.26345	287	1+
551.29285	223	1+
553.28015	268	1+
562.82084	247	1+
564.28032	632	1+
570.28581	360	1+
572.26493	1124	1+
577.27499	392	1+
579.27112	311	1+
588.96824	296	
589.27499	848	1+
593.28676	544	1+
601.24975	228	1+
608.28473	270	1+
610.63444	383	1+
610.94854	387	1+
611.29270	432	1+
612.63680	653	1+
612.96787	418	
613.32882	824	1+
628.31376	397	1+
630.04422	345	1+
633.63080	514	1+
634.28926	830	1+
636.28790	639	1+
637.30840	1319	1+
641.57157	1571	1+
641.81728	671	
642.82076	3753	1+
643.06243	1441	1+
643.32331	2696	1+
644.66350	744	1+
646.06215	574	
646.32705	928	
646.53467	351	
649.65087	642	1+
650.32237	2099	1+
651.00312	509	
657.32316	250	1+
659.36982	680	1+
670.96554	229	1+
681.34974	202	1+
686.98664	377	
687.33925	1046	1+
687.67475	424	
688.00872	643	1+
692.67438	538	1+
693.00601	1257	1+
693.34703	1175	1+
696.33949	378	1+
698.68286	254	1+
702.84403	468	
703.35179	864	1+
711.32065	258	1+
714.39508	301	1+
718.34340	238	1+
721.33966	340	1+
723.34993	546	
730.02230	533	
730.35872	865	1+
730.69457	388	
734.33140	385	1+
736.03242	1750	1+
736.35379	1956	1+
736.69327	707	
741.11352	262	1+
741.36852	364	1+
743.84742	254	1+
746.74256	813	1+
747.08891	1089	1+
747.41147	763	1+
749.36187	273	1+
758.35290	279	1+
758.69653	313	
760.34651	338	1+
780.39203	364	1+
784.38190	294	1+
784.70334	536	1+
785.04733	383	1+
789.71603	396	
790.38369	6292	1+
790.71606	5270	1+
791.05276	3601	1+
803.09359	318	1+
803.42674	483	1+
803.75958	380	1+
820.35749	890	1+
827.38958	449	
827.73049	576	
828.05761	311	
833.42229	404	1+
841.44324	430	1+
855.38661	238	1+
872.40009	210	1+
874.40872	277	1+
878.41001	237	1+
969.42341	258	1+
982.51128	285	1+
985.41948	370	1+
1119.58382	620	1+
1197.56974	432	1+
1232.58082	437	1+
1234.60831	671	1+
1241.61559	1455	1+
1249.59997	1367	1+
1259.60349	901	1+
1275.10059	1362	1+
1275.63170	1196	1+
1283.62520	4766	1+
1292.63092	3828	1+
1293.12205	2791	1+
1295.66775	2059	1+
1331.70302	661	1+
1375.67409	820	1+
1447.68037	829	1+
1501.75539	5137	1+
1506.70654	791	1+
1532.76161	434	1+
1575.74011	418	1+
1587.76145	2815	1+
1618.72621	720	1+
1635.79864	727	1+
1733.85632	704	1+
1764.81717	1568	1+
1835.85956	1802	1+
1897.86856	440	1+
END IONS

###FS:    #m/z: 862.07768 #charge   3
###MaxRes:#m/z:  0.00000 #charge-128
###MS: 1205
###MSMS: 1207
BEGIN IONS
TITLE=Cmpd 421, AutoMSn(862.0777), 20.4 min
RTINSECONDS=1224.06
SCANS=MS: 1205 MSMS: 1207
PEPMASS=862.07768	26478
CHARGE=3+
366.15036	275	
379.16361	175	
430.16403	176	
572.25251	186	
671.34532	233	
749.34292	184	
790.38626	378	1+
790.73722	237	
805.44146	176	
810.90213	212	
813.76276	400	
817.82965	353	
824.39368	181	
830.07436	283	
830.39549	462	1+
830.72563	365	
850.41760	272	1+
856.41210	193	
856.75070	243	
857.09413	268	
857.43395	831	1+
859.77528	422	1+
861.40999	554	
861.75034	349	
862.07996	7754	1+
862.40868	8342	1+
862.74105	6669	1+
864.86837	187	
866.72519	516	1+
867.40001	421	1+
868.08194	253	
868.93790	263	
918.93931	214	
958.47780	271	1+
1057.52197	184	
1185.57880	196	
1588.75658	642	1+
1716.89301	520	1+
1729.82510	691	1+
1898.91383	824	1+
END IONS

###FS:    #m/z: 505.27091 #charge   2
###MaxRes:#m/z:  0.00000 #charge-128
###MS: 1205
###MSMS: 1208
BEGIN IONS
TITLE=Cmpd 422, AutoMSn(505.2709), 20.4 min
RTINSECONDS=1224.56
SCANS=MS: 1205 MSMS: 1208
PEPMASS=505.27091	28848
CHARGE=2+
330.13124	160	
353.20627	207	
360.20918	171	
367.18246	286	1+
381.15654	143	
392.21646	158	
409.22152	367	
420.17622	148	
425.71749	353	
437.20944	259	
438.20060	539	1+
444.25581	238	
464.20088	277	1+
472.27395	160	
480.23307	1031	1+
486.26054	419	1+
487.54028	327	
488.26834	610	1+
501.27977	377	
502.28709	1064	1+
504.28772	1165	1+
506.28534	1323	1+
508.27315	879	1+
509.78146	367	
510.70953	450	
514.29526	168	
515.77583	766	1+
522.27266	327	1+
531.28686	178	
533.24619	280	1+
537.27293	210	
551.25654	1520	1+
561.05846	224	
606.33962	167	
609.25758	391	
618.31817	531	1+
636.34390	837	1+
647.29057	314	1+
652.35128	142	
655.78637	164	
664.33977	787	1+
666.29021	1131	1+
751.37632	252	
762.35497	361	1+
765.34445	376	1+
779.36576	5668	1+
850.43145	289	
878.43678	897	1+
964.49724	268	1+
END IONS

###FS:    #m/z: 646.81110 #charge   3
###MaxRes:#m/z:  0.00000 #charge-128
###MS: 1209
###MSMS: 1210
BEGIN IONS
TITLE=Cmpd 423, AutoMSn(646.8111), 20.5 min
RTINSECONDS=1227.59
SCANS=MS: 1209 MSMS: 1210
PEPMASS=646.81110	59411
CHARGE=3+
379.15848	492	
390.19712	606	1+
402.23456	601	1+
404.21307	388	
421.17167	1007	1+
432.24800	689	1+
471.23837	447	1+
497.27146	413	1+
501.25681	1498	1+
501.59221	782	
501.92430	445	
508.20971	522	1+
519.25151	362	1+
525.25889	377	
527.27783	310	1+
530.28323	612	1+
534.25867	503	1+
537.26146	1285	1+
543.27826	459	1+
557.27484	537	1+
561.27457	407	1+
564.28830	420	1+
569.29013	619	1+
572.25666	795	1+
588.29104	932	1+
600.30381	515	1+
612.63700	854	1+
612.96669	850	1+
613.29656	426	
614.35464	1075	1+
618.30107	462	1+
620.82218	1271	1+
621.30440	650	
625.01804	505	1+
625.30885	738	1+
629.32300	516	1+
629.81389	833	1+
631.05172	567	
633.55435	360	
634.30074	1380	1+
635.63542	545	
641.82259	671	
642.06353	436	
642.32854	1069	
643.03648	3721	1+
644.33256	3451	1+
644.66158	1295	1+
646.58807	1387	1+
646.81447	1873	
647.04867	2585	1+
650.32061	1930	1+
650.64841	534	
650.98920	574	
659.36398	374	1+
677.35349	513	1+
687.00656	1296	1+
687.33527	1352	1+
687.68182	523	
693.00791	1515	1+
693.35010	1815	1+
693.67822	832	
698.34739	435	1+
705.31848	513	1+
723.34960	1624	1+
729.67721	572	1+
730.02426	729	1+
730.34952	931	1+
736.02653	2254	1+
736.35664	2598	1+
736.69960	1123	
746.75360	681	1+
747.08529	547	
747.37239	918	1+
752.66337	365	1+
753.36337	821	1+
778.40292	351	
784.71601	531	1+
785.03895	642	
785.38234	642	1+
790.05923	540	
790.38099	9873	1+
790.71460	8230	1+
791.04763	6225	1+
794.72305	881	1+
796.04684	460	
804.09949	446	1+
818.40162	406	
820.37237	543	1+
827.39417	940	1+
827.72338	562	1+
994.45989	502	1+
1240.10178	1258	1+
1261.61772	847	1+
1275.08547	1353	1+
1275.61216	2202	1+
1284.12352	3608	1+
1284.61385	3153	1+
1288.66228	2037	1+
1293.63998	5926	1+
1315.67630	490	1+
1404.70113	860	1+
1483.71180	520	1+
1501.75855	2786	1+
1507.73545	802	1+
1587.76201	1618	1+
1763.80592	1499	1+
1835.87036	2708	1+
END IONS

###FS:    #m/z: 862.07669 #charge   3
###MaxRes:#m/z:  0.00000 #charge-128
###MS: 1209
###MSMS: 1211
BEGIN IONS
TITLE=Cmpd 424, AutoMSn(862.0767), 20.5 min
RTINSECONDS=1228.09
SCANS=MS: 1209 MSMS: 1211
PEPMASS=862.07669	45415
CHARGE=3+
366.13396	202	
480.23466	190	
557.79834	203	
572.23753	208	
750.34243	175	
790.71714	241	
794.38796	408	1+
821.33157	192	
830.06394	286	
830.40786	397	
830.74489	186	
856.76590	732	1+
857.10223	574	1+
857.42816	506	
861.42556	564	
861.75469	615	
862.07705	9202	1+
862.41045	10418	1+
862.74186	5811	1+
867.42221	221	
868.06276	228	
950.47864	261	
1716.80439	649	1+
1727.83874	1378	1+
1835.87003	582	1+
END IONS

###FS:    #m/z: 371.22614 #charge   1
###MaxRes:#m/z:  0.00000 #charge-128
###MS: 1209
###MSMS: 1212
BEGIN IONS
TITLE=Cmpd 425, AutoMSn(371.2261), 20.5 min
RTINSECONDS=1228.59
SCANS=MS: 1209 MSMS: 1212
PEPMASS=371.22614	20704
CHARGE=1+
338.26450	276	
351.19141	105	
354.26526	160	
356.27373	237	
END IONS

###FS:    #m/z: 646.81191 #charge   3
###MaxRes:#m/z:  0.00000 #charge-128
###MS: 1213
###MSMS: 1214
BEGIN IONS
TITLE=Cmpd 426, AutoMSn(646.8119), 20.5 min
RTINSECONDS=1231.61
SCANS=MS: 1213 MSMS: 1214
PEPMASS=646.81191	51456
CHARGE=3+
375.18175	316	1+
379.16274	641	1+
390.18388	433	1+
404.22854	355	1+
421.17476	1466	1+
432.25977	304	
447.20610	281	1+
459.19865	229	1+
463.20606	264	1+
471.22825	251	1+
501.25913	847	1+
501.92558	386	
513.22886	305	1+
517.29026	417	1+
519.24927	344	1+
521.23583	412	1+
525.27428	257	1+
528.27093	317	1+
530.26726	328	
531.30794	466	1+
534.24847	310	
537.26619	1592	1+
546.25557	333	1+
548.60080	321	
550.96421	222	1+
555.29021	248	1+
557.25077	411	1+
563.80039	253	
564.29191	262	1+
566.29609	435	1+
569.25986	595	1+
573.27902	334	1+
577.28760	343	1+
577.61327	210	1+
586.28147	260	1+
588.95017	249	
589.29486	459	1+
592.05875	221	1+
593.27957	674	1+
596.35036	246	1+
601.26656	331	1+
605.29684	284	1+
606.59287	255	1+
607.32510	308	1+
612.30155	419	1+
612.63642	655	
612.97302	323	
614.38456	1596	1+
618.26205	273	1+
620.28305	683	1+
620.81532	430	
621.31722	848	1+
625.29458	897	1+
629.31158	698	1+
629.55040	260	1+
631.55550	320	1+
632.95978	220	1+
633.29690	330	
633.54809	419	1+
633.79756	260	
634.30374	609	1+
636.28192	679	1+
636.67806	269	1+
639.65850	261	
640.30966	293	1+
641.04572	622	1+
642.31965	860	
643.02331	2936	1+
643.66725	1544	1+
644.33525	3996	1+
647.32016	3551	1+
647.98706	445	1+
648.65508	280	1+
650.32823	1357	1+
650.65359	804	1+
650.99354	455	1+
656.30259	253	1+
659.36815	286	1+
661.31435	307	1+
676.34095	253	1+
680.33586	468	1+
686.65903	399	1+
687.00024	511	1+
687.33789	1186	1+
693.00983	1130	1+
693.33735	627	1+
693.67681	570	1+
705.32748	256	1+
705.87517	363	1+
709.38378	214	1+
715.35762	415	1+
723.35012	905	1+
727.46604	268	1+
730.02938	809	1+
730.35401	732	
730.68586	755	
735.34296	445	
736.02075	1433	1+
736.35372	1773	1+
736.69552	1446	1+
738.86835	256	
746.05485	431	1+
747.42180	353	1+
749.34846	613	1+
750.88869	586	1+
754.38179	597	1+
765.29724	537	
771.36588	737	1+
777.71593	307	1+
778.09085	311	1+
778.36969	502	1+
784.38444	434	1+
785.03615	415	
785.90289	251	1+
790.02535	288	
790.38079	6718	1+
790.71326	5871	1+
791.04803	3118	1+
794.38182	1450	1+
795.71171	282	
796.04401	453	1+
801.37774	329	1+
815.39919	355	1+
820.37390	550	1+
827.40000	758	1+
827.71596	591	
828.05124	308	
833.39571	573	1+
845.38844	304	1+
857.41649	342	1+
895.45121	403	1+
915.46431	229	1+
929.55010	336	
994.46229	364	1+
1100.54167	345	1+
1202.56043	472	1+
1260.08652	695	1+
1260.59658	862	1+
1266.98985	509	1+
1272.61735	582	1+
1275.10585	1165	1+
1275.62213	1852	1+
1283.09720	2631	1+
1284.62343	3243	1+
1288.66559	2100	1+
1292.11537	2312	1+
1292.61733	3265	1+
1296.67155	1343	1+
1300.64327	948	1+
1501.74857	1813	1+
1540.67007	481	1+
1575.76404	353	1+
1635.78891	662	1+
1729.80671	619	1+
1763.81178	1442	1+
1817.85985	350	1+
1835.87956	1977	1+
END IONS

###FS:    #m/z: 862.07760 #charge   3
###MaxRes:#m/z:  0.00000 #charge-128
###MS: 1213
###MSMS: 1215
BEGIN IONS
TITLE=Cmpd 427, AutoMSn(862.0776), 20.5 min
RTINSECONDS=1232.11
SCANS=MS: 1213 MSMS: 1215
PEPMASS=862.07760	36444
CHARGE=3+
366.13869	368	1+
374.17763	166	
421.16846	128	
479.73833	344	1+
521.25395	209	1+
572.25725	312	1+
590.23053	131	
594.29183	334	
693.34157	181	
749.35220	160	
790.71229	148	
796.37803	167	
830.38695	226	
831.61494	128	
841.25570	213	
847.41594	151	
853.37971	233	1+
854.90668	126	
855.43641	355	1+
857.41944	649	1+
858.82017	128	
859.10371	142	
859.25350	136	
859.53127	135	
860.42696	525	1+
861.04588	146	
861.73418	159	
862.07776	5146	1+
862.41197	6249	1+
862.74014	3819	1+
863.89905	528	1+
864.30170	179	
865.40469	772	1+
867.74245	163	
868.07433	147	
868.61303	225	
918.95080	164	
1104.03677	131	
END IONS

###FS:    #m/z: 704.35099 #charge   3
###MaxRes:#m/z:  0.00000 #charge-128
###MS: 1213
###MSMS: 1216
BEGIN IONS
TITLE=Cmpd 428, AutoMSn(704.3510), 20.5 min
RTINSECONDS=1232.62
SCANS=MS: 1213 MSMS: 1216
PEPMASS=704.35099	26228
CHARGE=3+
336.15802	283	1+
347.16177	417	1+
371.18670	320	1+
382.16931	503	1+
391.19359	221	
395.78448	477	
407.18978	648	1+
419.22272	350	
424.22039	219	1+
441.21704	288	1+
455.22787	785	1+
465.20732	497	1+
472.27955	222	
473.19027	703	
479.48738	252	
480.23326	338	1+
481.21014	1046	1+
486.26099	278	
490.22200	513	1+
494.23254	1442	1+
516.25034	434	1+
526.26672	697	1+
529.73566	229	
533.75682	237	1+
536.24903	520	1+
538.73442	585	1+
543.72210	480	
554.26264	1076	1+
563.29437	252	1+
569.32513	1685	1+
573.27870	374	1+
578.30033	805	1+
583.30402	667	1+
594.28508	546	1+
598.81150	282	
602.78191	260	1+
606.22945	236	
607.30659	400	1+
613.28693	269	1+
623.27408	313	1+
626.34277	3169	1+
628.82009	497	1+
639.31523	228	
647.31432	272	1+
649.31894	571	1+
655.33060	242	1+
660.32356	639	1+
667.32732	282	1+
669.32582	250	
681.32720	263	
684.35090	222	1+
689.31695	591	1+
692.64482	500	1+
693.33070	276	
698.33308	711	
698.65488	1763	1+
698.99029	1762	1+
699.33967	2680	1+
704.35286	1956	1+
704.66398	851	1+
704.99788	380	
708.36221	677	1+
722.35567	1639	1+
728.43454	237	1+
738.38096	290	1+
740.38490	3192	1+
749.53224	461	
751.35448	258	1+
762.34575	332	1+
774.38420	412	1+
793.38765	1384	1+
800.86434	299	1+
802.76918	386	
802.89037	305	
803.05711	266	
820.31264	379	1+
837.31524	642	1+
853.46964	2261	1+
863.21214	492	
874.40484	286	1+
882.42124	449	1+
889.39884	305	1+
894.42931	2380	1+
903.41642	212	1+
915.37166	220	
924.49908	2917	1+
929.43577	446	1+
932.39646	249	1+
933.41040	331	
946.36404	2198	1+
956.35485	281	1+
963.41024	1027	1+
968.53163	473	1+
973.36081	3872	1+
974.35395	308	1+
988.43330	618	1+
989.46810	260	1+
991.39028	2388	1+
1007.51392	1537	1+
1060.48393	547	1+
1070.46089	505	1+
1087.49415	3120	1+
1104.47484	1354	1+
1131.69776	658	
1149.57669	859	1+
1158.60185	1686	1+
1197.60657	1165	1+
1200.53548	1456	1+
1217.54709	1663	1+
1236.59786	428	1+
1248.64017	694	1+
1283.58053	1002	1+
1301.56512	1153	1+
1327.63697	546	1+
1355.66177	541	1+
1370.65359	739	1+
1388.67336	1374	1+
1398.69576	2136	1+
1403.70386	1226	1+
1409.71632	1430	1+
1434.73364	820	1+
1487.69270	441	1+
END IONS

###FS:    #m/z: 519.28010 #charge   3
###MaxRes:#m/z:  0.00000 #charge-128
###MS: 1217
###MSMS: 1218
BEGIN IONS
TITLE=Cmpd 429, AutoMSn(519.2801), 20.6 min
RTINSECONDS=1235.63
SCANS=MS: 1217 MSMS: 1218
PEPMASS=519.28010	35407
CHARGE=3+
351.21103	498	
364.72913	408	
379.20975	530	
414.23064	388	
418.21368	424	
466.24611	901	1+
497.26085	543	1+
506.27395	483	
515.30340	943	
516.28250	5699	1+
516.80103	639	
521.30068	427	
524.27775	341	
544.76217	843	
547.24467	1176	
556.28375	366	
562.31624	595	
566.65765	591	1+
566.98617	605	
567.32206	523	
575.35629	347	
579.32431	381	
585.32401	334	
660.32632	1124	1+
664.32774	579	
664.81770	407	
704.40303	842	1+
807.39552	345	
819.44402	6652	1+
829.71917	466	
864.41628	1867	1+
874.36804	542	1+
875.20676	385	
932.52077	1093	1+
951.45140	2306	1+
1027.48437	467	
1043.55969	2332	1+
1145.53443	3215	1+
1258.61260	2412	1+
1311.64292	1907	1+
1329.65626	22557	1+
1442.74134	3790	1+
END IONS

###FS:    #m/z: 539.28781 #charge   3
###MaxRes:#m/z:  0.00000 #charge-128
###MS: 1217
###MSMS: 1219
BEGIN IONS
TITLE=Cmpd 430, AutoMSn(539.2878), 20.6 min
RTINSECONDS=1236.13
SCANS=MS: 1217 MSMS: 1219
PEPMASS=539.28781	25949
CHARGE=3+
325.17403	249	1+
344.18657	450	1+
347.17075	256	1+
355.16499	486	1+
361.36594	324	
370.70962	217	
382.20805	438	1+
382.94581	226	
388.20415	285	1+
395.78010	453	
400.19960	365	1+
402.28038	938	
411.22591	430	1+
418.20555	1162	1+
423.21073	297	1+
425.01892	220	
432.24388	263	
436.24051	234	
446.25174	303	1+
453.25773	215	
456.29035	271	1+
458.23100	367	1+
468.26393	619	1+
471.25352	445	1+
475.22861	760	1+
475.50153	431	
480.22102	343	1+
482.24986	507	1+
483.50836	364	
485.26168	933	1+
490.24756	279	1+
494.23875	493	
497.25503	834	1+
500.27964	333	
517.30079	3199	1+
524.27308	286	1+
526.27758	448	1+
530.28202	1998	1+
530.77194	511	1+
534.30405	703	1+
536.29834	1328	1+
538.29631	2010	1+
541.28796	1564	1+
541.78429	319	1+
544.28842	565	1+
547.27107	286	
550.01239	576	1+
553.29599	614	1+
559.29583	232	
565.29555	575	1+
573.27945	934	1+
578.28857	512	1+
581.31265	242	
582.30980	768	1+
588.29253	216	
595.29740	282	
598.36150	356	1+
600.32371	339	1+
601.76936	299	1+
607.30018	387	1+
609.28735	879	1+
619.35340	382	1+
625.32054	375	1+
627.35314	421	1+
630.38720	1096	1+
634.31160	461	1+
642.32524	469	1+
653.32608	290	1+
659.34047	1325	1+
668.39631	212	
670.34248	412	1+
678.32831	455	1+
679.94444	283	
682.33787	447	1+
686.30831	640	1+
690.32660	294	1+
693.87133	402	1+
699.36358	509	1+
704.29873	318	1+
714.42242	266	1+
716.36647	7866	1+
720.39849	386	1+
725.35522	753	1+
728.44723	294	1+
740.40758	285	
765.39733	304	1+
776.44588	411	1+
777.44495	400	1+
782.44566	381	1+
786.37420	284	1+
794.40668	454	1+
807.44599	327	1+
812.42189	424	1+
829.44800	5902	1+
840.08001	418	
864.48269	903	1+
876.45306	310	1+
878.49062	531	1+
895.51591	3275	1+
912.46723	302	1+
930.50439	1132	1+
935.52984	510	1+
940.50867	335	1+
945.75236	657	
945.88557	346	
966.50699	293	1+
976.53613	334	1+
1010.53966	1624	1+
1025.52770	536	1+
1049.51025	693	1+
1061.56340	1776	1+
1082.60750	220	
1123.63369	2606	1+
1150.61792	464	1+
1235.67894	844	1+
END IONS

###FS:    #m/z: 704.34953 #charge   3
###MaxRes:#m/z:  0.00000 #charge-128
###MS: 1217
###MSMS: 1220
BEGIN IONS
TITLE=Cmpd 431, AutoMSn(704.3495), 20.6 min
RTINSECONDS=1236.64
SCANS=MS: 1217 MSMS: 1220
PEPMASS=704.34953	29818
CHARGE=3+
320.16965	332	1+
437.20391	209	1+
455.21730	976	1+
460.23612	203	
463.20728	205	
468.23132	244	1+
473.68734	234	
482.21166	258	
483.23023	658	1+
485.26423	353	1+
494.23408	534	1+
516.23029	346	1+
520.25113	496	1+
530.74050	232	
531.30128	315	1+
536.24944	318	
550.25130	457	1+
554.26341	1732	1+
559.13517	304	
563.80979	313	1+
566.25860	263	1+
569.31739	1589	1+
573.28470	301	1+
577.79496	244	1+
579.27515	203	
584.25671	279	1+
586.28037	334	1+
595.29459	296	
599.78710	1284	1+
608.79382	808	1+
615.29267	302	1+
618.93780	300	1+
621.76768	288	1+
626.34305	1934	1+
629.32817	318	
629.83808	351	1+
639.31447	418	1+
642.31027	779	1+
652.29109	311	1+
655.31205	349	1+
659.80515	370	
660.28733	632	1+
665.33873	265	1+
667.34459	786	1+
671.34036	303	1+
674.32531	338	1+
676.36078	263	
678.30797	421	1+
681.84639	279	1+
684.85001	337	
685.31512	1602	1+
687.99867	314	1+
692.31882	204	
692.65410	258	1+
693.01277	338	1+
693.32887	635	1+
693.85059	1173	1+
694.33946	1704	1+
697.05265	440	1+
698.33726	2248	
698.65660	5450	1+
698.99311	4116	
699.33830	2453	
701.02647	269	
702.07791	1208	1+
702.63880	1024	1+
702.86011	2857	1+
703.34388	1106	
704.34219	8704	1+
704.66849	4421	1+
705.00171	3019	
708.66435	346	1+
716.35384	669	1+
722.34779	1176	1+
729.33123	220	1+
736.34110	434	1+
740.38802	2530	1+
752.34653	400	1+
761.34528	235	1+
764.36973	360	1+
778.35500	376	1+
792.37810	739	1+
795.36909	231	
802.33069	305	1+
802.73246	240	
808.03392	213	1+
818.36963	217	
820.34689	352	1+
823.92521	315	1+
836.41423	265	1+
838.41317	628	1+
840.75169	256	1+
841.05009	294	1+
841.38684	226	
850.71701	367	
853.46517	1455	1+
854.03660	285	1+
859.37927	245	1+
873.41238	227	1+
894.43192	1156	1+
899.43204	274	1+
905.39910	317	1+
924.50723	1606	1+
933.38649	461	1+
947.35458	553	1+
968.49746	331	1+
973.37119	1770	1+
991.40001	981	1+
1007.51131	900	1+
1086.51794	1149	1+
1088.47251	1010	1+
1104.47318	1534	1+
1149.59276	856	1+
1158.60798	1868	1+
1195.61801	585	1+
1197.60709	891	1+
1200.52776	896	1+
1213.61695	800	1+
1217.54627	1841	1+
1223.57375	407	1+
1238.60176	428	1+
1248.64171	684	1+
1259.63495	681	1+
1282.58989	920	1+
1296.64348	507	1+
1300.58039	867	1+
1372.62872	1212	1+
1379.67543	703	1+
1384.64736	543	1+
1388.16668	362	1+
1389.68690	1591	1+
1392.29591	334	1+
1398.69814	6085	1+
1409.67981	4104	1+
1413.17819	455	1+
1413.70921	1881	1+
1417.68050	583	1+
1433.72559	846	1+
1501.70000	422	1+
1561.74541	532	1+
1599.76455	606	1+
1617.75397	708	1+
1648.85185	351	1+
1763.84356	763	1+
1861.82227	549	1+
1879.87144	342	1+
END IONS

###FS:    #m/z: 514.28153 #charge   1
###MaxRes:#m/z:  0.00000 #charge-128
###MS: 1221
###MSMS: 1222
BEGIN IONS
TITLE=Cmpd 432, AutoMSn(514.2815), 20.7 min
RTINSECONDS=1239.65
SCANS=MS: 1221 MSMS: 1222
PEPMASS=514.28153	35970
CHARGE=1+
303.18575	314	
328.18221	309	
351.21160	821	
356.21296	219	
358.16064	725	
361.24210	756	
364.46756	846	
367.58325	260	
371.09874	253	
379.20559	825	1+
389.20076	287	
391.72479	249	
395.21197	388	1+
405.23423	427	1+
407.17633	221	
418.19575	252	
422.22915	831	1+
431.22388	210	
433.21705	323	1+
439.23655	286	
441.20912	1656	1+
448.24969	290	
449.22368	512	1+
454.19688	206	
456.24184	506	1+
459.20726	1169	1+
462.28768	2125	1+
468.25490	357	1+
472.22415	237	
472.38951	261	
481.25104	313	1+
484.28454	602	1+
491.58885	277	
492.27719	217	
493.26720	439	1+
496.25775	252	
500.27810	414	1+
505.25432	850	1+
505.77282	309	
509.78450	217	
512.28730	953	1+
513.77025	302	
514.29182	4636	1+
END IONS

###FS:    #m/z: 644.10063 #charge   3
###MaxRes:#m/z:  0.00000 #charge-128
###MS: 1221
###MSMS: 1223
BEGIN IONS
TITLE=Cmpd 433, AutoMSn(644.1006), 20.7 min
RTINSECONDS=1240.15
SCANS=MS: 1221 MSMS: 1223
PEPMASS=644.10063	37165
CHARGE=3+
531.32003	547	
562.31632	809	
588.30155	657	
614.37541	1567	1+
615.82898	1845	
616.08424	1326	
616.32898	1659	
616.59681	669	
618.84890	574	
638.32173	1553	1+
638.55351	1234	1+
640.33517	1998	1+
642.32997	2521	1+
643.84980	10030	1+
644.10311	19458	1+
644.60387	15543	1+
648.34412	886	
658.85580	529	
680.70498	739	
681.04098	870	
681.36950	671	
687.35445	528	
687.63776	525	
693.01731	525	
723.71605	1000	
724.06466	1463	
724.38443	1615	
724.88374	656	
728.45401	2038	1+
740.40305	573	
778.07343	6447	1+
778.40558	7783	1+
778.74356	3467	
780.91440	650	
790.38327	2454	1+
790.71945	1817	
791.05239	2040	
895.52033	1575	1+
1276.63723	1896	1+
1278.64968	2504	1+
1279.17209	1888	1+
1284.15643	3480	1+
1284.65863	4599	1+
1287.70157	29768	1+
1291.65480	2346	1+
1293.14401	1620	1+
1504.77664	6125	1+
1505.26870	5830	1+
END IONS

###FS:    #m/z: 519.28087 #charge   3
###MaxRes:#m/z:  0.00000 #charge-128
###MS: 1221
###MSMS: 1224
BEGIN IONS
TITLE=Cmpd 434, AutoMSn(519.2809), 20.7 min
RTINSECONDS=1240.65
SCANS=MS: 1221 MSMS: 1224
PEPMASS=519.28087	37799
CHARGE=3+
328.18203	532	
379.20504	544	
416.21408	790	
441.19547	919	
459.21264	634	
462.29156	1515	
506.28046	1085	1+
514.28862	1428	1+
516.29462	7979	1+
516.79961	1577	
520.28550	1779	1+
542.97260	1859	1+
543.30740	828	
543.64084	644	
544.76345	813	
547.25032	864	
550.03888	560	
554.28879	723	
556.32365	521	
561.31394	788	1+
566.65372	6418	1+
566.98877	6049	
567.32309	2999	
575.37133	2128	1+
598.33485	555	
599.67505	2132	1+
600.01213	1535	
600.34741	986	
631.31529	530	
648.32493	640	
660.32262	637	
704.41594	3238	1+
728.45197	3560	1+
777.37672	2457	1+
801.43073	947	1+
810.86397	623	
817.43042	661	
819.44464	27643	1+
864.41473	865	
914.51244	2738	1+
932.52579	8446	1+
951.45345	1993	1+
1043.55980	5173	1+
1145.53760	3117	1+
1258.62442	2085	1+
1311.65584	2138	1+
1329.65782	17939	1+
1442.74652	4054	1+
END IONS

###FS:    #m/z: 515.88530 #charge   3
###MaxRes:#m/z:  0.00000 #charge-128
###MS: 1225
###MSMS: 1226
BEGIN IONS
TITLE=Cmpd 435, AutoMSn(515.8853), 20.7 min
RTINSECONDS=1243.68
SCANS=MS: 1225 MSMS: 1226
PEPMASS=515.88530	72788
CHARGE=3+
344.17574	434	
346.07865	516	
351.20545	466	
358.15972	1136	1+
361.24050	1368	1+
364.46762	1133	
379.20618	465	
418.20423	450	
441.20318	3000	1+
444.28206	438	
449.20981	604	1+
457.24051	480	
459.21605	1985	1+
462.28758	3432	1+
484.28850	967	1+
494.24930	569	1+
501.30442	567	1+
512.28029	1251	1+
513.78275	434	
514.29273	3168	1+
516.28059	2800	1+
520.29663	585	
533.95338	466	
534.27639	466	
535.25835	968	1+
542.97509	509	
543.29203	957	1+
544.75900	767	
547.23969	436	
554.28731	1991	1+
556.31040	1113	1+
560.28543	506	1+
564.26431	602	
566.65499	3468	1+
566.98958	1865	
567.32282	1254	
572.28840	1648	1+
575.37373	2200	1+
581.30989	485	
598.33338	2303	1+
599.66625	821	
615.35700	717	1+
648.32923	661	
655.35052	735	1+
664.31796	1134	1+
665.83241	1095	
673.34143	822	1+
685.39280	646	1+
704.41303	3498	1+
713.23783	1540	
713.34093	2491	1+
721.87818	452	
728.45042	5794	1+
731.38350	486	1+
777.37646	1740	1+
784.41194	1117	1+
801.42737	1495	1+
817.42025	640	1+
819.44379	19408	1+
826.43591	526	1+
843.47058	1373	1+
864.42011	818	
914.51557	2454	1+
932.52292	7035	1+
951.45514	1898	1+
970.48651	977	1+
1043.55414	3472	1+
1257.63364	949	1+
1339.69360	846	1+
END IONS

###FS:    #m/z: 644.10204 #charge   3
###MaxRes:#m/z:  0.00000 #charge-128
###MS: 1225
###MSMS: 1227
BEGIN IONS
TITLE=Cmpd 436, AutoMSn(644.1020), 20.7 min
RTINSECONDS=1244.18
SCANS=MS: 1225 MSMS: 1227
PEPMASS=644.10204	58168
CHARGE=3+
404.23040	1165	1+
517.30424	666	
531.32607	557	
562.31323	664	
588.30883	563	
600.00176	529	
614.37966	622	
615.83245	1433	
616.08779	1811	
616.33529	1225	
638.33047	1384	1+
638.57203	1299	1+
639.85074	651	
641.92126	594	
642.60588	2007	1+
643.06298	1123	
643.85379	10311	1+
646.33107	754	
646.81362	598	
681.03769	1048	
690.07416	1116	
723.71599	1225	
724.06228	1293	
724.39185	1234	
724.63653	660	
728.44934	3156	1+
740.39653	905	1+
765.22162	672	
765.32916	874	
778.07615	8328	1+
778.40503	8121	1+
778.74002	3555	
790.38042	1592	1+
790.70969	1218	
791.04277	583	
1279.64723	2111	1+
1283.65083	4066	1+
1287.19814	41177	1+
1287.70251	31291	1+
1293.66333	2854	1+
1294.19838	1723	1+
1504.77359	3606	1+
1505.27737	3699	1+
END IONS

###FS:    #m/z: 673.83019 #charge   2
###MaxRes:#m/z:  0.00000 #charge-128
###MS: 1225
###MSMS: 1228
BEGIN IONS
TITLE=Cmpd 437, AutoMSn(673.8302), 20.7 min
RTINSECONDS=1244.68
SCANS=MS: 1225 MSMS: 1228
PEPMASS=673.83019	28184
CHARGE=2+
404.22247	829	
432.25053	354	
447.16855	366	
463.22692	354	
517.29916	1036	1+
531.32040	354	
562.29357	748	1+
575.30026	359	
616.30135	577	1+
624.83030	462	
625.32734	405	
645.34450	407	
659.38113	740	1+
659.54566	361	
661.35888	435	
662.33775	756	1+
669.33866	2290	1+
669.85100	537	
670.85227	5870	
673.58280	1216	1+
674.04399	1294	1+
674.34539	7117	1+
675.69062	335	
678.84923	1516	
679.34745	690	
704.28940	447	
728.45061	697	1+
751.36266	346	
781.59618	395	
788.39906	377	
793.38814	383	
817.36726	382	
820.35708	324	
825.42056	641	1+
882.43060	661	
882.91713	519	
1338.12617	1514	1+
1341.68372	25261	1+
END IONS

###FS:    #m/z: 516.30307 #charge   2
###MaxRes:#m/z:  0.00000 #charge-128
###MS: 1229
###MSMS: 1230
BEGIN IONS
TITLE=Cmpd 438, AutoMSn(516.3031), 20.8 min
RTINSECONDS=1247.71
SCANS=MS: 1229 MSMS: 1230
PEPMASS=516.30307	86934
CHARGE=2+
314.19294	371	
328.17977	413	
358.16277	1127	
361.24488	1513	1+
364.46790	843	
422.21933	829	1+
441.20103	3761	1+
444.26538	540	
448.24578	716	1+
457.22979	396	
459.20825	2537	1+
462.29017	2958	1+
471.23994	444	
484.28748	726	1+
487.53893	460	
513.28140	475	
513.77010	459	
514.29991	2286	1+
516.29743	1203	1+
518.27587	1667	1+
538.30515	427	
550.03936	562	
554.28696	3235	1+
566.31834	1323	1+
566.65311	1911	
566.98534	1603	
572.28825	1237	1+
573.77707	406	
575.37719	2727	1+
581.30843	393	
598.33166	1887	1+
599.67531	595	
600.00961	533	
615.35649	520	
648.33517	769	1+
655.37396	696	1+
665.33028	1063	
673.33367	462	
686.39811	717	1+
704.41593	3949	1+
728.44693	3474	1+
758.45449	585	
777.37544	984	1+
784.43869	457	
801.43814	1135	1+
810.86008	384	
819.44303	20946	1+
864.41985	635	
914.50804	1797	1+
932.52545	7074	1+
951.45461	1148	1+
970.49112	904	1+
END IONS

###FS:    #m/z: 657.54667 #charge   3
###MaxRes:#m/z:  0.00000 #charge-128
###MS: 1229
###MSMS: 1231
BEGIN IONS
TITLE=Cmpd 439, AutoMSn(657.5467), 20.8 min
RTINSECONDS=1248.21
SCANS=MS: 1229 MSMS: 1231
PEPMASS=657.54667	66417
CHARGE=3+
360.19974	656	
386.19828	865	1+
391.01084	1795	
404.22298	22025	1+
408.70458	548	
410.89471	640	
416.21276	726	
419.00832	2479	1+
425.86575	543	
487.25331	567	
490.24922	821	
499.28819	576	
517.30633	25392	1+
548.05083	3151	1+
616.29320	2115	1+
623.90723	588	
624.25069	1226	
627.35648	1349	1+
628.33643	4033	1+
645.36477	12565	1+
653.30402	4355	1+
653.77112	732	
658.34787	1586	1+
661.12781	781	
662.84779	583	
685.31701	901	
703.32246	3638	1+
712.15265	1226	
713.24676	942	
752.31194	592	
758.44449	2484	1+
763.17502	935	
789.19588	577	
815.83030	1124	1+
824.84503	903	
825.34322	547	
825.97478	577	
887.48786	2915	1+
979.46898	1744	1+
1000.89802	572	
1004.32298	607	
1319.67504	3330	1+
1631.78499	5548	1+
1740.65450	2188	1+
1811.75023	1546	1+
1869.70455	9527	1+
END IONS

###FS:    #m/z: 876.39139 #charge   3
###MaxRes:#m/z:  0.00000 #charge-128
###MS: 1229
###MSMS: 1232
BEGIN IONS
TITLE=Cmpd 440, AutoMSn(876.3914), 20.8 min
RTINSECONDS=1248.71
SCANS=MS: 1229 MSMS: 1232
PEPMASS=876.39139	45549
CHARGE=3+
404.22063	571	
517.30822	512	
616.29740	274	
645.36253	574	
712.15488	306	
758.44518	743	1+
802.77638	428	
806.31257	324	
816.40037	312	
872.39756	795	1+
875.46249	348	
875.72307	570	
876.06271	1179	
876.39185	16369	1+
876.72588	15398	1+
877.05971	11628	1+
882.06103	448	
882.40675	638	
882.74071	369	
906.87141	269	
1206.50434	299	
1207.50760	304	
1741.74915	1029	1+
END IONS

###FS:    #m/z: 657.54556 #charge   3
###MaxRes:#m/z:  0.00000 #charge-128
###MS: 1233
###MSMS: 1234
BEGIN IONS
TITLE=Cmpd 441, AutoMSn(657.5456), 20.9 min
RTINSECONDS=1251.73
SCANS=MS: 1233 MSMS: 1234
PEPMASS=657.54556	102927
CHARGE=3+
314.18107	992	
371.20327	548	
379.73078	688	
386.21421	547	
391.01502	1453	
394.71076	877	
404.22370	28181	1+
416.21385	1014	
419.00976	2705	1+
476.23867	542	
487.24495	838	
517.30735	29799	1+
548.05196	3386	1+
616.29173	2699	1+
624.24820	731	
628.33957	4348	1+
637.29283	548	
637.69461	1016	
645.36653	15075	1+
653.28739	3568	1+
656.34111	1613	1+
658.34908	2022	1+
660.33693	3936	1+
660.83993	721	
661.13906	876	
685.31302	1923	1+
703.32619	4538	1+
752.32854	1098	1+
758.44570	3189	1+
760.84591	1597	1+
763.18529	828	
789.19588	707	
798.39175	1072	
806.81129	549	
816.40045	7529	1+
816.82344	556	
824.84878	904	
870.83594	1419	
871.33372	1420	
887.49237	3227	1+
891.22800	544	
898.36973	651	
977.89707	677	
979.46541	1771	1+
1306.61264	2261	1+
1521.72565	1612	1+
1811.74780	3025	1+
1869.70886	13164	1+
END IONS

###FS:    #m/z: 876.38913 #charge   3
###MaxRes:#m/z:  0.00000 #charge-128
###MS: 1233
###MSMS: 1235
BEGIN IONS
TITLE=Cmpd 442, AutoMSn(876.3891), 20.9 min
RTINSECONDS=1252.23
SCANS=MS: 1233 MSMS: 1235
PEPMASS=876.38913	71639
CHARGE=3+
404.22611	700	
517.30682	596	
616.29125	474	
645.36641	596	
758.45010	437	
870.71771	948	1+
871.04821	641	
871.39071	960	1+
875.47215	448	
875.73136	699	
876.04968	690	
876.39074	19556	1+
876.72544	21695	1+
877.05844	14711	1+
882.06993	627	
882.40957	999	
1206.51352	385	
1207.01190	540	
END IONS

###FS:    #m/z: 929.19022 #charge   3
###MaxRes:#m/z:  0.00000 #charge-128
###MS: 1233
###MSMS: 1236
BEGIN IONS
TITLE=Cmpd 443, AutoMSn(929.1902), 20.9 min
RTINSECONDS=1252.74
SCANS=MS: 1233 MSMS: 1236
PEPMASS=929.19022	61896
CHARGE=3+
346.17216	567	1+
372.13583	363	1+
389.15089	720	1+
400.21823	317	
402.23279	2115	1+
411.23968	247	
437.18445	6431	1+
444.10302	410	
459.25744	1501	1+
476.17809	394	1+
485.21474	374	
525.26837	454	1+
545.19432	246	1+
550.26480	1790	1+
566.25874	246	1+
584.29201	518	1+
595.81314	358	1+
625.29413	485	1+
660.32111	373	1+
665.29336	2496	1+
689.29254	314	1+
699.32751	382	1+
707.31055	299	1+
724.33631	318	1+
726.31699	437	1+
730.32946	686	1+
734.31980	333	1+
748.36159	310	1+
752.32623	1046	1+
758.45596	1269	
777.34003	376	1+
778.69683	276	1+
782.35841	323	1+
784.04299	4579	1+
784.36976	4801	1+
784.70887	3068	1+
794.33445	315	1+
817.39116	512	1+
818.45855	271	
821.36151	2017	1+
822.05150	416	1+
828.40543	275	1+
835.88873	332	1+
839.35771	2184	1+
845.36811	416	1+
853.86161	358	1+
864.75923	449	1+
895.39380	480	1+
902.14833	354	1+
906.91168	257	1+
922.91894	415	1+
928.43076	481	
931.06701	400	
931.45484	738	1+
931.92911	418	1+
932.18101	333	1+
947.55002	312	1+
953.09203	258	1+
953.46316	241	1+
958.79904	1717	1+
959.13596	2004	1+
959.46887	1600	1+
964.44624	753	1+
973.45718	1163	1+
987.81546	540	1+
988.15294	601	1+
988.47231	722	1+
1009.48378	426	1+
1016.83126	336	
1017.15776	403	
1017.48189	418	
1055.19091	502	
1055.49561	900	
1055.83284	899	
1056.15584	935	
1056.49686	518	
1087.50106	259	
1092.85051	316	
1093.19039	674	
1093.53103	585	
1093.85624	440	
1146.21704	354	
1146.53220	396	
1146.87352	448	
1147.20641	243	
1345.63642	476	1+
1363.63709	3756	1+
1458.64788	496	1+
1460.67029	940	1+
1477.69074	661	1+
1516.73547	3803	1+
1525.01981	1223	1+
1529.69105	395	1+
1571.69001	1006	1+
1573.65023	790	1+
1592.72905	1300	1+
1603.75932	4085	1+
1620.70906	2370	1+
1625.74510	444	1+
1643.74113	1481	1+
1701.79922	792	1+
1710.79017	522	1+
1718.29256	1222	1+
1718.77700	2372	1+
1734.76912	3034	1+
1766.82619	10415	1+
1802.83831	1261	1+
1818.83590	1419	1+
1830.82743	1881	1+
1837.82156	445	1+
1847.87261	8962	1+
1848.35810	2318	1+
1856.87380	9964	1+
1857.37555	9235	1+
1865.89468	10961	1+
1870.88744	587	1+
1929.88521	711	1+
1946.91744	2896	1+
1978.97405	2493	1+
2093.01185	3356	1+
2350.09820	856	1+
END IONS

###FS:    #m/z: 929.19181 #charge   3
###MaxRes:#m/z:  0.00000 #charge-128
###MS: 1237
###MSMS: 1238
BEGIN IONS
TITLE=Cmpd 444, AutoMSn(929.1918), 20.9 min
RTINSECONDS=1255.77
SCANS=MS: 1237 MSMS: 1238
PEPMASS=929.19181	119265
CHARGE=3+
346.18197	583	1+
389.15270	634	1+
402.23296	1820	1+
409.19375	490	
411.23163	344	
437.18308	6908	1+
459.25814	1565	1+
476.17828	333	1+
485.20488	370	1+
505.23425	302	1+
522.27055	535	
527.18101	332	1+
545.20526	435	1+
550.25835	2354	1+
563.20695	416	1+
567.27116	309	1+
576.25163	266	1+
593.25935	292	1+
658.81080	269	1+
665.29400	2105	1+
672.79930	458	1+
698.32406	341	1+
706.19063	563	
706.31405	343	
708.30169	322	1+
727.33555	276	1+
729.83438	974	1+
734.31602	563	1+
748.34717	342	
752.33143	1192	1+
784.04578	4520	1+
784.37117	4575	1+
784.71451	2936	1+
818.43758	539	1+
821.35379	808	
839.36018	2061	1+
850.89720	340	1+
855.88793	314	1+
860.15664	637	
860.66411	567	
864.78223	331	1+
865.41211	300	1+
891.93416	312	1+
896.39124	351	1+
898.54214	220	1+
901.17298	302	
901.66416	380	1+
904.42443	260	1+
920.18249	353	1+
927.02428	629	1+
927.45365	973	1+
928.68088	456	
931.06688	474	1+
931.43141	1057	1+
931.95666	476	1+
935.69151	360	1+
936.43729	789	1+
946.53364	364	1+
953.45403	386	
957.45618	296	1+
958.79900	2474	1+
959.13285	2393	1+
959.46286	2668	1+
987.80869	770	1+
988.14675	814	1+
988.48823	762	1+
1016.82907	445	
1017.15111	611	
1017.48777	640	
1055.16787	690	
1055.49517	1715	
1055.84273	704	
1056.15744	602	
1056.48646	489	
1092.85034	549	1+
1093.19909	688	
1093.51579	563	
1146.53012	508	
1146.88247	512	
1147.19509	488	
1363.63077	3781	1+
1459.67349	1405	1+
1477.71318	646	1+
1516.73492	3777	1+
1571.70400	896	1+
1575.70970	602	1+
1587.73868	582	1+
1592.72507	1498	1+
1603.75427	5239	1+
1620.71202	2571	1+
1626.73417	762	1+
1643.73448	1727	1+
1671.74869	489	1+
1689.74536	535	1+
1701.80239	605	1+
1718.79174	2342	1+
1734.75460	3631	1+
1749.75607	432	1+
1766.82716	11155	1+
1801.86020	879	1+
1805.77298	431	1+
1812.80306	706	1+
1819.86246	722	1+
1829.86673	2175	1+
1839.88791	584	1+
1847.84878	10337	1+
1848.37878	2437	1+
1856.86942	11320	1+
1857.38087	8973	1+
1865.89496	13267	1+
1875.90381	455	1+
1929.89698	1106	1+
1946.91714	2828	1+
1977.98005	2786	1+
2093.01652	3264	1+
2253.04642	551	1+
2350.10788	1156	1+
END IONS

###FS:    #m/z: 762.71483 #charge   3
###MaxRes:#m/z:  0.00000 #charge-128
###MS: 1237
###MSMS: 1239
BEGIN IONS
TITLE=Cmpd 445, AutoMSn(762.7148), 20.9 min
RTINSECONDS=1256.27
SCANS=MS: 1237 MSMS: 1239
PEPMASS=762.71483	102214
CHARGE=3+
303.17545	379	
373.16844	682	
383.18452	822	1+
389.72652	270	
399.17051	506	1+
401.17358	2929	1+
404.22300	8149	1+
410.90940	315	
454.22786	692	
470.20223	1026	1+
488.20072	1425	1+
507.25183	665	1+
508.77699	331	
512.24187	281	
517.30785	10979	1+
530.23654	374	1+
554.26253	1667	1+
564.26027	707	1+
573.28950	500	
583.27003	2357	1+
590.30617	463	1+
601.28457	3015	1+
627.35395	815	1+
628.34166	1005	1+
636.29613	1037	1+
645.36514	9155	1+
665.27794	605	1+
675.30606	345	
689.32839	1081	1+
696.01602	311	
696.35300	331	
721.33410	388	
729.34298	414	1+
746.33652	1192	1+
750.36433	669	1+
750.70652	458	1+
753.38330	1360	1+
755.83983	429	
756.35921	1234	1+
756.71640	877	1+
757.04435	879	
758.44826	4310	1+
762.71521	2048	1+
763.04267	2068	1+
763.36632	2695	1+
794.72977	280	
812.38246	428	1+
842.42537	281	
870.45884	453	1+
878.42771	328	
887.49357	1910	1+
892.39557	1320	1+
928.40256	382	1+
935.48369	316	
999.48130	359	
1016.53762	722	
1017.53823	457	
1055.69194	322	
1108.53373	351	
1179.60458	354	
1180.59466	301	
1241.60408	1185	1+
1307.69265	1994	1+
1394.72679	4454	1+
1399.64584	2027	1+
1504.75678	1673	1+
1521.78933	4873	1+
1527.69246	7686	1+
1569.73402	974	1+
1641.76085	2427	1+
1658.80248	781	1+
1685.85085	8885	1+
1751.82511	617	1+
1769.82291	3007	1+
1798.93360	2765	1+
1882.90762	1104	1+
1885.96335	7390	1+
2014.99742	3104	1+
2086.04388	6222	1+
END IONS

###FS:    #m/z: 657.54577 #charge   3
###MaxRes:#m/z:  0.00000 #charge-128
###MS: 1237
###MSMS: 1240
BEGIN IONS
TITLE=Cmpd 446, AutoMSn(657.5458), 20.9 min
RTINSECONDS=1256.77
SCANS=MS: 1237 MSMS: 1240
PEPMASS=657.54577	112565
CHARGE=3+
314.18275	1438	
323.18702	623	
360.19895	597	
379.72606	598	
386.20046	1072	1+
391.01094	1769	1+
404.22313	20005	1+
408.71409	611	
416.21559	761	
419.00885	1830	
487.24555	974	
499.28113	1032	1+
517.30732	24424	1+
548.05326	1625	1+
609.34957	1746	1+
616.28973	2482	1+
628.33498	4058	1+
645.36541	13058	1+
650.31102	1156	
650.64302	1525	
650.98141	662	
654.83099	790	
655.34437	641	
656.31912	4362	1+
656.64789	2695	
656.98823	1565	
659.35460	1235	
660.34892	3656	1+
660.84962	1027	
661.13147	685	
662.84725	602	
685.31695	2132	1+
703.32291	3880	1+
712.15509	1093	
737.40922	1705	1+
741.41420	785	1+
758.44456	2638	1+
760.85451	789	1+
798.38300	1283	1+
810.37501	738	
810.87979	1292	
816.40259	5392	1+
887.49372	2049	1+
906.37643	939	
906.88376	602	
979.46611	813	
1305.55850	2438	1+
1504.73538	3656	1+
1688.74267	1769	1+
1706.76960	22378	1+
1740.67213	2424	1+
1852.81766	5266	1+
1869.70849	10872	1+
END IONS

###FS:    #m/z: 762.71597 #charge   3
###MaxRes:#m/z:  0.00000 #charge-128
###MS: 1241
###MSMS: 1242
BEGIN IONS
TITLE=Cmpd 447, AutoMSn(762.7160), 21.0 min
RTINSECONDS=1259.8
SCANS=MS: 1241 MSMS: 1242
PEPMASS=762.71597	103859
CHARGE=3+
303.17657	286	
320.10123	382	
341.14104	266	
358.13693	354	1+
373.17438	511	
379.73062	1015	
383.17815	432	
401.16866	2039	1+
404.22235	7619	1+
444.24334	429	
454.22719	563	1+
469.20562	769	1+
488.20328	1720	1+
491.24828	537	1+
507.24607	778	1+
512.22786	317	
517.30836	8972	1+
530.24330	289	
555.27181	679	1+
564.25964	300	
573.28341	534	1+
583.26843	1210	1+
590.30350	318	
591.30468	546	1+
601.28162	2569	1+
618.28204	293	
627.36009	719	1+
628.33321	656	1+
636.30380	513	1+
645.36745	8475	1+
663.31124	469	1+
671.33813	387	1+
690.31839	622	1+
693.30801	307	
696.36905	349	
707.33442	457	1+
729.85685	316	
736.35670	287	1+
739.36843	336	1+
746.34405	353	
748.34581	357	1+
756.72129	628	1+
757.04842	837	1+
757.38553	593	
758.44460	3257	1+
762.71125	1625	1+
763.05020	1585	1+
763.37116	3015	1+
784.37836	339	1+
807.38339	289	
807.88727	309	
878.42377	272	
887.48892	2353	1+
892.40714	1048	1+
928.41961	268	
934.47375	620	1+
979.41734	432	1+
999.49783	277	
1016.53371	695	
1017.53094	298	
1179.60132	422	
1307.69671	1616	1+
1327.61716	553	1+
1394.73103	3427	1+
1399.63523	1694	1+
1499.70491	565	1+
1504.76079	1276	1+
1510.68158	720	1+
1520.39957	506	1+
1521.79181	3758	1+
1527.68652	6129	1+
1569.73766	729	1+
1641.77304	2331	1+
1658.78378	679	1+
1667.83329	1063	1+
1685.85020	8056	1+
1769.82638	2589	1+
1798.93016	1711	1+
1868.92681	685	1+
1882.92007	955	1+
1885.95850	4803	1+
2014.99563	2543	1+
2086.04695	4678	1+
END IONS

###FS:    #m/z: 929.19165 #charge   3
###MaxRes:#m/z:  0.00000 #charge-128
###MS: 1241
###MSMS: 1243
BEGIN IONS
TITLE=Cmpd 448, AutoMSn(929.1916), 21.0 min
RTINSECONDS=1260.31
SCANS=MS: 1241 MSMS: 1243
PEPMASS=929.19165	96455
CHARGE=3+
346.17185	464	1+
389.14965	645	1+
402.23511	1519	1+
408.84411	304	
437.18326	4596	1+
459.25860	1158	1+
473.77677	260	1+
485.21588	289	
522.27317	266	
550.26603	1440	1+
584.28149	296	1+
625.30076	278	
660.32552	244	1+
665.29468	1844	1+
709.28103	228	1+
721.84459	225	1+
729.84075	459	1+
731.33024	229	1+
735.32705	224	1+
739.85003	253	
752.32890	662	1+
756.36144	215	1+
771.34480	232	1+
784.04284	2737	1+
784.37122	2672	1+
784.70437	1798	1+
793.38809	308	1+
818.42551	274	1+
821.36566	1280	1+
822.86721	321	
839.35832	1899	1+
854.37398	295	1+
859.38979	841	1+
859.66494	691	1+
896.41677	327	1+
909.68570	273	1+
915.41022	580	1+
920.42271	276	1+
923.02713	289	1+
923.69644	1111	1+
928.42337	335	
928.69930	258	
931.69966	422	1+
935.94295	376	
957.44737	248	1+
958.79425	1364	1+
959.13370	1804	1+
959.47328	1022	1+
988.14283	387	1+
988.47291	284	1+
1007.44149	247	
1009.47329	666	1+
1016.80937	283	
1017.13737	288	
1017.48159	576	
1017.81207	276	
1055.16739	435	
1055.49376	759	
1055.83009	705	
1056.16021	448	
1056.49582	317	
1056.82879	305	
1093.18925	289	
1093.51246	336	
1093.86229	437	
1146.18811	283	
1146.86590	291	
1345.60427	615	1+
1363.62603	3386	1+
1516.72193	2432	1+
1555.70304	383	1+
1575.70001	378	1+
1592.70686	808	1+
1603.74571	3293	1+
1620.71749	2217	1+
1718.78889	1284	1+
1719.29867	1422	1+
1733.76318	2345	1+
1766.82582	6796	1+
1801.85006	757	1+
1819.82926	658	1+
1830.81822	1128	1+
1847.85777	6324	1+
1848.37590	1861	1+
1856.87577	5764	1+
1857.36590	6407	1+
1860.96299	1184	1+
1865.89487	9038	1+
1929.91386	659	1+
1946.89077	1734	1+
1977.97358	1976	1+
2093.00502	2034	1+
2350.11834	569	1+
END IONS

###FS:    #m/z: 656.31529 #charge   3
###MaxRes:#m/z:  0.00000 #charge-128
###MS: 1241
###MSMS: 1244
BEGIN IONS
TITLE=Cmpd 449, AutoMSn(656.3153), 21.0 min
RTINSECONDS=1260.81
SCANS=MS: 1241 MSMS: 1244
PEPMASS=656.31529	68669
CHARGE=3+
361.23988	1261	
391.01634	1099	
404.22345	13866	1+
419.01273	1002	
508.30954	1187	
517.30691	16088	1+
534.22954	1116	
548.04945	1734	
601.76100	1386	
602.26096	908	
609.35776	5016	1+
616.28662	1440	
618.61122	1372	
618.95642	1747	
619.28839	1110	
628.33522	2897	1+
645.36747	7603	1+
650.30868	7167	1+
650.64376	5785	1+
650.97279	3552	
653.26967	1072	
653.81599	914	
654.32944	2178	1+
656.32051	13871	1+
656.64635	9071	1+
656.98386	4558	
662.32565	751	
672.84541	1012	
673.34352	1067	
685.31343	1412	1+
703.32096	2734	1+
737.41534	4605	1+
758.44940	778	
816.40428	3014	1+
887.49160	1012	
900.48175	1659	1+
918.41093	1386	1+
991.89989	887	
992.39218	1345	
1015.50614	782	
1129.55090	805	
1319.68943	3421	1+
1504.70814	6177	1+
1619.73734	6130	1+
1688.75555	5234	1+
1706.77017	74828	1+
1853.83554	17378	1+
1869.70536	6970	1+
END IONS

###FS:    #m/z: 656.31449 #charge   3
###MaxRes:#m/z:  0.00000 #charge-128
###MS: 1245
###MSMS: 1246
BEGIN IONS
TITLE=Cmpd 450, AutoMSn(656.3145), 21.1 min
RTINSECONDS=1263.82
SCANS=MS: 1245 MSMS: 1246
PEPMASS=656.31449	169898
CHARGE=3+
361.24366	1157	
391.01284	891	
404.22265	10792	1+
419.00602	1187	
508.30617	2053	
517.30743	11750	1+
534.22379	1756	
548.04730	1168	
601.76077	1664	
602.26359	1001	
609.35698	6137	1+
616.28176	1020	
618.61911	1258	
618.95579	1355	
619.28045	1191	
628.33282	2485	1+
644.64376	960	
645.36212	6427	1+
650.31085	8643	1+
650.64519	7885	1+
650.97800	5094	
656.32000	18374	1+
656.65087	14589	1+
656.98290	6892	
660.35819	1889	
672.84422	1126	
679.78690	1134	
703.32656	1323	
712.15303	1154	
737.41799	6321	1+
807.30013	1318	
816.39868	2527	1+
887.48726	1058	
900.47794	2427	1+
918.41839	905	
918.91742	1171	
1129.54824	1197	
1305.58536	2711	1+
1504.71354	9455	1+
1619.73659	9238	1+
1688.75643	7296	1+
1706.76992	99738	1+
1853.83937	25760	1+
1869.71280	5899	1+
END IONS

###FS:    #m/z: 983.96333 #charge   2
###MaxRes:#m/z:  0.00000 #charge-128
###MS: 1245
###MSMS: 1247
BEGIN IONS
TITLE=Cmpd 451, AutoMSn(983.9633), 21.1 min
RTINSECONDS=1264.32
SCANS=MS: 1245 MSMS: 1247
PEPMASS=983.96333	51346
CHARGE=2+
361.25250	201	
437.18041	225	
508.30137	167	
609.35710	331	
623.25379	253	
737.42158	185	
753.36333	168	
911.40767	209	
974.97168	215	
983.47530	243	
983.72948	182	
996.45814	190	
1706.77044	741	1+
1966.91996	22337	1+
END IONS

###FS:    #m/z: 762.71398 #charge   3
###MaxRes:#m/z:  0.00000 #charge-128
###MS: 1245
###MSMS: 1248
BEGIN IONS
TITLE=Cmpd 452, AutoMSn(762.7140), 21.1 min
RTINSECONDS=1264.83
SCANS=MS: 1245 MSMS: 1248
PEPMASS=762.71398	75825
CHARGE=3+
314.18267	242	
373.17756	309	
379.72796	607	
383.19160	247	
401.16569	1062	1+
404.22610	3830	1+
454.23223	284	
462.27296	176	
470.20804	565	1+
488.19366	601	
500.25616	216	
507.24706	299	1+
515.27078	234	
517.30619	4875	1+
526.91725	310	
536.27029	297	1+
555.26762	565	1+
565.23806	372	1+
573.28520	891	1+
580.29118	352	1+
583.27093	1112	1+
589.29697	377	1+
592.30787	580	
600.27276	218	
601.28288	1396	1+
628.33119	286	
636.28924	377	1+
636.64303	269	
645.36453	5098	1+
654.35378	225	
656.31315	278	1+
662.33603	234	1+
665.29308	258	1+
677.30954	182	
690.34826	248	
694.33265	186	
697.88321	467	
707.36708	251	1+
727.36275	242	
748.34726	245	1+
753.37862	339	1+
758.23738	362	1+
758.44221	1431	1+
761.38150	292	
762.71991	841	1+
763.05875	505	1+
763.34995	1270	1+
766.36837	293	
798.89240	182	
866.80499	501	
872.45224	219	1+
878.42834	340	1+
887.49781	926	1+
892.40282	435	1+
934.97512	277	1+
979.45410	247	1+
1016.53301	463	
1107.51543	1093	1+
1179.58449	857	1+
1395.71239	1281	1+
1399.64956	999	1+
1512.68539	685	1+
1522.77233	1872	1+
1527.69353	3786	1+
1532.73381	434	1+
1641.79243	936	1+
1685.84941	3684	1+
1769.81336	1055	1+
1798.92525	922	1+
1882.91875	531	1+
1885.95208	2736	1+
2015.00274	861	1+
2086.04764	2157	1+
END IONS

###FS:    #m/z: 656.31494 #charge   3
###MaxRes:#m/z:  0.00000 #charge-128
###MS: 1249
###MSMS: 1250
BEGIN IONS
TITLE=Cmpd 453, AutoMSn(656.3149), 21.1 min
RTINSECONDS=1267.85
SCANS=MS: 1249 MSMS: 1250
PEPMASS=656.31494	214950
CHARGE=3+
348.19208	1263	
361.23953	1484	
404.22315	6762	1+
463.21972	1385	
508.30822	2283	
517.30748	7816	1+
534.23144	1814	
534.73460	1195	
548.05199	1048	
601.75797	1485	
609.35806	6836	1+
612.94664	999	
615.76442	1049	
618.61834	2010	
618.95218	2149	
619.28867	1074	
645.36556	4364	1+
650.31012	9291	1+
650.64563	7275	1+
650.98105	5165	
653.82383	964	
654.33718	1102	
656.31483	17941	1+
656.64979	14940	1+
656.98130	9582	1+
659.35249	2551	1+
660.84505	1525	
672.84339	1574	
673.34387	1410	
737.41798	6652	1+
807.29256	1848	
900.48417	3109	1+
910.44174	1613	
918.91331	1311	
935.36090	1291	
935.86319	1706	
1129.55516	1199	
1504.71287	8885	1+
1619.74260	10068	1+
1688.75237	8450	1+
1706.77148	113739	1+
1853.84561	30381	1+
END IONS

###FS:    #m/z: 983.96463 #charge   2
###MaxRes:#m/z:  0.00000 #charge-128
###MS: 1249
###MSMS: 1251
BEGIN IONS
TITLE=Cmpd 454, AutoMSn(983.9646), 21.1 min
RTINSECONDS=1268.35
SCANS=MS: 1249 MSMS: 1251
PEPMASS=983.96463	61878
CHARGE=2+
361.24158	374	
367.57863	236	
508.31653	307	
609.35249	510	1+
737.42007	238	
752.86285	274	
753.36209	312	
901.48803	193	
974.96595	187	
976.45672	172	
990.96892	191	
1067.44500	182	
1129.51774	164	
1706.78439	959	1+
1966.92145	22172	1+
END IONS

###FS:    #m/z: 845.42423 #charge   3
###MaxRes:#m/z:  0.00000 #charge-128
###MS: 1249
###MSMS: 1252
BEGIN IONS
TITLE=Cmpd 455, AutoMSn(845.4242), 21.1 min
RTINSECONDS=1268.85
SCANS=MS: 1249 MSMS: 1252
PEPMASS=845.42423	11791
CHARGE=3+
364.18690	138	
404.22643	176	
485.20738	106	
517.31651	242	
581.77657	103	
613.34266	104	
631.24138	138	
645.38146	238	
698.31961	106	
710.37123	123	
806.35374	126	
813.37424	108	
833.40216	621	1+
833.73519	336	
834.06689	155	
834.21815	106	
835.99986	120	
839.05887	508	1+
839.40956	1386	1+
839.73796	1300	1+
841.93170	137	
842.04283	150	
842.49650	622	1+
843.86380	171	
845.76591	266	1+
847.44025	319	
848.94309	158	
849.41216	230	
851.34733	168	
928.43243	103	
943.52930	102	
1686.45844	635	1+
1687.95883	2797	1+
END IONS

###FS:    #m/z: 983.96646 #charge   2
###MaxRes:#m/z:  0.00000 #charge-128
###MS: 1253
###MSMS: 1254
BEGIN IONS
TITLE=Cmpd 456, AutoMSn(983.9665), 21.2 min
RTINSECONDS=1271.87
SCANS=MS: 1253 MSMS: 1254
PEPMASS=983.96646	50268
CHARGE=2+
361.23787	148	
366.13351	150	
508.29887	512	1+
609.35918	214	
623.25080	149	
660.37657	122	
719.22103	156	
721.81507	129	
730.32543	123	
730.84200	134	
752.85955	315	
810.39639	248	
838.38166	143	
843.39954	127	
853.89815	191	
854.39929	389	
900.47922	196	
927.42251	186	
975.47658	196	
975.95485	139	
982.45515	432	1+
983.06964	125	
1129.54538	155	
1966.92503	17161	1+
END IONS

###FS:    #m/z: 539.03962 #charge   2
###MaxRes:#m/z:  0.00000 #charge-128
###MS: 1253
###MSMS: 1255
BEGIN IONS
TITLE=Cmpd 457, AutoMSn(539.0396), 21.2 min
RTINSECONDS=1272.37
SCANS=MS: 1253 MSMS: 1255
PEPMASS=539.03962	29855
CHARGE=2+
365.17954	363	1+
402.27770	1479	1+
407.57739	293	
414.22829	284	1+
419.22513	218	1+
432.24701	425	1+
438.23852	215	1+
446.24242	377	
449.26284	583	1+
455.24652	307	1+
468.25514	392	1+
471.23057	288	1+
475.22865	384	1+
480.23175	429	1+
484.25397	1068	1+
491.22109	587	1+
495.24453	382	1+
498.27211	1385	1+
507.26238	261	1+
512.26567	530	1+
512.55583	328	1+
515.76713	444	
517.03162	345	
517.30323	4484	1+
517.78534	390	1+
518.53690	373	
521.62394	569	1+
521.97325	431	
522.27724	984	1+
526.27467	345	1+
528.26658	658	1+
528.76907	388	1+
531.27254	389	1+
534.03545	662	1+
534.28782	4275	1+
538.29036	1046	
541.28850	551	
541.80938	401	1+
542.29632	1638	1+
545.29432	352	1+
549.07043	646	1+
554.29181	390	1+
559.29298	848	1+
559.63896	1128	
559.97219	746	
562.30176	595	1+
572.27145	361	1+
576.28633	270	1+
580.28283	288	
583.31044	475	
585.29057	267	1+
587.78955	396	
591.30445	524	1+
596.31261	1687	1+
596.65718	2480	1+
596.99027	1595	
602.33102	1898	1+
602.66040	1324	
603.00328	760	
605.31779	315	1+
613.31548	301	1+
614.98135	258	1+
615.33760	331	
618.31861	353	1+
624.00198	267	1+
624.32447	507	1+
624.65578	299	
627.32402	268	1+
628.81180	272	1+
628.98743	541	
630.00134	946	1+
630.36850	3287	1+
630.67629	417	
630.79797	539	1+
637.80216	290	1+
638.68982	567	1+
639.99610	367	
640.32436	569	1+
645.32151	441	1+
645.66614	987	1+
645.99599	559	1+
648.34091	568	1+
651.34290	5094	1+
651.67248	3895	1+
652.00958	2363	1+
654.68116	223	1+
657.69079	354	1+
660.82109	371	1+
661.34138	324	1+
663.33354	674	1+
663.69125	567	1+
664.01958	518	
668.36082	343	
674.34470	248	1+
679.01640	747	1+
679.35329	1165	1+
679.68071	350	
683.32579	338	1+
685.02684	1963	1+
685.35961	2389	1+
685.69478	1505	1+
688.01513	492	1+
728.36787	352	1+
743.36583	311	1+
759.39051	259	1+
767.45553	616	
793.44736	1243	1+
880.48554	1950	1+
894.47915	532	1+
921.46426	322	1+
921.98459	297	1+
936.47835	342	1+
944.50063	502	1+
944.99674	412	1+
951.48859	392	1+
968.49393	473	1+
974.49193	348	1+
976.51495	2122	1+
977.01508	1724	1+
986.01572	511	1+
986.51754	583	1+
991.51164	369	1+
995.03521	1050	1+
996.53370	960	1+
1001.51123	918	1+
1017.53771	1077	1+
1018.03310	1289	1+
1024.53823	580	1+
1027.03369	5161	1+
1027.54130	4829	1+
1044.55621	1079	1+
1045.06836	737	1+
1068.07170	1983	1+
1068.57592	2279	1+
1072.53391	1516	1+
1076.57168	7205	1+
1077.07137	3997	1+
END IONS

###FS:    #m/z: 677.84768 #charge   3
###MaxRes:#m/z:  0.00000 #charge-128
###MS: 1253
###MSMS: 1256
BEGIN IONS
TITLE=Cmpd 458, AutoMSn(677.8477), 21.2 min
RTINSECONDS=1272.88
SCANS=MS: 1253 MSMS: 1256
PEPMASS=677.84768	26751
CHARGE=3+
353.17544	275	
379.16181	504	1+
383.22180	361	
395.78574	348	
400.21525	502	1+
403.19356	299	1+
409.18756	225	1+
421.17494	691	1+
432.25356	506	1+
438.23848	373	1+
445.21183	240	1+
449.26057	312	
452.25096	273	
455.20667	266	1+
470.24960	741	1+
476.25537	366	1+
488.25842	883	1+
500.24757	274	
531.26790	552	1+
534.24853	238	1+
537.25607	895	1+
551.30867	953	1+
558.24785	441	1+
559.14004	341	
563.25761	490	1+
569.32479	767	1+
575.28290	752	1+
578.79800	235	1+
581.25595	275	1+
584.26397	309	1+
585.58024	270	
587.32602	659	1+
592.27791	471	1+
596.31334	264	1+
601.24878	255	1+
620.26939	303	1+
624.31479	301	1+
627.31466	251	1+
634.29837	641	1+
637.31289	587	1+
637.67009	329	
642.32409	348	1+
647.27305	229	1+
648.81869	355	1+
652.51458	269	
653.59583	408	1+
654.94134	285	
655.31685	374	1+
659.37150	463	1+
662.08370	276	1+
663.30526	800	1+
668.35319	373	1+
668.82410	1058	1+
671.65602	225	1+
673.30753	1262	1+
674.03784	434	
674.53160	534	
675.02338	2536	1+
675.36181	3411	1+
675.68306	1226	1+
676.85017	2397	1+
678.52508	813	1+
680.06980	397	
681.32826	1763	1+
681.64855	371	1+
683.89910	351	1+
689.00468	305	
689.33898	372	1+
692.30834	478	1+
692.63073	421	1+
707.32537	309	1+
728.43945	315	1+
729.64044	382	
732.39827	378	1+
734.97794	432	
735.31487	373	
735.64065	323	
746.37174	285	1+
747.66181	266	1+
754.54373	265	
763.35221	378	1+
765.35715	512	1+
771.98390	300	1+
772.34081	397	1+
777.42582	546	1+
777.98472	812	1+
778.32692	1081	1+
778.67571	316	
787.35995	279	1+
820.35472	1076	1+
825.40201	305	1+
832.35038	2680	1+
832.68061	2553	1+
833.01062	927	
844.34540	346	1+
854.41678	283	1+
869.38788	299	1+
920.48211	301	1+
930.43413	389	1+
949.40314	577	1+
981.38641	300	
981.89711	642	1+
992.48181	219	1+
1038.44689	282	
1038.93614	302	
1044.50796	534	1+
1338.07364	681	1+
1339.65372	1626	1+
1346.61859	1831	1+
1353.69545	4812	1+
1357.67307	5922	1+
1362.62692	839	1+
1633.66895	412	1+
1762.74824	787	1+
1890.74929	654	1+
END IONS

###FS:    #m/z: 539.03906 #charge   2
###MaxRes:#m/z:  0.00000 #charge-128
###MS: 1257
###MSMS: 1258
BEGIN IONS
TITLE=Cmpd 459, AutoMSn(539.0391), 21.3 min
RTINSECONDS=1275.9
SCANS=MS: 1257 MSMS: 1258
PEPMASS=539.03906	80412
CHARGE=2+
315.69555	638	
390.13823	452	1+
402.27959	2163	1+
449.25826	530	
473.01073	712	
477.25235	683	1+
483.93586	441	
486.24775	895	1+
495.24678	586	1+
500.26383	777	1+
504.77151	513	1+
506.26416	492	1+
509.24362	556	1+
516.77029	468	
517.01049	672	1+
517.29768	8242	1+
518.53851	951	
518.77885	398	
521.62978	891	1+
521.96113	1027	
523.03603	880	
523.54451	494	
534.04266	781	1+
534.28490	6554	1+
534.78093	1913	
536.60628	375	1+
539.03725	5858	
539.54387	2068	1+
541.29840	722	
559.64662	2092	1+
559.97855	1449	
560.31816	904	1+
571.28191	431	
578.28414	403	1+
580.28850	493	
583.32300	489	
585.28298	426	1+
590.29476	643	1+
590.64870	586	1+
590.97906	697	
594.29559	364	1+
596.32320	3225	1+
596.65538	4951	1+
596.98995	3245	1+
602.33042	4114	1+
602.66268	2927	1+
602.99563	1528	
617.31147	582	1+
621.80575	510	1+
623.33433	1101	1+
623.67427	657	1+
630.00832	3008	1+
630.37254	4188	1+
630.67660	795	
637.31586	612	1+
639.66232	628	1+
639.99301	886	1+
640.34636	526	
645.32767	912	1+
645.66214	1024	1+
646.00543	1083	1+
651.34170	8888	1+
651.67459	8822	1+
652.00969	4769	1+
657.68209	880	1+
658.02661	486	
661.81815	431	1+
663.34866	867	1+
663.69559	1083	1+
664.02674	1141	
672.66785	548	1+
673.33730	629	1+
679.01766	1175	1+
679.34648	2758	1+
679.69648	715	
683.37470	486	1+
685.02888	5817	1+
685.35750	4955	1+
685.69359	2537	
703.32295	566	1+
793.45082	1602	1+
829.45385	407	1+
880.48842	2591	1+
895.46841	403	1+
908.46650	865	1+
944.50727	1121	1+
951.50920	1382	1+
959.47270	700	1+
967.51321	1621	1+
967.99106	745	1+
976.51594	3523	1+
977.01101	2580	1+
984.47079	428	1+
986.02890	609	1+
991.51981	545	1+
995.03759	1461	1+
995.52830	1571	1+
1018.03824	2095	1+
1018.51407	1806	1+
1027.03368	12057	1+
1027.53748	9182	1+
1044.56014	2278	1+
1050.51108	847	1+
1058.51885	1026	1+
1068.06876	3133	1+
1072.54958	1813	1+
1076.57003	13654	1+
END IONS

###FS:    #m/z: 718.04758 #charge   3
###MaxRes:#m/z:  0.00000 #charge-128
###MS: 1257
###MSMS: 1259
BEGIN IONS
TITLE=Cmpd 460, AutoMSn(718.0476), 21.3 min
RTINSECONDS=1276.4
SCANS=MS: 1257 MSMS: 1259
PEPMASS=718.04758	68393
CHARGE=3+
402.28128	753	
517.30892	607	
583.32069	498	
610.85609	554	
616.83201	579	
630.36966	586	
636.82688	674	
638.80079	869	
651.34385	2918	1+
651.67979	1415	
652.01274	850	
685.02524	3243	1+
685.35298	2760	1+
685.69453	1648	
696.71872	1657	
697.05472	1620	
697.35158	1151	
712.03807	1846	1+
712.37447	2916	1+
712.70777	2204	
716.36592	1613	1+
717.68128	700	
717.88096	1048	
718.04804	30992	1+
718.38046	28999	1+
718.71856	16867	1+
719.85997	2683	1+
722.35643	572	
722.86216	592	
725.39170	916	
725.90871	528	
781.93662	565	
782.44515	491	
838.96418	1206	
880.48147	657	
1804.96136	2811	1+
1952.00278	2252	1+
END IONS

###FS:    #m/z: 678.29048 #charge   3
###MaxRes:#m/z:  0.00000 #charge-128
###MS: 1257
###MSMS: 1260
BEGIN IONS
TITLE=Cmpd 461, AutoMSn(678.2905), 21.3 min
RTINSECONDS=1276.9
SCANS=MS: 1257 MSMS: 1260
PEPMASS=678.29048	33560
CHARGE=3+
356.15863	296	1+
373.17201	269	1+
379.16030	254	
383.22162	985	1+
389.23391	296	
400.22514	303	
401.21971	708	1+
404.21452	385	1+
418.21594	221	1+
421.17149	558	
425.15120	276	
438.23329	618	1+
456.24746	363	1+
470.25301	761	1+
476.25996	597	1+
488.26838	925	1+
495.65470	688	
496.76040	231	1+
501.24199	281	1+
505.23231	252	1+
517.29758	257	1+
521.25233	471	1+
528.28171	251	1+
533.27199	868	1+
537.26742	487	1+
541.30194	426	1+
550.99430	393	
551.31437	2229	1+
556.28063	295	1+
559.11870	729	1+
559.25902	366	1+
569.32686	1394	1+
574.25609	339	1+
577.27400	537	1+
585.26964	539	1+
585.57602	307	
587.33548	1216	1+
593.26426	355	1+
600.30416	313	1+
602.95496	261	1+
610.28073	353	1+
616.82090	504	1+
619.33616	346	1+
634.28554	512	1+
637.31122	751	1+
644.29587	275	1+
657.36069	424	1+
659.35213	493	1+
661.00998	362	
663.31908	261	1+
664.02892	296	1+
667.32952	239	1+
669.02790	444	1+
669.32246	861	1+
670.69718	235	1+
673.34612	299	
674.03901	371	
674.34409	1509	1+
674.54617	459	
675.02120	2051	1+
675.69252	895	1+
676.36807	4466	1+
678.52502	678	
679.06315	376	
680.68761	296	1+
682.02368	384	1+
682.33304	472	1+
682.72100	307	1+
697.31991	255	1+
705.32290	265	1+
708.32733	240	1+
718.28968	276	1+
729.30005	409	
732.44047	402	
734.32307	443	1+
734.98241	331	
735.67244	254	1+
741.35147	461	1+
750.32114	263	1+
758.47163	407	
765.36096	588	1+
772.34861	572	1+
772.64647	265	
777.98016	503	1+
778.32273	487	
778.45517	558	1+
778.65558	315	
820.35905	585	1+
826.39097	271	1+
832.34236	2270	1+
832.68360	1781	1+
833.01614	1317	
838.40056	457	1+
843.40144	206	1+
849.24496	372	
863.99243	230	1+
948.42329	321	1+
958.48025	1522	1+
981.38766	412	
981.89938	328	
1336.61367	546	1+
1339.66532	1021	1+
1346.61978	1170	1+
1354.68624	2570	1+
1357.67761	4618	1+
1633.72923	442	1+
1762.78805	610	1+
1890.74258	390	1+
END IONS

###FS:    #m/z: 539.03976 #charge   2
###MaxRes:#m/z:  0.00000 #charge-128
###MS: 1261
###MSMS: 1262
BEGIN IONS
TITLE=Cmpd 462, AutoMSn(539.0398), 21.3 min
RTINSECONDS=1279.94
SCANS=MS: 1261 MSMS: 1262
PEPMASS=539.03976	88106
CHARGE=2+
348.16069	454	1+
402.27969	2733	1+
407.57717	383	
446.26218	418	
463.21430	353	1+
483.51239	481	
483.58406	563	1+
483.94573	960	1+
495.24575	320	1+
500.27330	431	
501.25147	1249	1+
507.25092	534	1+
512.02171	425	
512.26294	396	1+
516.76793	715	1+
517.30055	7733	1+
518.77678	590	
521.62747	1155	1+
521.96990	561	
522.28556	1430	1+
523.04156	666	
523.54434	721	
528.76461	400	1+
530.28153	682	1+
535.97891	405	1+
538.29172	6659	1+
542.28651	1461	1+
554.31611	476	1+
559.30679	975	1+
559.64769	2709	1+
559.97608	918	
571.26759	394	1+
580.28378	654	1+
585.28702	332	1+
587.27797	414	
590.64600	511	1+
590.99664	447	
591.30415	815	1+
596.32279	1391	
596.65836	3568	1+
596.99100	2907	1+
597.32305	1871	1+
599.75649	350	
601.30205	413	
602.33073	3726	1+
602.66547	3321	1+
603.00114	1055	
609.31176	333	1+
614.31089	556	1+
614.99770	425	
618.31677	439	1+
620.99274	378	
623.32189	1090	1+
623.99661	740	1+
630.00748	2674	1+
630.37177	4034	1+
630.67470	890	
635.80213	452	1+
638.71569	569	
639.66305	855	1+
639.99048	750	
640.33529	987	1+
645.33525	971	1+
645.66434	1398	1+
646.00516	807	
651.34005	8994	1+
651.67522	6580	1+
652.01074	3474	1+
658.35432	595	1+
663.69340	1393	1+
664.02525	1518	1+
664.35813	969	1+
667.36047	954	1+
668.87624	603	
679.01787	1156	1+
679.34844	2428	1+
679.69260	679	
680.83647	387	
685.02412	4843	1+
685.35919	4985	1+
685.69287	3018	1+
706.35160	347	1+
778.42066	322	1+
793.45469	1976	1+
880.48818	2206	1+
908.45881	776	1+
913.46242	506	1+
944.50702	959	1+
951.51772	1194	1+
967.52987	785	1+
973.49213	491	1+
976.50834	3941	1+
977.01242	2428	1+
986.03529	514	1+
986.53176	650	1+
995.04138	1354	1+
995.53806	1424	1+
1000.50456	836	1+
1008.52181	810	1+
1018.02478	1880	1+
1018.52988	2226	1+
1027.03177	12348	1+
1027.53437	9699	1+
1032.06474	718	1+
1035.06003	1862	1+
1044.55765	1862	1+
1049.55540	886	1+
1064.60155	606	1+
1067.56330	5446	1+
1068.07433	3515	1+
1071.55373	2499	1+
1076.57239	11961	1+
1077.06790	8241	1+
END IONS

###FS:    #m/z: 718.04627 #charge   3
###MaxRes:#m/z:  0.00000 #charge-128
###MS: 1261
###MSMS: 1263
BEGIN IONS
TITLE=Cmpd 463, AutoMSn(718.0463), 21.3 min
RTINSECONDS=1280.44
SCANS=MS: 1261 MSMS: 1263
PEPMASS=718.04627	80402
CHARGE=3+
517.31039	591	
601.30205	556	
610.85258	664	
616.82844	544	
617.32073	580	
636.82436	556	
637.32408	588	
651.34057	2782	1+
651.67822	1342	
652.01415	837	
685.02602	2740	1+
685.35872	2828	1+
685.69221	1470	
696.70891	1646	1+
697.04836	1635	
697.35930	1078	
712.03944	1887	1+
712.36023	4383	1+
712.71236	1481	
717.36723	803	
717.71447	733	
718.04785	26887	1+
718.38209	21817	
718.71689	14914	1+
725.38848	891	
725.89592	529	
781.94126	527	
782.43892	657	
838.96055	868	
839.46744	858	
880.48875	765	
902.98649	1310	
903.49595	787	
1425.69602	1864	1+
1437.75091	6112	1+
1951.99729	1984	1+
END IONS

###FS:    #m/z: 663.35185 #charge   3
###MaxRes:#m/z:  0.00000 #charge-128
###MS: 1261
###MSMS: 1264
BEGIN IONS
TITLE=Cmpd 464, AutoMSn(663.3518), 21.3 min
RTINSECONDS=1280.94
SCANS=MS: 1261 MSMS: 1264
PEPMASS=663.35185	51740
CHARGE=3+
357.71945	1328	
366.72448	761	
415.24912	1336	
418.05607	742	
484.26702	675	
493.27714	947	
498.27658	654	
506.77981	914	
507.28469	1067	
519.73517	1041	
532.31954	1986	1+
564.31146	1088	
564.82078	706	
578.27150	4816	1+
586.38551	665	
588.31328	785	
601.34264	3021	1+
619.33846	4480	1+
619.80231	972	
652.00266	675	
657.67902	3228	1+
658.01492	1962	
658.35134	1256	
660.33528	631	
660.84349	6153	1+
661.34331	7164	1+
666.34467	1211	1+
677.34277	1114	
704.43055	680	
714.43254	3897	1+
732.43788	19388	1+
764.36790	2235	1+
861.42335	15052	1+
898.51268	1277	1+
916.51920	1406	
958.47686	56598	1+
1012.54830	825	
1013.54899	678	
1030.56480	8348	1+
1072.50957	639	
1072.51870	3613	1+
1256.60970	14307	1+
END IONS

###FS:    #m/z: 854.39063 #charge   2
###MaxRes:#m/z:  0.00000 #charge-128
###MS: 1265
###MSMS: 1266
BEGIN IONS
TITLE=Cmpd 465, AutoMSn(854.3906), 21.4 min
RTINSECONDS=1283.96
SCANS=MS: 1265 MSMS: 1266
PEPMASS=854.39063	90123
CHARGE=2+
337.14684	528	
344.18533	543	
354.17241	653	
383.19671	787	1+
394.17246	426	
401.21083	709	
404.22187	625	
406.17133	583	
409.22659	1259	
411.19650	1538	1+
429.20299	1125	
445.18369	507	
456.20448	738	1+
474.22837	666	1+
496.24415	1599	1+
501.24117	575	
530.26665	1081	1+
540.24847	1081	1+
548.28288	2947	1+
553.27750	1858	1+
558.26649	4154	1+
576.27675	3169	1+
606.26024	407	
610.29464	4649	1+
617.29939	843	1+
627.28392	677	1+
635.31191	486	
645.29854	2014	1+
663.31085	2110	1+
668.81331	596	
688.30019	390	
697.32372	7550	1+
706.19174	393	
714.32775	677	1+
716.81524	404	
732.33107	1651	1+
750.34091	1263	1+
789.35426	489	
807.35417	625	1+
825.87444	438	
836.37203	783	
836.88354	537	
844.39193	1364	
901.41449	3421	1+
958.43749	7923	1+
1045.46583	7092	1+
1132.49893	10091	1+
1144.72622	603	
1279.56684	2631	1+
1336.58595	716	
1394.63135	2531	1+
1450.63280	7055	1+
1450.64644	626	
1563.71726	5092	1+
1689.76178	5874	1+
1707.77326	26487	1+
END IONS

###FS:    #m/z: 663.35219 #charge   3
###MaxRes:#m/z:  0.00000 #charge-128
###MS: 1265
###MSMS: 1267
BEGIN IONS
TITLE=Cmpd 466, AutoMSn(663.3522), 21.4 min
RTINSECONDS=1284.47
SCANS=MS: 1265 MSMS: 1267
PEPMASS=663.35219	84957
CHARGE=3+
357.72080	1315	
415.24845	1276	
449.75886	698	
493.27088	763	
506.78672	1121	
507.27723	828	
515.78969	930	
519.73621	1280	
521.25309	809	
532.32613	1525	
536.76101	1689	
537.26366	1071	
564.31783	1384	
578.27098	5411	1+
601.34584	3637	1+
607.73213	901	
619.34129	4388	1+
657.67688	3381	1+
658.01676	2529	
658.34777	1383	
660.85208	2360	
663.35067	1128	
665.27392	947	
677.33828	728	
704.44541	849	
714.42607	4983	1+
732.43870	20324	1+
764.36836	1587	
861.42327	15684	1+
898.50172	1353	1+
916.52245	2180	1+
958.47859	61072	1+
1012.55255	789	
1030.56691	9304	1+
1159.55713	851	
1214.44569	813	
1238.60031	3480	1+
1256.60976	14329	1+
1321.69419	5925	1+
END IONS

###FS:    #m/z: 1097.90169 #charge   2
###MaxRes:#m/z:  0.00000 #charge-128
###MS: 1265
###MSMS: 1268
BEGIN IONS
TITLE=Cmpd 467, AutoMSn(1097.9017), 21.4 min
RTINSECONDS=1284.97
SCANS=MS: 1265 MSMS: 1268
PEPMASS=1097.90169	36868
CHARGE=2+
366.13643	4718	1+
431.21005	215	
454.16290	327	
479.25280	210	
523.26300	739	
523.75608	170	
528.18851	272	
535.83600	177	
578.26773	987	1+
657.23488	2598	1+
671.85121	190	
676.37319	475	1+
764.36218	169	
854.39163	256	
854.87427	183	
861.42236	1218	1+
958.47295	1801	1+
958.48040	13729	1+
1102.62660	958	
1103.63865	211	
1113.74303	164	
1229.59400	187	
1229.60771	3055	1+
1459.70644	162	
1526.46956	381	
END IONS

###FS:    #m/z: 854.39114 #charge   2
###MaxRes:#m/z:  0.00000 #charge-128
###MS: 1269
###MSMS: 1270
BEGIN IONS
TITLE=Cmpd 468, AutoMSn(854.3911), 21.5 min
RTINSECONDS=1287.99
SCANS=MS: 1269 MSMS: 1270
PEPMASS=854.39114	373969
CHARGE=2+
354.17548	2440	
372.18652	1864	
401.21312	2195	
406.17159	1625	
409.21956	4265	
411.19709	4747	1+
429.20698	3527	
496.24891	2611	
501.24276	1922	
530.26581	4384	1+
540.24694	4184	1+
548.27724	10947	1+
553.26964	5611	1+
558.26467	15086	1+
576.27649	10687	1+
610.29392	14335	1+
635.31382	2136	
640.28824	2530	
645.29675	6659	1+
663.30722	6640	1+
668.80294	1749	
697.32161	28081	1+
697.81079	2762	
716.81829	1796	
717.31901	1685	
732.33005	4853	1+
750.33953	4427	1+
807.35682	1456	
844.39191	4956	
901.41323	10808	1+
958.43605	26143	1+
1011.45040	2127	
1045.46734	23729	1+
1132.49842	34190	1+
1279.56556	3236	
1280.57166	1892	
1336.58868	2553	
1337.59316	1834	
1393.60750	2146	
1394.61502	1445	
1450.62912	2273	
1450.63820	27880	1+
1451.64602	1925	
1563.72333	22849	1+
1671.74713	6521	1+
1689.76192	23798	1+
1707.77579	117102	1+
END IONS

###FS:    #m/z: 569.93169 #charge   3
###MaxRes:#m/z:  0.00000 #charge-128
###MS: 1269
###MSMS: 1271
BEGIN IONS
TITLE=Cmpd 469, AutoMSn(569.9317), 21.5 min
RTINSECONDS=1288.49
SCANS=MS: 1269 MSMS: 1271
PEPMASS=569.93169	97226
CHARGE=3+
340.16057	1366	
406.17038	1355	
408.18818	1079	
409.21133	5668	1+
418.17159	1326	
436.18049	1987	
442.20402	1179	
475.20122	1023	
492.21636	1852	1+
496.24899	6678	1+
514.22889	1008	
523.22799	1706	
548.28274	1550	
550.23875	1195	
553.27188	20385	1+
557.75261	1026	
558.26586	3756	1+
566.75749	1174	
567.25964	1240	
569.28401	1646	1+
576.27491	3110	1+
592.27898	2103	1+
610.29332	49724	1+
645.29628	1203	
663.30578	1273	
679.31038	3916	1+
697.32453	53486	1+
716.81741	1897	
717.32147	1365	
732.32795	979	
789.34969	2532	1+
828.36015	2253	1+
841.34152	994	
844.39582	7027	1+
846.37366	5838	1+
864.38148	10033	1+
901.41546	3347	1+
958.43125	4289	1+
993.43487	1218	
1011.44432	2056	
1012.45913	1300	
1045.46938	1655	
1132.49963	1006	
1450.63689	4780	1+
END IONS

###FS:    #m/z: 663.35262 #charge   3
###MaxRes:#m/z:  0.00000 #charge-128
###MS: 1269
###MSMS: 1272
BEGIN IONS
TITLE=Cmpd 470, AutoMSn(663.3526), 21.5 min
RTINSECONDS=1288.99
SCANS=MS: 1269 MSMS: 1272
PEPMASS=663.35262	78195
CHARGE=3+
366.72657	613	
418.05706	1050	
515.78197	532	
519.73867	598	
521.24947	681	
532.32584	1722	1+
564.31302	1499	
564.82048	623	
572.21756	680	
578.26889	3709	1+
601.34288	2691	1+
607.72808	1421	
608.23259	899	
619.34627	3853	1+
638.33885	564	
651.67490	636	
656.75035	676	
657.67959	2235	1+
658.00972	1056	
658.35350	2464	1+
660.85187	1226	
663.32208	2224	1+
665.75783	600	
677.34400	772	
704.44105	836	
714.42580	4948	1+
732.43890	14055	1+
764.36856	932	
797.38889	594	
829.48642	1110	1+
861.42336	11591	1+
871.38562	546	
916.52456	915	
958.47861	44824	1+
995.52418	993	1+
1012.55496	3859	1+
1030.56644	7086	1+
1041.22882	623	
1072.52238	2657	1+
1214.45219	966	
1215.45382	645	
1238.61699	2134	1+
1256.60913	10765	1+
1321.68532	2963	1+
END IONS

###FS:    #m/z: 854.39133 #charge   2
###MaxRes:#m/z:  0.00000 #charge-128
###MS: 1273
###MSMS: 1274
BEGIN IONS
TITLE=Cmpd 471, AutoMSn(854.3913), 21.5 min
RTINSECONDS=1292.01
SCANS=MS: 1273 MSMS: 1274
PEPMASS=854.39133	664016
CHARGE=2+
354.17617	3368	
372.18382	2865	
401.21012	3087	
409.21810	6499	
411.19901	5740	
429.20792	4443	
496.25053	4166	
501.24661	2479	
530.26601	5438	1+
540.24720	5533	1+
548.27533	16593	1+
553.27139	8267	1+
558.26518	22916	1+
576.27517	15486	1+
610.29149	23104	1+
627.28698	2612	
635.31215	3358	
640.28498	2958	
645.29683	10186	1+
663.30812	11133	1+
668.80153	2474	
697.32162	44441	1+
697.81573	3291	
716.81693	2717	
732.33093	7789	1+
750.33746	6622	1+
807.35976	2622	
844.39378	7173	
901.41520	17719	1+
958.43417	44520	1+
1011.44937	2756	
1045.46665	39554	1+
1132.49861	54172	1+
1279.56696	5154	
1280.57024	3761	
1336.58465	4329	
1337.58658	2808	
1393.60838	3178	
1394.60749	2627	
1450.63360	4261	
1450.63396	45456	1+
1451.63097	2870	
1563.72127	38492	1+
1671.74892	10573	1+
1689.76368	39311	1+
1707.77556	204402	1+
END IONS

###FS:    #m/z: 569.93143 #charge   3
###MaxRes:#m/z:  0.00000 #charge-128
###MS: 1273
###MSMS: 1275
BEGIN IONS
TITLE=Cmpd 472, AutoMSn(569.9314), 21.5 min
RTINSECONDS=1292.51
SCANS=MS: 1273 MSMS: 1275
PEPMASS=569.93143	170925
CHARGE=3+
406.17387	1297	
408.18614	1399	
409.21286	7162	1+
418.17213	1415	
429.20256	1529	
436.18253	1974	
475.19576	1520	
492.21607	2866	1+
496.24819	10174	1+
514.22670	1495	
523.23006	2750	
530.26335	1897	1+
532.21712	1245	
540.74057	1523	
548.27840	1645	
550.23610	1706	
553.26973	29549	1+
557.75214	1477	
558.26165	4717	1+
567.26141	1671	
576.27435	2869	1+
592.27880	1599	
607.24460	1308	
610.29249	64732	1+
645.30100	1535	
663.31248	1367	
679.31254	8060	1+
688.29821	1308	
697.32351	71282	1+
789.34914	1293	
789.35421	3071	1+
828.36303	2720	1+
841.34577	1704	
844.39214	9936	1+
846.37513	8477	1+
864.38279	14778	1+
901.41414	4334	1+
940.42507	2070	1+
958.43470	5782	1+
993.43616	3593	1+
1011.44506	2923	
1012.44904	1578	
1045.46866	2074	
1132.50055	1544	
1432.61841	5268	1+
1450.63354	6153	1+
END IONS

###FS:    #m/z: 716.04333 #charge   3
###MaxRes:#m/z:  0.00000 #charge-128
###MS: 1273
###MSMS: 1276
BEGIN IONS
TITLE=Cmpd 473, AutoMSn(716.0433), 21.6 min
RTINSECONDS=1293.01
SCANS=MS: 1273 MSMS: 1276
PEPMASS=716.04333	65046
CHARGE=3+
380.21002	1375	
389.21550	1544	
409.21679	3831	
431.21690	2208	
445.75672	3004	
521.24791	1672	
528.78582	1578	
572.31951	1384	
577.30729	1919	
577.80488	1507	
578.27164	9052	1+
643.35062	3732	
643.85286	2441	
677.33469	1460	
685.35182	2407	
690.39107	2456	
704.36473	1827	
704.70237	1815	
710.36754	10663	1+
710.70027	6859	
711.03609	4571	
716.04692	1349	
718.04778	6773	1+
718.38317	8065	1+
718.71935	3550	
759.41274	5446	1+
764.37074	2130	
773.65260	1404	
777.42303	8727	1+
861.42428	24372	1+
872.49506	22647	1+
890.50717	27724	1+
958.47871	141849	1+
987.55885	4090	1+
1072.51877	1471	
1072.53583	10319	1+
1074.58038	1848	
1170.62735	10180	1+
1188.63603	16693	1+
1238.58790	8807	1+
1256.60793	56172	1+
1431.69929	3809	1+
END IONS

###FS:    #m/z: 716.04304 #charge   3
###MaxRes:#m/z:  0.00000 #charge-128
###MS: 1277
###MSMS: 1278
BEGIN IONS
TITLE=Cmpd 474, AutoMSn(716.0430), 21.6 min
RTINSECONDS=1296.04
SCANS=MS: 1277 MSMS: 1278
PEPMASS=716.04304	228226
CHARGE=3+
380.20986	2698	
409.21817	4050	
445.76016	3713	
494.28395	4389	
528.78821	2361	
572.31741	2122	
577.30629	3237	
577.80425	2704	
578.27371	12914	1+
619.80232	3021	
643.34799	6106	
643.85049	4465	
677.33286	2895	
685.35300	2782	
685.85678	2052	
690.38839	5493	1+
704.36007	2942	
704.69944	2321	
705.03632	2156	
710.03368	11490	1+
710.36916	17644	1+
710.70303	15592	1+
716.37420	2119	
718.04966	4605	
718.38344	7233	
718.71587	3743	
759.41147	9312	1+
764.37274	2801	
777.42264	14937	1+
861.42609	42656	1+
872.49704	34380	1+
890.50762	47731	1+
958.47901	210031	1+
1072.52175	2359	
1072.53902	16498	1+
1074.58678	2153	
1170.62465	15761	1+
1188.63664	24352	1+
1239.59059	10271	1+
1256.60478	2516	
1256.60833	88030	1+
END IONS

###FS:    #m/z: 569.93184 #charge   3
###MaxRes:#m/z:  0.00000 #charge-128
###MS: 1277
###MSMS: 1279
BEGIN IONS
TITLE=Cmpd 475, AutoMSn(569.9318), 21.6 min
RTINSECONDS=1296.54
SCANS=MS: 1277 MSMS: 1279
PEPMASS=569.93184	182831
CHARGE=3+
340.15932	1731	
404.20770	1280	
406.16922	1469	
408.18448	1602	
409.21315	7639	1+
418.17522	1297	
436.18629	2009	
442.20517	1749	
474.20928	2261	1+
492.22050	2430	1+
496.24974	9520	1+
523.22959	1460	
540.73956	1348	
548.28185	1441	
550.24011	1371	
553.27072	26314	1+
558.26031	4416	1+
566.75842	1309	
568.27772	2258	1+
576.27564	2039	
592.28030	2797	1+
610.29255	60810	1+
645.29520	1862	
654.75087	1431	
663.30478	1494	
679.31039	4387	1+
697.32437	62504	1+
716.81967	1779	
717.32088	2304	
725.82327	2028	
726.31630	3768	1+
789.35283	2594	1+
828.36057	1631	
844.39446	8850	1+
846.37777	8317	1+
864.38301	12737	1+
901.41192	3798	1+
958.43555	5611	1+
993.44158	1592	
1011.45633	2118	
1012.45450	1300	
1045.46171	1551	
1132.49865	1535	
END IONS

###FS:    #m/z: 1073.55624 #charge   2
###MaxRes:#m/z:  0.00000 #charge-128
###MS: 1277
###MSMS: 1280
BEGIN IONS
TITLE=Cmpd 476, AutoMSn(1073.5562), 21.6 min
RTINSECONDS=1297.04
SCANS=MS: 1277 MSMS: 1280
PEPMASS=1073.55624	66966
CHARGE=2+
381.21796	228	
409.21946	1857	1+
452.25806	207	
479.74139	283	
480.25380	5276	1+
578.27793	470	
657.22071	228	
690.38276	356	
765.21661	464	
777.42895	553	1+
872.49172	382	
890.50685	1731	1+
958.47134	1263	1+
995.53612	202	
1072.55071	610	
1073.05121	502	
1188.64338	355	
1189.62752	213	
1256.59916	604	
1257.59794	399	
1707.77823	895	1+
2146.10737	30852	1+
END IONS

###FS:    #m/z: 716.04304 #charge   3
###MaxRes:#m/z:  0.00000 #charge-128
###MS: 1281
###MSMS: 1282
BEGIN IONS
TITLE=Cmpd 477, AutoMSn(716.0430), 21.7 min
RTINSECONDS=1300.07
SCANS=MS: 1281 MSMS: 1282
PEPMASS=716.04304	345077
CHARGE=3+
380.21065	3993	
409.21764	5629	
431.21467	3584	
519.74230	3430	
528.78816	2834	
572.31575	2708	
577.30941	4860	
578.27219	17672	1+
619.80222	4310	
634.33977	2589	
634.84198	2596	
643.34958	7874	
643.84900	5435	
677.34002	3959	
685.35301	3541	
690.38921	7596	1+
704.36159	3761	
704.69868	3906	
710.03482	14685	1+
710.36829	23610	1+
710.70265	21233	1+
716.37421	3073	
718.04845	3656	
718.38324	6751	
718.71608	2599	
759.41151	12210	1+
764.37069	4015	
777.42477	19023	1+
861.42386	51216	1+
872.49597	50367	1+
890.50771	69038	1+
958.47960	278018	1+
987.56524	8799	1+
1072.51686	2978	
1072.53854	20864	1+
1074.57972	3171	
1159.55044	2728	
1170.62677	21480	1+
1188.63429	33976	1+
1239.59216	16292	1+
1256.60185	3283	
1256.60838	123047	1+
END IONS

###FS:    #m/z: 1073.55603 #charge   2
###MaxRes:#m/z:  0.00000 #charge-128
###MS: 1281
###MSMS: 1283
BEGIN IONS
TITLE=Cmpd 478, AutoMSn(1073.5560), 21.7 min
RTINSECONDS=1300.57
SCANS=MS: 1281 MSMS: 1283
PEPMASS=1073.55603	104757
CHARGE=2+
366.14203	281	
381.21330	234	
409.21684	1987	1+
480.25418	5450	1+
578.27028	545	
690.39416	467	
777.42681	316	
854.38124	329	
854.88714	276	
872.48244	914	1+
890.50133	1769	1+
958.47224	1389	1+
994.52139	626	1+
1065.05612	386	
1072.54815	501	
1073.05303	492	
1077.06139	231	
1188.62714	377	
1189.63101	329	
1256.60173	613	
1257.60506	303	
1667.85289	327	
2146.10951	34171	1+
END IONS

###FS:    #m/z: 987.23543 #charge   3
###MaxRes:#m/z:  0.00000 #charge-128
###MS: 1281
###MSMS: 1284
BEGIN IONS
TITLE=Cmpd 479, AutoMSn(987.2354), 21.7 min
RTINSECONDS=1301.07
SCANS=MS: 1281 MSMS: 1284
PEPMASS=987.23543	34551
CHARGE=3+
427.29549	233	1+
441.27694	383	
533.32516	580	1+
544.32254	257	
554.23987	201	
576.27826	536	1+
581.32383	382	1+
590.64444	812	1+
590.98850	436	
591.31810	407	1+
603.24993	1394	1+
603.58841	1148	1+
603.91849	731	
639.67737	430	
640.00186	474	
640.31910	636	1+
672.68749	333	1+
673.03348	277	
704.60589	324	1+
715.70619	298	
716.05240	255	
716.37966	497	1+
719.19357	204	
742.29690	262	1+
749.04907	256	
769.80884	252	
820.81465	202	
881.54517	467	1+
950.42718	280	
968.57590	2398	1+
983.52761	562	
984.02269	1526	
984.71269	226	
987.93250	493	1+
991.45640	467	1+
994.51792	227	
995.00917	231	
1056.40801	266	
1056.90232	399	
1107.42370	244	
1113.91500	270	
1275.75098	1253	1+
1344.98051	230	
1435.79478	949	1+
1606.83450	846	1+
1707.77825	1133	1+
1769.92765	1801	1+
1807.74285	5519	1+
1916.98810	1590	1+
1951.79372	2083	1+
1967.92128	5926	1+
1978.90179	343	1+
2016.06945	1232	1+
2145.10707	1282	1+
2244.18280	620	1+
END IONS

###FS:    #m/z: 1073.55774 #charge   2
###MaxRes:#m/z:  0.00000 #charge-128
###MS: 1285
###MSMS: 1286
BEGIN IONS
TITLE=Cmpd 480, AutoMSn(1073.5577), 21.7 min
RTINSECONDS=1304.1
SCANS=MS: 1285 MSMS: 1286
PEPMASS=1073.55774	98979
CHARGE=2+
366.13118	274	
409.21425	1757	1+
452.26889	243	
480.25574	4848	1+
487.54600	325	
578.26903	391	
682.36732	211	
690.38663	558	1+
777.41622	533	1+
854.39396	326	
854.89327	257	
872.49176	893	1+
890.50912	1329	1+
958.47576	1081	1+
995.00290	232	
1065.53658	303	
1072.49996	287	
1073.05595	449	
1074.85346	276	
1076.29513	224	
1077.06697	412	
1188.62806	272	
1256.61206	1222	1+
2146.11066	30439	1+
END IONS

###FS:    #m/z: 636.54449 #charge   2
###MaxRes:#m/z:  0.00000 #charge-128
###MS: 1285
###MSMS: 1287
BEGIN IONS
TITLE=Cmpd 481, AutoMSn(636.5445), 21.7 min
RTINSECONDS=1304.6
SCANS=MS: 1285 MSMS: 1287
PEPMASS=636.54449	45854
CHARGE=2+
345.10092	801	
363.19370	957	1+
386.19630	803	
404.21866	1579	1+
417.19812	1118	
447.56023	751	
476.58909	804	
476.90533	795	
482.17245	735	
488.17895	1112	1+
510.18470	990	
510.25344	1450	1+
517.31078	1210	
527.20427	1167	
531.26045	1637	1+
541.28858	710	1+
544.22333	1002	1+
559.28419	1191	1+
562.28660	1817	1+
562.80194	2414	1+
564.97545	831	
567.60980	942	1+
567.94209	1606	1+
568.27889	1618	1+
579.20067	1381	1+
597.19788	3259	1+
599.95614	1333	1+
600.28169	2440	1+
600.61047	931	
606.28902	1252	1+
607.65312	883	
607.99036	786	
623.31598	934	1+
632.32400	2991	1+
635.33586	854	
636.32792	3149	1+
640.33334	2021	1+
645.34679	1198	1+
647.32653	1630	1+
651.35729	1048	1+
651.70112	663	
676.30060	570	1+
681.25385	895	1+
682.27964	819	
692.28990	2370	1+
696.34949	889	1+
710.28419	3130	1+
718.30303	882	1+
726.33932	737	1+
726.70095	1419	1+
728.05539	817	
734.89550	1697	
735.39023	969	
761.36464	3207	1+
766.05330	2076	1+
766.39674	1793	
766.72125	1054	
771.38613	1223	1+
789.39467	4471	1+
791.43072	1194	
791.93224	949	
824.32896	6600	1+
841.35395	2451	1+
898.42079	7098	1+
918.43237	686	
935.35799	1879	1+
952.38449	8021	1+
966.57506	8857	1+
1011.50045	5302	1+
1069.42730	1862	1+
1129.63737	3458	1+
1235.61617	1469	1+
1253.66101	4731	1+
1262.62905	2499	1+
1270.64925	1884	1+
END IONS

###FS:    #m/z: 606.32989 #charge   2
###MaxRes:#m/z:  0.00000 #charge-128
###MS: 1285
###MSMS: 1288
BEGIN IONS
TITLE=Cmpd 482, AutoMSn(606.3299), 21.8 min
RTINSECONDS=1305.11
SCANS=MS: 1285 MSMS: 1288
PEPMASS=606.32989	42668
CHARGE=2+
315.70522	354	
399.21146	693	
402.27823	756	
404.88149	850	
405.21402	407	
410.55630	699	
429.20252	382	1+
436.22973	386	
447.90706	495	
448.24786	549	1+
455.27857	544	
459.25574	463	
502.24963	431	1+
510.71307	337	
517.30611	3135	1+
540.27471	905	1+
543.25839	924	1+
547.27643	395	1+
583.30612	485	1+
587.30722	428	1+
591.30000	491	1+
596.30959	457	1+
602.07964	974	
602.31769	2232	1+
602.56614	661	1+
603.80495	370	
604.32316	1654	1+
605.05726	685	1+
605.81694	478	
608.58109	328	
609.31556	2356	1+
609.82809	571	
615.33784	1102	1+
615.84708	331	
628.33281	621	
630.38969	2501	1+
638.31322	465	1+
653.82877	423	
656.33613	2453	1+
662.33296	538	
686.35452	483	1+
777.45015	1931	1+
780.40410	363	
784.42706	349	
797.06774	808	1+
833.00943	358	
864.48818	4350	1+
913.51084	434	
935.52977	2920	1+
945.75380	650	
974.56421	476	1+
984.55657	593	1+
1082.58930	1300	1+
1098.59004	1474	1+
1194.60172	1008	1+
1202.62364	2437	1+
1211.63624	19622	1+
END IONS

###FS:    #m/z: 636.29849 #charge   3
###MaxRes:#m/z:  0.00000 #charge-128
###MS: 1289
###MSMS: 1290
BEGIN IONS
TITLE=Cmpd 483, AutoMSn(636.2985), 21.8 min
RTINSECONDS=1308.14
SCANS=MS: 1289 MSMS: 1290
PEPMASS=636.29849	121669
CHARGE=3+
343.14071	1338	1+
345.09720	1009	
350.13191	987	
404.21965	1685	
417.20017	1322	
447.56557	1242	
475.19562	1164	1+
476.57250	1798	
476.90740	1420	
510.18534	2887	1+
510.25576	1698	
517.30154	1950	1+
527.19948	1580	
531.26333	1907	1+
535.71732	1259	
544.21783	1480	1+
562.29162	3255	1+
567.61126	2451	1+
567.93950	3980	1+
568.26138	1795	1+
579.19853	3449	1+
597.19655	4219	1+
599.95320	1988	1+
600.28154	3809	1+
600.62539	1252	
606.28947	1211	
607.68520	1646	1+
611.62840	939	
613.65674	933	
618.30409	1622	1+
632.31108	4309	1+
636.53741	987	
638.33938	1583	1+
642.33859	926	
647.32175	3085	1+
651.35507	1305	
682.28229	1545	1+
692.27712	2758	1+
696.33828	1207	1+
710.28323	4698	1+
718.30279	1278	1+
727.34553	1442	1+
727.70412	1071	
728.04573	987	
761.37018	4311	1+
766.05698	1664	
766.38631	2243	
766.72170	1524	
770.37213	1459	1+
789.40011	5605	1+
798.38110	1048	1+
805.31640	1866	1+
824.32974	7710	1+
841.35302	3962	1+
898.42312	10365	1+
908.42004	1473	1+
918.43218	937	
919.98004	1103	
920.47407	958	
935.35374	2224	1+
952.38172	12473	1+
962.72874	1515	1+
966.57042	6407	1+
1011.50375	6771	1+
1115.49318	2088	1+
1124.59630	6210	1+
1129.63275	3208	1+
1253.64545	8227	1+
1262.60701	4137	1+
1263.05748	2127	1+
1271.61047	3335	1+
1340.67550	20733	1+
1409.68729	4316	1+
1427.70596	57379	1+
1468.76782	3113	1+
1572.75442	2429	1+
1590.76723	25263	1+
1701.80016	3342	1+
1718.83234	4866	1+
1797.84119	3074	1+
1832.85978	3415	1+
END IONS

###FS:    #m/z: 848.05670 #charge   3
###MaxRes:#m/z:  0.00000 #charge-128
###MS: 1289
###MSMS: 1291
BEGIN IONS
TITLE=Cmpd 484, AutoMSn(848.0567), 21.8 min
RTINSECONDS=1308.64
SCANS=MS: 1289 MSMS: 1291
PEPMASS=848.05670	55512
CHARGE=3+
332.11524	337	
350.13286	552	
363.09451	329	
482.17810	619	1+
510.17514	762	1+
558.26285	363	
597.19599	363	
610.27935	534	
647.32237	582	1+
697.32775	998	1+
710.28264	1135	1+
725.82246	485	
726.33296	468	
732.00621	385	
732.33779	456	
750.33386	386	
770.02124	1158	1+
770.36528	533	
782.36512	508	
782.87010	466	
790.03803	348	
799.36733	639	1+
799.70183	364	
823.34542	577	1+
835.38266	419	1+
838.75911	929	1+
842.07084	1334	1+
842.40138	1887	1+
842.74115	2059	1+
844.08902	1737	1+
844.42117	2144	
844.75442	1600	
846.74843	1254	1+
847.10754	577	
847.41144	1006	
848.05511	11060	1+
848.39145	12471	1+
848.72592	8523	1+
853.75153	458	
861.42792	410	
898.42912	672	1+
958.43746	625	
1045.47740	778	
1132.49342	552	
1427.69521	1984	1+
1590.77114	2963	1+
1689.79445	2032	1+
1700.77564	1171	1+
1707.77337	15540	1+
1718.81663	1423	1+
1832.86634	3924	1+
1945.95944	1441	1+
2032.98638	1589	1+
2194.01398	1052	1+
END IONS

###FS:    #m/z: 800.16342 #charge   3
###MaxRes:#m/z:  0.00000 #charge-128
###MS: 1289
###MSMS: 1292
BEGIN IONS
TITLE=Cmpd 485, AutoMSn(800.1634), 21.8 min
RTINSECONDS=1309.14
SCANS=MS: 1289 MSMS: 1292
PEPMASS=800.16342	48482
CHARGE=3+
345.16901	267	
458.25602	848	1+
490.25525	313	
509.25483	230	
541.29389	224	
559.30154	824	1+
565.31647	215	1+
570.64778	602	1+
570.98579	208	
571.29975	229	1+
577.26484	208	1+
601.31350	372	1+
613.66487	343	
613.98873	439	1+
615.29859	229	
623.79027	610	
624.28939	217	
642.32777	421	1+
647.86580	275	
651.37584	544	1+
656.35281	281	1+
660.35071	310	
666.83767	309	1+
680.32523	963	1+
691.36570	414	
723.36387	217	1+
727.36515	388	1+
737.34604	249	1+
751.34198	350	1+
760.04684	222	1+
765.72830	298	1+
766.05657	479	1+
766.42359	740	1+
771.37357	202	
778.30470	248	1+
781.35826	348	1+
784.38613	241	
789.39524	1041	1+
796.40999	656	1+
798.04368	302	1+
798.40357	836	1+
799.65833	431	
799.88254	291	
800.40520	6835	1+
802.07162	534	1+
802.71953	414	1+
802.90850	485	1+
804.12506	219	
806.41052	223	1+
808.88981	312	
809.37403	289	
847.09114	202	
847.44604	213	
866.44098	228	1+
880.79327	326	1+
902.46730	753	1+
958.49029	661	1+
976.52162	229	
977.02747	340	1+
982.12896	236	1+
1017.50994	228	
1246.58323	275	
1247.56900	194	
1468.77905	3056	1+
1487.69444	602	1+
1581.84847	2502	1+
1589.81751	968	1+
1590.34124	1495	1+
1599.32877	8818	1+
1599.81519	7783	1+
1709.92106	2416	1+
1838.96004	2476	1+
END IONS

###FS:    #m/z: 636.54502 #charge   2
###MaxRes:#m/z:  0.00000 #charge-128
###MS: 1293
###MSMS: 1294
BEGIN IONS
TITLE=Cmpd 486, AutoMSn(636.5450), 21.9 min
RTINSECONDS=1312.16
SCANS=MS: 1293 MSMS: 1294
PEPMASS=636.54502	150181
CHARGE=2+
363.09860	980	
363.19310	1220	
404.21924	1365	
408.83211	1084	
417.19867	1689	
476.57502	2446	
476.90705	1337	
488.17787	1282	
510.25194	2941	1+
517.30406	1694	1+
527.20750	1622	
530.93139	1236	
531.25868	2139	1+
535.71890	1435	
539.59682	1242	
544.22377	1803	1+
558.21881	1031	
565.31565	1205	
567.61605	2537	1+
567.94180	3274	1+
568.27712	2295	
579.20209	3126	1+
594.27162	1135	1+
597.19639	5390	1+
599.95163	2281	1+
600.27744	2922	1+
606.29280	1084	
632.31401	4969	1+
632.53903	1057	
636.31829	3909	1+
636.54463	1035	
647.32526	2976	1+
662.32776	1217	
682.28378	1751	1+
692.27701	1624	
710.28048	5655	1+
734.89148	1214	
735.38461	1137	
761.36711	4175	1+
766.05541	2065	
766.39028	1647	
789.39394	3429	1+
791.42905	1287	
806.30734	1699	1+
824.32380	9208	1+
841.35908	4386	1+
898.42502	11978	1+
935.35988	3164	1+
952.38438	11518	1+
966.57551	3313	1+
1011.50674	9733	1+
1124.58977	7008	1+
1253.64401	7925	1+
1262.61818	5771	1+
END IONS

###FS:    #m/z: 848.05400 #charge   3
###MaxRes:#m/z:  0.00000 #charge-128
###MS: 1293
###MSMS: 1295
BEGIN IONS
TITLE=Cmpd 487, AutoMSn(848.0540), 21.9 min
RTINSECONDS=1312.66
SCANS=MS: 1293 MSMS: 1295
PEPMASS=848.05400	65315
CHARGE=3+
332.12150	370	
350.13642	426	
510.16457	803	1+
597.20508	604	
610.28441	344	
645.34179	366	
647.32123	892	1+
670.83158	423	
682.29690	536	1+
692.27950	593	1+
697.31663	647	
710.30237	437	
725.82344	528	
726.32195	365	
732.01718	342	
732.32666	367	
761.36703	659	1+
765.22056	411	
765.29599	334	
770.01958	580	1+
770.35272	465	
782.37663	414	
799.03813	402	
824.32609	327	
836.38775	392	
838.40750	767	1+
838.74155	781	1+
842.05352	1115	1+
842.39064	1500	1+
842.73980	2789	1+
844.08056	1480	1+
844.41903	1711	
846.74797	1567	1+
847.09760	554	
847.41859	992	
848.05679	9836	1+
848.39282	10448	1+
848.72716	8155	1+
852.71192	577	1+
898.42684	1293	1+
952.38243	479	1+
958.46160	1191	1+
1028.11924	334	
1045.46680	469	
1155.02429	396	
1427.70726	1798	1+
1590.76831	2287	1+
1689.80232	1960	1+
1699.86467	852	1+
1707.77586	9251	1+
1718.82821	1617	1+
1832.86954	3514	1+
1945.94551	1021	1+
2032.98543	1799	1+
2193.04134	924	1+
END IONS

###FS:    #m/z: 764.05497 #charge   2
###MaxRes:#m/z:  0.00000 #charge-128
###MS: 1293
###MSMS: 1296
BEGIN IONS
TITLE=Cmpd 488, AutoMSn(764.0550), 21.9 min
RTINSECONDS=1313.16
SCANS=MS: 1293 MSMS: 1296
PEPMASS=764.05497	28470
CHARGE=2+
468.18388	483	
514.25587	980	
514.76305	486	
517.78390	288	
518.27998	293	
553.27172	354	
578.27804	2181	1+
580.80606	558	
581.27632	1163	1+
596.26613	247	
606.29288	823	
606.81116	401	
614.80722	509	
624.31547	364	
629.30653	318	
644.84606	278	
652.30297	2321	1+
668.32671	245	
677.32822	566	1+
715.35507	277	
728.07374	686	1+
728.40063	534	
728.74043	271	
761.40336	286	
762.37542	645	1+
763.88577	662	1+
764.35963	516	
861.42576	4464	1+
931.46083	4029	1+
941.67450	283	
949.47259	3758	1+
958.47897	20903	1+
1044.53262	7781	1+
1062.55975	6181	1+
1132.54867	402	
1133.54864	460	
1229.59456	18294	1+
1297.66131	1021	1+
1315.66961	1968	1+
1333.67859	453	
1334.66940	304	
1342.68957	861	1+
END IONS

###FS:    #m/z: 714.03150 #charge   3
###MaxRes:#m/z:  0.00000 #charge-128
###MS: 1297
###MSMS: 1298
BEGIN IONS
TITLE=Cmpd 489, AutoMSn(714.0315), 21.9 min
RTINSECONDS=1316.19
SCANS=MS: 1297 MSMS: 1298
PEPMASS=714.03150	46606
CHARGE=3+
355.16864	810	
371.23663	1258	
380.21151	963	
390.70467	855	
409.21925	1423	
438.19653	1737	1+
456.21056	695	
486.26578	908	
528.78593	809	
529.27278	695	
555.78416	803	
578.27475	5324	1+
583.31715	23538	1+
611.30904	1273	1+
619.81250	1820	
668.33870	1388	1+
677.34350	866	
685.33824	2387	1+
690.37386	2176	1+
696.38189	5597	1+
703.34692	2362	1+
704.69508	698	
709.37328	656	
710.03225	3402	1+
710.38116	7388	1+
710.70188	3882	1+
713.70358	2516	1+
714.03547	2693	1+
714.37371	3667	1+
716.71374	680	
717.35002	1049	
718.04970	891	
739.38265	654	
759.41472	2554	1+
764.36541	758	
777.42211	5677	1+
781.92156	746	
782.41883	1156	
797.43630	5938	1+
861.42395	11136	1+
867.43610	4981	1+
872.49698	11394	1+
885.44508	6004	1+
889.46497	666	
890.50356	16076	1+
926.49213	3183	1+
946.50054	685	
958.47808	63856	1+
987.56399	1733	1+
1072.52049	766	
1072.54202	5194	1+
1133.58401	3198	1+
1142.61159	2402	1+
1151.60497	18146	1+
1170.62504	5738	1+
1188.63979	7418	1+
1239.60762	8058	1+
1256.59602	966	
1256.60909	28206	1+
1285.69221	4499	1+
1322.64086	6696	1+
1340.66496	4134	1+
1435.73086	5357	1+
1649.86982	2543	1+
END IONS

###FS:    #m/z: 764.38861 #charge   3
###MaxRes:#m/z:  0.00000 #charge-128
###MS: 1297
###MSMS: 1299
BEGIN IONS
TITLE=Cmpd 490, AutoMSn(764.3886), 21.9 min
RTINSECONDS=1316.69
SCANS=MS: 1297 MSMS: 1299
PEPMASS=764.38861	42431
CHARGE=3+
375.18889	292	
468.17885	365	
514.25779	789	
514.75392	490	
578.27159	1098	
580.30807	674	
580.81125	457	
581.27536	1036	1+
614.29629	326	
614.80152	519	
623.81397	298	
624.32408	373	
635.82289	359	
649.32609	321	
652.30658	2809	1+
667.34324	463	
671.84826	394	
672.34245	455	
677.34330	390	
706.85046	351	
728.38945	331	
762.38368	767	1+
764.37294	1527	1+
766.88101	345	
769.38439	535	
861.42586	5535	1+
931.46440	3907	1+
949.47095	4258	1+
958.47716	23668	1+
1044.53753	8927	1+
1062.55643	6894	1+
1132.54472	447	
1133.53552	384	
1211.59175	1244	1+
1229.59861	19225	1+
1315.66388	2233	1+
1333.66829	430	
1334.68505	324	
1529.76655	862	1+
END IONS

###FS:    #m/z: 848.05484 #charge   3
###MaxRes:#m/z:  0.00000 #charge-128
###MS: 1297
###MSMS: 1300
BEGIN IONS
TITLE=Cmpd 491, AutoMSn(848.0548), 22.0 min
RTINSECONDS=1317.19
SCANS=MS: 1297 MSMS: 1300
PEPMASS=848.05484	49262
CHARGE=3+
350.13438	438	
356.36403	233	
367.15111	363	
376.13369	267	
386.17065	238	
402.22937	325	
459.17040	390	1+
477.17715	629	1+
482.18478	279	1+
505.22094	314	1+
510.17622	602	1+
544.22900	339	1+
554.22938	377	1+
562.25596	233	
572.24628	975	1+
576.27473	493	1+
590.26536	682	1+
610.30008	327	
626.28502	258	1+
663.30014	234	
692.26809	357	
697.31656	437	
710.29167	613	1+
753.33433	328	
761.36071	360	1+
770.32308	321	1+
780.02275	508	1+
799.04350	281	1+
799.34820	323	
799.71767	479	1+
821.39268	383	1+
825.89198	903	1+
836.37937	393	1+
838.40750	840	1+
838.74563	433	1+
839.07859	715	1+
842.05272	495	1+
842.36676	791	
842.72618	941	1+
843.45553	597	
844.07607	859	1+
844.41378	3768	1+
844.75279	634	
845.73832	1660	1+
846.06085	942	1+
846.93801	252	
848.05630	5213	1+
848.38800	7087	1+
848.72397	4446	1+
849.90484	338	1+
851.40502	1156	1+
851.72881	622	
852.07682	549	1+
853.76054	265	
898.42857	701	1+
915.93861	966	1+
927.08048	256	
958.49695	291	1+
973.46997	409	
973.97739	390	1+
1038.51090	459	
1039.00818	251	
1045.46284	234	
1132.49525	355	
1340.65913	739	1+
1427.70254	1334	1+
1449.62813	658	1+
1563.72029	1134	1+
1590.76406	1406	1+
1651.76206	1527	1+
1665.78082	391	1+
1707.78090	5565	1+
1718.82099	739	1+
1799.84843	1588	1+
1832.87998	1977	1+
1962.91774	2431	1+
2032.98083	923	1+
2177.01890	414	1+
END IONS

###FS:    #m/z: 713.33603 #charge   3
###MaxRes:#m/z:  0.00000 #charge-128
###MS: 1301
###MSMS: 1302
BEGIN IONS
TITLE=Cmpd 492, AutoMSn(713.3360), 22.0 min
RTINSECONDS=1320.22
SCANS=MS: 1301 MSMS: 1302
PEPMASS=713.33603	45152
CHARGE=3+
355.16234	1150	
362.17139	852	
371.23593	1011	
380.20944	1047	1+
409.22183	843	
425.21804	792	1+
438.20220	1284	1+
490.23431	993	
515.77801	564	
567.30591	666	
567.80657	1019	1+
578.27742	2563	1+
581.31319	675	
583.31775	21730	1+
594.82312	935	
597.29580	724	1+
610.30623	1754	1+
615.30685	727	1+
619.81855	1585	
643.34315	833	
643.84755	828	
667.33552	1022	1+
673.68558	634	
677.33291	1026	1+
685.33947	1465	
690.39382	633	
691.38619	578	
692.36874	1025	1+
696.40199	1578	
697.36691	2518	1+
703.33470	2742	1+
706.19836	843	
708.36172	995	1+
710.36012	2612	1+
710.70236	2230	1+
711.04336	752	
712.41648	2591	1+
713.69194	3677	1+
714.04209	1548	
714.36186	3303	1+
717.86290	1778	1+
718.03123	659	
759.41055	1596	1+
764.37754	600	
777.42305	2369	1+
780.40636	870	1+
797.43811	4829	1+
861.42774	6519	1+
867.43901	4347	1+
872.49410	5958	1+
882.43886	703	1+
885.44396	5794	1+
890.50437	8429	1+
926.48887	2365	1+
958.47926	37426	1+
987.57151	1159	1+
996.49211	1542	1+
1072.53373	3437	1+
1074.58773	579	
1109.56125	2204	1+
1135.58917	1629	1+
1151.60657	14955	1+
1170.63154	2867	1+
1188.63128	1502	
1189.63052	1014	
1239.60905	6118	1+
1256.60967	13385	1+
1322.64245	5003	1+
1340.64580	3220	1+
1435.72734	4087	1+
1562.83193	2248	1+
1649.85878	2147	1+
1890.99893	1623	1+
END IONS

###FS:    #m/z: 764.38748 #charge   3
###MaxRes:#m/z:  0.00000 #charge-128
###MS: 1301
###MSMS: 1303
BEGIN IONS
TITLE=Cmpd 493, AutoMSn(764.3875), 22.0 min
RTINSECONDS=1320.72
SCANS=MS: 1301 MSMS: 1303
PEPMASS=764.38748	41669
CHARGE=3+
431.21428	292	
468.18834	272	
514.25479	382	
514.75717	263	
517.78318	300	
553.26801	281	
578.27204	1323	1+
580.29929	587	
581.26626	1057	1+
591.29621	246	
597.78741	241	
614.29109	322	
614.81031	397	
623.82494	336	
649.32816	344	
652.30456	2209	1+
658.32714	752	
671.85138	436	
677.35049	239	
707.36518	386	
715.86279	267	
728.40372	311	
761.36344	409	1+
763.38097	766	1+
765.37831	1164	1+
861.42475	3858	1+
931.46104	4402	1+
949.47486	3751	1+
958.47525	21288	1+
1044.53412	7783	1+
1062.55683	5471	1+
1132.54781	350	
1133.53291	361	
1144.72818	340	
1211.59115	1153	1+
1229.59613	14536	1+
1229.60349	858	
1230.59475	756	
1316.66415	1435	1+
1316.67948	278	
1333.67035	1417	1+
END IONS

###FS:    #m/z: 738.04027 #charge   3
###MaxRes:#m/z:  0.00000 #charge-128
###MS: 1301
###MSMS: 1304
BEGIN IONS
TITLE=Cmpd 494, AutoMSn(738.0403), 22.0 min
RTINSECONDS=1321.22
SCANS=MS: 1301 MSMS: 1304
PEPMASS=738.04027	34350
CHARGE=3+
343.13886	222	1+
353.17608	243	1+
397.20863	775	1+
399.20819	273	
442.18742	215	
445.21758	240	1+
452.23116	245	1+
458.25094	914	1+
466.23428	320	1+
471.22890	283	1+
485.23835	846	1+
497.23088	330	1+
517.29822	264	1+
541.28938	796	1+
559.30341	734	1+
566.29339	287	
566.76274	308	
571.27317	844	1+
583.31545	744	1+
586.26765	344	1+
589.78084	218	
591.80645	252	
597.31504	1510	1+
599.78947	453	1+
610.29820	439	1+
614.29798	418	
631.79293	267	1+
641.32767	296	1+
644.34452	220	
654.31717	442	1+
656.32558	711	1+
656.83675	538	1+
660.35207	407	1+
661.84041	339	1+
663.33292	388	1+
665.85809	739	
670.85070	237	
673.33317	258	
678.29837	270	1+
680.34314	1122	1+
683.32073	213	
687.33916	853	1+
697.03730	672	
698.33432	292	1+
707.33901	630	1+
712.85973	239	
724.82175	211	
725.37094	2625	1+
726.68845	271	1+
732.02551	791	1+
732.36143	1348	1+
732.68917	1234	1+
736.72071	1050	1+
738.03377	481	
740.36866	1373	1+
740.69555	339	
748.33943	577	1+
771.37450	518	1+
777.39332	251	1+
780.32736	245	1+
789.39069	1575	1+
798.75122	208	
799.38045	297	1+
808.37618	252	
808.89588	293	
813.76399	477	
836.40464	459	1+
838.38385	213	
854.42249	8206	1+
854.44119	419	1+
861.42420	234	
902.47723	721	1+
904.43158	273	1+
926.48624	244	1+
958.47237	1687	1+
967.49083	3675	1+
1017.51724	334	
1018.50243	257	
1151.59314	720	1+
1199.57413	743	1+
1210.57563	864	1+
1228.58921	1378	1+
1237.64022	448	1+
1245.59920	4114	1+
1256.59809	834	1+
1295.62009	591	1+
1313.65809	962	1+
1331.67476	1432	1+
1341.66869	929	1+
1358.67713	1734	1+
1403.70166	1144	1+
1405.72742	619	1+
1434.71129	676	1+
1467.70213	1420	1+
1471.76645	1335	1+
1475.77415	1386	1+
1478.75493	1126	1+
1487.70662	758	1+
1605.75099	405	1+
1727.81957	574	1+
END IONS

###FS:    #m/z: 851.39662 #charge   3
###MaxRes:#m/z:  0.00000 #charge-128
###MS: 1305
###MSMS: 1306
BEGIN IONS
TITLE=Cmpd 495, AutoMSn(851.3966), 22.1 min
RTINSECONDS=1324.24
SCANS=MS: 1305 MSMS: 1306
PEPMASS=851.39662	45745
CHARGE=3+
358.12097	372	
376.12784	1106	
386.16590	1127	
402.23202	1195	
408.83497	573	
459.16286	1074	1+
477.17231	1382	1+
553.26361	453	1+
558.26098	657	
562.27815	359	
572.24726	3664	1+
576.26435	343	
590.26134	1214	1+
610.28970	543	
663.31018	420	
697.32366	1245	1+
725.81899	749	
726.32453	741	
736.30547	496	1+
753.33322	534	
779.70719	630	1+
780.03893	642	
780.37219	814	1+
782.37334	345	
795.89026	399	
813.38076	335	
815.38528	313	
844.38946	2974	1+
845.73289	2252	1+
846.06932	1481	1+
848.05569	2767	1+
848.39569	2884	1+
848.73225	1901	1+
850.72828	323	
851.40650	3151	1+
851.73414	2913	1+
852.07439	1766	1+
854.02954	465	
882.37506	597	1+
917.44294	668	1+
958.44226	1041	1+
1045.46597	677	
1046.46930	340	
1049.77393	440	
1132.49350	813	
1133.48373	376	
1564.74484	3608	1+
1652.78509	4282	1+
1691.78353	1756	1+
1707.77773	22393	1+
1799.84415	4863	1+
1962.92084	5987	1+
2076.00450	1530	1+
2177.06289	1611	1+
2337.08114	925	1+
END IONS

###FS:    #m/z: 960.41886 #charge   3
###MaxRes:#m/z:  0.00000 #charge-128
###MS: 1305
###MSMS: 1307
BEGIN IONS
TITLE=Cmpd 496, AutoMSn(960.4189), 22.1 min
RTINSECONDS=1324.74
SCANS=MS: 1305 MSMS: 1307
PEPMASS=960.41886	27972
CHARGE=3+
389.14779	295	
402.23679	710	1+
409.18638	293	1+
437.18413	1782	1+
459.25585	357	
473.77299	195	
479.73594	245	
485.21368	246	1+
550.27264	438	1+
563.07035	328	
625.29977	245	
665.29222	365	1+
752.33204	346	1+
784.69948	172	
785.34649	312	1+
799.85324	294	1+
811.35551	347	1+
821.34406	510	1+
826.00992	561	1+
826.34057	613	1+
826.66397	292	
839.35618	588	1+
859.36449	167	
859.85934	210	
933.45492	196	
934.44331	344	1+
952.47252	166	
955.43277	282	1+
955.89367	405	1+
956.66142	522	1+
957.17601	170	
958.45944	179	
959.06609	429	1+
959.44663	825	1+
959.66161	543	1+
961.16176	454	
964.02480	172	
965.42617	177	
973.95066	286	
974.47916	177	
1001.07819	352	
1002.10406	173	
1047.49373	163	
1097.46509	180	
1135.80775	170	
1188.85307	210	
1363.65073	611	1+
1516.73232	995	1+
1603.72744	894	1+
1728.87015	498	1+
1734.75927	625	1+
1766.84361	390	1+
1847.84766	1006	1+
1892.73411	1633	1+
1911.85192	519	1+
1919.91414	3099	1+
1991.79910	1941	1+
END IONS

###FS:    #m/z: 738.04004 #charge   3
###MaxRes:#m/z:  0.00000 #charge-128
###MS: 1305
###MSMS: 1308
BEGIN IONS
TITLE=Cmpd 497, AutoMSn(738.0400), 22.1 min
RTINSECONDS=1325.24
SCANS=MS: 1305 MSMS: 1308
PEPMASS=738.04004	30726
CHARGE=3+
356.16913	267	1+
363.18856	229	
392.20189	237	1+
395.20513	300	
397.20821	566	
437.19666	269	1+
456.19643	358	1+
458.24431	908	1+
485.24142	869	1+
490.18050	268	1+
491.59463	303	
500.24403	275	1+
508.24703	309	1+
520.26826	575	1+
537.22932	213	1+
542.21809	230	1+
553.25261	352	1+
559.29081	641	1+
564.27128	271	1+
573.27395	559	1+
581.30252	401	1+
583.31542	811	1+
589.27819	204	1+
592.77939	263	1+
597.31326	1316	1+
605.28193	252	
605.79048	299	1+
607.30358	392	1+
609.29975	650	1+
614.29899	274	
619.32948	1040	1+
626.29409	271	1+
637.31334	383	1+
645.81488	241	
646.33463	419	1+
657.33202	987	1+
660.31513	1139	1+
665.84870	615	1+
669.30502	296	1+
670.82900	388	
671.34092	682	1+
675.32820	403	1+
679.84595	799	1+
682.31436	212	1+
687.31828	585	1+
697.33383	834	1+
708.35845	440	
712.36870	220	
721.32496	214	
723.34067	290	1+
725.37485	2654	1+
725.65778	262	1+
729.35172	234	
731.83708	286	
732.02388	525	1+
732.35874	1317	1+
732.69919	471	
734.68927	354	1+
734.87262	467	1+
735.03549	448	1+
735.38906	483	
738.04374	232	
738.36356	2080	1+
738.70988	273	
739.00694	880	1+
740.71263	325	
744.37058	274	
760.85677	331	1+
768.35702	221	
772.37716	263	1+
789.39367	1260	1+
790.85657	243	1+
797.41269	365	1+
798.73718	210	
808.39590	291	1+
818.38489	417	1+
824.01062	214	1+
825.41203	227	1+
836.41559	537	1+
852.41520	305	1+
854.42287	6361	1+
854.44095	437	1+
864.40309	517	1+
884.44385	377	1+
899.43257	381	1+
902.47584	607	1+
913.47777	494	1+
917.44337	356	1+
922.46620	216	1+
926.47365	237	1+
933.46148	301	1+
958.44235	228	
958.46989	660	1+
967.49250	2855	1+
977.91267	288	
1017.54232	299	
1081.54117	216	
1115.54741	835	1+
1131.54141	669	1+
1150.57212	740	1+
1228.60372	1213	1+
1245.60188	3304	1+
1296.62307	604	1+
1309.64285	625	1+
1331.67928	663	1+
1359.68740	779	1+
1368.65717	365	1+
1378.64286	628	1+
1388.68473	782	1+
1399.61122	488	1+
1403.71113	1361	1+
1425.66600	494	1+
[truncated: 615,768 more chars]
