# Supplementary material for: Biochemical and proteomic analyses of venom from a new pit viper, Protobothrops kelomohy
Source: J Venom Anim Toxins Incl Trop Dis. 2022 Apr 11;28:e20210080. doi: 10.1590/1678-9199-JVATITD-2021-0080 (PMC9005077; doi:10.1590/1678-9199-JVATITD-2021-0080)
Supplement: Additional file 2. [file 1678-9199-jvatitd-28-e20210080-s2.zip › jvatitd-2021-0080_suppl2_20220324/Protobothrops replication3/Rep3_Protobothrops6_BC8_01_19303.mgf]

CHARGE=1+, 2+ and 3+
###	
###	\\10.11.12.207\(D) Data\Data\onrapak\2020\Feb-04-2020\Rep3_Protobothrops6_BC8_01_19303.d\analysis.baf
###	Rep3_Protobothrops6_BC8_01_19303.d
###	Instrument: micrOTOF-Q II
###    Rep3_Protobothrops6
###    PeakWidth 5.00, MiniumIntensity 100, S/N 1Apply threshold 0, Threshold 10
###    Retain Residuals no, Create neutrally no,
###    FullScan Parameters: AdductIon (+)+H (-)-H, LowMass 350, HighMass 3000, MaxCharge charge decon 4, MinPeaks 3
###    Perf. isotope decon yes, Max Charge Istopic decon 3, MW agreement 5.00, Abund. cutoff 3.00, Envelope cutoff 75.00
###    MaxRes   Parameters: AdductIon (+)+H (-)-H, LowMass 350, HighMass 3000 
###    Perf. isotope decon yes, Max Charge Istopic decon 3, Abund. cutoff 2.00
###    MSn      Parameters: AdductIon (+)+H (-)-H, LowMass 100, HighMass 2500 
###    Perf. isotope decon yes, Max Charge Istopic decon 2, Abund. cutoff 0.50
###    Global Charge Limit: yes 3, Prefer FullScan Result: yes, Export what: 2 (0=non deconv/1=deconv only/2=mixed), NoMSMSSignals: 25, Intensity threshold: 100, NoMSSignals (deconv): 2, NoMSSignals (non-deconv): 2, NormalizeData: no, SingleCharged: yes
###FS:    #m/z: 518.59485 #charge   3
###MaxRes:#m/z:  0.00000 #charge-128
###MS: 592
###MSMS: 593
BEGIN IONS
TITLE=Cmpd 4, AutoMSn(518.5948), 10.1 min
RTINSECONDS=605.275
SCANS=MS: 592 MSMS: 593
PEPMASS=518.59485	5262
CHARGE=3+
517.79394	160	
611.30666	362	1+
728.35932	109	
1000.47436	129	
1355.62152	530	1+
END IONS

###FS:    #m/z: 637.67607 #charge   3
###MaxRes:#m/z:  0.00000 #charge-128
###MS: 592
###MSMS: 594
BEGIN IONS
TITLE=Cmpd 5, AutoMSn(637.6761), 10.1 min
RTINSECONDS=605.776
SCANS=MS: 592 MSMS: 594
PEPMASS=637.67607	3424
CHARGE=3+
616.21780	120	
END IONS

###FS:    #m/z: 518.59349 #charge   3
###MaxRes:#m/z:  0.00000 #charge-128
###MS: 595
###MSMS: 596
BEGIN IONS
TITLE=Cmpd 6, AutoMSn(518.5935), 10.1 min
RTINSECONDS=608.305
SCANS=MS: 595 MSMS: 596
PEPMASS=518.59349	8334
CHARGE=3+
362.70140	103	
368.21447	135	
499.72551	135	
515.78935	124	
519.25747	193	
611.30314	229	
622.27592	106	
678.31466	269	
678.81380	405	
680.31793	121	
727.83951	104	
728.36917	114	
END IONS

###FS:    #m/z: 518.59354 #charge   3
###MaxRes:#m/z:  0.00000 #charge-128
###MS: 597
###MSMS: 598
BEGIN IONS
TITLE=Cmpd 7, AutoMSn(518.5935), 10.2 min
RTINSECONDS=610.321
SCANS=MS: 597 MSMS: 598
PEPMASS=518.59354	8596
CHARGE=3+
611.28634	141	
669.80315	103	
678.31956	254	
678.84110	102	
830.38645	111	
END IONS

###FS:    #m/z: 518.59215 #charge   3
###MaxRes:#m/z:  0.00000 #charge-128
###MS: 599
###MSMS: 600
BEGIN IONS
TITLE=Cmpd 8, AutoMSn(518.5921), 10.2 min
RTINSECONDS=612.337
SCANS=MS: 599 MSMS: 600
PEPMASS=518.59215	7591
CHARGE=3+
611.30062	222	1+
678.31844	547	
678.79145	107	
END IONS

###FS:    #m/z: 537.92952 #charge   3
###MaxRes:#m/z:  0.00000 #charge-128
###MS: 605
###MSMS: 606
BEGIN IONS
TITLE=Cmpd 10, AutoMSn(537.9295), 10.3 min
RTINSECONDS=618.416
SCANS=MS: 605 MSMS: 606
PEPMASS=537.92952	3410
CHARGE=3+
69.29159	120	
END IONS

###FS:    #m/z: 537.92733 #charge   3
###MaxRes:#m/z:  0.00000 #charge-128
###MS: 609
###MSMS: 610
BEGIN IONS
TITLE=Cmpd 12, AutoMSn(537.9273), 10.4 min
RTINSECONDS=622.447
SCANS=MS: 609 MSMS: 610
PEPMASS=537.92733	5785
CHARGE=3+
372.90961	103	
1413.63310	864	1+
END IONS

###FS:    #m/z: 618.99559 #charge   3
###MaxRes:#m/z:  0.00000 #charge-128
###MS: 611
###MSMS: 612
BEGIN IONS
TITLE=Cmpd 13, AutoMSn(618.9956), 10.4 min
RTINSECONDS=624.462
SCANS=MS: 611 MSMS: 612
PEPMASS=618.99559	8838
CHARGE=3+
419.69608	100	
618.99980	732	1+
619.32649	614	
619.67213	292	
627.97994	394	
714.31988	152	
END IONS

###FS:    #m/z: 464.75016 #charge   2
###MaxRes:#m/z:  0.00000 #charge-128
###MS: 611
###MSMS: 613
BEGIN IONS
TITLE=Cmpd 14, AutoMSn(464.7502), 10.4 min
RTINSECONDS=624.963
SCANS=MS: 611 MSMS: 613
PEPMASS=464.75016	5588
CHARGE=2+
338.23970	120	
340.64357	133	
356.23264	253	
369.19771	117	
386.23171	122	
434.26636	230	
442.76586	276	
453.24157	695	1+
460.73843	112	
470.27830	174	
496.28906	134	
497.79204	141	
507.29916	119	
554.28163	135	
556.27165	162	
562.32812	128	
570.25431	148	
582.27897	201	
628.83060	307	
629.32218	216	
714.34414	208	
737.44547	110	
END IONS

###FS:    #m/z: 618.99781 #charge   3
###MaxRes:#m/z:  0.00000 #charge-128
###MS: 614
###MSMS: 615
BEGIN IONS
TITLE=Cmpd 15, AutoMSn(618.9978), 10.5 min
RTINSECONDS=627.486
SCANS=MS: 614 MSMS: 615
PEPMASS=618.99781	47997
CHARGE=3+
571.32513	508	
571.83020	446	
612.99141	946	1+
613.34020	834	
613.65519	639	
618.32942	808	
618.65246	396	
618.99949	14469	1+
619.33273	14420	1+
619.66701	6458	
714.33987	383	
750.37685	286	
814.40550	504	
814.90560	403	
864.45290	417	
END IONS

###FS:    #m/z: 464.75103 #charge   2
###MaxRes:#m/z:  0.00000 #charge-128
###MS: 614
###MSMS: 616
BEGIN IONS
TITLE=Cmpd 16, AutoMSn(464.7510), 10.5 min
RTINSECONDS=627.987
SCANS=MS: 614 MSMS: 616
PEPMASS=464.75103	29617
CHARGE=2+
338.20090	763	1+
355.14983	166	
356.22645	437	
372.14024	357	1+
375.21141	267	
375.54688	233	
381.20350	165	
386.22891	347	
408.21291	303	
433.75501	218	
435.11477	188	
436.21408	164	
453.23871	1470	1+
455.99229	209	
460.74292	236	
462.27802	156	
464.75317	424	
470.26333	1094	1+
488.26206	341	1+
495.27934	335	1+
497.79664	280	1+
501.30028	815	1+
506.79818	898	
507.29861	578	
512.28821	159	
532.25519	184	
546.76082	315	1+
555.79166	244	
582.28506	437	1+
599.31274	355	1+
610.80749	347	1+
615.33579	362	1+
677.82576	159	
693.34710	492	
693.86495	223	
697.31843	516	1+
714.33543	838	1+
737.42893	307	1+
750.87779	215	1+
754.41008	286	1+
755.40738	212	
756.36700	438	1+
765.89796	216	
849.46986	309	1+
867.49985	223	
867.49999	361	1+
884.53376	1260	1+
910.49307	308	1+
918.98710	480	1+
927.99631	302	1+
END IONS

###FS:    #m/z: 626.32069 #charge   3
###MaxRes:#m/z:  0.00000 #charge-128
###MS: 614
###MSMS: 617
BEGIN IONS
TITLE=Cmpd 17, AutoMSn(626.3207), 10.5 min
RTINSECONDS=628.488
SCANS=MS: 614 MSMS: 617
PEPMASS=626.32069	3501
CHARGE=3+
626.66690	212	
627.32766	138	
634.60915	122	
END IONS

###FS:    #m/z: 618.99720 #charge   3
###MaxRes:#m/z:  0.00000 #charge-128
###MS: 618
###MSMS: 619
BEGIN IONS
TITLE=Cmpd 18, AutoMSn(618.9972), 10.5 min
RTINSECONDS=631.523
SCANS=MS: 618 MSMS: 619
PEPMASS=618.99720	129347
CHARGE=3+
571.32080	1511	
612.99163	4595	1+
613.32664	5184	
613.65985	3456	
618.32795	1685	
618.65749	1987	
618.99703	66626	1+
619.33206	53285	1+
619.66490	32020	1+
750.38070	1165	
814.40915	1876	
863.93918	1439	
END IONS

###FS:    #m/z: 464.75136 #charge   2
###MaxRes:#m/z:  0.00000 #charge-128
###MS: 618
###MSMS: 620
BEGIN IONS
TITLE=Cmpd 19, AutoMSn(464.7514), 10.5 min
RTINSECONDS=632.024
SCANS=MS: 618 MSMS: 620
PEPMASS=464.75136	73407
CHARGE=2+
321.18551	348	1+
338.20589	1197	1+
356.22890	1077	1+
369.53464	323	1+
375.21520	975	
375.55606	311	
381.21734	666	
381.55264	328	
384.22613	492	1+
386.23129	920	
389.11225	353	
408.22300	559	
419.55839	337	
424.73416	299	1+
436.21359	458	
447.75003	319	1+
451.24580	413	1+
453.24459	2642	1+
455.98763	613	
456.23902	619	1+
456.57257	766	
456.91058	314	
459.74079	682	1+
460.00064	336	
470.26859	1852	1+
488.90721	421	1+
489.25395	908	1+
496.30295	505	1+
497.78765	798	1+
501.30190	1029	1+
511.26799	282	1+
531.92927	335	
537.27024	698	1+
537.60439	440	
545.77822	250	1+
555.78699	369	
556.28216	499	
564.28351	540	1+
576.31098	442	
576.62849	258	1+
582.29150	1001	1+
597.32352	269	1+
599.31505	702	1+
609.38434	699	1+
619.83192	734	
623.31522	332	1+
625.34102	545	1+
633.82832	504	
641.34010	491	1+
651.34172	270	1+
678.32389	373	1+
684.34648	1138	1+
697.32095	564	
698.33258	838	1+
714.33794	1486	1+
719.42853	309	1+
720.40086	326	
728.34419	255	1+
732.84997	309	1+
735.40610	228	1+
737.42344	992	1+
748.39903	278	1+
753.44284	397	1+
754.41764	427	1+
756.38486	454	
805.89258	316	
826.35487	334	
848.48042	283	1+
849.46926	799	1+
866.49600	1864	1+
884.53602	2812	1+
901.97853	277	1+
902.46309	493	1+
910.47371	894	1+
919.47392	2097	1+
919.98488	1368	1+
927.99696	1677	1+
928.50322	1011	1+
END IONS

###FS:    #m/z: 626.32249 #charge   3
###MaxRes:#m/z:  0.00000 #charge-128
###MS: 618
###MSMS: 621
BEGIN IONS
TITLE=Cmpd 20, AutoMSn(626.3225), 10.5 min
RTINSECONDS=632.525
SCANS=MS: 618 MSMS: 621
PEPMASS=626.32249	7521
CHARGE=3+
584.29667	103	
626.32957	107	
626.66056	139	
626.97504	134	
END IONS

###FS:    #m/z: 626.32564 #charge   3
###MaxRes:#m/z:  0.00000 #charge-128
###MS: 622
###MSMS: 623
BEGIN IONS
TITLE=Cmpd 21, AutoMSn(626.3256), 10.6 min
RTINSECONDS=635.553
SCANS=MS: 622 MSMS: 623
PEPMASS=626.32564	8163
CHARGE=3+
626.31849	118	
END IONS

###FS:    #m/z: 633.65641 #charge   3
###MaxRes:#m/z:  0.00000 #charge-128
###MS: 622
###MSMS: 624
BEGIN IONS
TITLE=Cmpd 22, AutoMSn(633.6564), 10.6 min
RTINSECONDS=636.054
SCANS=MS: 622 MSMS: 624
PEPMASS=633.65641	7356
CHARGE=3+
632.98173	222	1+
634.34238	124	
638.01394	187	
END IONS

###FS:    #m/z: 927.98927 #charge   1
###MaxRes:#m/z:  0.00000 #charge-128
###MS: 622
###MSMS: 625
BEGIN IONS
TITLE=Cmpd 23, AutoMSn(927.9893), 10.6 min
RTINSECONDS=636.555
SCANS=MS: 622 MSMS: 625
PEPMASS=927.98927	6877
CHARGE=1+
927.97977	129	
END IONS

###FS:    #m/z: 518.92287 #charge   3
###MaxRes:#m/z:  0.00000 #charge-128
###MS: 626
###MSMS: 627
BEGIN IONS
TITLE=Cmpd 24, AutoMSn(518.9229), 10.7 min
RTINSECONDS=639.581
SCANS=MS: 626 MSMS: 627
PEPMASS=518.92287	10785
CHARGE=3+
486.23486	108	
498.23196	103	
518.92743	261	
612.27538	246	
670.28448	153	
1356.61078	1717	1+
END IONS

###FS:    #m/z: 927.98647 #charge   2
###MaxRes:#m/z:  0.00000 #charge-128
###MS: 626
###MSMS: 629
BEGIN IONS
TITLE=Cmpd 25, AutoMSn(927.9865), 10.7 min
RTINSECONDS=640.583
SCANS=MS: 626 MSMS: 629
PEPMASS=927.98647	6027
CHARGE=2+
927.99465	102	
928.47663	121	
END IONS

###FS:    #m/z: 777.87512 #charge   2
###MaxRes:#m/z:  0.00000 #charge-128
###MS: 634
###MSMS: 636
BEGIN IONS
TITLE=Cmpd 29, AutoMSn(777.8751), 10.8 min
RTINSECONDS=648.141
SCANS=MS: 634 MSMS: 636
PEPMASS=777.87512	3516
CHARGE=2+
511.64055	108	
564.76228	106	
END IONS

###FS:    #m/z: 499.91421 #charge   3
###MaxRes:#m/z:  0.00000 #charge-128
###MS: 638
###MSMS: 639
BEGIN IONS
TITLE=Cmpd 31, AutoMSn(499.9142), 10.9 min
RTINSECONDS=651.67
SCANS=MS: 638 MSMS: 639
PEPMASS=499.91421	18101
CHARGE=3+
312.17642	225	
340.16264	124	
344.68708	105	
409.18782	176	
441.21636	513	1+
449.25726	131	
466.88677	154	
500.24808	148	
500.57019	153	
519.20316	119	
527.25864	116	
535.76160	245	
536.26671	212	
539.23632	122	
555.26554	1137	1+
596.27507	104	
613.28130	144	
621.78538	154	
632.23435	148	
668.36393	109	
745.33370	137	
782.38746	452	1+
830.37898	161	
942.41426	796	1+
988.42144	146	
1282.56557	593	1+
1299.58635	7019	1+
1398.67508	1233	1+
END IONS

###FS:    #m/z: 499.91462 #charge   3
###MaxRes:#m/z:  0.00000 #charge-128
###MS: 642
###MSMS: 643
BEGIN IONS
TITLE=Cmpd 34, AutoMSn(499.9146), 10.9 min
RTINSECONDS=655.695
SCANS=MS: 642 MSMS: 643
PEPMASS=499.91462	136719
CHARGE=3+
433.87180	794	
441.21590	1622	
466.89249	1446	
467.23305	885	
499.91576	3036	
500.24870	2108	
500.58983	1306	
518.20163	872	
535.76029	2129	
536.26179	1100	
555.26180	6943	1+
621.79015	1500	
632.24375	951	
641.28444	3859	1+
668.35244	1029	
782.39074	1894	
830.38226	993	
942.42028	3857	1+
1282.56380	8034	1+
1299.58848	77554	1+
1398.65736	18110	1+
END IONS

###FS:    #m/z: 749.36653 #charge   2
###MaxRes:#m/z:  0.00000 #charge-128
###MS: 642
###MSMS: 645
BEGIN IONS
TITLE=Cmpd 36, AutoMSn(749.3665), 10.9 min
RTINSECONDS=656.697
SCANS=MS: 642 MSMS: 645
PEPMASS=749.36653	17388
CHARGE=2+
312.17781	118	
428.21306	146	
555.27263	491	1+
621.78077	106	
622.27998	148	
700.33578	161	
748.33596	146	
782.38992	254	
942.40733	267	
1299.57860	104	
1299.58574	865	1+
1480.69129	555	1+
1497.72275	6518	1+
END IONS

###FS:    #m/z: 499.91533 #charge   3
###MaxRes:#m/z:  0.00000 #charge-128
###MS: 646
###MSMS: 647
BEGIN IONS
TITLE=Cmpd 37, AutoMSn(499.9153), 11.0 min
RTINSECONDS=659.719
SCANS=MS: 646 MSMS: 647
PEPMASS=499.91533	297895
CHARGE=3+
312.17833	1847	
433.87042	2038	
441.22033	2774	
466.89187	4567	
467.22558	3234	
499.91520	8474	
500.24807	6023	
500.58264	3670	
518.20230	2554	
535.76431	4476	
536.26662	2552	
555.26171	12992	1+
621.78639	3691	
622.28778	1916	
641.28825	3597	
668.34773	2558	
691.31842	2022	
782.38962	6142	1+
942.42185	7973	1+
1282.56662	16599	1+
1299.58862	192127	1+
1398.65764	43640	1+
END IONS

###FS:    #m/z: 749.36633 #charge   2
###MaxRes:#m/z:  0.00000 #charge-128
###MS: 646
###MSMS: 649
BEGIN IONS
TITLE=Cmpd 39, AutoMSn(749.3663), 11.0 min
RTINSECONDS=660.722
SCANS=MS: 646 MSMS: 649
PEPMASS=749.36633	54803
CHARGE=2+
428.21928	275	
441.22950	176	
457.23977	158	
535.76202	341	
555.26950	711	1+
650.30138	1692	1+
699.81953	312	
700.32907	308	
745.31358	166	
748.35704	174	
782.38656	316	
942.42326	758	1+
1299.57284	195	
1300.58559	1399	1+
1480.68936	533	1+
1497.72564	18649	1+
END IONS

###FS:    #m/z: 749.36548 #charge   2
###MaxRes:#m/z:  0.00000 #charge-128
###MS: 650
###MSMS: 651
BEGIN IONS
TITLE=Cmpd 40, AutoMSn(749.3655), 11.1 min
RTINSECONDS=663.745
SCANS=MS: 650 MSMS: 651
PEPMASS=749.36548	80801
CHARGE=2+
312.18456	252	
428.21258	395	
441.23352	277	
535.76546	435	
536.27094	293	
555.26749	710	1+
668.34878	215	
699.84169	437	
700.32514	213	
782.38918	657	1+
942.41348	847	1+
1186.54643	221	
1299.58533	2547	1+
1480.69153	1097	1+
1497.72658	24210	1+
END IONS

###FS:    #m/z: 375.18832 #charge   2
###MaxRes:#m/z:  0.00000 #charge-128
###MS: 650
###MSMS: 652
BEGIN IONS
TITLE=Cmpd 41, AutoMSn(375.1883), 11.1 min
RTINSECONDS=664.246
SCANS=MS: 650 MSMS: 652
PEPMASS=375.18832	28915
CHARGE=2+
312.17637	2542	1+
322.15218	538	
340.15507	986	1+
343.13432	463	
352.16054	359	
358.16935	1778	1+
363.13647	1240	1+
364.46530	487	
375.19955	589	
381.15482	922	1+
385.16786	522	1+
388.16234	357	
391.15274	507	1+
403.17889	359	
404.16577	813	1+
406.17455	789	1+
409.17527	2918	1+
423.20326	2118	1+
427.19672	546	1+
430.07267	604	
434.18431	349	
441.21871	4949	1+
451.21427	660	
454.19573	579	1+
461.18051	484	
495.23086	562	1+
500.18608	859	1+
503.19281	652	1+
506.20668	375	
510.71306	369	
518.20354	3900	1+
521.21667	2220	1+
527.24873	397	
530.20470	283	
535.75992	646	
537.25017	866	
538.23428	3776	1+
541.23174	1024	1+
548.22044	633	1+
555.26191	13768	1+
565.24813	957	
566.23171	4881	1+
570.20451	347	
574.18921	1519	1+
574.21517	290	
586.23926	877	1+
596.24704	574	1+
604.25024	628	
615.22847	1554	1+
632.24420	5190	1+
641.78406	534	
642.28079	695	1+
650.30260	1509	1+
660.30473	647	1+
668.34770	2880	1+
678.33122	1414	1+
700.29368	869	1+
717.32049	458	
728.29869	348	
731.31747	625	1+
745.32988	842	1+
748.33463	336	
END IONS

###FS:    #m/z: 466.89242 #charge   3
###MaxRes:#m/z:  0.00000 #charge-128
###MS: 650
###MSMS: 653
BEGIN IONS
TITLE=Cmpd 42, AutoMSn(466.8924), 11.1 min
RTINSECONDS=664.747
SCANS=MS: 650 MSMS: 653
PEPMASS=466.89242	23630
CHARGE=3+
408.22110	106	
489.27786	109	
507.30286	113	
571.30324	115	
576.31056	113	
620.33670	114	
628.83824	137	
629.34095	119	
714.33352	130	
END IONS

###FS:    #m/z: 375.18798 #charge   2
###MaxRes:#m/z:  0.00000 #charge-128
###MS: 654
###MSMS: 655
BEGIN IONS
TITLE=Cmpd 43, AutoMSn(375.1880), 11.1 min
RTINSECONDS=667.771
SCANS=MS: 654 MSMS: 655
PEPMASS=375.18798	38234
CHARGE=2+
312.17538	2300	1+
322.15043	398	
328.14617	1025	1+
341.14582	1125	1+
350.65007	397	
358.17169	430	
363.14331	725	1+
375.19865	414	
381.16643	503	
386.15143	346	
388.16197	467	
391.15834	684	1+
403.16295	796	1+
406.18275	586	
409.17803	2443	1+
423.20198	2470	1+
427.18759	475	
430.07190	619	
434.18056	353	
441.21744	4757	1+
449.23513	389	
451.21320	727	
461.18325	559	
462.28254	729	
472.20458	1031	1+
489.22656	747	1+
500.19465	713	1+
504.19178	902	1+
518.20323	4478	1+
527.22718	558	1+
535.79106	449	
536.24788	1129	1+
538.23786	3214	1+
541.23401	677	1+
548.21666	653	1+
555.26235	13569	1+
558.20494	393	
565.24676	1167	
566.23314	3566	1+
573.16364	1511	1+
575.21794	514	
586.25175	566	1+
595.27419	571	
604.25605	499	
613.25784	680	1+
615.23192	1845	1+
632.24621	6589	1+
641.79659	566	
650.30820	1636	1+
650.79309	545	
661.30675	418	
668.34827	1974	1+
678.31998	2359	1+
717.32776	1309	1+
731.31506	858	1+
745.32210	481	
END IONS

###FS:    #m/z: 466.89254 #charge   3
###MaxRes:#m/z:  0.00000 #charge-128
###MS: 654
###MSMS: 656
BEGIN IONS
TITLE=Cmpd 44, AutoMSn(466.8925), 11.1 min
RTINSECONDS=668.272
SCANS=MS: 654 MSMS: 656
PEPMASS=466.89254	26548
CHARGE=3+
453.24240	100	
470.26509	138	
582.29351	160	
590.33047	107	
END IONS

###FS:    #m/z: 375.18884 #charge   2
###MaxRes:#m/z:  0.00000 #charge-128
###MS: 658
###MSMS: 659
BEGIN IONS
TITLE=Cmpd 46, AutoMSn(375.1888), 11.2 min
RTINSECONDS=671.799
SCANS=MS: 658 MSMS: 659
PEPMASS=375.18884	32202
CHARGE=2+
297.59589	232	
312.17363	1623	1+
322.15017	316	
330.65730	225	
336.13469	204	
341.13304	503	1+
350.66202	270	
358.16511	1318	1+
363.14278	719	1+
364.46618	553	
381.16138	535	1+
383.19176	229	
386.15021	390	1+
388.16345	363	
391.15432	357	1+
398.16250	344	1+
404.15890	562	
406.18354	557	1+
409.17540	1598	1+
421.17940	220	
423.20765	1910	1+
427.18855	534	1+
430.07682	378	
434.17806	533	1+
441.21847	2539	1+
451.20151	733	1+
454.19610	349	1+
461.17683	654	1+
463.20789	238	
471.20796	381	1+
483.17030	267	
485.19292	223	
495.22830	679	1+
500.18564	654	1+
503.18833	522	1+
506.19950	256	
508.24355	506	1+
512.24490	268	1+
518.20642	3177	1+
521.20779	884	1+
524.21582	272	
527.25279	260	
535.76766	393	
536.25330	688	1+
538.23437	2512	1+
541.23656	968	1+
548.22656	318	
555.26370	8756	1+
565.24196	709	
566.23715	2731	1+
569.21181	506	1+
574.15670	606	
575.23130	637	1+
587.22696	375	1+
594.25481	588	1+
598.20787	220	
604.25190	574	1+
614.23403	258	
615.22247	872	1+
632.24785	4427	1+
642.28428	459	1+
650.30219	1355	1+
661.29727	345	
668.34852	1806	1+
678.32465	1596	1+
700.30565	374	1+
718.33144	458	1+
731.31495	292	
745.33582	545	1+
END IONS

###FS:    #m/z: 466.89273 #charge   3
###MaxRes:#m/z:  0.00000 #charge-128
###MS: 658
###MSMS: 660
BEGIN IONS
TITLE=Cmpd 47, AutoMSn(466.8927), 11.2 min
RTINSECONDS=672.3
SCANS=MS: 658 MSMS: 660
PEPMASS=466.89273	25165
CHARGE=3+
453.23857	138	
714.33728	152	
851.39438	110	
END IONS

###FS:    #m/z: 533.28283 #charge   3
###MaxRes:#m/z:  0.00000 #charge-128
###MS: 662
###MSMS: 663
BEGIN IONS
TITLE=Cmpd 49, AutoMSn(533.2828), 11.3 min
RTINSECONDS=675.827
SCANS=MS: 662 MSMS: 663
PEPMASS=533.28283	48613
CHARGE=3+
378.23276	491	
514.30259	512	
527.27361	1289	1+
527.60739	2680	
527.94323	1827	
532.62455	623	
532.95864	675	
533.28372	23605	1+
533.61983	17853	1+
533.95256	8672	1+
621.80920	905	
676.83510	1904	1+
714.34437	763	
884.49424	1826	1+
1353.66068	2901	1+
1370.66502	4002	1+
1469.72788	4096	1+
END IONS

###FS:    #m/z: 410.74951 #charge-128
###MaxRes:#m/z:  0.00000 #charge-128
###MS: 662
###MSMS: 664
BEGIN IONS
TITLE=Cmpd 50, AutoMSn(410.7495), 11.3 min
RTINSECONDS=676.329
SCANS=MS: 662 MSMS: 664
PEPMASS=410.74951	8197

360.19141	104	
395.78429	249	
445.24680	132	
692.38815	255	
END IONS

###FS:    #m/z: 799.41552 #charge   3
###MaxRes:#m/z:  0.00000 #charge-128
###MS: 662
###MSMS: 665
BEGIN IONS
TITLE=Cmpd 51, AutoMSn(799.4155), 11.3 min
RTINSECONDS=676.83
SCANS=MS: 662 MSMS: 665
PEPMASS=799.41552	6258
CHARGE=3+
749.83784	114	
800.90517	349	
1597.83511	1846	1+
END IONS

###FS:    #m/z: 533.28371 #charge   3
###MaxRes:#m/z:  0.00000 #charge-128
###MS: 666
###MSMS: 667
BEGIN IONS
TITLE=Cmpd 52, AutoMSn(533.2837), 11.3 min
RTINSECONDS=679.858
SCANS=MS: 666 MSMS: 667
PEPMASS=533.28371	151149
CHARGE=3+
527.60813	10803	
527.94293	7988	
528.27841	4252	
532.61400	2901	
532.94310	2869	
533.28407	102378	1+
533.61865	73743	1+
533.95333	36635	
621.81232	2766	
622.31190	2216	
714.33816	2105	
884.49736	5793	1+
1353.65916	9761	1+
1370.66823	14270	1+
1469.73928	13189	1+
END IONS

###FS:    #m/z: 799.41983 #charge   2
###MaxRes:#m/z:  0.00000 #charge-128
###MS: 666
###MSMS: 668
BEGIN IONS
TITLE=Cmpd 53, AutoMSn(799.4198), 11.3 min
RTINSECONDS=680.359
SCANS=MS: 666 MSMS: 668
PEPMASS=799.41983	19642
CHARGE=2+
514.31466	102	
552.80921	130	
685.83612	180	
714.35167	150	
798.39381	123	
1597.83230	5216	1+
END IONS

###FS:    #m/z: 499.91502 #charge   3
###MaxRes:#m/z:  0.00000 #charge-128
###MS: 666
###MSMS: 669
BEGIN IONS
TITLE=Cmpd 54, AutoMSn(499.9150), 11.3 min
RTINSECONDS=680.86
SCANS=MS: 666 MSMS: 669
PEPMASS=499.91502	135306
CHARGE=3+
312.17485	741	
340.14428	287	1+
343.15855	163	
347.10580	201	
352.15507	131	
357.17740	476	1+
363.17135	193	
364.12894	205	
375.19377	278	1+
380.16179	145	
381.15545	650	1+
388.15269	356	
391.16512	346	1+
399.16811	131	
404.14725	227	
406.18202	299	
409.17416	354	1+
420.22456	401	1+
424.18696	322	
427.19335	134	
435.20277	156	
441.22151	597	1+
451.19870	140	
457.17076	164	
460.18352	263	1+
471.22099	302	1+
478.19299	297	1+
485.16738	327	1+
494.23533	339	1+
502.19940	143	
503.18685	368	1+
509.23805	242	1+
517.28064	310	
518.20398	832	1+
521.21179	632	1+
538.23656	878	1+
541.22225	131	
555.25971	2213	1+
565.22599	384	1+
574.14286	306	
613.27008	463	1+
625.28832	223	1+
632.24505	306	1+
651.31047	171	
668.35172	899	1+
678.33357	381	1+
690.28033	139	
747.33168	201	1+
765.37672	297	
782.39206	2047	1+
861.37912	257	1+
925.38389	171	
942.41581	1711	1+
952.63898	204	
END IONS

###FS:    #m/z: 533.28377 #charge   3
###MaxRes:#m/z:  0.00000 #charge-128
###MS: 670
###MSMS: 671
BEGIN IONS
TITLE=Cmpd 55, AutoMSn(533.2838), 11.4 min
RTINSECONDS=683.894
SCANS=MS: 670 MSMS: 671
PEPMASS=533.28377	247246
CHARGE=3+
442.75191	6321	
527.60821	15544	
527.94246	13053	
528.27803	6841	
532.61590	4090	
532.94476	4714	
533.28403	167624	1+
533.61851	121474	1+
533.95308	56692	
621.81018	3442	
677.32918	5633	
677.83645	7884	
714.34061	3274	
1370.66646	22167	1+
1469.73449	22108	1+
END IONS

###FS:    #m/z: 799.41897 #charge   2
###MaxRes:#m/z:  0.00000 #charge-128
###MS: 670
###MSMS: 672
BEGIN IONS
TITLE=Cmpd 56, AutoMSn(799.4190), 11.4 min
RTINSECONDS=684.395
SCANS=MS: 670 MSMS: 672
PEPMASS=799.41897	36259
CHARGE=2+
622.81630	144	
714.32631	174	
755.45234	151	
790.92221	134	
798.43157	140	
1597.82562	7309	1+
END IONS

###FS:    #m/z: 499.91456 #charge   3
###MaxRes:#m/z:  0.00000 #charge-128
###MS: 670
###MSMS: 673
BEGIN IONS
TITLE=Cmpd 57, AutoMSn(499.9146), 11.4 min
RTINSECONDS=684.897
SCANS=MS: 670 MSMS: 673
PEPMASS=499.91456	19427
CHARGE=3+
312.17532	365	
433.86848	567	
441.22123	483	
466.88762	552	
467.22392	361	
467.56369	325	
496.58691	2515	1+
496.91939	1932	
497.25331	892	
499.91757	898	
500.24338	776	
502.26197	6400	1+
502.59320	5761	1+
502.92858	2179	
517.27349	1113	1+
535.75694	1728	1+
536.27032	373	
555.26127	3023	1+
593.28194	402	
603.78373	1012	1+
617.27870	320	
621.78074	401	
622.29081	666	1+
631.32094	342	
633.30030	308	
653.31781	324	
653.81983	583	
667.82439	592	
668.34319	859	
691.32878	468	
746.33742	447	
782.38581	1213	1+
830.37369	339	
942.41842	1598	1+
952.64185	363	
1281.55582	2884	1+
1299.58648	29282	1+
1376.66981	3706	1+
1398.66024	7068	1+
END IONS

###FS:    #m/z: 502.26072 #charge   3
###MaxRes:#m/z:  0.00000 #charge-128
###MS: 674
###MSMS: 675
BEGIN IONS
TITLE=Cmpd 58, AutoMSn(502.2607), 11.5 min
RTINSECONDS=687.92
SCANS=MS: 674 MSMS: 675
PEPMASS=502.26072	40100
CHARGE=3+
312.17508	506	
420.21658	340	
441.22311	507	
466.88664	599	
467.22613	620	
485.73738	292	
494.75586	307	
496.58774	3604	1+
496.92264	2600	1+
497.25532	1189	
499.91313	880	
500.24449	1209	
502.26033	8266	1+
502.59363	6560	1+
502.92819	3379	
509.78572	516	
517.27861	1140	
518.22138	365	
535.76419	870	
536.25112	373	
538.24160	339	
555.26428	2350	1+
566.23092	348	
624.29428	275	
631.30694	769	1+
641.29940	469	
653.32485	1297	
653.82719	931	1+
667.82968	313	
668.34142	1080	1+
691.31948	378	
745.34735	692	1+
759.40787	264	
782.39049	951	1+
942.41844	1203	1+
952.64301	483	
1105.50571	968	1+
1206.56852	1691	1+
1242.56113	1142	1+
1282.56184	2727	1+
1299.59060	26325	1+
1376.67285	4552	1+
1398.66030	6696	1+
END IONS

###FS:    #m/z: 499.91530 #charge   3
###MaxRes:#m/z:  0.00000 #charge-128
###MS: 674
###MSMS: 676
BEGIN IONS
TITLE=Cmpd 59, AutoMSn(499.9153), 11.5 min
RTINSECONDS=688.421
SCANS=MS: 674 MSMS: 676
PEPMASS=499.91530	71808
CHARGE=3+
312.17442	440	
319.11050	175	
340.16288	172	
342.13248	139	
343.14848	254	
347.08568	158	
354.16817	147	
363.15014	183	
367.16585	141	
371.16707	244	
372.14359	456	1+
375.19816	156	
381.15290	428	
388.17198	331	1+
395.78494	304	
405.17274	223	1+
410.16821	161	
411.18611	353	1+
420.21507	629	1+
429.20847	247	
441.21914	223	1+
495.22873	179	
517.26910	1181	1+
520.22319	319	1+
534.88298	168	
538.23741	611	
555.26315	1218	1+
571.21460	343	1+
575.23514	232	1+
589.23407	156	
631.31853	152	
632.24288	174	
668.35261	398	
678.30712	143	
782.38840	228	
942.42534	561	1+
952.64421	169	
END IONS

###FS:    #m/z: 395.95993 #charge   3
###MaxRes:#m/z:  0.00000 #charge-128
###MS: 674
###MSMS: 677
BEGIN IONS
TITLE=Cmpd 60, AutoMSn(395.9599), 11.5 min
RTINSECONDS=688.923
SCANS=MS: 674 MSMS: 677
PEPMASS=395.95993	13158
CHARGE=3+
314.19903	349	
319.19121	173	
338.21025	176	
341.18504	184	
349.17955	205	1+
356.23115	365	1+
358.20668	285	
359.12094	159	
363.13833	190	
372.13748	245	1+
378.58217	156	
381.19399	205	
384.22986	337	1+
386.21456	323	
389.10967	274	
408.21704	346	1+
433.22828	417	1+
435.10964	239	
450.25050	272	1+
452.13655	369	1+
453.24435	669	1+
459.22720	224	
466.26725	375	1+
470.25305	297	1+
495.26784	581	1+
497.28781	530	
499.28739	345	
507.27492	168	
509.28620	215	
512.28858	199	
514.30482	1562	1+
524.30131	259	1+
578.30626	166	
580.31582	352	1+
595.33594	166	
599.33330	226	
606.30413	303	
610.36495	637	1+
613.35055	358	1+
623.32505	525	
627.38443	988	1+
637.38414	235	1+
641.33760	735	1+
721.38465	174	
737.42564	768	1+
738.40845	760	1+
755.43395	1417	1+
765.89334	500	
849.46414	599	1+
866.47630	1553	1+
867.42195	256	1+
884.50282	1413	1+
982.50013	303	1+
999.51503	1666	1+
1109.53987	532	1+
END IONS

###FS:    #m/z: 502.25969 #charge   3
###MaxRes:#m/z:  0.00000 #charge-128
###MS: 678
###MSMS: 679
BEGIN IONS
TITLE=Cmpd 61, AutoMSn(502.2597), 11.5 min
RTINSECONDS=691.943
SCANS=MS: 678 MSMS: 679
PEPMASS=502.25969	44923
CHARGE=3+
409.18719	277	
441.22956	434	
466.89065	462	
486.23462	212	
490.91491	351	
494.75303	230	
496.58536	2947	1+
496.92111	2277	1+
497.25349	1399	
499.92022	851	
500.25603	368	
500.57309	219	
501.93068	273	
502.26167	7250	1+
502.59552	4738	1+
502.93170	2681	
517.27266	1231	1+
527.25521	212	
535.76581	388	
536.25552	505	
553.25491	270	
555.26311	1700	1+
593.26658	235	
621.78971	438	
622.28679	498	
631.31871	466	
632.25371	289	
641.30158	219	
668.34389	716	1+
680.82731	217	
691.29954	260	
729.32922	234	
746.33950	515	1+
782.38817	883	1+
942.42513	849	1+
1206.56354	1272	1+
1282.56690	1544	1+
1299.58853	18665	1+
1305.63856	1985	1+
1376.66682	3618	1+
1398.65763	4623	1+
END IONS

###FS:    #m/z: 499.91496 #charge   3
###MaxRes:#m/z:  0.00000 #charge-128
###MS: 678
###MSMS: 680
BEGIN IONS
TITLE=Cmpd 62, AutoMSn(499.9150), 11.5 min
RTINSECONDS=692.444
SCANS=MS: 678 MSMS: 680
PEPMASS=499.91496	58228
CHARGE=3+
312.17856	231	
343.14002	161	
371.15450	461	1+
375.20686	112	
381.16728	127	
382.24129	180	
389.17499	214	
395.16973	144	
406.18435	157	
409.17151	394	1+
420.22684	604	1+
424.18956	254	
441.21986	210	
448.15489	132	
457.19433	135	
495.21867	165	
499.24033	257	1+
517.27595	864	
518.19712	361	1+
538.22735	527	1+
555.25510	635	1+
566.22472	115	
569.26079	117	
572.22278	299	1+
576.25745	136	
589.23286	130	
619.26468	118	
631.32612	148	
668.33745	674	1+
673.26720	147	
678.90142	317	
690.28775	120	
765.37606	113	
782.39527	309	1+
925.40251	166	
942.40444	436	1+
END IONS

###FS:    #m/z: 576.29696 #charge   3
###MaxRes:#m/z:  0.00000 #charge-128
###MS: 682
###MSMS: 683
BEGIN IONS
TITLE=Cmpd 64, AutoMSn(576.2970), 11.6 min
RTINSECONDS=695.978
SCANS=MS: 682 MSMS: 683
PEPMASS=576.29696	31038
CHARGE=3+
342.17195	129	
443.26687	126	
501.29400	360	1+
506.79976	118	
537.27188	480	1+
537.59893	613	
537.93334	456	
543.28795	143	
543.61045	341	
543.92533	252	
545.93430	102	
547.94389	181	
548.59584	119	
564.61624	408	
570.28486	183	
570.94426	175	
575.61478	108	
576.29424	1864	1+
576.63468	1458	
576.96765	758	
684.83911	165	
686.32082	104	
733.33066	149	
733.85893	102	
749.39469	118	
757.36294	120	
759.57809	168	
796.90270	219	1+
819.88536	155	
1141.63159	694	1+
1256.66617	1000	1+
1353.66046	450	1+
1385.71122	737	1+
1481.71619	555	1+
1483.73202	434	1+
1499.75149	8038	1+
1610.77942	808	1+
1627.80753	934	1+
END IONS

###FS:    #m/z: 432.47501 #charge   2
###MaxRes:#m/z:  0.00000 #charge-128
###MS: 682
###MSMS: 684
BEGIN IONS
TITLE=Cmpd 65, AutoMSn(432.4750), 11.6 min
RTINSECONDS=696.479
SCANS=MS: 682 MSMS: 684
PEPMASS=432.47501	15759
CHARGE=2+
342.18040	163	
355.12254	265	1+
386.23601	154	
389.10490	159	
433.09481	146	
435.11915	170	
469.16739	133	
470.20238	449	1+
489.26708	205	
496.30307	325	
498.29385	284	
501.29906	477	
506.79527	310	
507.30483	214	
512.29119	167	
537.60381	154	
562.81536	286	
564.15289	132	
571.31999	274	
571.82581	275	1+
609.37623	374	1+
612.80542	128	
624.32999	160	
641.33457	159	
659.31554	139	
684.35251	208	
693.85956	168	
698.34660	123	
737.42076	292	1+
746.85238	167	
750.87593	251	1+
END IONS

###FS:    #m/z: 474.57533 #charge   3
###MaxRes:#m/z:  0.00000 #charge-128
###MS: 682
###MSMS: 685
BEGIN IONS
TITLE=Cmpd 66, AutoMSn(474.5753), 11.6 min
RTINSECONDS=696.98
SCANS=MS: 682 MSMS: 685
PEPMASS=474.57533	13872
CHARGE=3+
343.20178	139	
405.21507	152	
419.72214	104	
431.18903	101	
450.18469	117	
463.23947	156	
463.86473	180	
469.24668	108	
469.52989	141	
469.87834	356	
472.92042	269	1+
474.57425	2480	1+
474.90868	1802	
475.24556	1116	1+
509.24391	160	
512.24903	112	
533.27135	114	
546.30490	109	
547.22622	102	
555.72353	168	
557.75079	112	
611.77058	106	
612.27571	103	
634.32062	238	
642.30994	200	
655.29557	119	
659.34306	878	1+
763.37888	275	1+
1118.53314	725	1+
1137.49408	927	1+
1238.54283	2398	1+
END IONS

###FS:    #m/z: 576.29844 #charge   3
###MaxRes:#m/z:  0.00000 #charge-128
###MS: 686
###MSMS: 687
BEGIN IONS
TITLE=Cmpd 67, AutoMSn(576.2984), 11.7 min
RTINSECONDS=700.017
SCANS=MS: 686 MSMS: 687
PEPMASS=576.29844	95558
CHARGE=3+
342.17282	450	
501.30314	376	
531.59376	504	
531.92306	480	
537.26745	1778	1+
537.60105	2214	1+
537.93555	1418	
543.27230	3076	1+
543.60798	1801	
543.94101	599	
564.61895	1934	1+
564.95177	1628	
565.29791	305	
570.30816	1751	1+
570.62159	1387	
570.95151	676	
571.81792	622	
575.94388	385	
576.29888	12302	1+
576.63116	8668	1+
576.96422	4147	
578.53855	375	
582.31799	300	
628.83052	1357	
629.33299	768	
677.32430	545	
686.32774	293	
733.33647	337	
771.44537	317	
797.39737	351	
819.88788	339	
820.39678	316	
1385.70024	3033	1+
1481.72676	2772	1+
1499.74692	31809	1+
1610.78287	4488	1+
1627.80691	4363	1+
END IONS

###FS:    #m/z: 432.47635 #charge   2
###MaxRes:#m/z:  0.00000 #charge-128
###MS: 686
###MSMS: 688
BEGIN IONS
TITLE=Cmpd 68, AutoMSn(432.4763), 11.7 min
RTINSECONDS=700.519
SCANS=MS: 686 MSMS: 688
PEPMASS=432.47635	44594
CHARGE=2+
337.10333	437	1+
355.12413	485	1+
373.13584	255	
389.10762	295	
391.22076	279	
402.20243	259	1+
407.12121	328	
435.11792	363	
439.24527	225	
445.23122	232	1+
452.13145	446	1+
456.57492	341	
469.21556	243	
470.15493	384	1+
475.23631	277	
482.89857	179	
483.29563	186	
488.90484	203	
489.57363	192	
494.92205	193	
495.26944	346	
496.29475	881	1+
497.77205	406	1+
501.30066	1109	1+
506.79350	1058	
507.29081	706	1+
527.28453	263	1+
531.58576	203	
531.92817	330	
532.26174	192	
537.26987	753	1+
537.61140	345	
537.93640	305	
553.79985	297	
555.77678	297	
597.29476	238	1+
607.32983	296	1+
609.37783	702	1+
615.33389	501	1+
624.32949	307	1+
628.82973	1957	1+
642.32928	381	1+
667.82403	280	1+
693.35739	539	
698.35170	370	
737.42599	453	1+
753.43258	422	1+
754.36630	276	1+
756.36953	423	1+
771.45368	1190	1+
848.47404	275	1+
END IONS

###FS:    #m/z: 388.54782 #charge   3
###MaxRes:#m/z:  0.00000 #charge-128
###MS: 686
###MSMS: 689
BEGIN IONS
TITLE=Cmpd 69, AutoMSn(388.5478), 11.7 min
RTINSECONDS=701.019
SCANS=MS: 686 MSMS: 689
PEPMASS=388.54782	32436
CHARGE=3+
314.66186	203	
322.17905	247	
323.16386	481	
340.19448	1241	1+
353.20361	848	1+
358.20485	718	1+
369.19364	2041	1+
372.22279	683	
376.61465	293	
376.67372	285	
380.21633	241	
382.20023	490	1+
382.55003	225	
387.20180	4194	1+
389.24634	1890	1+
393.76824	388	
395.39404	834	
395.79310	587	
399.23209	221	
400.18665	289	
405.21245	2467	1+
412.95611	249	
417.24966	403	
421.19099	287	
451.26384	542	
456.24645	236	
458.34854	237	
466.17944	412	
468.28582	428	
469.27828	2223	1+
472.29082	3114	1+
483.20240	583	1+
486.30216	11301	1+
490.29116	304	
500.28038	3306	1+
502.22636	250	
517.29622	1541	1+
547.23398	508	1+
577.27841	237	
611.28622	383	1+
628.32534	440	
629.30716	1850	1+
637.69670	462	1+
646.33131	3870	1+
654.77347	594	1+
759.41447	679	1+
906.49411	562	1+
END IONS

###FS:    #m/z: 576.29757 #charge   3
###MaxRes:#m/z:  0.00000 #charge-128
###MS: 690
###MSMS: 691
BEGIN IONS
TITLE=Cmpd 70, AutoMSn(576.2976), 11.7 min
RTINSECONDS=704.044
SCANS=MS: 690 MSMS: 691
PEPMASS=576.29757	130640
CHARGE=3+
496.29399	346	
501.30613	438	
506.80150	503	
531.59254	421	
531.92635	741	
532.26446	346	
537.26595	2680	1+
537.60500	3210	
537.93606	2027	
539.59773	689	
543.27687	2528	
543.61311	1743	
543.94447	1039	
564.61477	2650	1+
564.95255	2154	
565.28546	1110	
570.30509	2485	1+
570.62368	2186	1+
570.95808	1407	
571.82113	536	
575.63736	483	
575.96205	586	
576.29811	14167	1+
576.63165	11801	1+
576.96601	6246	
582.31560	422	
677.32935	370	
677.82454	443	
733.33622	516	
797.37840	434	
805.38966	413	
1256.65774	3183	1+
1385.70166	4079	1+
1481.72419	3128	1+
1499.74664	38186	1+
1610.78170	5145	1+
1627.80849	5667	1+
1638.77194	1601	1+
END IONS

###FS:    #m/z: 432.72620 #charge   2
###MaxRes:#m/z:  0.00000 #charge-128
###MS: 690
###MSMS: 692
BEGIN IONS
TITLE=Cmpd 71, AutoMSn(432.7262), 11.7 min
RTINSECONDS=704.545
SCANS=MS: 690 MSMS: 692
PEPMASS=432.72620	65772
CHARGE=2+
338.10430	222	
355.12992	343	1+
359.12358	228	
375.20574	237	
381.21623	282	
381.54861	234	
389.10449	340	
407.12329	405	1+
434.12729	353	1+
442.76496	1055	1+
447.75960	474	1+
456.57118	326	
466.21980	241	
469.18788	332	1+
475.24424	373	
476.38418	342	
479.26094	348	1+
483.28013	412	1+
489.25068	726	1+
489.56536	299	
491.58912	474	
495.26185	272	
496.29342	669	1+
497.78690	249	
501.30598	970	1+
512.28761	243	
525.92579	253	
531.26099	373	1+
532.59630	284	
537.29570	259	
537.61733	238	
539.59595	457	
580.20503	256	1+
598.20183	249	1+
609.37535	599	1+
611.32397	307	1+
615.33872	399	
623.32071	585	1+
628.83319	2368	1+
642.32861	525	1+
698.34449	325	
698.84297	260	
732.34413	299	1+
737.42325	518	1+
750.86962	237	
753.40806	1074	1+
756.38532	366	
771.44101	1177	1+
831.45008	311	1+
837.47688	239	1+
848.47164	267	1+
END IONS

###FS:    #m/z: 388.54776 #charge   3
###MaxRes:#m/z:  0.00000 #charge-128
###MS: 690
###MSMS: 693
BEGIN IONS
TITLE=Cmpd 72, AutoMSn(388.5478), 11.8 min
RTINSECONDS=705.046
SCANS=MS: 690 MSMS: 693
PEPMASS=388.54776	57284
CHARGE=3+
323.16841	679	1+
340.18930	1327	1+
353.21568	711	
355.11495	246	
358.20630	1753	1+
369.18947	3076	1+
372.22107	976	
382.20219	469	
382.87466	247	
387.20254	4733	1+
389.24451	2160	1+
393.75943	547	
393.91909	314	
395.39474	348	
395.78943	734	
400.20185	566	
405.21113	2728	1+
417.24910	384	
421.18559	369	
451.26639	725	1+
464.19577	244	
468.29340	534	
469.27654	2328	1+
472.28825	3230	1+
475.50353	626	
483.19646	611	
484.27814	263	
486.30062	10889	1+
490.30469	302	
500.28075	3788	1+
517.30996	687	
518.27822	1002	1+
520.22876	312	
547.23423	247	
573.16782	342	
628.32170	373	
629.30296	1434	1+
646.33243	3537	1+
655.78912	393	
759.41102	720	
906.49999	664	1+
END IONS

###FS:    #m/z: 388.54793 #charge   3
###MaxRes:#m/z:  0.00000 #charge-128
###MS: 694
###MSMS: 695
BEGIN IONS
TITLE=Cmpd 73, AutoMSn(388.5479), 11.8 min
RTINSECONDS=708.067
SCANS=MS: 694 MSMS: 695
PEPMASS=388.54793	58831
CHARGE=3+
315.15788	501	
323.17047	977	1+
337.19984	251	
339.85634	200	
340.18900	1299	1+
353.20826	747	1+
355.10694	253	
358.19949	440	
359.20728	1089	1+
369.19541	2580	1+
372.22015	1063	1+
380.22309	171	
382.20154	506	1+
387.20147	5187	1+
389.24815	1969	1+
393.76147	845	
393.92265	600	
395.78548	1294	
399.22209	658	1+
405.21239	2138	1+
417.25417	518	1+
421.18708	280	
434.23892	178	
436.19960	171	
451.26565	336	
454.25932	498	1+
468.29181	369	
469.27298	1703	1+
472.28882	3321	1+
482.22450	183	
483.19962	346	
486.30310	9882	1+
499.29867	286	
500.28202	3254	1+
502.22710	292	
517.31384	744	
518.27136	1121	1+
547.23626	489	1+
549.27830	228	
577.27040	185	
611.27906	683	1+
628.32538	253	
629.31424	1080	1+
632.31666	171	
637.68388	443	
646.33272	4345	1+
654.77118	380	1+
660.31542	344	
759.41693	713	1+
906.50446	503	1+
END IONS

###FS:    #m/z: 582.31637 #charge   2
###MaxRes:#m/z:  0.00000 #charge-128
###MS: 694
###MSMS: 696
BEGIN IONS
TITLE=Cmpd 74, AutoMSn(582.3164), 11.8 min
RTINSECONDS=708.568
SCANS=MS: 694 MSMS: 696
PEPMASS=582.31637	37649
CHARGE=2+
340.19597	238	
369.19969	314	
372.15358	187	
387.19681	535	1+
393.76084	232	
405.20924	690	1+
450.19337	123	
451.26167	118	
469.28369	341	
486.30281	1123	1+
500.26935	346	1+
509.27720	112	
517.79713	139	
518.29987	417	
533.95599	124	
564.29793	100	
628.32416	142	
629.31127	309	1+
632.31038	217	
646.32784	1558	1+
654.76013	878	1+
660.31190	112	
678.33573	195	
759.41102	1153	1+
768.58085	184	
889.45494	125	
906.48502	1723	1+
916.65244	185	
1145.61905	1157	1+
1163.62762	2084	1+
END IONS

###FS:    #m/z: 382.54393 #charge   3
###MaxRes:#m/z:  0.00000 #charge-128
###MS: 694
###MSMS: 697
BEGIN IONS
TITLE=Cmpd 75, AutoMSn(382.5439), 11.8 min
RTINSECONDS=709.069
SCANS=MS: 694 MSMS: 697
PEPMASS=382.54393	35241
CHARGE=3+
312.17797	105	
532.22139	103	
555.25756	500	1+
566.22693	244	1+
646.26452	192	
669.33670	144	
782.40297	150	
END IONS

###FS:    #m/z: 453.74783 #charge   2
###MaxRes:#m/z:  0.00000 #charge-128
###MS: 698
###MSMS: 699
BEGIN IONS
TITLE=Cmpd 76, AutoMSn(453.7478), 11.9 min
RTINSECONDS=712.102
SCANS=MS: 698 MSMS: 699
PEPMASS=453.74783	94074
CHARGE=2+
315.15817	308	
323.17210	516	
340.19624	1555	1+
354.11969	550	1+
358.20692	275	
361.36661	176	
372.13611	1240	1+
378.57937	305	
389.25187	1461	1+
400.22526	199	
421.18337	573	1+
427.96637	224	
450.27023	499	1+
453.74757	477	
465.18702	496	1+
468.29272	370	
469.27287	918	
475.50362	692	
482.22243	181	
483.20208	1061	1+
486.30198	7788	1+
491.58408	156	
500.22636	2060	1+
518.24559	511	1+
611.28856	740	1+
628.32275	1574	
629.30862	3605	1+
637.69815	701	1+
644.30459	161	
646.33273	11557	1+
646.33662	1111	1+
654.75318	207	
656.83458	189	
759.41992	2099	1+
END IONS

###FS:    #m/z: 382.54408 #charge   3
###MaxRes:#m/z:  0.00000 #charge-128
###MS: 698
###MSMS: 701
BEGIN IONS
TITLE=Cmpd 78, AutoMSn(382.5441), 11.9 min
RTINSECONDS=713.105
SCANS=MS: 698 MSMS: 701
PEPMASS=382.54408	26390
CHARGE=3+
348.66029	140	
555.26318	269	1+
566.23136	134	
715.33538	102	
956.41516	110	
END IONS

###FS:    #m/z: 453.74827 #charge   2
###MaxRes:#m/z:  0.00000 #charge-128
###MS: 702
###MSMS: 703
BEGIN IONS
TITLE=Cmpd 79, AutoMSn(453.7483), 11.9 min
RTINSECONDS=716.144
SCANS=MS: 702 MSMS: 703
PEPMASS=453.74827	175562
CHARGE=2+
315.16179	486	
323.17015	803	
340.19524	2783	1+
354.11472	864	1+
358.20397	444	
372.13331	2588	1+
389.24853	2609	1+
395.78140	620	
399.22982	995	1+
421.18200	553	
451.26687	563	
466.17694	908	
468.28734	466	
469.27750	1946	1+
475.49632	395	
482.22330	622	
483.20142	2056	1+
486.30222	15967	1+
495.65459	711	
500.22076	4364	1+
518.24045	505	
611.29085	1358	1+
628.32118	2316	
629.30944	6524	1+
636.69574	301	
637.69757	1318	1+
646.33246	1303	1+
646.33251	21245	1+
654.76572	327	
655.82264	871	1+
759.41246	3841	1+
768.55234	329	
769.70515	370	
906.49266	812	1+
END IONS

###FS:    #m/z: 486.30196 #charge   1
###MaxRes:#m/z:  0.00000 #charge-128
###MS: 702
###MSMS: 704
BEGIN IONS
TITLE=Cmpd 80, AutoMSn(486.3020), 11.9 min
RTINSECONDS=716.645
SCANS=MS: 702 MSMS: 704
PEPMASS=486.30196	47109
CHARGE=1+
389.25030	134	
END IONS

###FS:    #m/z: 380.21370 #charge   2
###MaxRes:#m/z:  0.00000 #charge-128
###MS: 702
###MSMS: 705
BEGIN IONS
TITLE=Cmpd 81, AutoMSn(380.2137), 12.0 min
RTINSECONDS=717.147
SCANS=MS: 702 MSMS: 705
PEPMASS=380.21370	26710
CHARGE=2+
312.17218	144	
424.20710	114	
441.22043	229	
457.18653	101	
518.19576	115	
556.26417	147	
669.33310	135	
END IONS

###FS:    #m/z: 453.74773 #charge   2
###MaxRes:#m/z:  0.00000 #charge-128
###MS: 706
###MSMS: 707
BEGIN IONS
TITLE=Cmpd 82, AutoMSn(453.7477), 12.0 min
RTINSECONDS=720.172
SCANS=MS: 706 MSMS: 707
PEPMASS=453.74773	202903
CHARGE=2+
315.15670	542	
340.19228	3042	1+
354.12358	283	
355.10853	621	
372.13327	2010	
375.22814	466	
380.21149	743	
389.24791	2469	1+
395.78281	772	
399.23746	321	
421.18479	520	
451.26401	542	
465.18529	1041	1+
468.28549	657	
469.27593	2068	1+
475.50598	423	
482.21990	552	
483.19834	2499	1+
486.30247	15325	1+
495.65357	504	
500.22358	3813	1+
518.24369	871	
611.28920	1414	1+
628.32107	2653	
629.30816	7062	1+
636.67640	654	1+
638.71508	400	
645.33290	2928	1+
646.33158	20678	1+
655.79468	483	
759.41604	2765	1+
906.48169	1039	1+
END IONS

###FS:    #m/z: 486.30190 #charge   1
###MaxRes:#m/z:  0.00000 #charge-128
###MS: 706
###MSMS: 708
BEGIN IONS
TITLE=Cmpd 83, AutoMSn(486.3019), 12.0 min
RTINSECONDS=720.674
SCANS=MS: 706 MSMS: 708
PEPMASS=486.30190	50456
CHARGE=1+
486.28604	106	
END IONS

###FS:    #m/z: 380.21237 #charge   2
###MaxRes:#m/z:  0.00000 #charge-128
###MS: 706
###MSMS: 709
BEGIN IONS
TITLE=Cmpd 84, AutoMSn(380.2124), 12.0 min
RTINSECONDS=721.175
SCANS=MS: 706 MSMS: 709
PEPMASS=380.21237	30809
CHARGE=2+
312.18372	164	
406.18112	113	
441.20933	529	1+
555.24180	369	1+
654.26706	103	
END IONS

###FS:    #m/z: 380.21255 #charge   2
###MaxRes:#m/z:  0.00000 #charge-128
###MS: 710
###MSMS: 711
BEGIN IONS
TITLE=Cmpd 85, AutoMSn(380.2125), 12.1 min
RTINSECONDS=724.197
SCANS=MS: 710 MSMS: 711
PEPMASS=380.21255	26242
CHARGE=2+
441.21818	231	
550.99556	132	
555.26961	170	
556.23928	112	
566.22375	117	
574.15965	308	
643.28039	111	
END IONS

###FS:    #m/z: 302.83432 #charge   3
###MaxRes:#m/z:  0.00000 #charge-128
###MS: 710
###MSMS: 713
BEGIN IONS
TITLE=Cmpd 87, AutoMSn(302.8343), 12.1 min
RTINSECONDS=725.199
SCANS=MS: 710 MSMS: 713
PEPMASS=302.83432	22644
CHARGE=3+
321.16645	126	
327.20690	169	
340.19595	565	1+
350.17648	121	
355.10574	280	1+
355.19827	291	
358.20525	227	
365.17192	144	
372.12552	579	1+
372.21691	460	
382.20451	157	
389.24877	1216	1+
395.79022	242	
399.22751	244	1+
451.25867	354	
465.18450	307	1+
468.27949	744	1+
475.50275	128	
483.19955	265	1+
486.30396	2421	1+
500.22313	230	
501.20670	364	1+
518.23543	100	
594.27522	125	
628.32578	124	
629.31474	558	1+
637.68895	144	
638.71642	590	
645.32852	644	1+
646.32637	636	1+
654.75306	112	
655.78809	438	
END IONS

###FS:    #m/z: 397.88353 #charge   3
###MaxRes:#m/z:  0.00000 #charge-128
###MS: 714
###MSMS: 715
BEGIN IONS
TITLE=Cmpd 88, AutoMSn(397.8835), 12.1 min
RTINSECONDS=728.223
SCANS=MS: 714 MSMS: 715
PEPMASS=397.88353	13060
CHARGE=3+
329.17055	156	
337.11345	149	
337.67427	381	
352.15554	140	
359.21145	132	
368.20344	248	
369.19376	645	1+
376.59908	149	
386.20532	1953	1+
395.79366	252	
400.22539	214	
405.21281	231	
417.25130	460	1+
442.75440	149	
456.26786	132	
469.27207	146	
472.29090	866	1+
484.17220	122	
486.27741	392	1+
496.29917	163	
497.27835	1277	1+
500.28442	730	1+
514.31030	3909	1+
518.30156	177	
528.22863	319	1+
546.24980	215	
556.28417	150	
603.32647	134	
623.31782	162	
627.39075	211	
657.30449	324	
660.32666	158	
674.33607	1817	1+
786.48560	616	1+
787.42233	141	
789.42078	122	
934.50489	265	1+
END IONS

###FS:    #m/z: 509.26595 #charge   3
###MaxRes:#m/z:  0.00000 #charge-128
###MS: 714
###MSMS: 716
BEGIN IONS
TITLE=Cmpd 89, AutoMSn(509.2659), 12.1 min
RTINSECONDS=728.724
SCANS=MS: 714 MSMS: 716
PEPMASS=509.26595	8918
CHARGE=3+
456.24922	170	
496.29931	170	
528.77814	107	
570.33928	130	
592.79763	153	
669.32531	215	
705.33961	138	
713.85537	162	
720.34141	100	
928.47039	877	1+
1298.65998	592	1+
END IONS

###FS:    #m/z: 392.20940 #charge   1
###MaxRes:#m/z:  0.00000 #charge-128
###MS: 714
###MSMS: 717
BEGIN IONS
TITLE=Cmpd 90, AutoMSn(392.2094), 12.2 min
RTINSECONDS=729.225
SCANS=MS: 714 MSMS: 717
PEPMASS=392.20940	5972
CHARGE=1+
352.17533	117	
357.51156	101	
359.20123	166	
369.18972	445	1+
387.20469	622	1+
389.24861	184	
END IONS

###FS:    #m/z: 421.99334 #charge   2
###MaxRes:#m/z:  0.00000 #charge-128
###MS: 718
###MSMS: 719
BEGIN IONS
TITLE=Cmpd 91, AutoMSn(421.9933), 12.2 min
RTINSECONDS=732.256
SCANS=MS: 718 MSMS: 719
PEPMASS=421.99334	14869
CHARGE=2+
310.64604	100	
335.15691	117	
349.14901	125	
367.13641	102	
372.15583	126	
401.28189	108	
415.16436	416	1+
432.20191	3321	1+
450.24652	116	
456.22975	147	
481.17755	225	
486.34312	105	
497.25963	120	
535.18653	112	
547.74248	115	
552.20413	174	
556.25375	276	
556.75566	254	
594.25840	713	1+
621.31210	106	
637.31623	160	
665.29714	1178	1+
END IONS

###FS:    #m/z: 467.20817 #charge   3
###MaxRes:#m/z:  0.00000 #charge-128
###MS: 718
###MSMS: 720
BEGIN IONS
TITLE=Cmpd 92, AutoMSn(467.2082), 12.2 min
RTINSECONDS=732.757
SCANS=MS: 718 MSMS: 720
PEPMASS=467.20817	18853
CHARGE=3+
312.16991	140	
359.11703	134	
389.10684	104	
441.22015	382	
465.74552	122	
471.71524	282	1+
486.26155	172	
527.23066	245	
534.88517	172	
555.26102	2043	1+
566.22610	125	
574.14564	149	
614.24492	183	
616.14818	137	
642.77429	106	
668.35355	456	1+
672.24603	113	
675.33515	117	
782.39189	651	1+
942.40649	221	
1243.51513	637	1+
1300.53889	2327	1+
END IONS

###FS:    #m/z: 397.88184 #charge   3
###MaxRes:#m/z:  0.00000 #charge-128
###MS: 718
###MSMS: 721
BEGIN IONS
TITLE=Cmpd 93, AutoMSn(397.8818), 12.2 min
RTINSECONDS=733.258
SCANS=MS: 718 MSMS: 721
PEPMASS=397.88184	16486
CHARGE=3+
329.16245	210	
342.18283	138	
359.19786	181	
369.19657	273	
383.21178	100	
386.21230	662	
387.21005	897	1+
393.76142	212	
405.21144	405	
407.21537	144	
417.24601	486	1+
421.17914	136	
472.28664	238	
480.25662	158	
486.29150	105	
496.27650	166	
497.29430	412	1+
500.28225	948	1+
514.30854	3659	1+
517.31501	279	1+
529.21715	130	
546.23904	631	1+
657.30226	223	
659.35375	103	
674.33827	1976	1+
738.43469	109	
787.43363	175	
934.47804	333	1+
END IONS

###FS:    #m/z: 421.99325 #charge   2
###MaxRes:#m/z:  0.00000 #charge-128
###MS: 722
###MSMS: 723
BEGIN IONS
TITLE=Cmpd 94, AutoMSn(421.9933), 12.3 min
RTINSECONDS=736.299
SCANS=MS: 722 MSMS: 723
PEPMASS=421.99325	23465
CHARGE=2+
303.68049	112	
307.13144	103	
367.14503	161	
411.70848	156	
415.17526	261	
432.19946	2234	1+
450.24072	130	
480.20246	249	1+
491.73746	107	
505.26954	117	
547.75005	179	
552.23302	110	
556.25787	333	
556.74564	469	
589.31082	132	
591.76765	234	
592.26421	122	
594.26855	353	1+
598.27526	127	
620.29162	108	
637.29307	115	
648.27563	142	
665.29900	971	1+
805.38433	104	
END IONS

###FS:    #m/z: 467.21041 #charge   3
###MaxRes:#m/z:  0.00000 #charge-128
###MS: 722
###MSMS: 724
BEGIN IONS
TITLE=Cmpd 95, AutoMSn(467.2104), 12.3 min
RTINSECONDS=736.8
SCANS=MS: 722 MSMS: 724
PEPMASS=467.21041	19102
CHARGE=3+
312.17383	208	
328.67015	111	
341.11145	132	
386.21865	202	
394.21276	115	
403.18169	106	
407.19225	105	
421.18879	262	
441.21991	345	1+
467.75509	987	1+
471.70710	132	
475.50422	193	
486.27659	177	
488.23844	103	
510.71486	106	
514.30862	1063	1+
519.15505	159	
527.24015	287	1+
536.73420	246	
538.23396	284	1+
546.25261	135	
555.26210	966	1+
566.23118	231	
573.23532	107	
574.14174	184	
594.25427	110	
613.25836	116	
622.26787	363	
668.33306	440	1+
674.34346	2669	1+
765.35234	191	
782.38309	507	1+
793.35567	101	
935.49565	612	1+
942.41339	481	1+
1282.51152	382	1+
1300.54772	1324	1+
END IONS

###FS:    #m/z: 397.88309 #charge   3
###MaxRes:#m/z:  0.00000 #charge-128
###MS: 722
###MSMS: 725
BEGIN IONS
TITLE=Cmpd 96, AutoMSn(397.8831), 12.3 min
RTINSECONDS=737.301
SCANS=MS: 722 MSMS: 725
PEPMASS=397.88309	12611
CHARGE=3+
337.67459	346	
340.19596	115	
368.21205	103	
369.19328	504	1+
376.60722	264	
386.20714	966	1+
394.20398	136	
400.22183	120	
405.21271	158	
411.20739	112	
417.25408	214	
455.25269	117	
467.74851	145	
472.29786	169	
496.30495	116	
497.28520	335	
500.27772	227	
514.30862	1737	1+
517.31718	160	
627.38958	103	
674.34293	812	1+
788.41712	105	
END IONS

###FS:    #m/z: 490.58526 #charge   3
###MaxRes:#m/z:  0.00000 #charge-128
###MS: 726
###MSMS: 727
BEGIN IONS
TITLE=Cmpd 97, AutoMSn(490.5853), 12.3 min
RTINSECONDS=740.328
SCANS=MS: 726 MSMS: 727
PEPMASS=490.58526	79489
CHARGE=3+
378.22954	384	
451.55720	1252	
451.89243	1155	
452.22234	802	
457.56390	700	
457.90171	531	
479.23122	585	
484.90978	614	
485.24030	616	
490.58760	2213	
490.92207	1463	
491.25424	771	
497.28996	375	
514.30995	904	
555.77230	679	
556.27499	350	
603.79366	782	1+
620.80317	346	
621.30717	394	
627.38996	1001	1+
627.80619	353	
668.81891	429	
676.82366	4100	1+
691.33140	464	
755.44596	576	
866.48411	988	1+
884.49364	640	
884.49944	1914	1+
999.49367	457	
999.52301	2978	1+
1009.96441	358	
1128.56127	3881	1+
1225.58134	3176	1+
1242.61030	30308	1+
1353.64330	10291	1+
1370.66954	9658	1+
END IONS

###FS:    #m/z: 421.99274 #charge   2
###MaxRes:#m/z:  0.00000 #charge-128
###MS: 726
###MSMS: 728
BEGIN IONS
TITLE=Cmpd 98, AutoMSn(421.9927), 12.3 min
RTINSECONDS=740.829
SCANS=MS: 726 MSMS: 728
PEPMASS=421.99274	27492
CHARGE=2+
303.67547	191	
366.18717	126	
411.70956	302	
415.17280	171	
432.19954	1349	1+
451.26347	166	
512.30663	104	
591.77153	106	
648.28136	179	
665.30052	351	
END IONS

###FS:    #m/z: 735.37186 #charge   2
###MaxRes:#m/z:  0.00000 #charge-128
###MS: 726
###MSMS: 729
BEGIN IONS
TITLE=Cmpd 99, AutoMSn(735.3719), 12.4 min
RTINSECONDS=741.33
SCANS=MS: 726 MSMS: 729
PEPMASS=735.37186	16018
CHARGE=2+
514.30777	405	
569.22234	103	
586.23533	138	
627.38287	108	
734.86339	147	
752.24132	121	
755.44523	160	
884.49901	155	
999.51662	286	1+
1112.55840	120	
1128.58088	127	
1226.55483	114	
1242.59338	232	
1469.73232	9821	1+
END IONS

###FS:    #m/z: 490.58565 #charge   3
###MaxRes:#m/z:  0.00000 #charge-128
###MS: 730
###MSMS: 731
BEGIN IONS
TITLE=Cmpd 100, AutoMSn(490.5856), 12.4 min
RTINSECONDS=744.357
SCANS=MS: 730 MSMS: 731
PEPMASS=490.58565	240222
CHARGE=3+
433.74246	1328	
451.55718	4730	
451.88977	3779	
452.22344	1944	
457.56098	4189	
457.90032	2604	
479.23763	1169	
484.90785	3805	
485.24306	2958	
485.58085	1197	
490.58357	12745	1+
490.91949	7089	
491.25166	3342	
500.26386	3705	
500.76640	2347	
514.30710	2598	
521.78876	1140	
555.77819	1713	
569.78487	1740	
604.78410	1326	
620.80387	1171	
627.38543	1792	
676.82509	17705	1+
691.32725	1445	
755.44881	1459	
884.49299	6607	1+
999.49497	1521	
1009.96658	1443	
1128.56343	11116	1+
1225.58394	7726	1+
1242.61101	105441	1+
1335.62066	3956	1+
1353.64484	38153	1+
1370.67109	36769	1+
END IONS

###FS:    #m/z: 735.37084 #charge   2
###MaxRes:#m/z:  0.00000 #charge-128
###MS: 730
###MSMS: 732
BEGIN IONS
TITLE=Cmpd 101, AutoMSn(735.3708), 12.4 min
RTINSECONDS=744.858
SCANS=MS: 730 MSMS: 732
PEPMASS=735.37084	51995
CHARGE=2+
497.28825	161	
514.31213	536	
613.80624	163	
621.80402	176	
622.30868	188	
627.39551	275	
685.83110	289	
686.34088	249	
726.85707	181	
727.34849	173	
734.86497	250	
737.87078	197	
738.37303	180	
755.45382	265	
884.49548	341	
1226.57463	222	
1242.61791	299	
1243.62218	215	
1469.73633	16588	1+
END IONS

###FS:    #m/z: 467.54527 #charge   2
###MaxRes:#m/z:  0.00000 #charge-128
###MS: 730
###MSMS: 733
BEGIN IONS
TITLE=Cmpd 102, AutoMSn(467.5453), 12.4 min
RTINSECONDS=745.36
SCANS=MS: 730 MSMS: 733
PEPMASS=467.54527	34087
CHARGE=2+
368.19530	423	1+
386.21716	1110	1+
394.21059	130	
400.22529	393	
421.20261	116	
441.21941	178	
468.74165	190	
480.25599	133	
497.28770	496	1+
514.30899	6077	1+
528.22825	481	1+
546.24070	1986	1+
555.26973	418	
633.33501	237	1+
640.28576	171	
643.28708	170	
656.36437	119	
657.31778	923	1+
659.31942	315	1+
668.36197	132	
674.33879	8160	1+
765.37969	109	
782.39576	226	
787.42340	624	1+
END IONS

###FS:    #m/z: 490.58593 #charge   3
###MaxRes:#m/z:  0.00000 #charge-128
###MS: 734
###MSMS: 735
BEGIN IONS
TITLE=Cmpd 103, AutoMSn(490.5859), 12.5 min
RTINSECONDS=748.388
SCANS=MS: 734 MSMS: 735
PEPMASS=490.58593	319735
CHARGE=3+
378.22954	1399	
451.55918	4846	
451.89246	4279	
452.22652	1684	
457.56385	3678	
457.89705	2355	
484.90887	4039	
485.24239	3534	
485.58138	1249	
490.58678	13652	1+
490.92063	9364	
491.25656	3941	
500.26361	4530	
500.76555	2647	
514.31006	3318	
555.77906	1991	
556.27782	1269	
569.77972	1267	
604.78489	1327	
612.79614	3657	1+
627.38469	2466	
668.81664	2507	
676.82556	21689	1+
691.32685	1645	
755.45327	1579	
884.49355	1388	
884.49662	7041	1+
999.48828	1828	
1009.96558	1491	
1128.56538	12282	1+
1225.58385	8724	1+
1242.61044	117771	1+
1353.64615	46850	1+
1370.66957	38728	1+
END IONS

###FS:    #m/z: 735.37193 #charge   2
###MaxRes:#m/z:  0.00000 #charge-128
###MS: 734
###MSMS: 736
BEGIN IONS
TITLE=Cmpd 104, AutoMSn(735.3719), 12.5 min
RTINSECONDS=748.889
SCANS=MS: 734 MSMS: 736
PEPMASS=735.37193	66447
CHARGE=2+
514.29930	527	
586.24350	196	
685.84291	229	
691.82455	181	
726.88641	209	
734.88235	219	
738.38573	276	
884.49517	289	
1242.60533	1175	1+
1469.73525	19074	1+
END IONS

###FS:    #m/z: 467.75060 #charge   2
###MaxRes:#m/z:  0.00000 #charge-128
###MS: 734
###MSMS: 737
BEGIN IONS
TITLE=Cmpd 105, AutoMSn(467.7506), 12.5 min
RTINSECONDS=749.39
SCANS=MS: 734 MSMS: 737
PEPMASS=467.75060	38068
CHARGE=2+
337.17560	316	1+
341.16858	105	
369.19392	155	
386.21116	1035	1+
394.21647	206	
400.24049	135	
421.18519	203	
467.74282	113	
497.28324	430	
514.30785	5304	1+
521.79629	120	
528.23954	430	1+
546.24643	1478	1+
555.26502	242	
616.30153	166	
633.32321	116	
640.29345	267	1+
643.29979	163	
656.33044	407	1+
657.31563	446	1+
659.31813	320	
674.33709	6753	1+
678.32480	114	
787.41775	346	
789.43239	107	
END IONS

###FS:    #m/z: 467.75053 #charge   2
###MaxRes:#m/z:  0.00000 #charge-128
###MS: 738
###MSMS: 739
BEGIN IONS
TITLE=Cmpd 106, AutoMSn(467.7505), 12.5 min
RTINSECONDS=752.417
SCANS=MS: 738 MSMS: 739
PEPMASS=467.75053	31047
CHARGE=2+
325.11186	128	
340.19967	113	
343.80152	113	
351.16446	135	
369.19862	122	
372.14299	125	
386.20979	754	1+
394.21113	182	
400.22487	217	
421.18924	107	
443.24708	101	
468.20105	111	
475.22870	104	
489.27467	169	
497.29128	286	
514.30891	4167	1+
528.22511	456	1+
546.24065	1318	1+
555.27510	190	
558.27074	170	
615.29730	131	
633.32058	131	
640.28727	126	
643.29002	238	1+
657.31610	439	
674.34144	5536	1+
787.41063	225	
END IONS

###FS:    #m/z: 501.58273 #charge   3
###MaxRes:#m/z:  0.00000 #charge-128
###MS: 738
###MSMS: 740
BEGIN IONS
TITLE=Cmpd 107, AutoMSn(501.5827), 12.5 min
RTINSECONDS=752.918
SCANS=MS: 738 MSMS: 740
PEPMASS=501.58273	11118
CHARGE=3+
312.17725	116	
337.20137	131	
365.18510	364	1+
424.18587	116	
436.25349	215	
441.22294	148	
454.25618	149	
468.54992	135	
488.28113	119	
490.57614	122	
497.30502	154	
498.57756	128	
499.90480	180	
501.58475	153	
502.27648	120	
514.30763	200	
554.27860	108	
555.26388	743	1+
588.77411	397	
633.31502	181	
637.30218	173	
641.77806	179	
643.79596	119	
668.33235	273	1+
705.31829	122	
707.81404	121	
712.16918	212	
782.40203	196	
942.40780	368	1+
1039.46711	2169	1+
1290.57562	4546	1+
1299.57735	983	1+
1403.65888	1501	1+
END IONS

###FS:    #m/z: 501.58331 #charge   3
###MaxRes:#m/z:  0.00000 #charge-128
###MS: 742
###MSMS: 743
BEGIN IONS
TITLE=Cmpd 109, AutoMSn(501.5833), 12.6 min
RTINSECONDS=756.46
SCANS=MS: 742 MSMS: 743
PEPMASS=501.58331	26800
CHARGE=3+
312.18361	153	
434.54009	117	
436.26964	108	
442.22594	137	
449.26268	137	
461.24061	137	
464.27258	103	
497.25536	169	
497.90838	121	
500.23406	115	
501.58683	137	
528.77246	120	
555.26659	993	1+
588.77699	323	1+
621.79781	158	
624.77798	109	
633.27401	125	
643.79292	258	1+
668.34405	162	
699.83479	122	
782.40043	192	
835.40150	166	
906.48481	273	1+
979.39806	113	
1021.46038	121	
1022.46500	118	
1039.47062	2429	1+
1273.55449	569	1+
1290.58240	5370	1+
1299.58724	1218	1+
1403.66056	1339	1+
END IONS

###FS:    #m/z: 430.86654 #charge-128
###MaxRes:#m/z:  0.00000 #charge-128
###MS: 742
###MSMS: 744
BEGIN IONS
TITLE=Cmpd 110, AutoMSn(430.8665), 12.6 min
RTINSECONDS=756.961
SCANS=MS: 742 MSMS: 744
PEPMASS=430.86654	6756

375.19882	102	
386.21501	397	1+
401.28828	271	
487.76672	110	
495.24291	100	
497.25376	134	
552.32198	140	
END IONS

###FS:    #m/z: 376.43966 #charge   3
###MaxRes:#m/z:  0.00000 #charge-128
###MS: 742
###MSMS: 745
BEGIN IONS
TITLE=Cmpd 111, AutoMSn(376.4397), 12.6 min
RTINSECONDS=757.462
SCANS=MS: 742 MSMS: 745
PEPMASS=376.43966	4426
CHARGE=3+
312.16750	180	
372.13310	250	
423.22012	171	
441.21817	390	
457.22726	116	
485.21052	114	
491.59388	100	
509.20215	119	
512.21702	110	
518.20159	106	
520.22054	112	
538.23995	243	
548.21379	350	1+
555.26823	900	1+
566.23128	197	
574.14266	553	
595.25551	188	
623.22951	471	1+
651.32502	142	
657.36844	196	
668.35850	106	
736.31611	169	
782.39161	149	
942.41942	160	
1039.47874	184	
1040.49348	104	
END IONS

###FS:    #m/z: 501.58345 #charge   3
###MaxRes:#m/z:  0.00000 #charge-128
###MS: 746
###MSMS: 747
BEGIN IONS
TITLE=Cmpd 112, AutoMSn(501.5835), 12.7 min
RTINSECONDS=760.505
SCANS=MS: 746 MSMS: 747
PEPMASS=501.58345	22617
CHARGE=3+
365.19077	174	
440.22325	245	1+
453.24282	193	
462.24250	147	
464.25123	187	
473.23123	158	
501.57718	103	
518.23016	228	1+
520.23541	388	
520.74086	278	
555.26499	568	1+
588.76184	122	
613.29693	166	
633.29701	116	
636.78524	142	
637.27966	110	
642.29156	230	
655.80397	131	
700.32568	104	
700.82332	126	
782.38922	113	
836.38581	109	
1039.46822	599	
1040.48136	251	
1290.58042	4036	1+
1299.58079	1341	1+
1403.66682	1237	1+
END IONS

###FS:    #m/z: 459.56063 #charge   3
###MaxRes:#m/z:  0.00000 #charge-128
###MS: 746
###MSMS: 748
BEGIN IONS
TITLE=Cmpd 113, AutoMSn(459.5606), 12.7 min
RTINSECONDS=761.005
SCANS=MS: 746 MSMS: 748
PEPMASS=459.56063	5975
CHARGE=3+
380.20960	140	
387.21575	121	
412.68413	135	
448.15369	192	
458.73152	132	
459.57574	127	
460.21753	314	1+
473.24867	547	1+
480.22226	129	
486.30574	240	
517.27580	1402	1+
526.29311	179	
533.94613	116	
553.25796	910	1+
553.77176	249	
572.21973	170	
577.23939	187	
581.77927	126	
589.22791	118	
592.28609	111	
595.76877	133	
631.31755	861	1+
644.31236	134	
654.75314	284	
660.35688	632	1+
665.35662	112	
668.87161	148	
668.97857	120	
690.29382	343	1+
720.37192	1539	1+
759.42698	215	
860.38790	114	
920.48379	590	1+
945.48245	848	1+
955.78638	220	
1206.56679	4262	1+
1305.64326	465	1+
END IONS

###FS:    #m/z: 430.86439 #charge   3
###MaxRes:#m/z:  0.00000 #charge-128
###MS: 746
###MSMS: 749
BEGIN IONS
TITLE=Cmpd 114, AutoMSn(430.8644), 12.7 min
RTINSECONDS=761.506
SCANS=MS: 746 MSMS: 749
PEPMASS=430.86439	7409
CHARGE=3+
386.21319	246	
401.28537	263	
506.81695	122	
524.31723	154	
530.29634	110	
END IONS

###FS:    #m/z: 459.56267 #charge   3
###MaxRes:#m/z:  0.00000 #charge-128
###MS: 750
###MSMS: 751
BEGIN IONS
TITLE=Cmpd 115, AutoMSn(459.5627), 12.7 min
RTINSECONDS=764.536
SCANS=MS: 750 MSMS: 751
PEPMASS=459.56267	33229
CHARGE=3+
371.17365	164	
380.20614	244	
402.29032	160	
403.19541	210	
422.09821	365	
428.67946	245	
434.22287	147	
448.16436	291	
453.55508	349	1+
453.90049	201	
460.20090	265	
478.27825	157	
486.30923	149	
493.21839	158	
517.27655	2692	1+
545.76267	159	
549.25975	166	
549.77976	189	
558.26499	336	1+
576.24973	214	
582.26853	157	
594.77544	448	1+
595.28946	213	
613.31057	366	
631.32297	1182	1+
644.31230	173	
653.32264	857	1+
653.81912	729	
660.34377	407	1+
690.29084	474	
720.38165	1190	1+
759.40954	759	1+
842.39172	336	1+
915.47449	453	1+
920.50494	605	1+
945.48276	2496	1+
956.69729	333	
1072.29750	196	
1105.51150	2645	1+
1206.55910	12781	1+
END IONS

###FS:    #m/z: 688.83730 #charge   2
###MaxRes:#m/z:  0.00000 #charge-128
###MS: 750
###MSMS: 752
BEGIN IONS
TITLE=Cmpd 116, AutoMSn(688.8373), 12.8 min
RTINSECONDS=765.038
SCANS=MS: 750 MSMS: 752
PEPMASS=688.83730	10230
CHARGE=2+
517.26190	284	
520.25149	102	
553.25736	200	
604.28952	117	
631.32325	180	
759.39912	106	
1376.66656	2073	1+
END IONS

###FS:    #m/z: 459.56252 #charge   3
###MaxRes:#m/z:  0.00000 #charge-128
###MS: 754
###MSMS: 755
BEGIN IONS
TITLE=Cmpd 118, AutoMSn(459.5625), 12.8 min
RTINSECONDS=768.556
SCANS=MS: 754 MSMS: 755
PEPMASS=459.56252	40411
CHARGE=3+
380.20512	247	
397.71825	151	
412.19275	150	
420.21962	327	
428.69086	225	
448.15030	185	
466.24258	192	
485.21803	164	
500.27794	182	
517.27777	2679	1+
544.75380	284	
545.25019	184	
550.99243	431	
558.28576	301	
558.77819	262	
581.77416	150	
589.25469	166	
594.77772	255	
595.29331	285	
602.79206	178	
603.29605	200	
613.30345	149	
631.31658	918	1+
644.30924	175	
648.32819	156	
672.27655	255	1+
690.28346	500	
720.37833	2326	1+
759.41517	465	1+
888.45626	235	
945.48290	3056	1+
947.39117	333	1+
955.76161	1111	1+
1105.51036	3925	1+
1206.56362	13754	1+
1305.63395	1485	1+
END IONS

###FS:    #m/z: 635.34187 #charge   2
###MaxRes:#m/z:  0.00000 #charge-128
###MS: 754
###MSMS: 756
BEGIN IONS
TITLE=Cmpd 119, AutoMSn(635.3419), 12.8 min
RTINSECONDS=769.057
SCANS=MS: 754 MSMS: 756
PEPMASS=635.34187	17572
CHARGE=2+
506.79123	106	
571.32045	242	
584.29832	105	
587.70567	119	
598.33726	193	
630.81329	117	
630.93278	127	
631.28209	130	
637.30421	224	
637.77780	197	
698.86046	164	
763.86426	226	
811.46194	338	1+
1269.16733	1022	1+
1269.63368	787	1+
END IONS

###FS:    #m/z: 688.83790 #charge   2
###MaxRes:#m/z:  0.00000 #charge-128
###MS: 754
###MSMS: 757
BEGIN IONS
TITLE=Cmpd 120, AutoMSn(688.8379), 12.8 min
RTINSECONDS=769.558
SCANS=MS: 754 MSMS: 757
PEPMASS=688.83790	13407
CHARGE=2+
517.27790	190	
585.66297	109	
653.31140	128	
653.82844	101	
698.65030	144	
945.48092	124	
1105.49883	107	
1206.57672	431	1+
1376.67047	1234	1+
END IONS

###FS:    #m/z: 635.33964 #charge   2
###MaxRes:#m/z:  0.00000 #charge-128
###MS: 758
###MSMS: 759
BEGIN IONS
TITLE=Cmpd 121, AutoMSn(635.3396), 12.9 min
RTINSECONDS=772.579
SCANS=MS: 758 MSMS: 759
PEPMASS=635.33964	19984
CHARGE=2+
48.59316	145	
391.18592	161	
441.23047	135	
455.77107	136	
491.24837	124	
506.81065	116	
571.32216	116	
628.79821	103	
630.82037	203	
631.08425	168	
750.87415	193	
807.40449	109	
1269.18126	1349	1+
1269.67049	856	1+
END IONS

###FS:    #m/z: 508.27342 #charge   1
###MaxRes:#m/z:  0.00000 #charge-128
###MS: 758
###MSMS: 760
BEGIN IONS
TITLE=Cmpd 122, AutoMSn(508.2734), 12.9 min
RTINSECONDS=773.081
SCANS=MS: 758 MSMS: 760
PEPMASS=508.27342	11964
CHARGE=1+
405.24449	104	
412.95865	108	
425.23592	124	
427.90223	128	
437.75388	110	
442.75489	131	
489.58516	103	
491.24590	145	
498.27616	181	
END IONS

###FS:    #m/z: 383.87035 #charge   3
###MaxRes:#m/z:  0.00000 #charge-128
###MS: 758
###MSMS: 761
BEGIN IONS
TITLE=Cmpd 123, AutoMSn(383.8704), 12.9 min
RTINSECONDS=773.582
SCANS=MS: 758 MSMS: 761
PEPMASS=383.87035	11377
CHARGE=3+
332.17837	103	
360.19646	848	1+
373.67096	108	
407.20588	172	
459.26319	1396	1+
469.23697	113	
516.27024	624	1+
526.27898	157	
527.22042	120	
544.26810	1186	1+
606.33611	483	1+
691.31823	116	
END IONS

###FS:    #m/z: 634.83901 #charge   3
###MaxRes:#m/z:  0.00000 #charge-128
###MS: 762
###MSMS: 763
BEGIN IONS
TITLE=Cmpd 124, AutoMSn(634.8390), 12.9 min
RTINSECONDS=776.618
SCANS=MS: 762 MSMS: 763
PEPMASS=634.83901	18737
CHARGE=3+
406.22565	102	
441.23076	109	
446.75998	114	
571.80527	121	
601.77251	142	
630.86639	104	
631.59214	115	
631.78721	103	
639.28614	106	
700.04760	128	
792.08417	119	
1269.17547	1048	1+
1269.66271	1199	1+
1273.58461	1047	1+
END IONS

###FS:    #m/z: 508.47558 #charge   1
###MaxRes:#m/z:  0.00000 #charge-128
###MS: 762
###MSMS: 764
BEGIN IONS
TITLE=Cmpd 125, AutoMSn(508.4756), 13.0 min
RTINSECONDS=777.119
SCANS=MS: 762 MSMS: 764
PEPMASS=508.47558	13554
CHARGE=1+
381.21879	117	
428.23125	110	
438.25446	124	
446.27319	107	
455.76960	207	
458.23528	101	
478.85440	106	
506.80737	110	
END IONS

###FS:    #m/z: 519.24380 #charge   3
###MaxRes:#m/z:  0.00000 #charge-128
###MS: 762
###MSMS: 765
BEGIN IONS
TITLE=Cmpd 126, AutoMSn(519.2438), 13.0 min
RTINSECONDS=777.62
SCANS=MS: 762 MSMS: 765
PEPMASS=519.24380	8439
CHARGE=3+
369.19707	161	
407.70921	115	
564.75150	192	
612.28076	153	
628.83673	105	
650.78556	127	
1357.56379	2209	1+
1456.62736	399	1+
END IONS

###FS:    #m/z: 570.80610 #charge   2
###MaxRes:#m/z:  0.00000 #charge-128
###MS: 766
###MSMS: 767
BEGIN IONS
TITLE=Cmpd 127, AutoMSn(570.8061), 13.0 min
RTINSECONDS=780.651
SCANS=MS: 766 MSMS: 767
PEPMASS=570.80610	21414
CHARGE=2+
378.73158	151	
441.23978	317	1+
443.74508	179	
462.26833	252	
481.27552	146	
511.27729	208	
514.30268	143	
519.78780	225	
520.30245	217	
533.94876	408	1+
534.28228	192	
537.62525	159	
538.28926	230	
566.54900	139	
569.31257	405	1+
571.05502	1754	
571.56026	848	
574.81702	147	
575.30394	277	
614.34549	163	
621.80649	199	
627.38731	231	
659.67960	261	
660.01786	226	
685.84909	234	
686.32551	144	
690.36724	163	
755.45965	152	
811.46414	288	1+
882.51398	339	1+
884.49983	726	1+
910.53273	547	1+
1140.60385	4070	1+
END IONS

###FS:    #m/z: 457.24550 #charge   1
###MaxRes:#m/z:  0.00000 #charge-128
###MS: 766
###MSMS: 769
BEGIN IONS
TITLE=Cmpd 129, AutoMSn(457.2455), 13.0 min
RTINSECONDS=781.653
SCANS=MS: 766 MSMS: 769
PEPMASS=457.24550	8086
CHARGE=1+
304.21344	116	
378.21923	113	
380.21429	203	
388.71392	125	
401.27958	105	
406.20009	109	
423.72456	135	
426.23204	140	
446.25742	150	
449.73386	127	
456.17092	109	
457.24376	102	
END IONS

###FS:    #m/z: 570.80511 #charge   2
###MaxRes:#m/z:  0.00000 #charge-128
###MS: 770
###MSMS: 771
BEGIN IONS
TITLE=Cmpd 130, AutoMSn(570.8051), 13.1 min
RTINSECONDS=784.673
SCANS=MS: 770 MSMS: 771
PEPMASS=570.80511	44315
CHARGE=2+
378.23332	271	
495.27562	460	1+
495.52073	232	
519.78773	318	
520.04185	238	
520.28981	269	
534.02200	452	
534.28344	547	
566.29344	281	
567.98493	348	
570.30660	492	
570.54697	401	
576.30725	230	
621.81537	493	
622.30147	258	
627.39871	238	
659.69405	506	
660.01499	735	
660.35114	260	
677.83810	282	
679.67690	460	
683.36359	274	
685.84246	721	
692.71214	272	
712.04477	239	
712.38730	280	
718.04216	416	1+
811.46642	765	1+
882.49781	289	1+
884.50700	1537	1+
910.52426	398	1+
990.52717	349	1+
1131.07953	905	1+
1132.58331	1092	1+
1140.60539	12424	1+
END IONS

###FS:    #m/z: 457.24675 #charge   1
###MaxRes:#m/z:  0.00000 #charge-128
###MS: 770
###MSMS: 772
BEGIN IONS
TITLE=Cmpd 131, AutoMSn(457.2467), 13.1 min
RTINSECONDS=785.174
SCANS=MS: 770 MSMS: 772
PEPMASS=457.24675	20035
CHARGE=1+
346.69417	145	
354.21255	132	
356.71844	107	
360.69287	929	1+
364.18812	119	
372.11497	151	
373.17477	106	
380.19725	119	
381.22545	301	1+
384.23960	125	
390.74635	147	
397.19062	132	
400.21928	108	
401.27888	291	
406.19540	109	
408.21157	312	1+
408.89034	113	
413.25758	125	
414.89400	127	
416.72409	161	
420.20961	259	1+
422.72343	129	
425.23548	132	
429.23305	193	
433.74809	320	
437.75489	178	
444.24538	134	
448.23165	109	
452.26624	320	1+
453.75297	309	
END IONS

###FS:    #m/z: 437.74243 #charge   2
###MaxRes:#m/z:  0.00000 #charge-128
###MS: 770
###MSMS: 773
BEGIN IONS
TITLE=Cmpd 132, AutoMSn(437.7424), 13.1 min
RTINSECONDS=785.676
SCANS=MS: 770 MSMS: 773
PEPMASS=437.74243	18423
CHARGE=2+
331.21193	224	
335.18598	208	
351.52306	225	
355.87483	212	
357.84383	228	
358.16535	899	1+
361.88387	440	
365.19811	244	
379.86605	241	
383.23474	472	1+
385.87421	630	
386.19098	498	1+
391.55376	343	1+
392.21492	221	
394.21254	498	1+
394.54288	327	1+
399.24690	399	1+
399.88859	304	1+
400.56063	606	
401.28490	4195	1+
408.01584	1038	
408.21596	345	1+
411.26696	474	1+
414.21635	819	1+
416.88892	227	
417.50152	228	
417.73993	266	
419.23218	264	
420.75734	227	1+
421.56245	1262	1+
421.89613	991	1+
422.22779	510	1+
428.54698	422	1+
428.89928	414	1+
430.72003	217	1+
437.98909	396	
440.23417	320	1+
444.23827	281	1+
451.22925	336	1+
453.27298	419	1+
459.90472	230	
462.22810	287	1+
467.28387	428	1+
469.23864	1537	1+
473.19253	373	1+
480.71512	190	
484.32196	1765	1+
486.26468	1573	1+
493.28954	325	1+
513.27434	372	1+
518.27884	323	1+
522.77418	220	
523.27092	382	
526.75463	245	
527.26004	520	1+
529.28763	427	1+
535.26712	774	1+
535.76038	963	1+
540.61503	335	
540.95861	260	
541.31742	320	1+
544.27357	818	1+
548.31631	1747	1+
555.27391	513	1+
566.27915	434	1+
583.27337	630	1+
587.26977	364	1+
597.39718	645	1+
600.33751	285	
601.29327	1029	1+
661.39655	324	1+
687.35840	447	1+
712.36435	438	1+
712.41988	1290	1+
716.32399	380	1+
776.44385	678	1+
798.43577	477	1+
830.39885	289	1+
844.42400	401	1+
857.46834	475	1+
865.96985	804	1+
866.45680	767	1+
874.46231	769	1+
END IONS

###FS:    #m/z: 437.99227 #charge   1
###MaxRes:#m/z:  0.00000 #charge-128
###MS: 774
###MSMS: 775
BEGIN IONS
TITLE=Cmpd 133, AutoMSn(437.9923), 13.1 min
RTINSECONDS=788.703
SCANS=MS: 774 MSMS: 775
PEPMASS=437.99227	49004
CHARGE=1+
333.85365	219	
341.14742	229	
342.19368	304	1+
344.18927	462	
351.83394	250	
354.21123	324	1+
356.85620	315	1+
357.50820	291	
358.16662	1059	1+
362.20590	225	1+
365.20287	373	1+
368.20466	290	1+
372.23071	256	1+
376.19561	364	1+
377.54142	441	
377.87178	190	
379.87789	271	
380.20611	195	
383.23188	506	1+
383.55228	196	
385.87725	1063	1+
386.19569	826	1+
391.54716	445	
391.88436	342	
394.21642	446	1+
398.88939	284	1+
399.23097	1052	1+
400.58108	342	
400.89895	355	
401.28460	5199	1+
408.01257	374	
411.26877	198	
412.26215	196	
412.87659	517	1+
413.22241	491	1+
413.54007	364	
416.19351	185	
417.23428	350	
419.23070	293	1+
419.55657	170	
420.72425	850	1+
421.55508	1370	1+
421.89547	2991	1+
422.22523	1590	1+
423.55009	358	
428.56344	394	
428.89932	243	
433.22313	259	
END IONS

###FS:    #m/z: 570.80649 #charge   2
###MaxRes:#m/z:  0.00000 #charge-128
###MS: 774
###MSMS: 776
BEGIN IONS
TITLE=Cmpd 134, AutoMSn(570.8065), 13.2 min
RTINSECONDS=789.204
SCANS=MS: 774 MSMS: 776
PEPMASS=570.80649	37881
CHARGE=2+
442.75134	1279	1+
455.76452	624	1+
495.01815	265	
495.27301	418	1+
497.28906	343	1+
500.26064	218	
511.29158	201	
520.02470	339	
534.03249	363	
534.30133	208	
534.54028	226	
561.29377	206	
564.28895	295	1+
565.30039	894	1+
566.54763	250	
567.04704	283	
567.65131	444	1+
570.33002	219	
570.54544	451	
575.30079	330	1+
609.36510	255	1+
612.30533	242	1+
613.99663	198	
614.32800	285	
621.81100	385	
622.31266	314	
641.33557	285	
659.68227	391	
660.01683	526	
660.35479	263	
676.32513	262	1+
680.02007	202	
685.83940	435	
711.71119	343	1+
735.38092	309	
735.87514	221	
755.45513	390	1+
763.86547	243	
771.85880	260	1+
811.45666	817	1+
881.48205	334	1+
885.48710	781	1+
892.51303	288	1+
994.56089	262	1+
1132.60429	1033	1+
1140.60451	9130	1+
END IONS

###FS:    #m/z: 583.32032 #charge   3
###MaxRes:#m/z:  0.00000 #charge-128
###MS: 774
###MSMS: 777
BEGIN IONS
TITLE=Cmpd 135, AutoMSn(583.3203), 13.2 min
RTINSECONDS=789.705
SCANS=MS: 774 MSMS: 777
PEPMASS=583.32032	27297
CHARGE=3+
484.32681	242	
486.26495	283	
534.28057	176	
540.62031	340	
540.97158	271	
544.26801	559	
544.79173	227	
548.31426	255	
556.30975	283	
561.98209	473	
562.31467	828	1+
562.64638	386	
570.79915	190	
574.33616	308	
577.30803	487	1+
577.64620	630	1+
577.98332	490	
582.31702	206	
582.64891	955	
582.79531	268	
582.98921	728	
583.31991	11016	1+
583.65485	9415	1+
583.99020	5437	1+
585.56305	240	
597.40368	300	
601.30102	228	
712.43068	198	
746.37550	360	
746.88810	281	
776.43272	520	1+
810.92403	267	
884.48631	412	1+
972.51588	773	1+
END IONS

###FS:    #m/z: 499.90451 #charge   3
###MaxRes:#m/z:  0.00000 #charge-128
###MS: 778
###MSMS: 779
BEGIN IONS
TITLE=Cmpd 136, AutoMSn(499.9045), 13.2 min
RTINSECONDS=792.728
SCANS=MS: 778 MSMS: 779
PEPMASS=499.90451	163376
CHARGE=3+
312.17591	1894	
359.11553	1811	
441.22136	3588	
467.20675	1242	
519.15464	1550	
527.23262	2248	
527.72856	2093	
555.26280	19048	1+
593.74953	2489	
622.26319	3861	
622.76090	1740	
633.23650	1601	
633.75184	1305	
641.76585	4066	
650.29637	1346	
668.34724	6299	1+
691.78975	1920	
782.39034	8228	1+
942.42061	10389	1+
1071.46668	7140	1+
1283.51076	15811	1+
1300.53913	118557	1+
1399.60571	27990	1+
END IONS

###FS:    #m/z: 437.99212 #charge   2
###MaxRes:#m/z:  0.00000 #charge-128
###MS: 778
###MSMS: 780
BEGIN IONS
TITLE=Cmpd 137, AutoMSn(437.9921), 13.2 min
RTINSECONDS=793.229
SCANS=MS: 778 MSMS: 780
PEPMASS=437.99212	66287
CHARGE=2+
333.67384	541	1+
341.15778	826	1+
356.69153	278	1+
358.16902	1222	1+
365.21018	540	
377.20478	453	1+
377.54985	431	
383.22437	655	
383.55379	420	
385.87355	850	
386.19505	916	1+
391.55107	292	
391.74358	278	
394.54251	262	1+
398.23060	481	1+
399.55939	505	1+
400.88971	536	1+
401.28496	5194	1+
405.19692	334	
406.88854	227	1+
411.26194	762	1+
413.54673	320	
414.21821	353	
415.56019	496	1+
415.88227	797	1+
419.22640	267	
419.56795	254	
421.56196	2661	1+
421.89595	2025	1+
428.56157	265	
428.89782	272	
433.22833	464	1+
437.74576	414	
440.23883	253	1+
444.24452	285	
455.21256	321	1+
457.26924	504	1+
467.27555	455	1+
469.23993	2604	1+
473.21224	334	
484.32358	2859	1+
486.26439	2539	1+
492.25307	229	1+
497.24694	328	1+
497.92854	414	1+
500.27480	286	1+
509.27591	248	
512.30857	511	1+
514.27699	295	
518.30604	320	
519.28971	666	1+
521.77284	517	1+
525.29102	240	1+
526.75337	335	
526.90976	315	1+
527.26779	572	1+
530.30294	276	
534.27239	738	1+
538.26587	416	1+
540.62368	923	1+
540.94833	770	1+
541.31019	851	1+
548.31697	1895	1+
555.27075	678	1+
564.31235	376	1+
574.33386	285	
574.82974	277	1+
584.26746	923	1+
587.32131	449	
597.41220	997	1+
601.29429	1039	1+
661.40437	956	1+
669.36142	357	1+
687.37354	677	1+
688.35265	690	1+
698.30438	336	1+
712.41314	1508	1+
714.34553	679	1+
716.31632	305	1+
721.39094	328	1+
769.41010	298	1+
776.42801	652	1+
798.42943	1664	1+
813.32970	284	1+
824.44532	377	1+
833.96922	1461	1+
834.46567	991	1+
840.47118	567	1+
843.44182	2480	1+
844.42457	258	
849.50680	263	1+
856.97082	269	1+
857.44882	795	1+
865.96973	2244	1+
866.45751	1119	1+
870.46067	662	1+
874.97578	536	1+
END IONS

###FS:    #m/z: 749.84045 #charge   2
###MaxRes:#m/z:  0.00000 #charge-128
###MS: 778
###MSMS: 781
BEGIN IONS
TITLE=Cmpd 138, AutoMSn(749.8404), 13.2 min
RTINSECONDS=793.731
SCANS=MS: 778 MSMS: 781
PEPMASS=749.84045	40913
CHARGE=2+
312.17544	483	
329.13661	190	
359.11815	201	
382.21257	145	
428.21809	511	
441.21825	1216	1+
458.18264	209	
472.72048	139	
519.15697	119	
527.21041	132	
529.25744	183	
536.23510	138	
538.24040	269	1+
555.26331	3166	1+
594.25566	178	
622.25276	728	
622.77170	361	
668.35067	892	1+
718.28351	169	
742.81506	159	
747.27597	115	
749.34814	160	
765.37034	152	
782.38872	1059	1+
831.31356	117	
942.41817	866	1+
944.41784	609	1+
1071.46314	395	
1169.45744	128	
1186.50116	185	
1187.50554	174	
1282.51773	765	1+
1300.53220	6829	1+
1313.59277	304	
1381.57101	497	1+
1399.60643	1970	1+
1481.65370	1093	1+
1498.67359	12490	1+
END IONS

###FS:    #m/z: 500.23188 #charge   3
###MaxRes:#m/z:  0.00000 #charge-128
###MS: 782
###MSMS: 783
BEGIN IONS
TITLE=Cmpd 139, AutoMSn(500.2319), 13.3 min
RTINSECONDS=796.751
SCANS=MS: 782 MSMS: 783
PEPMASS=500.23188	387756
CHARGE=3+
312.17651	3321	
359.11868	2878	
441.21925	6874	
519.15200	2644	
527.23143	4409	
527.72821	2925	
555.26256	35165	1+
593.75175	4796	
633.23359	3189	
641.76608	7027	
650.29548	2244	
668.34642	12383	1+
691.79841	2434	
746.27498	2481	
782.38941	14468	1+
942.41985	18938	1+
1071.46962	12066	1+
1243.51490	14742	1+
1283.51402	29617	1+
1300.53696	230884	1+
1399.60352	49778	1+
END IONS

###FS:    #m/z: 749.84037 #charge   2
###MaxRes:#m/z:  0.00000 #charge-128
###MS: 782
###MSMS: 784
BEGIN IONS
TITLE=Cmpd 140, AutoMSn(749.8404), 13.3 min
RTINSECONDS=797.252
SCANS=MS: 782 MSMS: 784
PEPMASS=749.84037	95535
CHARGE=2+
312.17463	393	
329.14429	229	
376.13848	156	
428.21936	283	
441.21754	939	1+
471.71473	232	
529.26771	225	
536.24579	250	
536.74302	289	
555.25879	3267	1+
565.24592	301	
594.24650	166	
618.20299	197	
622.26060	428	
622.75503	161	
633.22121	314	1+
642.26399	455	
668.35108	908	1+
691.79808	215	
718.29562	182	
732.81247	174	
746.29462	230	
749.35533	329	
749.53476	194	
782.39223	1299	1+
942.41212	1546	1+
1053.46527	156	
1071.45785	333	
1072.46451	186	
1300.53383	10222	1+
1399.60553	2984	1+
1480.64912	1650	1+
1498.67168	14833	1+
END IONS

###FS:    #m/z: 650.77321 #charge   2
###MaxRes:#m/z:  0.00000 #charge-128
###MS: 782
###MSMS: 785
BEGIN IONS
TITLE=Cmpd 141, AutoMSn(650.7732), 13.3 min
RTINSECONDS=797.753
SCANS=MS: 782 MSMS: 785
PEPMASS=650.77321	65221
CHARGE=2+
504.29776	105	
588.01713	121	
724.32990	103	
814.92169	109	
826.41242	102	
END IONS

###FS:    #m/z: 500.23180 #charge   3
###MaxRes:#m/z:  0.00000 #charge-128
###MS: 786
###MSMS: 787
BEGIN IONS
TITLE=Cmpd 142, AutoMSn(500.2318), 13.3 min
RTINSECONDS=800.787
SCANS=MS: 786 MSMS: 787
PEPMASS=500.23180	387130
CHARGE=3+
312.17515	3343	
359.12142	2256	
441.21916	5333	
467.20441	2121	
519.15306	2097	
527.23333	3858	
527.72911	2592	
536.23700	6094	
536.73555	2943	
555.26193	31252	1+
593.75162	4299	
594.25061	2351	
633.23012	2216	
641.76958	5693	
668.34610	10484	1+
691.79673	2995	
782.38776	12822	1+
942.41900	15495	1+
1243.51327	12622	1+
1283.51582	25546	1+
1300.53682	198706	1+
1399.60457	44164	1+
END IONS

###FS:    #m/z: 749.84028 #charge   2
###MaxRes:#m/z:  0.00000 #charge-128
###MS: 786
###MSMS: 788
BEGIN IONS
TITLE=Cmpd 143, AutoMSn(749.8403), 13.4 min
RTINSECONDS=801.288
SCANS=MS: 786 MSMS: 788
PEPMASS=749.84028	89543
CHARGE=2+
312.17917	347	1+
359.11317	116	
428.21075	408	
441.22097	360	1+
471.71395	120	
530.26770	136	
536.22152	112	
536.73556	117	
555.25847	2345	1+
593.75429	122	
622.26028	226	
622.75164	401	
642.26392	153	
642.76691	121	
668.34565	707	1+
682.78696	125	
692.28730	145	
718.29635	123	
732.82849	114	
748.84380	143	
749.33334	230	
782.39144	684	1+
831.33797	208	
838.91271	336	
942.41142	1018	1+
952.63932	228	
1071.46412	310	
1072.48337	159	
1186.49930	153	
1244.51271	130	
1300.53165	5659	1+
1314.31697	117	
1399.60552	1460	1+
1480.65152	1317	1+
1498.67132	9012	1+
END IONS

###FS:    #m/z: 650.77256 #charge   2
###MaxRes:#m/z:  0.00000 #charge-128
###MS: 786
###MSMS: 789
BEGIN IONS
TITLE=Cmpd 144, AutoMSn(650.7726), 13.4 min
RTINSECONDS=801.789
SCANS=MS: 786 MSMS: 789
PEPMASS=650.77256	64247
CHARGE=2+
632.65225	142	
END IONS

###FS:    #m/z: 518.26832 #charge   1
###MaxRes:#m/z:  0.00000 #charge-128
###MS: 790
###MSMS: 792
BEGIN IONS
TITLE=Cmpd 146, AutoMSn(518.2683), 13.4 min
RTINSECONDS=805.33
SCANS=MS: 790 MSMS: 792
PEPMASS=518.26832	13158
CHARGE=1+
358.20772	776	1+
369.19283	161	
372.12774	249	1+
387.19337	169	
405.21108	549	1+
410.71841	112	
419.19993	109	
421.18370	240	
423.20734	130	
441.21675	211	
453.74900	280	
484.20905	113	
500.28037	220	
501.20940	325	1+
518.24801	862	1+
END IONS

###FS:    #m/z: 529.76888 #charge-128
###MaxRes:#m/z:  0.00000 #charge-128
###MS: 790
###MSMS: 793
BEGIN IONS
TITLE=Cmpd 147, AutoMSn(529.7689), 13.4 min
RTINSECONDS=805.831
SCANS=MS: 790 MSMS: 793
PEPMASS=529.76888	14800

340.15261	130	
345.15065	328	
383.18596	184	
429.20546	177	
437.71064	135	
439.22318	235	
441.20759	105	
488.27995	222	1+
533.27785	153	
568.29744	110	
585.33891	1495	1+
714.38381	560	1+
874.40186	495	1+
945.44080	574	1+
END IONS

###FS:    #m/z: 518.26831 #charge   2
###MaxRes:#m/z:  0.00000 #charge-128
###MS: 794
###MSMS: 795
BEGIN IONS
TITLE=Cmpd 148, AutoMSn(518.2683), 13.5 min
RTINSECONDS=808.857
SCANS=MS: 794 MSMS: 795
PEPMASS=518.26831	16403
CHARGE=2+
340.19431	113	
358.20238	966	
369.19497	278	1+
387.19662	379	
396.11603	111	
405.20959	210	
408.67761	101	
416.69780	120	
428.25624	149	
462.73858	106	
472.29366	221	
498.26364	113	
500.25824	142	
501.20670	477	1+
509.25809	285	
509.75627	107	
518.24549	1208	1+
518.79408	109	
538.23310	150	
555.26428	517	1+
566.23175	236	1+
574.15870	124	
612.28198	450	1+
631.32134	419	
661.31774	129	
679.78850	362	
697.23528	110	
725.36959	200	
778.38411	977	1+
782.39707	140	
823.38803	104	
999.43954	161	
END IONS

###FS:    #m/z: 444.49374 #charge   2
###MaxRes:#m/z:  0.00000 #charge-128
###MS: 794
###MSMS: 796
BEGIN IONS
TITLE=Cmpd 149, AutoMSn(444.4937), 13.5 min
RTINSECONDS=809.358
SCANS=MS: 794 MSMS: 796
PEPMASS=444.49374	8409
CHARGE=2+
344.18261	162	
345.51896	118	
357.17749	110	
358.16105	260	1+
385.86897	129	
386.19540	150	
399.26431	188	
401.28576	1411	1+
413.19914	326	1+
419.56230	146	
452.20770	117	
469.23850	223	
472.23068	181	
484.32126	107	
486.26195	485	1+
523.27820	172	
526.75592	148	
535.76433	104	
555.27586	130	
564.31439	125	
573.33306	100	
575.32503	588	1+
584.29530	262	1+
587.31558	113	
592.30616	112	
610.23614	107	
618.30055	134	
623.79570	113	
688.41518	210	1+
END IONS

###FS:    #m/z: 529.76785 #charge-128
###MaxRes:#m/z:  0.00000 #charge-128
###MS: 794
###MSMS: 797
BEGIN IONS
TITLE=Cmpd 150, AutoMSn(529.7679), 13.5 min
RTINSECONDS=809.859
SCANS=MS: 794 MSMS: 797
PEPMASS=529.76785	11253

345.15202	127	
411.23679	143	
474.20316	114	
488.27906	119	
569.29819	124	
585.33340	1337	1+
714.36986	179	
799.36125	102	
874.40686	789	1+
884.25261	775	
945.43088	186	
END IONS

###FS:    #m/z: 546.27013 #charge   3
###MaxRes:#m/z:  0.00000 #charge-128
###MS: 798
###MSMS: 799
BEGIN IONS
TITLE=Cmpd 151, AutoMSn(546.2701), 13.5 min
RTINSECONDS=812.886
SCANS=MS: 798 MSMS: 799
PEPMASS=546.27013	8934
CHARGE=3+
383.14327	118	
442.74255	116	
478.72767	106	
487.68418	367	1+
508.75260	105	
533.33218	263	
540.26608	354	
540.59035	321	
540.92531	309	
542.60120	167	
542.94156	342	
543.29140	251	
546.26164	238	
546.79145	128	
621.79700	110	
631.77949	103	
634.32732	112	
641.28792	104	
646.41534	157	
650.78325	112	
686.34836	116	
686.83079	156	
702.35033	170	
742.31859	123	
END IONS

###FS:    #m/z: 444.49575 #charge   2
###MaxRes:#m/z:  0.00000 #charge-128
###MS: 798
###MSMS: 800
BEGIN IONS
TITLE=Cmpd 152, AutoMSn(444.4957), 13.6 min
RTINSECONDS=813.387
SCANS=MS: 798 MSMS: 800
PEPMASS=444.49575	10616
CHARGE=2+
358.15973	301	1+
372.23506	132	
401.28916	1373	1+
407.87545	109	
408.01172	582	
420.77320	113	
436.21701	116	
438.17061	103	
439.69640	114	
444.47543	119	
457.59150	107	
466.26707	157	
469.24655	136	
473.20766	109	
486.25741	546	1+
509.27521	114	
523.77588	226	
536.28199	122	
538.23818	113	
544.27404	140	
575.33337	671	1+
584.27288	155	
587.82199	181	
592.29442	242	1+
600.82463	107	
601.30289	282	1+
688.40884	203	
695.37613	209	1+
803.45684	113	
END IONS

###FS:    #m/z: 518.26874 #charge   2
###MaxRes:#m/z:  0.00000 #charge-128
###MS: 798
###MSMS: 801
BEGIN IONS
TITLE=Cmpd 153, AutoMSn(518.2687), 13.6 min
RTINSECONDS=813.888
SCANS=MS: 798 MSMS: 801
PEPMASS=518.26874	11900
CHARGE=2+
341.17251	102	
358.20482	622	1+
369.19275	171	
387.20052	111	
405.21737	202	
442.22221	115	
445.24556	112	
501.20897	308	1+
506.80747	102	
509.75841	150	
518.24518	441	1+
525.15087	117	
555.25280	283	1+
555.75920	104	
612.28158	208	
631.31288	183	
679.27407	118	
725.36893	229	1+
778.38993	799	1+
840.39589	130	
END IONS

###FS:    #m/z: 504.90292 #charge   3
###MaxRes:#m/z:  0.00000 #charge-128
###MS: 802
###MSMS: 803
BEGIN IONS
TITLE=Cmpd 154, AutoMSn(504.9029), 13.6 min
RTINSECONDS=816.928
SCANS=MS: 802 MSMS: 803
PEPMASS=504.90292	27402
CHARGE=3+
312.17483	653	1+
351.68870	195	
359.12285	313	
370.66836	176	
441.21996	1042	1+
470.58624	251	
500.77961	157	
504.23462	163	
505.16866	217	
505.76930	224	
506.27783	156	
519.15608	163	
525.16044	203	
527.76650	419	1+
538.24063	248	
542.20523	335	1+
543.74785	271	
555.26082	4529	1+
565.23820	497	1+
574.14126	1078	
593.74841	261	
594.25219	210	
600.75600	317	
601.26930	172	
614.23890	184	
621.77824	393	1+
627.24849	168	
629.25887	559	1+
633.23235	353	1+
640.75469	977	1+
648.77352	213	
661.75700	164	
668.34920	1865	1+
677.86383	164	
760.29662	188	
765.35687	278	
782.39055	2408	1+
942.42825	1184	1+
956.43597	1208	1+
1067.46402	609	1+
1071.46809	781	1+
1243.52142	566	1+
1283.51377	1020	1+
1297.53220	1660	1+
1300.54376	8034	1+
1314.54735	11631	1+
1399.60593	1654	1+
1413.62495	2105	1+
END IONS

###FS:    #m/z: 546.26879 #charge   3
###MaxRes:#m/z:  0.00000 #charge-128
###MS: 802
###MSMS: 804
BEGIN IONS
TITLE=Cmpd 155, AutoMSn(546.2688), 13.6 min
RTINSECONDS=817.428
SCANS=MS: 802 MSMS: 804
PEPMASS=546.26879	9445
CHARGE=3+
473.69165	223	
482.20934	107	
497.51601	110	
509.26302	104	
532.73409	100	
533.32224	289	
534.58155	133	
538.76660	145	
540.26321	250	1+
540.59737	487	1+
540.92003	527	1+
542.62980	550	1+
542.95300	318	
543.26587	388	1+
546.25491	132	
546.59278	118	
546.94170	231	
565.28613	257	
621.81980	108	
622.29103	170	
646.42126	268	1+
677.33534	102	
685.84144	220	
687.31001	121	
690.85338	136	
973.36088	406	1+
END IONS

###FS:    #m/z: 542.61489 #charge   3
###MaxRes:#m/z:  0.00000 #charge-128
###MS: 802
###MSMS: 805
BEGIN IONS
TITLE=Cmpd 156, AutoMSn(542.6149), 13.6 min
RTINSECONDS=817.929
SCANS=MS: 802 MSMS: 805
PEPMASS=542.61489	6011
CHARGE=3+
387.20738	108	
487.69083	103	
492.57315	104	
496.19713	131	
531.76256	153	
532.26668	104	
540.27021	622	1+
540.92944	165	
542.61855	339	
542.96140	269	
546.26951	282	1+
609.30589	133	
621.80628	151	
679.28167	135	
837.29104	187	
END IONS

###FS:    #m/z: 504.90343 #charge   3
###MaxRes:#m/z:  0.00000 #charge-128
###MS: 806
###MSMS: 807
BEGIN IONS
TITLE=Cmpd 157, AutoMSn(504.9034), 13.7 min
RTINSECONDS=820.971
SCANS=MS: 806 MSMS: 807
PEPMASS=504.90343	36063
CHARGE=3+
312.17378	424	
359.11763	421	
376.14365	192	
441.21615	1117	1+
445.20658	175	
471.21492	238	1+
478.72323	474	
502.59218	208	
504.23937	175	
505.77479	240	
506.27208	223	
519.15029	141	
525.15863	240	1+
534.23033	675	1+
534.73644	346	
538.23795	283	
555.25962	4253	1+
565.24362	452	1+
565.38430	168	
574.14558	353	
600.75674	300	
601.26142	263	
622.76257	229	
623.25601	240	
629.26216	293	1+
633.76033	218	
640.75464	281	1+
648.76575	952	1+
661.74687	167	
668.34393	1342	1+
678.34802	176	
698.80641	324	1+
718.26863	250	
743.26098	143	
746.27769	145	
760.29104	343	
765.37583	215	1+
782.38836	2184	1+
942.42279	508	1+
956.43120	793	1+
1085.48275	782	1+
1258.53760	450	1+
1283.52067	827	1+
1297.52868	1376	1+
1300.53734	5502	1+
1314.55172	10001	1+
1398.58449	1108	1+
1413.63072	1912	1+
END IONS

###FS:    #m/z: 650.77456 #charge   2
###MaxRes:#m/z:  0.00000 #charge-128
###MS: 806
###MSMS: 808
BEGIN IONS
TITLE=Cmpd 158, AutoMSn(650.7746), 13.7 min
RTINSECONDS=821.472
SCANS=MS: 806 MSMS: 808
PEPMASS=650.77456	7797
CHARGE=2+
352.65172	105	
422.17208	108	
431.18979	325	
445.18982	298	
490.25776	244	
493.73028	105	
501.23429	139	
523.73138	321	
524.23890	197	
544.74198	126	
591.30762	595	1+
661.26280	173	
747.29832	273	
751.35335	231	
767.45050	185	
776.28971	2276	1+
785.03840	100	
785.58379	1022	
838.36729	786	1+
861.34787	154	
889.36401	1975	1+
967.40250	180	
1064.47110	4033	1+
END IONS

###FS:    #m/z: 452.74114 #charge   2
###MaxRes:#m/z:  0.00000 #charge-128
###MS: 806
###MSMS: 809
BEGIN IONS
TITLE=Cmpd 159, AutoMSn(452.7411), 13.7 min
RTINSECONDS=821.974
SCANS=MS: 806 MSMS: 809
PEPMASS=452.74114	8759
CHARGE=2+
343.18385	114	
360.18623	135	
459.26735	107	
606.34076	488	1+
END IONS

###FS:    #m/z: 651.61717 #charge   3
###MaxRes:#m/z:  0.00000 #charge-128
###MS: 810
###MSMS: 811
BEGIN IONS
TITLE=Cmpd 160, AutoMSn(651.6172), 13.8 min
RTINSECONDS=825.004
SCANS=MS: 810 MSMS: 811
PEPMASS=651.61717	22449
CHARGE=3+
343.14833	137	
419.68595	222	
422.18550	163	
445.19348	254	
466.18814	123	
490.26517	619	
493.71590	121	
558.24137	217	
558.73853	128	
589.79279	147	
591.30724	962	1+
614.23893	155	
619.21474	175	
624.00031	156	
634.21248	202	
667.81913	192	
705.24232	166	
747.29151	630	1+
751.33579	1025	1+
767.44216	405	
776.28628	3616	1+
779.28075	205	
785.59282	821	
818.33959	119	
838.37162	1245	1+
840.37129	294	
861.38588	516	1+
862.37655	134	
871.34967	131	
889.36842	3183	1+
900.43903	193	
967.42291	530	1+
1046.45824	1110	1+
1064.46716	7990	1+
1076.29850	305	
END IONS

###FS:    #m/z: 504.90228 #charge   3
###MaxRes:#m/z:  0.00000 #charge-128
###MS: 810
###MSMS: 812
BEGIN IONS
TITLE=Cmpd 161, AutoMSn(504.9023), 13.8 min
RTINSECONDS=825.505
SCANS=MS: 810 MSMS: 812
PEPMASS=504.90228	25259
CHARGE=3+
331.13063	148	
334.68241	143	
341.12036	194	
358.11999	238	1+
360.12311	190	
441.22401	682	1+
456.16047	148	
502.59290	158	
504.28908	147	
505.77256	164	
506.25222	193	
519.15904	223	
521.75813	186	
534.73708	143	
535.22100	251	1+
538.23726	222	
555.25913	2658	1+
566.23454	230	
573.26353	557	
574.14243	466	
593.73681	148	
600.76616	269	1+
622.26958	172	
622.75845	209	
640.76025	262	1+
642.75891	164	
643.26485	152	
662.75588	173	
668.34572	609	1+
699.30791	165	
700.79380	217	
701.31171	313	1+
782.38463	1173	1+
942.41752	418	1+
956.43352	358	
956.43654	236	1+
1257.53704	501	1+
1297.54049	767	1+
1300.53368	3622	1+
1314.55174	6407	1+
1413.62751	1370	1+
END IONS

###FS:    #m/z: 493.91087 #charge   3
###MaxRes:#m/z:  0.00000 #charge-128
###MS: 810
###MSMS: 813
BEGIN IONS
TITLE=Cmpd 162, AutoMSn(493.9109), 13.8 min
RTINSECONDS=826.005
SCANS=MS: 810 MSMS: 813
PEPMASS=493.91087	12264
CHARGE=3+
350.65104	121	
393.21139	122	
410.22112	134	
428.19786	175	
438.67965	104	
448.20039	107	
450.55224	262	1+
461.21961	169	
482.54984	112	
488.23733	545	1+
488.56452	249	
488.90180	157	
493.47566	125	
493.91204	2384	1+
494.24374	1379	1+
494.57645	592	
538.25441	210	1+
572.79259	196	
608.31116	108	
618.29501	171	
627.32214	104	
632.25761	137	
641.79463	148	
652.34981	118	
675.30290	161	
677.31786	134	
677.82330	131	
683.31791	123	
683.82027	107	
691.34290	138	
985.49430	316	1+
988.50191	472	1+
1241.62967	484	1+
END IONS

###FS:    #m/z: 532.27250 #charge   2
###MaxRes:#m/z:  0.00000 #charge-128
###MS: 814
###MSMS: 815
BEGIN IONS
TITLE=Cmpd 163, AutoMSn(532.2725), 13.8 min
RTINSECONDS=829.023
SCANS=MS: 814 MSMS: 815
PEPMASS=532.27250	57909
CHARGE=2+
359.20906	536	1+
369.19010	1591	1+
386.20897	5848	1+
403.69866	225	
405.21303	2901	1+
417.24529	187	
421.19253	448	
472.29423	979	1+
500.27889	1478	1+
518.29477	923	1+
529.22065	964	1+
532.27100	3999	1+
532.77368	1071	
533.61510	252	
533.95155	190	
546.24441	11324	1+
610.37914	245	
627.38978	211	
632.30941	211	
659.32828	8727	1+
667.82127	313	
668.89862	996	1+
677.32367	669	1+
685.83491	283	
789.37599	257	
806.39578	14590	1+
884.26955	396	
884.48449	391	1+
934.49594	2382	1+
944.53812	526	1+
1045.52609	3498	1+
END IONS

###FS:    #m/z: 493.91211 #charge   3
###MaxRes:#m/z:  0.00000 #charge-128
###MS: 814
###MSMS: 817
BEGIN IONS
TITLE=Cmpd 165, AutoMSn(493.9121), 13.8 min
RTINSECONDS=830.025
SCANS=MS: 814 MSMS: 817
PEPMASS=493.91211	22404
CHARGE=3+
351.67608	166	
365.16028	149	
389.70825	111	
414.15812	115	
441.22553	122	
454.22159	136	
456.21523	106	
460.88458	112	
461.21361	132	
470.24927	146	
478.89665	125	
482.57232	130	
484.57564	271	1+
488.23426	238	
488.58002	181	
491.24617	236	1+
493.91228	1887	1+
494.24551	1118	1+
494.58390	381	
495.76717	396	1+
497.24942	119	
506.26431	109	
562.26027	152	
621.81381	124	
632.24518	360	1+
641.28419	153	
641.79286	130	
669.31821	158	
676.34847	236	1+
682.32385	118	
686.32759	106	
721.39231	120	
END IONS

###FS:    #m/z: 532.27303 #charge   2
###MaxRes:#m/z:  0.00000 #charge-128
###MS: 818
###MSMS: 819
BEGIN IONS
TITLE=Cmpd 166, AutoMSn(532.2730), 13.9 min
RTINSECONDS=833.052
SCANS=MS: 818 MSMS: 819
PEPMASS=532.27303	111228
CHARGE=2+
359.20456	695	1+
369.18768	2768	1+
386.20882	10225	1+
393.47825	436	
393.77837	285	
395.78284	763	
400.16462	338	
405.21158	3748	1+
417.24343	312	
421.18962	378	
472.28863	1534	1+
490.30577	329	
500.28277	1388	1+
514.74948	261	
518.28891	653	
529.21750	1095	1+
533.93942	419	
546.24426	14133	1+
632.32348	454	
659.32627	13234	1+
785.80804	557	1+
789.36780	261	
806.39553	19474	1+
934.48981	3415	1+
1045.52270	5619	1+
1063.53930	6149	1+
END IONS

###FS:    #m/z: 386.21289 #charge   1
###MaxRes:#m/z:  0.00000 #charge-128
###MS: 818
###MSMS: 820
BEGIN IONS
TITLE=Cmpd 167, AutoMSn(386.2129), 13.9 min
RTINSECONDS=833.553
SCANS=MS: 818 MSMS: 820
PEPMASS=386.21289	78133
CHARGE=1+
348.12611	101	
END IONS

###FS:    #m/z: 493.91162 #charge   3
###MaxRes:#m/z:  0.00000 #charge-128
###MS: 818
###MSMS: 821
BEGIN IONS
TITLE=Cmpd 168, AutoMSn(493.9116), 13.9 min
RTINSECONDS=834.054
SCANS=MS: 818 MSMS: 821
PEPMASS=493.91162	20272
CHARGE=3+
451.88355	105	
455.55067	112	
457.58116	118	
470.74267	100	
473.90959	101	
479.23729	125	
484.95972	107	
485.24246	170	
488.23600	257	
488.57438	217	
493.91320	960	1+
494.57683	253	
508.19378	109	
555.26484	213	
604.26965	129	
621.81624	155	
622.30839	131	
632.24097	126	
632.78383	147	
642.25208	111	
668.82176	139	
675.82149	231	1+
686.33751	103	
702.31378	102	
986.48915	921	1+
END IONS

###FS:    #m/z: 532.27247 #charge   2
###MaxRes:#m/z:  0.00000 #charge-128
###MS: 822
###MSMS: 823
BEGIN IONS
TITLE=Cmpd 169, AutoMSn(532.2725), 14.0 min
RTINSECONDS=837.081
SCANS=MS: 822 MSMS: 823
PEPMASS=532.27247	99803
CHARGE=2+
359.20932	349	
369.19112	1768	1+
372.16511	231	
378.57764	222	
386.20682	7879	1+
393.75698	242	
395.77993	543	
400.15940	333	
405.21284	3736	1+
417.24528	467	
421.18798	549	
442.74741	257	
459.23807	406	
472.28938	1603	1+
490.29875	335	
500.27867	1241	1+
504.76462	246	
517.28400	1183	1+
523.26573	3238	1+
529.21663	1040	1+
546.24450	11457	1+
553.75480	217	
555.27062	200	
632.32375	277	
659.32781	11966	1+
668.86564	674	
668.98316	610	
678.31703	396	
789.37646	321	
804.39346	214	
806.39529	15637	1+
816.91909	226	
817.02350	243	
817.83218	909	
884.25267	305	
884.38160	224	
934.49271	2573	1+
944.52871	565	1+
1046.53473	2534	1+
1063.53511	5063	1+
END IONS

###FS:    #m/z: 616.80383 #charge   2
###MaxRes:#m/z:  0.00000 #charge-128
###MS: 822
###MSMS: 825
BEGIN IONS
TITLE=Cmpd 171, AutoMSn(616.8038), 14.0 min
RTINSECONDS=838.082
SCANS=MS: 822 MSMS: 825
PEPMASS=616.80383	20789
CHARGE=2+
325.11064	115	
355.13887	324	
371.20553	151	
373.14660	190	
382.14654	165	
412.15425	302	
424.15801	138	
428.22103	148	
430.17392	119	
438.20868	248	
456.21115	153	
469.18120	402	1+
476.38156	132	
487.19126	291	
489.27721	761	
516.26117	230	
544.78519	186	
564.25406	122	
572.27593	278	
576.30567	784	1+
582.26237	516	1+
600.26562	233	
607.81198	468	1+
615.30104	118	
631.31751	201	
633.33126	4496	1+
639.29640	114	
726.30454	172	
746.40864	733	1+
803.43528	1118	1+
860.45560	908	1+
917.47149	995	1+
974.49981	618	1+
984.92197	293	
1031.54236	153	
1232.60061	843	1+
END IONS

###FS:    #m/z: 389.70087 #charge   2
###MaxRes:#m/z:  0.00000 #charge-128
###MS: 826
###MSMS: 827
BEGIN IONS
TITLE=Cmpd 172, AutoMSn(389.7009), 14.0 min
RTINSECONDS=841.113
SCANS=MS: 826 MSMS: 827
PEPMASS=389.70087	39383
CHARGE=2+
310.06719	121	
323.17402	473	1+
341.17692	610	1+
354.11965	113	
355.10105	536	1+
358.20809	3252	1+
372.12626	1431	1+
389.16419	113	
390.15406	209	
396.22675	110	
456.18663	111	
465.17847	221	1+
483.20229	481	1+
491.58707	434	
500.22185	631	
501.21991	1302	1+
510.69263	108	
518.23905	2746	1+
631.32541	310	
END IONS

###FS:    #m/z: 616.80410 #charge   2
###MaxRes:#m/z:  0.00000 #charge-128
###MS: 826
###MSMS: 828
BEGIN IONS
TITLE=Cmpd 173, AutoMSn(616.8041), 14.0 min
RTINSECONDS=841.614
SCANS=MS: 826 MSMS: 828
PEPMASS=616.80410	31132
CHARGE=2+
328.12389	119	
343.13631	197	
354.17142	115	
355.13596	576	1+
371.20573	117	
373.14748	130	
385.17894	138	
394.16818	111	
399.20186	144	
408.83667	236	
412.16047	538	1+
428.22064	282	
432.25726	195	
438.20725	253	
450.23082	117	
469.17743	459	
487.19422	415	1+
489.27575	1006	1+
499.21616	152	
507.25067	125	
514.22825	104	
516.26311	147	
536.27502	131	
544.77577	117	
564.26626	196	
572.27824	534	1+
576.30338	914	1+
582.25516	580	1+
590.30972	210	
600.27416	459	1+
615.31098	365	1+
633.32887	5027	1+
657.29939	123	
744.30948	112	
746.41404	1307	1+
803.43287	1111	1+
860.46158	1067	1+
917.47408	1057	1+
974.50150	811	1+
1032.53178	128	
1214.58771	569	1+
1232.60197	1511	1+
END IONS

###FS:    #m/z: 466.90463 #charge   3
###MaxRes:#m/z:  0.00000 #charge-128
###MS: 826
###MSMS: 829
BEGIN IONS
TITLE=Cmpd 174, AutoMSn(466.9046), 14.0 min
RTINSECONDS=842.115
SCANS=MS: 826 MSMS: 829
PEPMASS=466.90463	20366
CHARGE=3+
367.70928	593	
398.19837	169	
400.22833	181	
405.17430	259	
433.54484	166	
439.90153	142	
445.23433	545	1+
445.57295	1755	1+
445.90159	771	
448.24158	483	1+
455.30797	591	
458.24570	146	
465.32870	140	
466.90044	371	
471.24001	741	1+
487.25104	540	
496.26135	681	1+
528.24580	154	
544.27101	161	
552.25778	210	
552.78273	186	
560.78470	261	
561.27130	191	
574.78818	178	
576.33700	156	
601.30772	309	1+
603.80070	206	
604.31356	192	
626.32906	201	
631.32348	342	
633.35650	566	1+
734.39797	517	1+
845.40552	180	
845.42018	760	1+
863.44545	1025	1+
933.49359	939	1+
942.49550	2927	1+
974.48353	1328	1+
992.51975	335	1+
1138.56962	2493	1+
END IONS

###FS:    #m/z: 389.70118 #charge   2
###MaxRes:#m/z:  0.00000 #charge-128
###MS: 830
###MSMS: 831
BEGIN IONS
TITLE=Cmpd 175, AutoMSn(389.7012), 14.1 min
RTINSECONDS=845.146
SCANS=MS: 830 MSMS: 831
PEPMASS=389.70118	51929
CHARGE=2+
323.17283	131	
338.07421	168	
340.18772	972	1+
354.11822	139	
355.10315	405	
358.20869	3733	1+
364.46442	128	
372.12399	1718	1+
378.57749	429	
384.22101	155	
390.14117	263	
392.18668	104	
402.18924	108	
405.23265	116	
421.17456	111	
466.17579	112	
473.22014	118	
483.20255	179	
484.19420	515	1+
500.22567	819	
501.21359	1687	1+
518.23606	3090	1+
526.26389	105	
570.26165	105	
631.31254	428	1+
END IONS

###FS:    #m/z: 466.90553 #charge   3
###MaxRes:#m/z:  0.00000 #charge-128
###MS: 830
###MSMS: 832
BEGIN IONS
TITLE=Cmpd 176, AutoMSn(466.9055), 14.1 min
RTINSECONDS=845.647
SCANS=MS: 830 MSMS: 832
PEPMASS=466.90553	27225
CHARGE=3+
316.18020	250	1+
340.19213	117	
344.19660	296	
352.67233	121	
386.21533	116	
405.18832	197	
408.68516	120	
428.20556	178	
439.56448	184	
439.90342	199	
445.18732	124	
445.57251	1736	1+
445.90856	1011	
446.24400	352	
448.24550	422	1+
455.31659	753	
466.90344	174	
469.75498	152	
478.73718	154	
487.24255	446	
496.26190	583	1+
552.26216	294	
574.78700	169	
576.32791	266	
584.26349	176	
601.30189	373	1+
603.81224	220	
622.31371	136	
633.35621	765	1+
734.39772	559	
734.41257	470	1+
845.43056	156	
845.43663	444	1+
863.44151	737	1+
933.49320	1516	1+
942.49445	1878	1+
974.49047	1267	1+
992.50601	338	1+
1138.57317	2835	1+
1261.64104	708	1+
END IONS

###FS:    #m/z: 669.27742 #charge   3
###MaxRes:#m/z:  0.00000 #charge-128
###MS: 830
###MSMS: 833
BEGIN IONS
TITLE=Cmpd 177, AutoMSn(669.2774), 14.1 min
RTINSECONDS=846.149
SCANS=MS: 830 MSMS: 833
PEPMASS=669.27742	24927
CHARGE=3+
460.66793	107	
463.21026	101	
538.71928	637	1+
546.87199	121	
567.57100	102	
586.23492	170	
592.54997	114	
597.56349	231	
597.90121	2875	1+
598.23127	2213	1+
598.56463	1498	
606.74816	601	
631.76002	143	
632.24861	160	
659.33097	122	
663.28330	119	
666.83338	121	
716.26678	283	1+
760.29775	116	
819.28750	102	
819.82820	121	
848.33439	149	
1791.66791	1845	1+
END IONS

###FS:    #m/z: 561.95484 #charge   3
###MaxRes:#m/z:  0.00000 #charge-128
###MS: 834
###MSMS: 835
BEGIN IONS
TITLE=Cmpd 178, AutoMSn(561.9548), 14.2 min
RTINSECONDS=849.167
SCANS=MS: 834 MSMS: 835
PEPMASS=561.95484	34706
CHARGE=3+
334.20854	305	
383.73039	327	
386.21087	1262	1+
418.24523	217	
443.76302	258	
454.68550	283	
490.22285	168	
499.27460	531	1+
500.76892	371	
513.30652	191	
514.28799	797	1+
525.93228	254	1+
531.61231	236	
537.61505	151	
545.93991	483	1+
546.62854	350	
557.95696	267	1+
561.28660	498	1+
564.77618	292	1+
569.77688	192	
591.79140	283	
605.28311	255	
627.38800	275	1+
635.63262	332	
642.31724	153	
648.81965	260	
649.31123	179	
668.40733	167	
674.30129	937	1+
676.82451	272	
695.40740	739	1+
697.83966	264	
727.35665	170	
738.43582	208	
755.45060	243	
766.45482	981	1+
821.34068	432	1+
853.48966	231	
884.49887	420	1+
908.36760	385	1+
982.51559	372	1+
999.50978	274	1+
1053.53475	634	1+
1126.56240	565	1+
1223.56531	379	1+
1242.61049	1205	1+
1353.64739	1734	1+
1370.66224	2743	1+
1395.68735	2275	1+
1408.66793	645	1+
1426.67164	385	1+
1438.69035	1861	1+
1459.69086	1240	1+
1469.74169	1393	1+
END IONS

###FS:    #m/z: 389.70103 #charge   2
###MaxRes:#m/z:  0.00000 #charge-128
###MS: 834
###MSMS: 836
BEGIN IONS
TITLE=Cmpd 179, AutoMSn(389.7010), 14.2 min
RTINSECONDS=849.668
SCANS=MS: 834 MSMS: 836
PEPMASS=389.70103	48372
CHARGE=2+
323.17067	269	
340.19208	181	
341.18014	743	1+
355.10462	377	1+
358.20706	3036	1+
364.46874	441	
372.12553	1068	1+
390.15120	141	
411.27230	152	
422.17306	105	
483.20369	440	1+
500.22918	828	
501.21713	1991	1+
510.70482	208	
518.23768	3045	1+
631.32423	296	1+
END IONS

###FS:    #m/z: 357.69443 #charge   2
###MaxRes:#m/z:  0.00000 #charge-128
###MS: 834
###MSMS: 837
BEGIN IONS
TITLE=Cmpd 180, AutoMSn(357.6944), 14.2 min
RTINSECONDS=850.168
SCANS=MS: 834 MSMS: 837
PEPMASS=357.69443	18228
CHARGE=2+
304.16357	106	
353.21413	179	
359.19219	179	
368.19222	197	
369.19124	1382	1+
386.20922	4886	1+
393.76067	285	
393.92303	176	
400.17777	227	1+
401.27752	155	
405.20972	864	1+
411.27568	189	
417.25089	111	
444.23462	137	
472.28250	475	1+
500.28181	553	1+
502.21244	102	
519.23663	231	1+
529.22584	193	
546.24254	779	1+
560.26075	151	
END IONS

###FS:    #m/z: 561.95534 #charge   3
###MaxRes:#m/z:  0.00000 #charge-128
###MS: 838
###MSMS: 839
BEGIN IONS
TITLE=Cmpd 181, AutoMSn(561.9553), 14.2 min
RTINSECONDS=853.202
SCANS=MS: 838 MSMS: 839
PEPMASS=561.95534	32594
CHARGE=3+
341.17435	207	1+
386.21395	1089	1+
411.68099	210	
451.88871	193	
454.69926	160	
497.24772	322	1+
499.27246	461	1+
514.28955	467	1+
526.93215	415	
527.27361	315	
537.61298	169	
546.61752	648	
546.95725	215	
556.29631	171	
559.27920	220	1+
561.95556	172	
562.28307	239	
565.29539	296	
573.16643	224	
648.81360	407	
649.31016	520	1+
667.30879	222	1+
674.30458	720	1+
676.82816	303	
695.41635	289	
698.34788	727	
707.28758	303	1+
713.32703	294	
713.85328	411	1+
719.85460	597	
720.35448	486	
727.36275	181	
727.85526	353	1+
730.34599	334	
730.85593	244	
738.42013	158	
755.43244	280	
766.45170	411	1+
835.47932	212	1+
853.48973	267	1+
1242.61170	1338	1+
1353.64282	1125	1+
1370.67315	2542	1+
1396.69317	1305	1+
1408.66969	892	1+
1469.73247	1105	1+
END IONS

###FS:    #m/z: 405.71742 #charge   2
###MaxRes:#m/z:  0.00000 #charge-128
###MS: 838
###MSMS: 840
BEGIN IONS
TITLE=Cmpd 182, AutoMSn(405.7174), 14.2 min
RTINSECONDS=853.703
SCANS=MS: 838 MSMS: 840
PEPMASS=405.71742	17204
CHARGE=2+
340.17954	157	
341.14570	329	
343.16784	167	
351.13525	155	
358.16351	566	1+
371.20421	343	1+
383.21757	139	
386.21422	242	1+
399.20800	231	
400.22980	452	
401.28289	1882	1+
408.01267	153	
411.26972	247	
414.20754	383	1+
444.26234	158	
456.19303	365	1+
467.29867	181	
469.23049	218	1+
472.20644	453	1+
478.28706	271	
480.22327	169	
484.31582	799	1+
486.30129	585	1+
491.59240	366	
505.24731	168	
510.78337	174	
512.30896	516	1+
525.25183	150	
528.27636	305	1+
544.24593	186	
547.29275	236	
548.31975	489	1+
555.27932	452	1+
558.29823	248	1+
584.26739	263	
588.23924	223	
597.41751	567	1+
600.33386	152	
602.27766	142	
640.32920	324	1+
661.39537	215	
712.42559	311	1+
712.43648	401	
776.43077	387	1+
END IONS

###FS:    #m/z: 540.62159 #charge   3
###MaxRes:#m/z:  0.00000 #charge-128
###MS: 838
###MSMS: 841
BEGIN IONS
TITLE=Cmpd 183, AutoMSn(540.6216), 14.2 min
RTINSECONDS=854.204
SCANS=MS: 838 MSMS: 841
PEPMASS=540.62159	13017
CHARGE=3+
405.21043	178	
414.20059	236	1+
420.93296	124	
452.76702	113	
473.20872	239	
484.32747	198	
484.54146	119	
514.26565	130	
517.95275	112	
519.29041	362	
519.63463	157	
519.95900	261	
528.60290	334	1+
534.27547	160	
534.61118	316	1+
534.94530	410	
535.27211	1248	1+
535.78249	112	
539.27981	1188	1+
539.78851	326	
539.94860	363	
540.62198	3669	1+
540.95675	2927	1+
541.29209	1140	
543.27203	259	
560.25729	369	
574.32599	193	
574.83083	267	1+
631.84237	122	
661.40098	345	1+
673.33854	279	1+
712.44344	163	
715.37273	118	
746.38054	253	
746.87422	166	
776.44719	289	1+
820.40777	258	1+
839.49004	282	1+
844.41697	479	1+
959.44591	345	1+
1059.54519	969	1+
END IONS

###FS:    #m/z: 433.74394 #charge   1
###MaxRes:#m/z:  0.00000 #charge-128
###MS: 842
###MSMS: 843
BEGIN IONS
TITLE=Cmpd 184, AutoMSn(433.7439), 14.3 min
RTINSECONDS=857.246
SCANS=MS: 842 MSMS: 843
PEPMASS=433.74394	36995
CHARGE=1+
320.65446	239	
341.14217	217	
344.18703	358	
357.18924	347	1+
357.51405	242	
357.83696	201	
359.16038	376	
363.51780	203	
366.24179	376	1+
377.20938	176	
384.24434	439	1+
385.87298	383	
391.19333	323	1+
391.55416	450	
391.88239	460	
399.26627	263	
399.70906	179	
401.28589	9506	1+
407.88183	179	
408.01207	937	
408.21313	179	
411.26089	207	
413.55469	529	
413.88261	322	
414.19953	358	
416.22837	253	
416.57900	284	
419.23050	602	
419.56070	374	
429.53629	222	
END IONS

###FS:    #m/z: 405.96880 #charge   2
###MaxRes:#m/z:  0.00000 #charge-128
###MS: 842
###MSMS: 844
BEGIN IONS
TITLE=Cmpd 185, AutoMSn(405.9688), 14.3 min
RTINSECONDS=857.747
SCANS=MS: 842 MSMS: 844
PEPMASS=405.96880	22818
CHARGE=2+
323.13939	256	
334.17878	288	1+
341.15926	674	1+
350.14129	325	1+
356.88368	219	
358.17922	237	
359.16820	549	1+
369.18082	183	
380.18812	212	
385.69690	183	
387.20413	206	
391.19943	179	
400.23139	934	
401.28475	2540	1+
407.24757	170	
407.71790	5452	1+
411.26600	539	
415.20401	362	1+
415.45052	212	
444.24003	205	
454.20336	341	1+
456.17009	289	
467.28205	234	
470.24734	311	1+
473.20576	188	
478.28292	274	
482.30635	269	1+
484.31423	1589	1+
494.29868	169	
512.29305	385	1+
514.25468	353	1+
520.86737	188	
525.24977	221	
528.25562	205	
529.28680	425	1+
537.24812	147	
547.29033	439	
548.31793	740	1+
555.28065	614	1+
586.33170	231	
597.41786	649	1+
600.32607	159	
602.27464	336	1+
640.33318	432	1+
666.33161	255	1+
686.36378	371	1+
712.43060	655	1+
771.42368	364	1+
797.39953	440	1+
END IONS

###FS:    #m/z: 540.62221 #charge   3
###MaxRes:#m/z:  0.00000 #charge-128
###MS: 842
###MSMS: 845
BEGIN IONS
TITLE=Cmpd 186, AutoMSn(540.6222), 14.3 min
RTINSECONDS=858.248
SCANS=MS: 842 MSMS: 845
PEPMASS=540.62221	19925
CHARGE=3+
364.46627	253	
386.21432	365	1+
401.28288	173	
422.71161	422	
473.20747	225	
484.31431	406	1+
513.61455	139	
519.29004	357	
519.64648	193	
523.24175	150	
530.76866	160	
534.26911	152	
534.95155	378	
535.28694	481	1+
535.61598	326	
536.78313	137	
538.26412	222	
539.95452	284	
540.61993	3919	1+
540.95680	2762	1+
541.29143	1398	
543.27022	295	
543.61387	149	
543.76658	189	
548.30996	284	1+
549.08342	176	
661.39299	227	
673.34840	136	
712.45020	198	
777.40622	176	
821.41490	130	
959.43372	364	1+
1077.54383	1269	1+
1491.75513	691	1+
END IONS

###FS:    #m/z: 433.74316 #charge   2
###MaxRes:#m/z:  0.00000 #charge-128
###MS: 846
###MSMS: 847
BEGIN IONS
TITLE=Cmpd 187, AutoMSn(433.7432), 14.4 min
RTINSECONDS=861.274
SCANS=MS: 846 MSMS: 847
PEPMASS=433.74316	80610
CHARGE=2+
344.18383	839	
357.51115	544	
358.16975	1310	1+
384.26218	641	
385.54056	780	1+
385.87456	1288	
391.55377	993	
391.88001	549	
399.25369	882	1+
401.28556	14591	1+
413.55614	1150	
413.88550	871	
414.20598	644	
416.23601	1168	
416.55872	485	
419.22659	1495	
419.56256	725	
429.53919	555	
469.23142	2617	1+
473.19829	929	1+
480.22838	467	
486.26155	2923	1+
514.28109	1007	1+
522.77075	556	
530.30638	613	
532.32623	10209	1+
535.26842	1055	
540.03020	890	1+
555.27521	579	
564.28867	506	
566.28703	501	1+
584.27220	1036	1+
586.81693	604	
592.30577	724	
592.79359	457	
601.29168	2672	1+
645.40859	1535	1+
657.83670	478	
715.34051	807	1+
760.44156	1337	1+
770.39913	2685	1+
798.42212	619	1+
813.33818	566	
818.41043	553	1+
831.34736	618	1+
844.41167	783	1+
858.44441	651	1+
END IONS

###FS:    #m/z: 577.98748 #charge   3
###MaxRes:#m/z:  0.00000 #charge-128
###MS: 846
###MSMS: 848
BEGIN IONS
TITLE=Cmpd 188, AutoMSn(577.9875), 14.4 min
RTINSECONDS=861.774
SCANS=MS: 846 MSMS: 848
PEPMASS=577.98748	37048
CHARGE=3+
401.28695	323	
444.76286	301	
486.26247	808	1+
532.32763	701	
544.27533	611	
544.77571	372	
566.33237	538	1+
571.31204	285	
571.97538	1021	1+
572.31529	1562	1+
572.64499	945	
574.81434	306	
576.28636	248	
576.79242	266	
576.96888	281	
577.31136	1676	
577.65081	1093	
577.98818	13233	1+
578.32119	10313	1+
578.65506	5196	1+
600.82231	522	
601.30727	887	1+
621.31690	255	
623.84374	578	
624.36186	250	
645.40322	826	
701.30709	451	
712.15039	378	
738.38557	681	1+
760.43815	1097	1+
888.49003	240	
972.50707	1794	1+
1603.84504	1394	1+
END IONS

###FS:    #m/z: 405.71764 #charge   2
###MaxRes:#m/z:  0.00000 #charge-128
###MS: 846
###MSMS: 849
BEGIN IONS
TITLE=Cmpd 189, AutoMSn(405.7176), 14.4 min
RTINSECONDS=862.275
SCANS=MS: 846 MSMS: 849
PEPMASS=405.71764	18593
CHARGE=2+
341.16344	1084	1+
358.16905	282	
368.20690	198	
369.19060	505	
384.21642	209	
386.21353	3677	1+
393.19307	208	
393.76125	410	
400.23090	1225	
401.28403	1807	1+
411.27070	222	
415.20805	413	
420.77020	203	
421.17351	232	
454.20893	386	
456.17991	220	
462.28487	349	
472.28137	208	
475.19699	200	
478.28348	261	
484.32058	793	
511.21056	410	1+
528.25071	220	
529.23178	1338	1+
546.24736	11070	1+
551.27924	249	
555.26667	265	
586.31625	206	
597.40189	215	
640.31761	468	
659.32856	1804	1+
712.44395	265	
END IONS

###FS:    #m/z: 433.74360 #charge   1
###MaxRes:#m/z:  0.00000 #charge-128
###MS: 850
###MSMS: 851
BEGIN IONS
TITLE=Cmpd 190, AutoMSn(433.7436), 14.4 min
RTINSECONDS=865.303
SCANS=MS: 850 MSMS: 851
PEPMASS=433.74360	94550
CHARGE=1+
328.18476	312	
341.14753	344	
344.19223	1196	
356.68746	625	
357.51674	999	1+
357.84566	444	
358.16538	2052	1+
363.19450	519	
366.24541	381	
372.21557	408	
372.66597	326	
384.26009	554	
385.53467	790	1+
385.87272	1355	
386.20309	1822	1+
391.54811	1180	
391.88124	383	
392.22110	387	
399.25398	989	1+
400.87722	708	1+
401.28639	14907	1+
407.88086	513	
408.01442	487	
413.55511	1822	
413.88082	692	
414.22064	934	
415.56150	745	1+
416.23437	775	
419.22341	1284	
419.56858	890	
422.88179	403	
423.21638	600	
429.49471	314	
END IONS

###FS:    #m/z: 403.70326 #charge   2
###MaxRes:#m/z:  0.00000 #charge-128
###MS: 850
###MSMS: 852
BEGIN IONS
TITLE=Cmpd 191, AutoMSn(403.7033), 14.4 min
RTINSECONDS=865.804
SCANS=MS: 850 MSMS: 852
PEPMASS=403.70326	30543
CHARGE=2+
341.15396	306	
352.15940	1056	
368.20016	392	
369.18589	2724	1+
372.13064	592	
376.60535	360	
386.21376	8519	1+
389.16524	297	
400.25072	1063	1+
404.15828	299	
421.17904	584	
438.20176	299	
455.22765	367	
512.18872	626	
528.23855	536	
529.22057	2798	1+
546.24444	19218	1+
659.33081	3788	1+
END IONS

###FS:    #m/z: 577.31229 #charge   3
###MaxRes:#m/z:  0.00000 #charge-128
###MS: 850
###MSMS: 853
BEGIN IONS
TITLE=Cmpd 192, AutoMSn(577.3123), 14.4 min
RTINSECONDS=866.305
SCANS=MS: 850 MSMS: 853
PEPMASS=577.31229	37871
CHARGE=3+
343.15423	426	
351.68180	428	
360.13643	487	
411.21265	392	
502.27911	327	
505.58592	443	
532.32449	674	
535.28108	457	
544.26933	541	
544.77523	337	
566.34016	437	
566.83578	357	
571.98438	1488	1+
572.31121	1134	1+
572.64347	758	
575.95980	629	1+
576.29974	2323	1+
577.65275	5648	1+
577.98899	13214	1+
578.32257	9657	1+
583.29584	446	1+
585.78465	554	
586.28981	333	
600.80728	523	
601.30170	846	1+
621.29812	830	
621.81161	393	
623.85403	450	
645.41178	445	
692.81631	560	
693.30971	324	
701.32792	6191	1+
738.37772	704	
760.43926	715	
802.43620	533	
972.51593	990	1+
1042.49797	6713	1+
1150.55705	1235	1+
1402.64986	4323	1+
END IONS

###FS:    #m/z: 403.70385 #charge   2
###MaxRes:#m/z:  0.00000 #charge-128
###MS: 854
###MSMS: 855
BEGIN IONS
TITLE=Cmpd 193, AutoMSn(403.7039), 14.5 min
RTINSECONDS=869.346
SCANS=MS: 854 MSMS: 855
PEPMASS=403.70385	139080
CHARGE=2+
352.15925	2240	
368.20465	1074	
369.18775	9759	1+
372.12957	1587	
386.21370	22886	1+
421.18387	1304	
438.20591	826	
486.21257	804	
495.16889	774	
512.18989	1278	
528.23371	1908	
529.22182	9412	1+
546.24535	50572	1+
659.32912	10147	1+
END IONS

###FS:    #m/z: 581.93444 #charge   3
###MaxRes:#m/z:  0.00000 #charge-128
###MS: 854
###MSMS: 856
BEGIN IONS
TITLE=Cmpd 194, AutoMSn(581.9344), 14.5 min
RTINSECONDS=869.846
SCANS=MS: 854 MSMS: 856
PEPMASS=581.93444	56802
CHARGE=3+
315.16470	493	
341.15330	628	1+
343.15607	1300	1+
360.13294	1915	1+
389.15115	407	
390.10945	985	1+
411.21903	445	
444.76603	394	
456.19005	645	1+
473.21666	317	
475.19811	622	
499.89954	312	
503.19621	845	1+
505.57163	957	1+
505.90497	402	
512.73472	676	1+
513.23540	295	
532.31837	996	1+
537.26050	347	1+
539.22217	369	1+
544.26765	553	
547.26832	584	1+
566.32462	452	
569.26392	402	1+
571.98481	500	1+
572.31004	643	1+
572.64229	569	
574.22760	671	1+
575.93197	500	1+
576.27077	311	
577.64982	579	
577.99040	5684	1+
578.32135	5934	1+
578.65506	4424	1+
581.28488	791	1+
581.95058	489	1+
582.60736	442	
582.80944	628	
583.31017	1499	1+
583.65567	1197	1+
583.97898	327	
585.78956	490	
591.25485	344	
600.81172	290	
604.29802	515	1+
645.40153	294	
684.29453	786	1+
692.79592	1050	1+
693.30381	550	
700.28443	489	
701.32978	11551	1+
701.81730	4263	1+
702.35404	1055	1+
760.43078	741	1+
813.38164	1075	1+
831.39688	470	
945.44328	488	
972.50739	891	1+
1042.49528	15231	1+
1152.53485	4132	1+
1171.57243	1146	1+
1241.58991	2647	1+
1475.74682	655	1+
1514.70910	874	1+
1629.71379	622	1+
END IONS

###FS:    #m/z: 546.24465 #charge   1
###MaxRes:#m/z:  0.00000 #charge-128
###MS: 854
###MSMS: 857
BEGIN IONS
TITLE=Cmpd 195, AutoMSn(546.2446), 14.5 min
RTINSECONDS=870.348
SCANS=MS: 854 MSMS: 857
PEPMASS=546.24465	52670
CHARGE=1+
369.19862	125	
424.17669	120	
463.19959	101	
513.33339	106	
520.87620	105	
END IONS

###FS:    #m/z: 403.70386 #charge   2
###MaxRes:#m/z:  0.00000 #charge-128
###MS: 858
###MSMS: 859
BEGIN IONS
TITLE=Cmpd 196, AutoMSn(403.7039), 14.6 min
RTINSECONDS=873.385
SCANS=MS: 858 MSMS: 859
PEPMASS=403.70386	351693
CHARGE=2+
326.18079	1743	
352.15914	4481	
368.20223	2030	
369.18758	18850	1+
372.13264	4055	
386.21359	48744	1+
421.18558	2439	
469.18723	1924	
511.19649	5526	1+
528.23398	3368	
529.21894	19690	1+
546.24477	107146	1+
659.32723	19097	1+
END IONS

###FS:    #m/z: 546.24474 #charge   1
###MaxRes:#m/z:  0.00000 #charge-128
###MS: 858
###MSMS: 860
BEGIN IONS
TITLE=Cmpd 197, AutoMSn(546.2447), 14.6 min
RTINSECONDS=873.886
SCANS=MS: 858 MSMS: 860
PEPMASS=546.24474	116755
CHARGE=1+
317.14285	108	
361.20895	123	
END IONS

###FS:    #m/z: 806.39647 #charge   1
###MaxRes:#m/z:  0.00000 #charge-128
###MS: 858
###MSMS: 861
BEGIN IONS
TITLE=Cmpd 198, AutoMSn(806.3965), 14.6 min
RTINSECONDS=874.387
SCANS=MS: 858 MSMS: 861
PEPMASS=806.39647	61119
CHARGE=1+
352.16129	357	
369.18965	1429	
386.21075	610	
529.22285	962	
789.37668	555	
806.39533	24175	1+
END IONS

###FS:    #m/z: 546.24478 #charge   1
###MaxRes:#m/z:  0.00000 #charge-128
###MS: 862
###MSMS: 863
BEGIN IONS
TITLE=Cmpd 199, AutoMSn(546.2448), 14.6 min
RTINSECONDS=877.426
SCANS=MS: 862 MSMS: 863
PEPMASS=546.24478	180696
CHARGE=1+
352.16502	236	1+
357.14805	112	
369.19643	237	
498.23321	241	1+
500.23027	175	
546.24999	110	
END IONS

###FS:    #m/z: 806.39684 #charge   1
###MaxRes:#m/z:  0.00000 #charge-128
###MS: 862
###MSMS: 864
BEGIN IONS
TITLE=Cmpd 200, AutoMSn(806.3968), 14.6 min
RTINSECONDS=877.927
SCANS=MS: 862 MSMS: 864
PEPMASS=806.39684	89705
CHARGE=1+
369.18856	2256	1+
376.60372	664	
386.20755	710	
421.18872	558	
529.21965	1023	
789.37343	561	
806.39584	26419	1+
END IONS

###FS:    #m/z: 421.19140 #charge-128
###MaxRes:#m/z:  0.00000 #charge-128
###MS: 862
###MSMS: 865
BEGIN IONS
TITLE=Cmpd 201, AutoMSn(421.1914), 14.6 min
RTINSECONDS=878.428
SCANS=MS: 862 MSMS: 865
PEPMASS=421.19140	26866

386.21374	205	
546.24117	166	
END IONS

###FS:    #m/z: 806.39730 #charge   1
###MaxRes:#m/z:  0.00000 #charge-128
###MS: 866
###MSMS: 867
BEGIN IONS
TITLE=Cmpd 202, AutoMSn(806.3973), 14.7 min
RTINSECONDS=881.472
SCANS=MS: 866 MSMS: 867
PEPMASS=806.39730	85870
CHARGE=1+
369.18428	1792	
386.21419	477	
421.18610	514	
529.21566	1363	1+
789.37151	516	
806.39428	25276	1+
END IONS

###FS:    #m/z: 421.19222 #charge   1
###MaxRes:#m/z:  0.00000 #charge-128
###MS: 866
###MSMS: 868
BEGIN IONS
TITLE=Cmpd 203, AutoMSn(421.1922), 14.7 min
RTINSECONDS=881.973
SCANS=MS: 866 MSMS: 868
PEPMASS=421.19222	28172
CHARGE=1+
368.18297	242	1+
386.21694	163	
415.15434	105	
END IONS

###FS:    #m/z: 795.32692 #charge   3
###MaxRes:#m/z:  0.00000 #charge-128
###MS: 866
###MSMS: 869
BEGIN IONS
TITLE=Cmpd 204, AutoMSn(795.3269), 14.7 min
RTINSECONDS=882.474
SCANS=MS: 866 MSMS: 869
PEPMASS=795.32692	21009
CHARGE=3+
403.20262	222	
432.18381	122	
460.22082	312	
469.68718	112	
478.20897	200	
488.18774	301	
506.19300	124	
517.24862	755	1+
532.72220	153	
542.74011	177	
545.20425	267	
563.21747	182	
566.21690	202	
570.23438	378	1+
574.27143	1541	1+
605.23548	122	
614.25920	157	
632.24093	238	1+
633.76392	159	
642.27417	334	
642.78740	117	
650.24744	145	
661.29986	721	1+
701.32880	128	
707.27075	160	
718.32040	2710	1+
718.83593	111	
791.39163	227	1+
833.30766	203	
881.38312	953	1+
920.34611	117	
938.34909	125	
1101.42968	189	
END IONS

###FS:    #m/z: 402.22356 #charge   3
###MaxRes:#m/z:  0.00000 #charge-128
###MS: 870
###MSMS: 871
BEGIN IONS
TITLE=Cmpd 205, AutoMSn(402.2236), 14.8 min
RTINSECONDS=885.513
SCANS=MS: 870 MSMS: 871
PEPMASS=402.22356	41316
CHARGE=3+
369.18744	11507	
386.21332	85432	1+
528.23426	5236	
529.21918	23510	1+
546.24441	259285	1+
659.32868	37189	1+
END IONS

###FS:    #m/z: 528.58432 #charge   3
###MaxRes:#m/z:  0.00000 #charge-128
###MS: 870
###MSMS: 872
BEGIN IONS
TITLE=Cmpd 206, AutoMSn(528.5843), 14.8 min
RTINSECONDS=886.015
SCANS=MS: 870 MSMS: 872
PEPMASS=528.58432	19191
CHARGE=3+
312.17531	298	
409.18081	308	
433.87467	223	
441.21450	631	1+
466.88904	200	
479.24476	250	1+
479.88086	363	
482.75123	222	
485.26182	330	1+
488.73843	177	
490.25974	205	
504.23453	552	
504.57839	335	
504.90566	285	
516.22925	672	1+
518.91369	232	
521.91095	321	1+
524.26127	191	
526.26276	224	1+
527.92300	340	1+
528.24446	488	1+
528.59194	464	1+
531.28542	262	1+
533.26593	352	1+
555.26088	2235	1+
566.25324	188	
593.27254	184	
598.29073	176	
604.80764	178	
605.27732	197	
610.29174	364	1+
613.28081	177	
620.27968	741	1+
632.26912	299	1+
641.28335	1020	1+
655.30484	301	1+
662.79655	469	
668.31599	1246	1+
669.79679	294	
675.30797	186	
678.31634	407	1+
691.32383	292	
703.35652	173	
782.38937	536	1+
866.41089	396	1+
942.41510	353	1+
942.42235	452	
1062.53317	388	1+
1070.51107	829	1+
1242.56562	1074	1+
1264.56052	407	1+
1282.56640	2220	1+
1292.63401	942	1+
1299.58705	10053	1+
1325.59861	852	1+
1367.61189	4399	1+
1382.64367	1004	1+
1398.65571	3484	1+
END IONS

###FS:    #m/z: 795.32445 #charge   3
###MaxRes:#m/z:  0.00000 #charge-128
###MS: 870
###MSMS: 873
BEGIN IONS
TITLE=Cmpd 207, AutoMSn(795.3245), 14.8 min
RTINSECONDS=886.515
SCANS=MS: 870 MSMS: 873
PEPMASS=795.32445	20744
CHARGE=3+
343.12234	171	
359.66652	192	
403.19745	235	
478.19655	125	
485.23304	101	
488.18427	166	
506.19951	344	
513.21772	181	
517.24552	410	
570.73811	100	
574.26903	818	1+
642.27457	119	
650.25243	142	
661.30258	784	1+
707.27426	121	
723.83039	128	
755.83411	119	
791.37173	601	1+
881.39439	741	1+
1435.63267	1946	1+
1583.73374	1000	1+
END IONS

###FS:    #m/z: 402.22405 #charge   3
###MaxRes:#m/z:  0.00000 #charge-128
###MS: 874
###MSMS: 875
BEGIN IONS
TITLE=Cmpd 208, AutoMSn(402.2241), 14.8 min
RTINSECONDS=889.542
SCANS=MS: 874 MSMS: 875
PEPMASS=402.22405	75585
CHARGE=3+
369.18828	6180	
371.20256	2982	
386.21306	50341	1+
421.18915	2541	
528.23421	2967	
529.22017	13053	1+
541.30954	4454	
546.24512	151457	1+
659.33009	22080	1+
END IONS

###FS:    #m/z: 528.58601 #charge   3
###MaxRes:#m/z:  0.00000 #charge-128
###MS: 874
###MSMS: 876
BEGIN IONS
TITLE=Cmpd 209, AutoMSn(528.5860), 14.8 min
RTINSECONDS=890.043
SCANS=MS: 874 MSMS: 876
PEPMASS=528.58601	67870
CHARGE=3+
312.17691	454	
433.87241	677	1+
441.21252	1040	1+
456.53834	517	1+
456.87495	366	
466.89443	562	
467.22348	537	
470.21402	794	1+
479.54997	568	
479.88494	399	
503.90694	1162	1+
504.23912	1477	
504.56716	694	
512.05347	334	
518.23059	706	
522.90710	751	1+
523.25056	482	
523.57453	320	
526.25348	1065	1+
527.92643	687	1+
532.76324	316	
535.75993	1101	
536.26821	268	
538.23746	299	
555.26193	3542	1+
566.22735	628	
574.14378	575	
593.27267	318	
597.29127	596	
633.77430	282	
641.28891	1191	1+
646.82623	676	
647.32163	931	1+
668.31925	2637	1+
678.31149	301	
691.32333	521	
718.82987	390	
782.39086	1326	1+
942.41725	1894	1+
1225.53527	1666	1+
1242.56737	2215	1+
1282.57154	3215	1+
1299.58768	22691	1+
1324.59096	1768	1+
1337.59450	2891	1+
1367.61129	7765	1+
1382.64094	1337	1+
1398.65683	6950	1+
END IONS

###FS:    #m/z: 602.83061 #charge   2
###MaxRes:#m/z:  0.00000 #charge-128
###MS: 874
###MSMS: 877
BEGIN IONS
TITLE=Cmpd 210, AutoMSn(602.8306), 14.8 min
RTINSECONDS=890.543
SCANS=MS: 874 MSMS: 877
PEPMASS=602.83061	19334
CHARGE=2+
371.20305	416	
373.16537	133	
385.18593	130	
386.21269	416	1+
389.22002	402	1+
395.78665	269	
449.65276	125	
517.26421	217	
527.78353	136	
534.93878	117	
540.93380	185	
541.30169	407	
548.29547	137	
562.80593	154	
566.27450	117	
578.23593	188	
585.79608	126	
594.32964	161	
601.81344	139	
602.32408	1099	1+
688.37200	719	1+
706.41445	125	
738.28165	211	
750.39226	212	
799.40953	295	
802.30744	168	
806.37923	136	
816.43791	564	1+
826.37374	234	1+
828.33783	119	
898.30410	374	
929.51891	969	1+
1140.65406	883	1+
1204.65236	2464	1+
END IONS

###FS:    #m/z: 528.58611 #charge   3
###MaxRes:#m/z:  0.00000 #charge-128
###MS: 878
###MSMS: 879
BEGIN IONS
TITLE=Cmpd 211, AutoMSn(528.5861), 14.9 min
RTINSECONDS=893.57
SCANS=MS: 878 MSMS: 879
PEPMASS=528.58611	85595
CHARGE=3+
312.18051	647	
441.21375	909	
456.54369	428	
457.22917	366	
466.89051	608	
467.22640	513	
470.22007	385	
479.55350	385	
479.87927	379	
503.90386	621	1+
504.23190	1280	1+
504.57012	1017	
518.24141	853	
518.57763	461	1+
522.91305	773	
523.25380	787	1+
528.25394	657	1+
528.59389	498	
528.92612	410	
535.76659	726	
536.26565	516	
555.26116	4891	1+
584.75744	331	
593.27096	333	
597.28912	351	
619.28390	347	
632.25612	523	1+
641.28778	576	
646.81650	1295	1+
647.32350	833	
668.34566	818	
682.80469	607	1+
718.82254	493	
719.32407	369	
782.38365	1404	1+
942.41540	1790	1+
1052.49004	807	1+
1225.52721	1329	1+
1242.56117	1830	1+
1282.56391	4178	1+
1299.58979	23136	1+
1324.58906	2363	1+
1337.57379	2097	1+
1367.61952	7794	1+
1381.63599	2527	1+
1398.65665	7092	1+
END IONS

###FS:    #m/z: 402.22410 #charge   3
###MaxRes:#m/z:  0.00000 #charge-128
###MS: 878
###MSMS: 880
BEGIN IONS
TITLE=Cmpd 212, AutoMSn(402.2241), 14.9 min
RTINSECONDS=894.071
SCANS=MS: 878 MSMS: 880
PEPMASS=402.22410	68512
CHARGE=3+
369.18700	3888	
371.20654	2391	
386.21313	23123	1+
528.23688	1827	
529.22167	5962	1+
541.30654	3454	
546.24433	66971	1+
659.32686	10388	1+
688.37747	1434	
END IONS

###FS:    #m/z: 602.82913 #charge   2
###MaxRes:#m/z:  0.00000 #charge-128
###MS: 878
###MSMS: 881
BEGIN IONS
TITLE=Cmpd 213, AutoMSn(602.8291), 14.9 min
RTINSECONDS=894.572
SCANS=MS: 878 MSMS: 881
PEPMASS=602.82913	16743
CHARGE=2+
332.17805	126	
371.20011	299	1+
386.21545	508	
395.78593	148	
413.68152	214	
462.28057	172	
463.20293	224	
510.27552	130	
510.76783	113	
517.26584	148	
529.29284	111	
540.94272	277	
541.30899	336	1+
547.25469	134	
549.08699	204	
571.32982	164	
571.83460	154	
578.24390	201	
593.81513	431	1+
600.31590	106	
602.82356	874	1+
603.34582	606	1+
688.38661	330	1+
706.39658	156	
738.26657	451	
747.31235	229	
761.37590	106	
777.36851	110	
798.41665	286	1+
802.31258	253	
816.43046	380	1+
898.30500	406	1+
915.40384	111	
929.53122	373	
END IONS

###FS:    #m/z: 410.88552 #charge   2
###MaxRes:#m/z:  0.00000 #charge-128
###MS: 882
###MSMS: 883
BEGIN IONS
TITLE=Cmpd 214, AutoMSn(410.8855), 15.0 min
RTINSECONDS=897.606
SCANS=MS: 882 MSMS: 883
PEPMASS=410.88552	9105
CHARGE=2+
341.14573	148	
352.16585	151	
369.18896	512	
376.60661	148	
386.20704	1658	1+
404.17341	103	
411.23846	101	
422.17885	114	
427.25749	121	
455.22639	120	
484.29488	136	
514.26254	103	
529.23719	101	
543.23517	550	1+
546.24729	134	
550.99781	381	
560.25994	2944	1+
576.28668	105	
602.28809	129	
673.33803	420	1+
END IONS

###FS:    #m/z: 792.37378 #charge   2
###MaxRes:#m/z:  0.00000 #charge-128
###MS: 882
###MSMS: 884
BEGIN IONS
TITLE=Cmpd 215, AutoMSn(792.3738), 15.0 min
RTINSECONDS=898.106
SCANS=MS: 882 MSMS: 884
PEPMASS=792.37378	9118
CHARGE=2+
574.27193	336	1+
661.29675	235	1+
684.31203	111	
713.81935	108	
792.36146	260	
792.85565	138	
1435.61613	634	1+
END IONS

###FS:    #m/z: 602.83009 #charge   2
###MaxRes:#m/z:  0.00000 #charge-128
###MS: 882
###MSMS: 885
BEGIN IONS
TITLE=Cmpd 216, AutoMSn(602.8301), 15.0 min
RTINSECONDS=898.608
SCANS=MS: 882 MSMS: 885
PEPMASS=602.83009	5473
CHARGE=2+
401.65821	179	
414.18424	189	
458.20210	110	
463.20757	127	
486.76370	109	
489.28000	110	
516.26629	153	
540.93856	171	
541.27694	125	
541.60747	229	
556.62510	129	
557.25174	122	
570.83732	204	
578.22891	215	
595.82495	140	
616.26915	159	
656.33588	115	
738.26963	645	1+
747.30822	167	
777.84018	126	
786.27884	108	
799.41322	117	
802.30575	282	
816.41556	148	
898.28987	397	
899.29867	291	1+
900.30042	229	1+
915.37850	142	
929.53813	250	1+
1204.64503	2718	1+
END IONS

###FS:    #m/z: 410.71143 #charge   2
###MaxRes:#m/z:  0.00000 #charge-128
###MS: 886
###MSMS: 887
BEGIN IONS
TITLE=Cmpd 217, AutoMSn(410.7114), 15.0 min
RTINSECONDS=901.632
SCANS=MS: 886 MSMS: 887
PEPMASS=410.71143	20366
CHARGE=2+
327.17208	101	
352.16106	289	1+
368.19612	239	
369.18338	1062	1+
378.57835	136	
386.21042	2563	1+
393.76199	120	
415.21652	118	
440.23743	117	
489.22067	168	
496.27169	102	
542.26335	102	
543.23212	568	1+
546.24441	219	
548.30631	136	
550.04318	124	
550.99300	562	
557.29811	169	
560.25978	5310	1+
642.37399	119	
673.34240	711	1+
END IONS

###FS:    #m/z: 504.91137 #charge   3
###MaxRes:#m/z:  0.00000 #charge-128
###MS: 886
###MSMS: 888
BEGIN IONS
TITLE=Cmpd 218, AutoMSn(504.9114), 15.0 min
RTINSECONDS=902.133
SCANS=MS: 886 MSMS: 888
PEPMASS=504.91137	8269
CHARGE=3+
356.20042	152	
402.16572	103	
486.72049	190	
493.89408	105	
503.29011	109	
504.77018	217	1+
509.77279	276	
555.25797	344	1+
593.25105	215	
607.21830	105	
634.79036	210	
635.30345	105	
637.28170	100	
642.29640	209	
651.29062	165	
701.80044	109	
704.83172	664	1+
784.37225	100	
939.40316	276	1+
1157.53852	1218	1+
1285.59265	1887	1+
END IONS

###FS:    #m/z: 1075.43398 #charge-128
###MaxRes:#m/z:  0.00000 #charge-128
###MS: 886
###MSMS: 889
BEGIN IONS
TITLE=Cmpd 219, AutoMSn(1075.4340), 15.0 min
RTINSECONDS=902.635
SCANS=MS: 886 MSMS: 889
PEPMASS=1075.43398	4882

806.38885	168	
1075.10004	171	
1075.44210	252	
1075.79290	251	
1076.11679	173	
1076.42276	179	
END IONS

###FS:    #m/z: 410.71039 #charge   2
###MaxRes:#m/z:  0.00000 #charge-128
###MS: 890
###MSMS: 891
BEGIN IONS
TITLE=Cmpd 220, AutoMSn(410.7104), 15.1 min
RTINSECONDS=905.661
SCANS=MS: 890 MSMS: 891
PEPMASS=410.71039	26874
CHARGE=2+
326.17147	117	
341.14553	195	
350.18300	111	
352.16712	497	1+
360.19387	161	
368.20728	123	
369.19098	1051	1+
376.59977	346	
381.16715	101	
386.21091	2655	1+
393.76369	104	
403.18274	170	
410.23210	108	
421.18334	132	
427.23252	106	
429.19237	107	
437.23163	230	1+
440.22555	124	
472.19156	104	
488.21962	108	
489.23387	252	1+
500.22967	120	
523.29559	133	
541.32603	120	
542.24354	228	
543.23062	944	1+
550.99451	213	
560.26359	6436	1+
569.26657	102	
656.31710	107	
673.34638	1082	1+
END IONS

###FS:    #m/z: 384.53586 #charge   3
###MaxRes:#m/z:  0.00000 #charge-128
###MS: 890
###MSMS: 892
BEGIN IONS
TITLE=Cmpd 221, AutoMSn(384.5359), 15.1 min
RTINSECONDS=906.162
SCANS=MS: 890 MSMS: 892
PEPMASS=384.53586	14240
CHARGE=3+
318.12023	240	
335.14923	1466	1+
363.28482	100	
369.16430	214	1+
381.69629	308	1+
401.28683	413	
408.19775	120	
410.24995	298	1+
426.20628	107	
431.22220	460	1+
448.23121	3627	1+
455.31534	613	
458.22141	281	1+
467.29686	127	
469.30105	117	
486.29530	135	
502.76038	347	
503.26137	214	
515.28674	104	
539.28359	376	1+
557.29099	119	
576.32505	913	1+
616.32819	521	1+
633.34985	4432	1+
641.80503	120	
695.38285	111	
699.31325	130	
744.37583	1401	1+
744.38233	166	
746.38880	108	
762.38856	1866	1+
855.41079	394	1+
873.42416	2686	1+
874.42778	144	
891.43011	1853	1+
END IONS

###FS:    #m/z: 1075.43602 #charge-128
###MaxRes:#m/z:  0.00000 #charge-128
###MS: 890
###MSMS: 893
BEGIN IONS
TITLE=Cmpd 222, AutoMSn(1075.4360), 15.1 min
RTINSECONDS=906.663
SCANS=MS: 890 MSMS: 893
PEPMASS=1075.43602	8124

625.29324	112	
796.34251	135	
1075.09404	282	
1075.40210	273	
1075.75769	170	
1076.14062	101	
END IONS

###FS:    #m/z: 384.53576 #charge   3
###MaxRes:#m/z:  0.00000 #charge-128
###MS: 894
###MSMS: 895
BEGIN IONS
TITLE=Cmpd 223, AutoMSn(384.5358), 15.2 min
RTINSECONDS=909.69
SCANS=MS: 894 MSMS: 895
PEPMASS=384.53576	25295
CHARGE=3+
318.12419	335	
335.14673	1469	1+
357.21604	187	
359.16230	188	
381.70545	637	1+
386.19663	311	1+
389.23344	124	
392.21663	120	
395.78752	128	
406.22223	116	
408.18970	218	
410.23926	409	1+
416.20534	115	
428.20712	293	
428.76114	126	
430.20220	118	
431.21416	376	1+
438.57541	152	
448.23262	4938	1+
455.31603	275	
456.17834	116	
458.22964	336	1+
465.33925	128	
521.26821	172	
529.29737	126	
539.28441	510	1+
542.32040	157	
557.28874	153	
559.30567	122	
573.30175	139	
576.32453	864	1+
616.32526	598	1+
633.34027	1027	1+
633.34724	4331	1+
641.80509	232	
744.37748	1600	1+
762.38756	2355	1+
772.37396	114	
873.42244	3834	1+
874.41932	186	
891.43337	2598	1+
1004.52548	735	1+
END IONS

###FS:    #m/z: 446.22341 #charge   2
###MaxRes:#m/z:  0.00000 #charge-128
###MS: 894
###MSMS: 896
BEGIN IONS
TITLE=Cmpd 224, AutoMSn(446.2234), 15.2 min
RTINSECONDS=910.191
SCANS=MS: 894 MSMS: 896
PEPMASS=446.22341	14239
CHARGE=2+
355.17367	148	
371.19871	106	
390.21199	150	
401.28618	516	1+
424.21793	180	
424.76931	103	
438.20872	240	
444.27232	100	
456.19688	387	1+
475.21701	103	
496.24064	133	
529.23660	108	
586.32583	238	
597.40399	168	
END IONS

###FS:    #m/z: 575.79422 #charge   2
###MaxRes:#m/z:  0.00000 #charge-128
###MS: 894
###MSMS: 897
BEGIN IONS
TITLE=Cmpd 225, AutoMSn(575.7942), 15.2 min
RTINSECONDS=910.693
SCANS=MS: 894 MSMS: 897
PEPMASS=575.79422	13946
CHARGE=2+
319.13203	115	
340.19306	102	
386.21012	180	
387.25689	102	
390.21259	176	
408.18112	104	
429.21000	103	
448.22898	203	
473.24351	127	
502.75807	416	1+
503.27091	144	
532.31362	246	
557.26776	148	
573.39053	151	
577.97643	110	
598.32919	118	
633.34416	593	1+
644.32624	106	
645.39784	174	
671.34357	335	1+
694.90177	144	
738.86451	114	
760.42856	320	1+
762.39313	743	1+
873.42014	493	1+
891.43277	2131	1+
1004.50826	125	
END IONS

###FS:    #m/z: 384.53568 #charge   3
###MaxRes:#m/z:  0.00000 #charge-128
###MS: 898
###MSMS: 899
BEGIN IONS
TITLE=Cmpd 226, AutoMSn(384.5357), 15.2 min
RTINSECONDS=913.709
SCANS=MS: 898 MSMS: 899
PEPMASS=384.53568	23641
CHARGE=3+
318.13160	249	
324.14033	222	1+
335.14730	1625	1+
359.16091	187	
381.68963	233	
387.19253	306	1+
400.22099	110	
401.28735	172	
408.19007	151	
410.24772	450	1+
420.76362	111	
426.18747	121	
428.22125	114	
431.20765	131	
432.25469	300	
448.23211	4021	1+
455.31431	802	
467.29117	115	
470.28262	149	
478.26788	147	
484.75369	135	
486.29222	116	
502.78252	179	
503.26579	225	
512.30138	110	
539.28998	135	
556.30070	276	1+
576.32934	807	1+
578.33001	157	
597.39440	224	
600.31390	130	
616.32780	578	1+
633.34425	469	1+
633.34846	3789	1+
718.32910	139	
744.37617	1624	1+
762.38700	1672	1+
856.39143	325	1+
873.42109	2848	1+
891.42411	2328	1+
END IONS

###FS:    #m/z: 576.29874 #charge   2
###MaxRes:#m/z:  0.00000 #charge-128
###MS: 898
###MSMS: 900
BEGIN IONS
TITLE=Cmpd 227, AutoMSn(576.2987), 15.2 min
RTINSECONDS=914.21
SCANS=MS: 898 MSMS: 900
PEPMASS=576.29874	12342
CHARGE=2+
386.21184	129	
388.20389	126	
390.19711	119	
395.78616	117	
401.28270	120	
413.68201	100	
446.22036	173	
448.22853	187	
482.76294	101	
487.25736	261	
496.27805	111	
502.76810	102	
503.27283	112	
526.27388	188	
532.31592	236	
573.29461	256	1+
577.64144	100	
577.81055	207	
578.28498	117	
601.29811	120	
603.26807	159	
633.34967	634	1+
686.35324	106	
744.37871	107	
762.39649	681	1+
808.44270	122	
873.42504	318	1+
891.43025	1356	1+
1151.60135	1317	1+
END IONS

###FS:    #m/z: 446.22318 #charge   2
###MaxRes:#m/z:  0.00000 #charge-128
###MS: 898
###MSMS: 901
BEGIN IONS
TITLE=Cmpd 228, AutoMSn(446.2232), 15.2 min
RTINSECONDS=914.711
SCANS=MS: 898 MSMS: 901
PEPMASS=446.22318	11206
CHARGE=2+
308.15787	108	
315.17256	132	
341.13950	258	
351.17372	100	
371.18312	105	
386.17033	164	
401.18063	363	
401.28242	275	
403.21353	127	
411.24896	229	1+
415.20251	195	
424.20746	417	
449.24913	211	
472.24310	223	1+
478.28356	109	
484.30621	109	
495.25768	158	
510.26782	121	
551.28192	104	
552.75681	197	
555.26893	134	
586.31519	461	1+
602.27155	113	
711.31370	104	
728.33352	520	1+
875.40938	516	1+
END IONS

###FS:    #m/z: 596.95649 #charge   3
###MaxRes:#m/z:  0.00000 #charge-128
###MS: 902
###MSMS: 903
BEGIN IONS
TITLE=Cmpd 229, AutoMSn(596.9565), 15.3 min
RTINSECONDS=917.737
SCANS=MS: 902 MSMS: 903
PEPMASS=596.95649	8872
CHARGE=3+
341.13993	307	
386.21362	151	
399.23552	110	
401.17934	262	
486.21304	107	
511.16404	127	
513.28658	104	
541.25235	221	
555.25491	108	
566.28679	103	
585.83845	137	
591.28365	119	
593.30082	128	
593.68032	104	
595.30217	126	
595.96056	127	
596.95565	1426	1+
597.28733	1065	1+
597.62216	839	
599.77858	192	
600.29162	109	
897.37679	168	
1203.55691	525	1+
1543.66348	592	1+
END IONS

###FS:    #m/z: 422.70882 #charge   2
###MaxRes:#m/z:  0.00000 #charge-128
###MS: 902
###MSMS: 904
BEGIN IONS
TITLE=Cmpd 230, AutoMSn(422.7088), 15.3 min
RTINSECONDS=918.238
SCANS=MS: 902 MSMS: 904
PEPMASS=422.70882	8247
CHARGE=2+
432.19930	116	
466.20287	155	
END IONS

###FS:    #m/z: 631.80431 #charge   2
###MaxRes:#m/z:  0.00000 #charge-128
###MS: 902
###MSMS: 905
BEGIN IONS
TITLE=Cmpd 231, AutoMSn(631.8043), 15.3 min
RTINSECONDS=918.739
SCANS=MS: 902 MSMS: 905
PEPMASS=631.80431	5697
CHARGE=2+
389.73919	108	
520.32492	137	
531.74741	112	
577.26549	171	
596.26270	104	
634.29231	565	1+
661.36028	137	
763.31915	178	
767.46861	244	
774.41809	158	
812.33393	109	
820.35781	1058	1+
839.41169	137	
949.37865	698	1+
1062.45357	120	
1063.47864	119	
END IONS

###FS:    #m/z: 394.19744 #charge   3
###MaxRes:#m/z:  0.00000 #charge-128
###MS: 906
###MSMS: 907
BEGIN IONS
TITLE=Cmpd 232, AutoMSn(394.1974), 15.4 min
RTINSECONDS=921.765
SCANS=MS: 906 MSMS: 907
PEPMASS=394.19744	10756
CHARGE=3+
368.19054	151	
380.19885	179	
382.20868	103	
391.17548	112	
398.21686	418	1+
401.27748	103	
428.19502	111	
444.21313	102	
465.20135	158	
482.21915	145	
554.30197	223	
564.30061	136	
581.28574	134	
652.31365	134	
687.40861	117	
END IONS

###FS:    #m/z: 596.95721 #charge   3
###MaxRes:#m/z:  0.00000 #charge-128
###MS: 906
###MSMS: 908
BEGIN IONS
TITLE=Cmpd 233, AutoMSn(596.9572), 15.4 min
RTINSECONDS=922.266
SCANS=MS: 906 MSMS: 908
PEPMASS=596.95721	9552
CHARGE=3+
401.17738	107	
494.22938	139	
544.30263	106	
547.27466	102	
589.84744	124	
592.65054	128	
594.82005	140	
595.32011	146	
596.94745	419	1+
597.29031	848	1+
597.62521	446	
605.74333	228	
772.35276	398	
781.59496	140	
END IONS

###FS:    #m/z: 556.25859 #charge   2
###MaxRes:#m/z:  0.00000 #charge-128
###MS: 906
###MSMS: 909
BEGIN IONS
TITLE=Cmpd 234, AutoMSn(556.2586), 15.4 min
RTINSECONDS=922.768
SCANS=MS: 906 MSMS: 909
PEPMASS=556.25859	7284
CHARGE=2+
335.14765	107	
385.16771	131	
386.21601	101	
415.19036	112	
458.69663	137	
487.28145	186	
491.21808	153	
532.31740	125	
580.30695	138	
603.23392	120	
616.35400	108	
622.25366	207	
693.28937	278	1+
745.38418	143	
750.32431	920	1+
817.82441	113	
861.38277	177	
908.43113	328	1+
918.44164	197	
END IONS

###FS:    #m/z: 394.19745 #charge   2
###MaxRes:#m/z:  0.00000 #charge-128
###MS: 910
###MSMS: 911
BEGIN IONS
TITLE=Cmpd 235, AutoMSn(394.1975), 15.4 min
RTINSECONDS=925.785
SCANS=MS: 910 MSMS: 911
PEPMASS=394.19745	14093
CHARGE=2+
362.18229	102	
363.17500	191	
380.18925	501	1+
394.25740	103	
395.31707	102	
398.21192	338	
436.21523	236	1+
465.21443	172	
466.24648	464	1+
491.22613	109	
497.28245	115	
535.24852	113	
547.26701	110	
554.31902	111	
574.26225	107	
590.33335	252	
592.28102	359	1+
END IONS

###FS:    #m/z: 523.28331 #charge   2
###MaxRes:#m/z:  0.00000 #charge-128
###MS: 910
###MSMS: 912
BEGIN IONS
TITLE=Cmpd 236, AutoMSn(523.2833), 15.4 min
RTINSECONDS=926.286
SCANS=MS: 910 MSMS: 912
PEPMASS=523.28331	9292
CHARGE=2+
311.16357	102	
355.20508	112	
359.17975	102	
376.19049	555	
379.21326	676	1+
390.14609	101	
458.23276	104	
489.27605	616	
590.32206	2644	1+
660.26949	117	
661.36349	1431	1+
669.94798	152	
673.36973	101	
740.41418	373	1+
741.38654	100	
756.39511	403	1+
758.41964	5510	1+
767.47041	140	
827.43371	696	1+
845.44416	1732	1+
863.41670	100	
932.48117	580	1+
END IONS

###FS:    #m/z: 556.25620 #charge   2
###MaxRes:#m/z:  0.00000 #charge-128
###MS: 910
###MSMS: 913
BEGIN IONS
TITLE=Cmpd 237, AutoMSn(556.2562), 15.4 min
RTINSECONDS=926.788
SCANS=MS: 910 MSMS: 913
PEPMASS=556.25620	7856
CHARGE=2+
417.22559	109	
431.20399	103	
451.19793	153	
456.19151	101	
458.69804	176	
495.71162	329	1+
515.91305	114	
555.27992	159	
565.23761	136	
605.75006	122	
622.25983	267	1+
669.28219	115	
693.29156	114	
750.31357	943	1+
861.39676	431	1+
END IONS

###FS:    #m/z: 523.28703 #charge   2
###MaxRes:#m/z:  0.00000 #charge-128
###MS: 914
###MSMS: 915
BEGIN IONS
TITLE=Cmpd 238, AutoMSn(523.2870), 15.5 min
RTINSECONDS=929.812
SCANS=MS: 914 MSMS: 915
PEPMASS=523.28703	62860
CHARGE=2+
331.18580	173	
357.17363	501	
359.16834	260	
370.20338	696	1+
376.19543	1364	1+
378.70206	587	
413.20462	155	
422.22225	273	
448.74204	249	
452.25376	163	
457.73249	229	
471.24898	351	1+
487.25791	142	
489.27771	2842	1+
502.26342	143	
523.27501	167	
572.31176	457	1+
588.31096	202	
590.32277	8062	1+
643.34875	802	1+
650.79341	143	
659.35677	311	
661.36284	6240	1+
669.93926	779	1+
671.34590	265	
679.96300	160	
740.40294	1927	1+
756.40473	346	
758.41333	21234	1+
768.57874	285	
809.43036	704	1+
827.43154	247	
827.44123	3033	1+
843.42600	143	
845.44723	8373	1+
896.45252	162	
914.47365	462	1+
932.47689	3070	1+
942.46215	447	1+
942.62337	669	
END IONS

###FS:    #m/z: 535.28646 #charge   3
###MaxRes:#m/z:  0.00000 #charge-128
###MS: 914
###MSMS: 916
BEGIN IONS
TITLE=Cmpd 239, AutoMSn(535.2865), 15.5 min
RTINSECONDS=930.313
SCANS=MS: 914 MSMS: 916
PEPMASS=535.28646	13194
CHARGE=3+
378.71396	234	1+
401.28960	209	
431.22222	196	
456.17752	166	
471.70472	245	
473.19961	268	
479.23980	356	1+
480.72388	150	
522.76998	211	
523.27370	151	
525.26643	302	1+
529.27249	225	
529.60760	590	
529.94736	709	
531.27891	174	
531.75376	265	1+
532.32202	1113	1+
533.62612	542	1+
534.27934	1211	
534.78211	1005	
534.95403	1114	1+
535.28980	4367	1+
535.62220	2237	1+
536.76348	693	
540.60529	395	
540.98665	306	
543.36407	472	1+
602.32421	140	
606.31231	179	
645.41308	486	1+
655.31750	197	
659.33461	292	1+
661.34363	200	
669.91953	152	
698.29377	257	1+
716.33023	346	1+
737.36685	581	1+
756.40872	295	
758.41205	173	
760.44382	671	1+
774.41043	146	
844.41362	844	1+
888.53573	474	1+
956.48722	411	1+
1475.75089	1034	1+
END IONS

###FS:    #m/z: 394.19740 #charge   2
###MaxRes:#m/z:  0.00000 #charge-128
###MS: 914
###MSMS: 917
BEGIN IONS
TITLE=Cmpd 240, AutoMSn(394.1974), 15.5 min
RTINSECONDS=930.813
SCANS=MS: 914 MSMS: 917
PEPMASS=394.19740	17186
CHARGE=2+
332.13111	131	
333.67150	184	
346.14576	127	
365.19688	122	
380.19082	292	1+
398.20886	739	1+
408.20477	200	
465.19499	100	
466.23263	379	
495.23468	140	
497.28695	168	
523.25458	205	
554.30220	193	
564.27354	144	
574.28486	101	
592.29528	206	
END IONS

###FS:    #m/z: 523.28638 #charge   2
###MaxRes:#m/z:  0.00000 #charge-128
###MS: 918
###MSMS: 919
BEGIN IONS
TITLE=Cmpd 241, AutoMSn(523.2864), 15.6 min
RTINSECONDS=933.838
SCANS=MS: 918 MSMS: 919
PEPMASS=523.28638	161921
CHARGE=2+
329.17892	364	
339.16159	352	
357.18554	397	
359.16346	655	
369.69808	418	
376.19361	2940	1+
376.60807	368	
378.70702	772	
472.24356	396	
489.27455	6138	1+
572.31142	364	
588.32073	401	
590.32262	18692	1+
643.34820	1590	1+
661.36223	15257	1+
667.81226	381	
671.35292	426	
679.96100	546	
740.40419	6305	1+
756.39381	827	
758.41602	47926	1+
765.21499	706	
768.57354	331	
809.42447	1193	1+
827.43651	9924	1+
843.43185	688	1+
845.44692	17643	1+
914.47004	456	
932.47705	7540	1+
942.44723	345	
942.61981	566	
942.75425	499	
END IONS

###FS:    #m/z: 401.71886 #charge   2
###MaxRes:#m/z:  0.00000 #charge-128
###MS: 918
###MSMS: 920
BEGIN IONS
TITLE=Cmpd 242, AutoMSn(401.7189), 15.6 min
RTINSECONDS=934.339
SCANS=MS: 918 MSMS: 920
PEPMASS=401.71886	23227
CHARGE=2+
323.12680	187	
341.14487	753	1+
344.18328	245	
349.15698	395	1+
352.15768	245	
358.16529	1266	1+
364.46461	239	
366.24829	235	
369.18547	276	
370.85178	263	
371.18069	186	
376.87076	175	
377.16599	247	1+
381.19402	255	
384.26204	305	
386.20897	2091	1+
397.20114	240	1+
399.25360	337	1+
401.28577	5568	1+
401.69746	384	1+
408.01572	246	
421.17988	234	
443.22995	300	1+
455.20240	410	1+
471.23407	339	
473.20302	476	1+
487.23598	297	
514.25492	373	
514.75393	235	
522.77325	335	1+
528.75120	212	
529.22706	578	1+
532.32481	2610	1+
536.76464	206	
537.26177	223	
541.01515	176	
541.26880	227	1+
546.24231	4830	1+
566.26783	202	1+
584.26817	250	
588.25055	184	
599.34598	227	1+
601.29879	168	
602.27685	537	1+
659.32785	470	
699.30478	291	1+
716.30921	468	1+
786.50213	238	1+
END IONS

###FS:    #m/z: 535.28752 #charge   3
###MaxRes:#m/z:  0.00000 #charge-128
###MS: 918
###MSMS: 921
BEGIN IONS
TITLE=Cmpd 243, AutoMSn(535.2875), 15.6 min
RTINSECONDS=934.84
SCANS=MS: 918 MSMS: 921
PEPMASS=535.28752	22485
CHARGE=3+
379.21267	434	1+
387.70932	206	
401.28470	441	
414.20420	702	
422.21458	479	1+
444.77310	231	
470.23004	397	1+
473.20865	207	
487.25766	238	
487.67017	179	
489.27368	269	1+
506.21761	170	
514.27267	173	
522.26718	401	1+
523.75747	207	
527.25482	480	1+
528.74305	222	
528.94612	785	1+
529.27261	985	1+
529.62014	1424	1+
531.76797	546	1+
532.30980	1245	1+
533.61517	759	1+
533.92113	224	
534.28073	2710	
534.77704	1733	
534.95501	2589	1+
535.12168	184	
535.28530	8029	1+
535.62182	4400	1+
536.76351	659	
543.38642	216	
565.32429	455	1+
566.83361	199	
590.31493	407	
601.29638	293	1+
645.40850	825	1+
650.58501	188	
650.92609	557	1+
651.26591	368	
659.43769	654	
660.34954	452	1+
716.31570	432	
756.38792	406	
757.40544	222	
758.41557	1250	1+
760.43963	1279	1+
844.42041	829	1+
941.42612	399	1+
959.45546	782	1+
1064.54740	833	1+
1475.75827	1706	1+
END IONS

###FS:    #m/z: 497.92206 #charge   3
###MaxRes:#m/z:  0.00000 #charge-128
###MS: 922
###MSMS: 923
BEGIN IONS
TITLE=Cmpd 244, AutoMSn(497.9221), 15.6 min
RTINSECONDS=937.865
SCANS=MS: 922 MSMS: 923
PEPMASS=497.92206	33379
CHARGE=3+
401.28375	1302	1+
421.56430	512	1+
421.89600	220	
450.20632	217	
452.76845	317	
456.16101	251	
458.71946	299	
459.90859	526	1+
460.24611	402	
460.57691	401	
463.23179	285	
468.43588	235	
470.58020	313	1+
470.91900	413	1+
472.72392	235	
475.91879	710	1+
476.59408	921	
477.25262	370	1+
479.92166	420	1+
480.22758	332	1+
484.32269	1041	1+
485.55611	293	1+
487.24578	309	1+
488.43479	268	
491.57564	278	
491.91291	271	
492.24795	1803	1+
492.57918	996	1+
492.90643	931	1+
496.58721	611	1+
497.25785	785	
497.92274	5998	1+
498.25344	5755	1+
498.59175	2143	1+
501.26473	424	1+
505.71952	341	1+
535.75135	300	1+
542.33150	227	
542.83190	265	
548.31612	1511	1+
555.26199	605	1+
572.31082	332	1+
597.39952	258	
599.83236	232	
600.34314	279	
613.31039	247	1+
631.84562	759	
642.28497	250	
657.34616	277	1+
661.39684	881	1+
685.33310	274	1+
694.35813	467	1+
699.30422	413	1+
712.43146	350	1+
776.43196	246	
813.33618	296	
814.33590	847	1+
831.35416	1125	1+
886.51466	275	1+
917.44464	495	1+
941.45513	447	1+
942.43006	212	
1019.54640	1142	1+
1147.65663	1000	1+
1242.61414	768	1+
1263.67755	1401	1+
1299.58297	3183	1+
1377.70357	1259	1+
END IONS

###FS:    #m/z: 534.95376 #charge   3
###MaxRes:#m/z:  0.00000 #charge-128
###MS: 922
###MSMS: 924
BEGIN IONS
TITLE=Cmpd 245, AutoMSn(534.9538), 15.6 min
RTINSECONDS=938.366
SCANS=MS: 922 MSMS: 924
PEPMASS=534.95376	23104
CHARGE=3+
401.28633	351	
413.22399	294	1+
421.20344	400	1+
430.07414	156	
430.21748	358	1+
456.18787	167	
473.20345	215	
501.29190	212	1+
506.18429	176	
524.26859	383	1+
525.61919	203	
528.25991	184	
528.60965	907	1+
528.75312	151	
528.94037	181	
529.28009	910	1+
529.94498	743	1+
530.73230	156	
532.31537	1236	1+
533.78073	1398	1+
533.94784	1235	1+
534.27771	3468	
534.61199	417	
535.08612	174	
535.28476	5334	1+
535.62372	3092	1+
535.95584	2472	1+
539.23674	329	1+
544.33137	251	
546.24123	200	
588.27750	144	
601.29114	194	
602.28735	372	1+
645.40388	537	1+
650.59144	420	
650.92464	627	
651.25966	156	
659.43548	306	
664.29708	193	
676.81329	167	
681.33433	249	1+
756.39953	467	1+
758.41731	593	1+
758.41816	351	
760.42769	521	1+
774.41925	348	1+
826.41087	281	1+
844.42952	1021	1+
884.25287	252	
888.51835	299	1+
941.42544	403	1+
943.41811	237	1+
959.45162	808	1+
969.50393	274	1+
976.50228	252	1+
1044.52095	477	1+
1064.56233	1015	1+
1072.51870	1297	1+
1475.75562	946	1+
END IONS

###FS:    #m/z: 562.76180 #charge   2
###MaxRes:#m/z:  0.00000 #charge-128
###MS: 922
###MSMS: 925
BEGIN IONS
TITLE=Cmpd 246, AutoMSn(562.7618), 15.6 min
RTINSECONDS=938.867
SCANS=MS: 922 MSMS: 925
PEPMASS=562.76180	18977
CHARGE=2+
370.16816	103	
371.15111	214	
376.61015	140	
386.21041	127	
409.21108	193	
424.67048	100	
470.24982	123	
485.18767	582	1+
493.22721	150	
508.23936	116	
523.25855	1107	1+
525.71968	119	
556.27047	108	
560.30014	114	
566.30860	251	1+
584.29903	127	
605.30597	233	1+
622.32784	1207	1+
678.33671	100	
737.35346	2319	1+
748.37582	115	
836.42011	2056	1+
996.46124	335	1+
1106.51151	2126	1+
END IONS

###FS:    #m/z: 497.92245 #charge   3
###MaxRes:#m/z:  0.00000 #charge-128
###MS: 926
###MSMS: 927
BEGIN IONS
TITLE=Cmpd 247, AutoMSn(497.9224), 15.7 min
RTINSECONDS=941.906
SCANS=MS: 926 MSMS: 927
PEPMASS=497.92245	43939
CHARGE=3+
358.16145	448	1+
401.28656	1730	1+
421.56636	408	
421.89739	245	
453.24922	461	1+
459.90804	564	
460.24399	524	
460.57315	276	
463.23144	373	
470.91689	423	
471.24749	243	
471.58811	245	
476.58732	1056	
476.91938	725	
477.25951	780	1+
484.32147	1305	1+
486.24032	662	1+
486.90527	277	
491.58161	1212	1+
491.91182	1045	1+
492.24754	2576	1+
496.25824	1214	1+
496.57524	804	1+
497.92297	11071	1+
498.25950	7367	1+
498.59283	4019	
505.67060	267	
514.23859	300	
542.83395	250	
548.31537	1825	1+
555.26048	673	1+
597.39818	243	
599.83052	289	
600.34387	289	
621.80406	284	
641.77876	528	1+
657.35878	318	
661.40654	390	
712.42459	398	
776.41959	420	1+
814.32797	314	
831.33555	280	
831.34844	711	1+
916.43804	977	1+
928.42701	584	1+
944.43135	616	1+
1019.56045	1317	1+
1147.63811	1279	1+
1262.66325	2523	1+
1299.58364	5232	1+
1377.71980	1021	1+
END IONS

###FS:    #m/z: 562.76187 #charge   2
###MaxRes:#m/z:  0.00000 #charge-128
###MS: 926
###MSMS: 928
BEGIN IONS
TITLE=Cmpd 248, AutoMSn(562.7619), 15.7 min
RTINSECONDS=942.407
SCANS=MS: 926 MSMS: 928
PEPMASS=562.76187	16766
CHARGE=2+
371.13989	135	
386.20484	182	
411.26673	100	
429.19707	108	
440.16837	110	
472.24200	148	
485.23407	317	
486.16750	363	
493.22599	182	
523.25783	780	1+
527.25495	101	
533.35193	106	
533.94599	164	
560.26631	114	
584.32319	136	
590.31618	110	
606.28866	246	
622.33567	741	1+
721.33604	147	
737.35349	1688	1+
792.36113	107	
836.42524	1209	1+
845.98061	160	
1106.50169	1798	1+
END IONS

###FS:    #m/z: 773.65429 #charge   3
###MaxRes:#m/z:  0.00000 #charge-128
###MS: 926
###MSMS: 929
BEGIN IONS
TITLE=Cmpd 249, AutoMSn(773.6543), 15.7 min
RTINSECONDS=942.908
SCANS=MS: 926 MSMS: 929
PEPMASS=773.65429	10403
CHARGE=3+
361.16216	222	
389.15028	118	
476.18726	215	
488.24768	338	
589.25440	457	
646.17183	117	
648.27501	469	1+
699.80389	121	
738.99985	116	
744.29736	102	
753.31200	119	
763.30036	283	
770.33236	124	
773.37455	148	
785.58282	120	
866.84935	105	
921.37030	124	
1059.90825	240	
1060.40254	159	
END IONS

###FS:    #m/z: 497.92204 #charge   3
###MaxRes:#m/z:  0.00000 #charge-128
###MS: 930
###MSMS: 931
BEGIN IONS
TITLE=Cmpd 250, AutoMSn(497.9220), 15.8 min
RTINSECONDS=945.949
SCANS=MS: 930 MSMS: 931
PEPMASS=497.92204	46187
CHARGE=3+
331.21662	415	
359.16421	238	
401.28686	1815	1+
407.16951	225	
421.56700	522	
441.22402	454	1+
452.77308	220	
453.89938	202	
459.23279	950	1+
459.90983	480	
467.22519	194	
470.90852	193	
471.23744	510	1+
476.58896	497	
476.92281	797	
484.32416	949	1+
485.57825	422	1+
486.24044	531	1+
491.57975	226	
491.92062	745	1+
492.25348	1495	1+
492.58023	742	1+
497.25925	575	
497.55889	579	
497.92187	7409	1+
498.25833	5362	1+
498.59274	2888	1+
504.95544	262	
514.23917	388	
538.23384	202	
542.33500	226	
548.31982	1568	1+
555.26618	704	1+
558.30025	346	1+
564.28122	350	1+
602.27863	331	
641.78847	326	
657.35448	316	
661.40388	299	
668.34036	370	1+
694.35106	307	
709.32524	193	
776.43578	252	
831.34641	1216	1+
899.42225	282	1+
916.45307	1149	1+
942.40739	270	1+
955.52835	377	1+
1019.54207	1619	1+
1147.63641	1160	1+
1262.67171	2150	1+
1299.58565	4913	1+
1377.70260	1061	1+
1397.63873	556	1+
END IONS

###FS:    #m/z: 553.27815 #charge   3
###MaxRes:#m/z:  0.00000 #charge-128
###MS: 930
###MSMS: 932
BEGIN IONS
TITLE=Cmpd 251, AutoMSn(553.2782), 15.8 min
RTINSECONDS=946.451
SCANS=MS: 930 MSMS: 932
PEPMASS=553.27815	17668
CHARGE=3+
298.68104	186	
325.20820	185	
328.64303	244	1+
348.21392	333	
368.19293	334	1+
369.73554	601	
377.70828	208	
386.21241	3674	1+
393.76579	238	
398.20050	240	
404.17676	293	
426.19292	206	
428.24861	267	
437.21919	306	1+
442.72911	241	1+
446.68820	545	
453.29867	335	
470.25120	262	1+
481.29174	204	
482.20948	319	
495.25985	337	1+
497.25139	648	1+
499.28039	451	1+
509.23084	357	1+
514.26982	2257	1+
521.28767	183	
521.79561	476	
527.24885	887	1+
534.89189	161	
540.77453	219	
543.32952	167	
549.78435	229	1+
552.30933	1057	1+
556.74069	228	1+
571.31985	1613	1+
581.30525	257	1+
638.33533	214	1+
657.27707	213	
667.41430	1195	1+
667.42033	223	
672.36492	556	1+
674.29924	5410	1+
674.30870	577	1+
678.80549	168	
695.41519	1741	1+
713.34056	164	
713.83670	186	
738.43627	190	
766.45303	2474	1+
805.34614	1471	1+
805.35374	658	1+
835.47123	1535	1+
853.49002	2419	1+
892.37054	1170	1+
963.40808	758	1+
966.50872	463	1+
984.51937	701	1+
1100.55928	597	1+
1102.58395	1225	1+
1443.68919	3202	1+
END IONS

###FS:    #m/z: 773.65592 #charge   3
###MaxRes:#m/z:  0.00000 #charge-128
###MS: 930
###MSMS: 933
BEGIN IONS
TITLE=Cmpd 252, AutoMSn(773.6559), 15.8 min
RTINSECONDS=946.952
SCANS=MS: 930 MSMS: 933
PEPMASS=773.65592	12381
CHARGE=3+
361.15964	104	
488.24463	277	1+
589.24918	150	
643.76505	102	
648.27426	364	1+
707.61515	115	
742.87418	102	
763.31450	231	
769.32417	159	
772.52563	156	
773.99232	201	
778.40585	183	
778.86979	145	
866.34516	140	
921.38243	279	1+
1060.42049	160	
END IONS

###FS:    #m/z: 553.28195 #charge   3
###MaxRes:#m/z:  0.00000 #charge-128
###MS: 934
###MSMS: 935
BEGIN IONS
TITLE=Cmpd 253, AutoMSn(553.2819), 15.8 min
RTINSECONDS=949.982
SCANS=MS: 934 MSMS: 935
PEPMASS=553.28195	36634
CHARGE=3+
319.19498	243	1+
338.16959	482	1+
369.20336	346	1+
374.73168	276	
376.61039	180	
383.15634	174	
386.21362	4026	1+
393.76094	362	
393.84435	164	
396.13166	243	
398.21788	495	1+
403.17619	944	1+
404.71545	241	1+
413.23342	378	1+
425.02665	252	
425.19751	233	1+
453.29174	435	
471.30671	240	
473.21890	440	1+
481.29364	393	
496.25639	880	1+
499.29565	581	1+
501.28106	171	
514.27421	3191	1+
521.62981	174	
523.27206	168	
527.25715	608	1+
549.95431	280	
551.28055	167	
552.29507	828	1+
555.25860	324	1+
558.77826	227	
560.10223	181	
560.19808	190	
571.31643	1404	1+
582.30222	426	1+
590.32932	172	
602.27678	295	1+
621.34932	217	
639.33830	396	1+
649.41095	292	1+
657.28987	772	1+
665.41410	190	
667.41834	304	
667.41916	1236	1+
672.36048	495	1+
674.30374	6544	1+
674.30951	671	1+
695.41564	2631	1+
738.44866	408	1+
738.45383	180	
766.45199	3604	1+
779.38096	166	
805.34354	2308	1+
817.45090	334	1+
835.47088	2895	1+
853.48815	4044	1+
863.20317	433	
874.35232	447	1+
890.51574	504	1+
892.37521	2636	1+
908.52309	459	1+
963.42075	1489	1+
966.53471	645	1+
984.53132	641	1+
1425.67930	593	1+
1443.69082	3857	1+
END IONS

###FS:    #m/z: 773.65328 #charge   3
###MaxRes:#m/z:  0.00000 #charge-128
###MS: 934
###MSMS: 936
BEGIN IONS
TITLE=Cmpd 254, AutoMSn(773.6533), 15.8 min
RTINSECONDS=950.483
SCANS=MS: 934 MSMS: 936
PEPMASS=773.65328	9390
CHARGE=3+
389.14346	115	
459.16318	101	
476.17319	155	
488.25062	118	
589.26049	100	
649.28252	124	
707.28184	143	
741.85361	136	
742.34365	137	
763.29756	213	1+
769.85919	107	
776.39676	121	
921.39784	163	
923.37259	103	
1060.36699	142	
1555.74831	1155	1+
END IONS

###FS:    #m/z: 778.37626 #charge   2
###MaxRes:#m/z:  0.00000 #charge-128
###MS: 934
###MSMS: 937
BEGIN IONS
TITLE=Cmpd 255, AutoMSn(778.3763), 15.8 min
RTINSECONDS=950.984
SCANS=MS: 934 MSMS: 937
PEPMASS=778.37626	6125
CHARGE=2+
405.23446	180	
488.24565	103	
655.81629	164	
677.81763	140	
678.32476	113	
704.82718	161	
734.84655	117	
865.84125	115	
884.48885	104	
1296.62821	985	1+
1481.69306	1220	1+
1555.75510	1222	1+
END IONS

###FS:    #m/z: 553.27849 #charge   3
###MaxRes:#m/z:  0.00000 #charge-128
###MS: 938
###MSMS: 939
BEGIN IONS
TITLE=Cmpd 256, AutoMSn(553.2785), 15.9 min
RTINSECONDS=954.002
SCANS=MS: 938 MSMS: 939
PEPMASS=553.27849	37824
CHARGE=3+
308.17826	258	
347.70540	323	1+
361.15462	191	
369.19080	235	
386.21288	4297	1+
389.14068	240	
398.21284	412	1+
413.25061	204	
423.20727	209	
449.21200	183	
453.29178	741	1+
455.26558	466	1+
475.24476	209	
476.17045	194	
477.23811	253	1+
481.28400	349	
493.23706	261	1+
496.25705	251	
497.24800	717	1+
499.29427	589	1+
507.19455	187	
509.23685	279	1+
514.26686	2705	1+
521.79417	447	
526.70888	187	
527.24737	523	1+
536.24512	289	1+
540.77861	296	1+
547.28508	291	
549.98591	346	1+
550.28489	356	1+
554.28288	714	1+
561.73858	198	
571.31768	1013	1+
589.27132	570	1+
621.34396	226	
634.76963	684	1+
637.79197	539	
638.32488	623	1+
667.42628	1248	1+
672.33427	309	
674.30389	7088	1+
680.79547	824	1+
695.42076	2544	1+
706.80804	228	1+
713.34961	233	
713.83409	247	1+
725.78970	181	
738.46200	411	1+
766.45573	2848	1+
805.35240	2911	1+
808.45003	296	1+
817.44864	588	1+
827.73812	272	
827.87037	197	
831.40822	253	1+
835.47314	2101	1+
845.43457	181	
853.48388	3997	1+
863.21183	509	
884.46900	311	1+
890.50998	601	1+
892.37529	2380	1+
908.54996	529	1+
922.40027	238	1+
928.47175	3519	1+
938.52298	251	1+
955.49063	313	1+
963.41787	1647	1+
966.51678	645	1+
984.52534	610	1+
1069.48802	426	1+
1088.50519	3056	1+
1103.55960	635	1+
1203.52659	3316	1+
1361.59362	2135	1+
1443.70084	3765	1+
END IONS

###FS:    #m/z: 778.37640 #charge   2
###MaxRes:#m/z:  0.00000 #charge-128
###MS: 938
###MSMS: 940
BEGIN IONS
TITLE=Cmpd 257, AutoMSn(778.3764), 15.9 min
RTINSECONDS=954.503
SCANS=MS: 938 MSMS: 940
PEPMASS=778.37640	23076
CHARGE=2+
405.24742	100	
476.18615	137	
488.24280	131	
499.28309	104	
514.31531	132	
527.26049	262	1+
591.79206	237	
592.28847	191	
606.53401	110	
610.35402	107	
620.79144	133	
648.30885	989	1+
649.47149	118	
655.83185	164	
656.31147	166	
678.31556	215	1+
691.84210	128	
704.83187	263	
705.32675	161	
720.34744	116	
733.35284	252	1+
755.42014	103	
834.32467	105	
1296.61916	2028	1+
1395.66589	526	1+
1481.70824	3269	1+
1555.75564	2072	1+
END IONS

###FS:    #m/z: 690.80194 #charge   2
###MaxRes:#m/z:  0.00000 #charge-128
###MS: 938
###MSMS: 941
BEGIN IONS
TITLE=Cmpd 258, AutoMSn(690.8019), 15.9 min
RTINSECONDS=955.004
SCANS=MS: 938 MSMS: 941
PEPMASS=690.80194	19771
CHARGE=2+
361.15154	652	1+
364.15801	198	
385.16527	161	
389.14919	440	
465.34950	172	
476.18155	771	1+
543.23526	319	1+
561.26575	279	
571.24733	549	1+
589.26271	341	
602.26578	291	
615.34509	359	1+
637.78124	318	
649.28136	516	
665.28063	260	
681.30802	553	
681.80798	529	
687.38058	396	1+
688.85939	216	1+
689.27614	230	
690.38737	222	
718.30444	164	
724.31110	1351	1+
724.64847	1126	1+
724.97568	1068	1+
745.32765	260	
762.02613	439	
762.33253	600	1+
762.67990	463	
773.85213	270	
774.33589	304	
800.33983	688	1+
800.67833	420	
801.01321	337	1+
848.00457	247	
848.34303	207	
853.69378	3520	1+
854.02856	3401	1+
854.36765	1940	1+
904.37930	259	
904.88385	300	
1088.50762	3428	1+
1280.02671	768	1+
1280.54601	721	1+
1380.08771	972	1+
1380.61096	981	1+
END IONS

###FS:    #m/z: 690.55262 #charge   3
###MaxRes:#m/z:  0.00000 #charge-128
###MS: 942
###MSMS: 943
BEGIN IONS
TITLE=Cmpd 259, AutoMSn(690.5526), 16.0 min
RTINSECONDS=958.021
SCANS=MS: 942 MSMS: 943
PEPMASS=690.55262	50105
CHARGE=3+
361.15272	515	
376.65931	188	
389.14720	516	
456.65850	189	
476.18123	637	1+
491.54751	216	
561.26738	423	1+
571.24805	730	1+
588.24278	207	1+
615.34582	507	1+
637.78481	239	
638.32941	275	1+
644.37605	280	
648.96044	181	
649.28211	213	
649.61642	269	
665.79402	215	
686.35390	253	1+
686.64306	157	
688.42984	224	
689.31702	346	1+
690.56785	292	
691.05132	659	1+
692.28105	224	
718.97670	222	
724.30994	2117	1+
724.64642	1623	1+
724.98212	1141	1+
762.00098	272	
762.33605	565	1+
762.68020	485	
800.35367	729	1+
800.69309	451	
801.00656	532	
824.37423	375	
824.87299	192	
848.01339	289	
853.00420	185	
853.36238	155	
853.69287	4830	1+
854.02527	3668	1+
854.35610	2485	1+
904.87510	403	1+
928.46850	407	1+
1088.50784	3287	1+
1280.03087	1082	1+
1280.53665	1377	1+
1361.60052	1366	1+
1380.60557	791	1+
1489.65609	393	1+
1546.67621	1099	1+
1944.82058	458	1+
END IONS

###FS:    #m/z: 778.37645 #charge   2
###MaxRes:#m/z:  0.00000 #charge-128
###MS: 942
###MSMS: 944
BEGIN IONS
TITLE=Cmpd 260, AutoMSn(778.3764), 16.0 min
RTINSECONDS=958.522
SCANS=MS: 942 MSMS: 944
PEPMASS=778.37645	31880
CHARGE=2+
359.21356	120	
497.27238	133	
514.31027	121	
527.27279	273	
527.77648	107	
591.78091	142	
592.31265	101	
640.31426	137	
648.28735	101	
655.82683	153	
656.31924	364	
677.83551	158	
698.82238	179	
699.32747	271	1+
1296.60596	109	
1296.61858	2547	1+
1408.66341	478	1+
1481.70091	4169	1+
1555.74388	2832	1+
END IONS

###FS:    #m/z: 465.26365 #charge   2
###MaxRes:#m/z:  0.00000 #charge-128
###MS: 942
###MSMS: 945
BEGIN IONS
TITLE=Cmpd 261, AutoMSn(465.2637), 16.0 min
RTINSECONDS=959.023
SCANS=MS: 942 MSMS: 945
PEPMASS=465.26365	24441
CHARGE=2+
333.15830	127	
335.16369	184	
353.18837	661	1+
355.10306	127	
367.18673	133	
371.20010	1594	1+
381.20656	145	
391.19914	143	
395.20991	156	
399.71243	369	
409.22066	327	1+
427.23781	814	1+
430.17828	144	
438.73279	147	
455.23786	1013	1+
462.23924	129	
467.28670	259	1+
469.22616	214	
475.49173	393	
484.27872	244	
490.23752	121	
523.28484	534	1+
527.29762	148	
538.27051	409	1+
541.29765	2121	1+
550.04010	697	
560.28547	224	
565.27038	154	
566.27937	275	1+
631.34246	310	
653.32597	148	
670.35579	596	1+
688.37395	3991	1+
781.40373	145	
790.71937	141	
798.41578	164	
799.41255	2146	1+
816.42775	277	
END IONS

###FS:    #m/z: 465.26366 #charge   2
###MaxRes:#m/z:  0.00000 #charge-128
###MS: 946
###MSMS: 947
BEGIN IONS
TITLE=Cmpd 262, AutoMSn(465.2637), 16.0 min
RTINSECONDS=962.048
SCANS=MS: 946 MSMS: 947
PEPMASS=465.26366	43720
CHARGE=2+
326.17299	280	1+
333.14753	145	
335.17817	200	
353.18852	613	1+
370.19970	130	
371.20312	1263	1+
384.19505	150	
395.19791	254	1+
399.71826	337	1+
401.28766	125	
409.22814	129	
420.03437	119	
427.24406	944	1+
449.25793	179	
455.23992	953	1+
466.26680	158	
468.43779	301	
470.19524	117	
470.27875	121	
484.28129	369	1+
488.26963	120	
509.26917	128	
514.29014	174	
523.30549	193	
524.27692	542	1+
538.27226	560	1+
541.29964	1614	1+
549.05404	622	1+
560.28226	145	
565.25073	148	
566.26989	603	1+
574.14715	148	
583.29013	125	
631.36095	149	
635.29032	148	
652.33293	292	1+
670.35205	774	1+
688.37507	4139	1+
697.06875	495	1+
730.42688	209	
784.39608	146	
798.42651	186	
799.41170	2339	1+
816.43430	516	1+
893.46233	277	1+
END IONS

###FS:    #m/z: 690.55133 #charge   3
###MaxRes:#m/z:  0.00000 #charge-128
###MS: 946
###MSMS: 948
BEGIN IONS
TITLE=Cmpd 263, AutoMSn(690.5513), 16.0 min
RTINSECONDS=962.548
SCANS=MS: 946 MSMS: 948
PEPMASS=690.55133	46042
CHARGE=3+
308.17837	432	
361.15456	461	
389.15500	319	
476.18111	616	1+
561.26580	435	1+
571.25638	301	1+
589.25889	199	
602.26754	163	
602.77002	146	
637.77750	195	
639.78786	548	1+
640.51909	157	
641.27752	179	
686.34378	724	1+
686.64545	215	
688.93187	189	
689.34709	1014	1+
689.84226	239	
690.55426	148	
691.06217	404	
724.31849	910	1+
724.64398	1284	1+
724.98956	760	
745.32448	216	
761.99999	320	1+
762.66124	197	
800.35330	261	
800.67838	528	
801.01193	251	
848.02135	269	1+
853.68351	2232	1+
854.01914	2280	1+
854.36252	1524	1+
858.69665	162	
887.71392	165	
904.39623	193	
904.87239	224	
1086.50031	154	
1088.50596	2379	1+
1361.61374	778	1+
1380.64489	857	1+
1546.68099	634	1+
1647.76402	440	1+
END IONS

###FS:    #m/z: 400.20910 #charge   2
###MaxRes:#m/z:  0.00000 #charge-128
###MS: 946
###MSMS: 949
BEGIN IONS
TITLE=Cmpd 264, AutoMSn(400.2091), 16.1 min
RTINSECONDS=963.05
SCANS=MS: 946 MSMS: 949
PEPMASS=400.20910	16301
CHARGE=2+
320.67824	211	
340.18395	586	1+
343.16739	344	1+
346.13493	179	
356.20702	273	1+
359.15489	338	
363.13758	1719	1+
368.20752	380	1+
376.60259	508	
381.14762	733	
383.25925	365	1+
386.21625	369	
389.73635	205	
397.24328	835	1+
401.28718	214	
413.25100	165	
414.24599	348	
423.24174	784	1+
430.07321	188	
431.27199	1359	1+
440.26277	177	
452.22547	462	
456.29349	185	
468.27231	337	1+
475.49365	221	
480.22618	811	1+
491.59329	168	
497.27090	477	1+
502.30746	1970	1+
508.29445	195	
509.79188	329	
525.32469	334	
529.22029	198	
540.29645	214	1+
546.24317	669	1+
582.32736	312	
590.33468	309	
599.36232	1599	1+
610.35441	415	
640.35972	349	1+
659.32333	172	
684.43957	194	
794.43737	358	1+
END IONS

###FS:    #m/z: 377.46519 #charge   2
###MaxRes:#m/z:  0.00000 #charge-128
###MS: 950
###MSMS: 951
BEGIN IONS
TITLE=Cmpd 265, AutoMSn(377.4652), 16.1 min
RTINSECONDS=966.074
SCANS=MS: 950 MSMS: 951
PEPMASS=377.46519	31768
CHARGE=2+
351.12869	118	
356.23374	109	
358.26016	107	
359.15712	105	
376.24702	112	
380.26219	138	
381.14260	200	
384.25108	104	
401.28193	995	1+
457.21567	114	
467.29618	130	
484.30873	220	
512.32416	113	
536.29113	107	
538.22747	106	
545.28173	104	
555.28933	164	
575.32400	101	
588.24452	106	
END IONS

###FS:    #m/z: 542.90437 #charge   3
###MaxRes:#m/z:  0.00000 #charge-128
###MS: 950
###MSMS: 952
BEGIN IONS
TITLE=Cmpd 266, AutoMSn(542.9044), 16.1 min
RTINSECONDS=966.575
SCANS=MS: 950 MSMS: 952
PEPMASS=542.90437	31701
CHARGE=3+
335.13844	1243	1+
343.16041	400	1+
347.19544	293	
369.19627	2140	1+
381.15460	462	1+
389.11514	220	1+
391.18842	284	1+
400.18191	295	
406.89313	220	
407.23321	436	1+
420.21279	303	1+
444.24594	298	1+
444.91851	421	
448.21056	455	
455.28514	236	1+
464.27097	329	1+
468.25047	750	1+
475.50596	243	
478.20380	252	1+
488.24950	673	1+
490.77923	293	1+
496.60584	427	1+
501.26852	417	1+
502.61457	2274	1+
502.94890	3762	1+
503.28508	2646	1+
507.26455	935	1+
507.95141	648	
509.93771	398	1+
510.62504	316	1+
511.27329	224	
512.24487	508	1+
516.26289	318	
517.93884	319	1+
519.28173	473	1+
520.78625	267	1+
523.24127	238	
525.28156	2442	1+
531.25237	272	1+
531.55939	455	
531.89927	212	
533.28371	504	1+
536.89464	453	1+
537.22460	378	
537.56722	415	
538.28690	494	1+
538.92453	278	1+
539.26495	1682	1+
539.58942	639	1+
540.78028	216	
540.94217	599	1+
543.26515	1052	1+
543.94889	309	1+
546.62098	248	1+
558.25010	251	1+
562.31523	260	1+
565.25400	256	1+
573.27747	229	1+
579.28495	285	1+
581.23118	266	
585.32289	216	1+
620.26909	224	1+
628.82031	283	1+
646.79365	981	1+
650.29236	628	1+
650.81352	253	
661.35258	344	1+
666.78892	336	
674.37497	219	
674.80253	244	
682.26123	313	1+
683.15288	322	
684.41955	280	
684.89578	436	1+
685.32188	1430	1+
688.84693	247	1+
694.29665	346	1+
703.27846	357	1+
718.32235	230	
758.40416	364	1+
782.33290	314	1+
799.35917	994	1+
812.47533	420	1+
872.44421	227	1+
937.45287	581	1+
942.38234	415	1+
959.40081	2416	1+
988.36625	278	1+
995.50049	514	1+
998.42448	512	1+
1016.41521	6851	1+
1022.37957	240	
1086.53242	574	1+
1140.61426	453	1+
1162.45628	1282	1+
1179.48282	8013	1+
1189.43513	327	
1253.71614	478	1+
1293.56400	961	1+
1333.58001	656	1+
1349.58638	10531	1+
1512.64328	703	1+
1522.61896	1286	1+
END IONS

###FS:    #m/z: 465.26333 #charge   2
###MaxRes:#m/z:  0.00000 #charge-128
###MS: 950
###MSMS: 953
BEGIN IONS
TITLE=Cmpd 267, AutoMSn(465.2633), 16.1 min
RTINSECONDS=967.077
SCANS=MS: 950 MSMS: 953
PEPMASS=465.26333	36768
CHARGE=2+
336.14723	112	
353.18922	354	
356.18472	109	
371.20105	1237	1+
391.20613	114	
395.21207	128	
395.78619	207	
400.21671	845	1+
404.21907	143	
426.23331	194	
427.23745	744	1+
448.24103	124	
455.23864	690	1+
466.25786	226	1+
468.24944	131	
470.25344	255	1+
484.28354	251	
488.25620	129	
496.26285	133	
506.27322	114	
514.27568	304	1+
523.27914	304	1+
538.27716	119	
541.29888	1454	1+
549.07358	375	1+
549.18364	181	
560.27950	278	
566.26705	138	
570.31583	124	
579.27760	154	
631.35869	112	
653.29621	207	
670.35678	598	1+
688.37765	3062	1+
697.07910	662	1+
781.39054	127	
798.42224	1196	1+
798.43416	122	
799.41443	781	1+
816.43760	266	1+
825.98869	344	
END IONS

###FS:    #m/z: 377.46570 #charge   2
###MaxRes:#m/z:  0.00000 #charge-128
###MS: 954
###MSMS: 955
BEGIN IONS
TITLE=Cmpd 268, AutoMSn(377.4657), 16.2 min
RTINSECONDS=970.094
SCANS=MS: 954 MSMS: 955
PEPMASS=377.46570	45130
CHARGE=2+
361.22244	311	1+
373.27205	150	
375.24172	267	1+
378.13528	107	
378.23490	625	1+
381.15576	164	
401.28535	668	1+
404.17923	130	
406.67036	125	
411.26260	302	
456.18469	107	
467.28183	118	
473.27225	100	
485.31052	117	
548.31966	131	
555.27116	353	1+
565.23563	127	
571.34492	125	
575.32567	106	
699.29243	129	
712.42495	141	
END IONS

###FS:    #m/z: 502.61636 #charge   3
###MaxRes:#m/z:  0.00000 #charge-128
###MS: 954
###MSMS: 956
BEGIN IONS
TITLE=Cmpd 269, AutoMSn(502.6164), 16.2 min
RTINSECONDS=970.595
SCANS=MS: 954 MSMS: 956
PEPMASS=502.61636	38396
CHARGE=3+
401.27974	241	1+
407.20187	111	
432.20342	142	
441.21296	166	
460.52322	115	
469.26432	131	
497.90835	269	1+
498.25692	280	
498.61369	120	
500.76591	268	1+
502.94877	125	
503.33783	309	
504.26257	372	1+
505.79766	232	
506.30339	150	
507.24707	177	
510.29149	184	
548.32537	108	
555.26245	494	
600.32967	124	
641.78568	165	
650.30219	314	
652.27716	169	
658.78240	121	
668.35205	114	
696.43074	123	
776.42065	122	
782.38632	214	
942.41249	124	
1300.58225	833	1+
END IONS

###FS:    #m/z: 542.90498 #charge   3
###MaxRes:#m/z:  0.00000 #charge-128
###MS: 954
###MSMS: 957
BEGIN IONS
TITLE=Cmpd 270, AutoMSn(542.9050), 16.2 min
RTINSECONDS=971.096
SCANS=MS: 954 MSMS: 957
PEPMASS=542.90498	37772
CHARGE=3+
335.13480	1041	1+
347.19462	244	
362.17564	258	1+
369.19341	1665	1+
372.17260	219	1+
381.12792	230	
406.89115	285	
407.55843	257	
420.21357	254	
445.25114	300	
448.22523	727	1+
454.58114	259	
458.21670	273	1+
463.21026	617	1+
468.24289	623	1+
486.25651	327	1+
496.60055	472	1+
497.26402	693	1+
497.93317	219	
500.19806	808	1+
502.60414	658	
502.94825	3283	1+
503.28478	2873	1+
503.61660	1834	1+
507.60976	224	
507.93706	1221	1+
508.27391	416	
516.23785	399	
520.28370	344	
523.23935	270	1+
525.28580	2668	1+
531.55214	361	
531.88220	432	
532.28060	243	1+
532.94347	545	1+
535.26230	522	1+
537.24870	1157	1+
537.56037	227	
540.26728	331	
540.62222	316	1+
540.93307	361	1+
541.27004	568	1+
545.28820	257	
545.95801	307	
546.28897	656	1+
555.26905	283	1+
570.81241	342	
571.31402	278	
574.29691	291	1+
576.79264	230	
579.27895	462	1+
581.73036	253	
582.23604	581	1+
586.27974	473	1+
611.29626	350	1+
621.28201	250	1+
644.26217	279	1+
646.78375	912	1+
650.78557	266	
657.34541	244	1+
665.28017	314	1+
671.35176	208	1+
679.31296	314	1+
684.89258	458	1+
685.33515	1661	1+
694.31632	602	1+
700.30432	234	1+
759.40964	282	1+
782.32429	269	1+
799.36036	1237	1+
812.48912	661	1+
820.45992	240	1+
845.39989	303	1+
927.53926	289	1+
928.49679	491	1+
936.51078	237	1+
938.43162	325	1+
943.43630	400	1+
959.41014	1645	1+
970.51857	336	1+
1016.41793	4848	1+
1016.51680	1608	1+
1068.53447	522	1+
1070.49756	639	1+
1085.57254	772	1+
1179.47812	7841	1+
1189.44215	347	
1293.56082	970	1+
1332.57699	1128	1+
1349.58585	10315	1+
1512.64890	690	1+
1522.62347	1326	1+
END IONS

###FS:    #m/z: 377.21506 #charge   2
###MaxRes:#m/z:  0.00000 #charge-128
###MS: 958
###MSMS: 959
BEGIN IONS
TITLE=Cmpd 271, AutoMSn(377.2151), 16.2 min
RTINSECONDS=974.113
SCANS=MS: 958 MSMS: 959
PEPMASS=377.21506	43853
CHARGE=2+
351.20518	116	
358.20231	144	
376.24488	128	
378.25976	101	
380.24978	379	
401.28506	529	1+
409.22744	101	
411.26984	146	
452.19095	104	
467.22342	101	
555.28321	124	
557.28450	102	
565.26807	102	
699.28281	103	
END IONS

###FS:    #m/z: 502.61596 #charge   3
###MaxRes:#m/z:  0.00000 #charge-128
###MS: 958
###MSMS: 960
BEGIN IONS
TITLE=Cmpd 272, AutoMSn(502.6160), 16.2 min
RTINSECONDS=974.615
SCANS=MS: 958 MSMS: 960
PEPMASS=502.61596	35875
CHARGE=3+
368.12959	108	
401.28514	140	
445.25760	120	
459.16833	113	
466.31361	118	
484.30012	140	
486.23720	113	
492.24558	179	
497.28026	120	
498.17192	106	
498.30370	120	
499.28138	269	1+
501.77664	215	
503.31552	359	1+
503.61196	155	
505.80304	242	
506.27110	115	
532.30961	119	
538.22922	152	
541.26950	105	
548.31708	148	
555.25625	471	1+
587.30155	166	
617.28702	118	
642.26704	267	
646.37017	106	
850.73289	152	
942.40421	154	
1299.57941	1143	1+
END IONS

###FS:    #m/z: 542.90451 #charge   3
###MaxRes:#m/z:  0.00000 #charge-128
###MS: 958
###MSMS: 961
BEGIN IONS
TITLE=Cmpd 273, AutoMSn(542.9045), 16.3 min
RTINSECONDS=975.116
SCANS=MS: 958 MSMS: 961
PEPMASS=542.90451	31903
CHARGE=3+
335.13448	312	
343.16009	249	
347.19617	545	
369.20119	1105	1+
380.20593	191	
394.16470	226	
400.20433	208	
403.20012	277	1+
431.18732	328	1+
435.70712	248	1+
439.24882	300	1+
444.92143	399	
445.24312	433	1+
448.21565	313	1+
468.23914	643	1+
472.20885	344	1+
481.22155	321	
484.77649	505	1+
489.24717	268	1+
496.25185	369	1+
501.26920	363	1+
502.61633	1341	1+
502.95098	1586	1+
503.27453	1480	1+
504.89119	388	1+
507.25264	380	1+
507.95249	208	
508.24272	1031	1+
509.57579	429	1+
516.24573	515	1+
520.29305	547	1+
525.27869	1832	1+
531.55118	201	
533.28606	221	
534.26919	545	1+
537.25642	1543	1+
538.77718	484	
539.61713	482	1+
540.93698	231	
541.27252	1333	1+
542.60472	218	
542.91456	388	1+
544.76628	341	1+
546.25441	191	
547.15672	211	
550.99166	489	
558.29223	233	1+
565.28166	204	
567.29156	217	
574.31626	263	
581.72005	245	
611.28086	271	1+
650.30877	260	1+
657.35799	316	
661.34766	293	1+
669.92024	359	
680.35601	242	1+
684.89088	341	
686.42684	219	
694.30699	424	1+
700.31822	326	1+
713.37077	290	1+
790.24788	242	1+
799.35985	684	1+
869.41422	209	1+
903.46726	401	1+
951.43891	275	1+
959.40521	1011	1+
970.54945	409	1+
973.44062	231	1+
982.45505	332	1+
1016.42724	3060	1+
1140.63078	680	1+
1179.48288	3615	1+
1292.54617	1248	1+
1331.62391	782	1+
1349.58256	6282	1+
1369.64739	725	1+
1413.67223	342	1+
1522.64394	1054	1+
END IONS

###FS:    #m/z: 449.77709 #charge   2
###MaxRes:#m/z:  0.00000 #charge-128
###MS: 962
###MSMS: 963
BEGIN IONS
TITLE=Cmpd 274, AutoMSn(449.7771), 16.3 min
RTINSECONDS=978.139
SCANS=MS: 962 MSMS: 963
PEPMASS=449.77709	20200
CHARGE=2+
311.18145	399	
325.23237	186	
328.20831	1298	1+
341.17232	139	
368.18037	187	
372.22064	149	
383.22553	190	
389.23856	158	
395.78475	240	
401.28236	346	1+
422.22429	160	
424.25571	142	
441.29106	1258	1+
449.27155	583	1+
454.25921	311	
467.27024	183	
486.30002	168	
500.21858	158	
510.30113	379	1+
526.30909	462	
528.32321	9186	1+
533.95812	257	
625.35912	211	
627.38931	2630	1+
636.73716	329	
646.34234	272	
684.40264	223	
726.43577	260	
728.43865	3987	1+
738.44913	233	
781.46877	212	
781.47409	502	1+
799.47196	1835	1+
809.95338	164	
END IONS

###FS:    #m/z: 550.26829 #charge   2
###MaxRes:#m/z:  0.00000 #charge-128
###MS: 962
###MSMS: 964
BEGIN IONS
TITLE=Cmpd 275, AutoMSn(550.2683), 16.3 min
RTINSECONDS=978.64
SCANS=MS: 962 MSMS: 964
PEPMASS=550.26829	12375
CHARGE=2+
386.20558	361	
389.16703	236	1+
391.74870	208	
395.78269	542	
407.21381	236	
417.21972	214	1+
458.24534	278	1+
461.26776	243	1+
482.22482	323	
496.21828	253	
503.28493	444	1+
506.26784	197	
509.95437	282	1+
510.61208	432	1+
512.29457	199	
514.27119	476	1+
515.61897	733	1+
516.94647	490	1+
517.26269	883	1+
517.60663	260	
533.28249	483	1+
544.25554	513	1+
544.77179	434	1+
546.02187	310	
546.28585	966	1+
546.51739	447	
546.77011	292	
548.52307	213	
549.31744	267	
550.01612	580	1+
550.52189	1052	
552.28991	1312	1+
554.76649	210	
569.27354	191	
571.30536	225	
592.28169	266	1+
598.28351	192	
602.27141	379	1+
613.29097	179	
613.77217	224	1+
628.36590	204	
636.79915	245	1+
638.31816	264	1+
657.97019	192	
658.31919	251	1+
664.36010	307	1+
664.70493	340	
676.27672	222	1+
685.32506	288	1+
690.66166	343	1+
730.85304	182	
761.89695	205	1+
765.22026	222	
792.31872	288	1+
805.35207	389	1+
928.48007	404	1+
955.50319	259	1+
973.42639	348	1+
1016.48233	483	1+
1099.53723	2101	1+
END IONS

###FS:    #m/z: 501.94242 #charge   3
###MaxRes:#m/z:  0.00000 #charge-128
###MS: 962
###MSMS: 965
BEGIN IONS
TITLE=Cmpd 276, AutoMSn(501.9424), 16.3 min
RTINSECONDS=979.141
SCANS=MS: 962 MSMS: 965
PEPMASS=501.94242	24908
CHARGE=3+
401.28342	212	
432.18770	107	
435.23491	105	
445.22263	145	
453.73824	135	
457.27554	113	
463.87831	111	
464.20372	117	
475.55647	113	
481.20298	110	
488.76538	109	
498.26744	302	1+
500.24960	313	1+
502.28485	948	1+
504.35816	147	
505.80577	126	
532.32053	158	
535.29424	114	
537.24934	188	
547.32644	142	
555.25793	442	1+
564.30631	132	
616.78674	129	
621.80667	134	
632.33941	121	
634.35815	172	
657.30156	159	
711.30074	128	
814.32659	119	
1011.48527	486	1+
1299.61654	436	1+
END IONS

###FS:    #m/z: 449.77733 #charge   2
###MaxRes:#m/z:  0.00000 #charge-128
###MS: 966
###MSMS: 967
BEGIN IONS
TITLE=Cmpd 277, AutoMSn(449.7773), 16.4 min
RTINSECONDS=982.164
SCANS=MS: 966 MSMS: 967
PEPMASS=449.77733	44992
CHARGE=2+
311.17997	676	
325.21785	383	
328.20785	2066	1+
341.17354	350	
355.71392	311	
391.23731	599	
441.28953	2086	1+
454.27101	325	
526.30713	543	
528.32402	19293	1+
625.36998	339	
627.39004	5823	1+
710.42548	290	
726.42279	520	
728.44089	7650	1+
738.42713	1103	
781.45417	886	1+
799.47664	3404	1+
END IONS

###FS:    #m/z: 587.78367 #charge   2
###MaxRes:#m/z:  0.00000 #charge-128
###MS: 966
###MSMS: 968
BEGIN IONS
TITLE=Cmpd 278, AutoMSn(587.7837), 16.4 min
RTINSECONDS=982.665
SCANS=MS: 966 MSMS: 968
PEPMASS=587.78367	15975
CHARGE=2+
329.13229	161	
341.14706	332	
361.21348	134	
367.20156	116	
409.20653	164	
412.21111	127	
415.13610	111	
426.17649	110	
440.20761	124	
440.30652	110	
456.20882	127	
464.21126	111	
511.26146	102	
531.73122	104	
555.24838	230	1+
566.23254	146	
568.29697	109	
586.31363	1341	1+
590.31823	161	
596.27189	144	
632.31550	116	
657.36587	607	1+
669.26023	561	1+
677.30896	101	
768.33909	137	
817.39074	254	
914.43726	4937	1+
924.60530	100	
END IONS

###FS:    #m/z: 550.26941 #charge   2
###MaxRes:#m/z:  0.00000 #charge-128
###MS: 966
###MSMS: 969
BEGIN IONS
TITLE=Cmpd 279, AutoMSn(550.2694), 16.4 min
RTINSECONDS=983.167
SCANS=MS: 966 MSMS: 969
PEPMASS=550.26941	12878
CHARGE=2+
386.22651	300	1+
448.23308	219	
452.22591	250	1+
459.18013	131	
464.74539	376	
479.22159	244	1+
483.24697	235	1+
488.22970	316	1+
497.93311	133	
502.95054	352	
512.61725	366	1+
513.28022	296	1+
515.62642	267	
515.94872	310	1+
516.28680	338	1+
517.61325	179	
519.25912	142	
523.75064	160	
527.26970	327	1+
536.28218	137	
545.25897	572	1+
545.76870	132	
548.28749	331	1+
550.52449	151	
551.28587	1002	1+
551.61231	252	1+
551.96038	359	1+
559.10238	1393	1+
559.43614	142	
567.79614	243	1+
569.27847	141	
602.28338	291	1+
604.31457	379	1+
630.01110	132	
638.32927	137	
647.97135	144	
657.37500	130	
657.64055	239	
657.96866	144	
672.34897	134	
674.30217	439	
685.35735	138	
766.43608	240	1+
773.35371	145	
793.46205	151	
991.46352	348	1+
1065.52869	370	1+
1079.50299	341	1+
1098.54164	883	1+
END IONS

###FS:    #m/z: 449.77839 #charge   2
###MaxRes:#m/z:  0.00000 #charge-128
###MS: 970
###MSMS: 971
BEGIN IONS
TITLE=Cmpd 280, AutoMSn(449.7784), 16.4 min
RTINSECONDS=986.199
SCANS=MS: 970 MSMS: 971
PEPMASS=449.77839	58024
CHARGE=2+
311.18406	1133	
325.21349	404	
328.20736	2657	1+
424.26696	331	
441.29005	2471	1+
454.27961	439	
510.30270	356	
526.30840	943	1+
528.32354	20302	1+
625.38958	378	
627.39079	5939	1+
726.43244	699	
728.43949	8267	1+
738.43197	893	
781.47103	2623	1+
799.47308	2747	1+
END IONS

###FS:    #m/z: 587.78424 #charge   2
###MaxRes:#m/z:  0.00000 #charge-128
###MS: 970
###MSMS: 972
BEGIN IONS
TITLE=Cmpd 281, AutoMSn(587.7842), 16.4 min
RTINSECONDS=986.7
SCANS=MS: 970 MSMS: 972
PEPMASS=587.78424	17530
CHARGE=2+
329.11743	157	
341.14728	117	
361.20981	164	
440.21112	153	
469.22401	100	
472.22266	312	1+
514.28761	100	
523.75633	105	
573.29564	110	
586.31758	909	1+
592.28667	121	
657.37025	199	
669.25918	556	1+
671.26660	156	
690.31951	105	
740.36166	130	
769.31675	125	
817.38222	295	
914.43609	4797	1+
924.45379	111	
END IONS

###FS:    #m/z: 440.77316 #charge   2
###MaxRes:#m/z:  0.00000 #charge-128
###MS: 970
###MSMS: 973
BEGIN IONS
TITLE=Cmpd 282, AutoMSn(440.7732), 16.5 min
RTINSECONDS=987.201
SCANS=MS: 970 MSMS: 973
PEPMASS=440.77316	13152
CHARGE=2+
368.16948	114	
372.18982	152	
376.60478	108	
401.26786	234	
411.26877	116	
425.23357	119	
440.23012	166	
442.22832	115	
449.25914	210	
472.27671	101	
486.24115	112	
492.22126	125	
505.27084	130	
512.30206	119	
528.32328	140	
538.24369	102	
END IONS

###FS:    #m/z: 627.94147 #charge   3
###MaxRes:#m/z:  0.00000 #charge-128
###MS: 974
###MSMS: 975
BEGIN IONS
TITLE=Cmpd 283, AutoMSn(627.9415), 16.5 min
RTINSECONDS=990.247
SCANS=MS: 974 MSMS: 975
PEPMASS=627.94147	8143
CHARGE=3+
383.18486	195	
394.67726	104	
422.17522	1156	1+
454.21595	122	
463.19513	122	
504.18020	127	
506.19480	114	
514.20767	107	
522.26223	118	
527.23332	180	
535.26389	1114	1+
544.27158	108	
570.29199	235	
578.29303	132	
587.73640	105	
600.73853	116	
622.92696	147	
623.32692	286	1+
628.84403	292	1+
664.30439	1206	1+
665.74805	103	
738.84356	105	
765.35433	684	1+
862.37487	100	
969.39476	230	1+
988.38832	188	
1117.42725	143	
1117.44094	496	1+
END IONS

###FS:    #m/z: 587.78516 #charge   2
###MaxRes:#m/z:  0.00000 #charge-128
###MS: 974
###MSMS: 976
BEGIN IONS
TITLE=Cmpd 284, AutoMSn(587.7852), 16.5 min
RTINSECONDS=990.748
SCANS=MS: 974 MSMS: 976
PEPMASS=587.78516	13002
CHARGE=2+
329.11809	131	
341.15398	121	
348.13647	105	
427.22879	125	
440.20499	199	
475.19154	103	
475.49422	140	
484.31916	261	
550.99561	117	
554.23822	190	
555.77929	146	
556.26302	114	
585.79302	103	
586.31572	710	1+
669.26053	426	1+
677.83452	249	
756.42848	122	
768.33916	239	1+
817.38439	189	
882.52094	104	
914.43913	2709	1+
916.42601	656	1+
END IONS

###FS:    #m/z: 440.77134 #charge   2
###MaxRes:#m/z:  0.00000 #charge-128
###MS: 974
###MSMS: 977
BEGIN IONS
TITLE=Cmpd 285, AutoMSn(440.7713), 16.5 min
RTINSECONDS=991.25
SCANS=MS: 974 MSMS: 977
PEPMASS=440.77134	10276
CHARGE=2+
401.28541	138	
408.17801	118	
411.26566	128	
423.26866	117	
426.26941	106	
438.25932	108	
440.27332	155	
442.25535	111	
443.24130	320	1+
449.25680	212	
461.26964	107	
468.40371	108	
486.25248	113	
502.29952	155	
526.19847	109	
530.29977	101	
543.32037	355	1+
599.35712	111	
END IONS

###FS:    #m/z: 610.35378 #charge   1
###MaxRes:#m/z:  0.00000 #charge-128
###MS: 978
###MSMS: 979
BEGIN IONS
TITLE=Cmpd 286, AutoMSn(610.3538), 16.6 min
RTINSECONDS=994.281
SCANS=MS: 978 MSMS: 979
PEPMASS=610.35378	47228
CHARGE=1+
527.27845	132	
543.32238	247	
END IONS

###FS:    #m/z: 576.84066 #charge   2
###MaxRes:#m/z:  0.00000 #charge-128
###MS: 978
###MSMS: 980
BEGIN IONS
TITLE=Cmpd 287, AutoMSn(576.8407), 16.6 min
RTINSECONDS=994.782
SCANS=MS: 978 MSMS: 980
PEPMASS=576.84066	34874
CHARGE=2+
340.18702	452	
468.27331	426	
491.58677	374	
497.27987	439	
526.29608	631	
541.31048	477	
543.32483	5344	1+
575.84119	500	
576.32895	308	
582.35723	305	
610.35562	645	
656.40871	2769	1+
785.44708	1093	1+
880.49141	2102	1+
882.49990	24582	1+
882.50795	3586	1+
1010.60398	5206	1+
1152.67417	8518	1+
END IONS

###FS:    #m/z: 384.89709 #charge   3
###MaxRes:#m/z:  0.00000 #charge-128
###MS: 978
###MSMS: 981
BEGIN IONS
TITLE=Cmpd 288, AutoMSn(384.8971), 16.6 min
RTINSECONDS=995.283
SCANS=MS: 978 MSMS: 981
PEPMASS=384.89709	25390
CHARGE=3+
337.18505	2603	
339.23039	2223	
340.18739	15264	1+
355.19637	6100	
357.21141	4910	1+
366.24391	2363	
368.21481	4668	1+
375.23309	19258	1+
380.26210	3432	
384.25745	4683	
423.25859	6991	1+
429.25104	1821	
440.28281	2784	
446.27024	44443	1+
454.22996	8885	1+
468.27899	12891	1+
479.25896	2497	
497.27151	32714	1+
525.30201	10755	1+
541.30819	3861	
543.32370	118292	1+
567.31186	4295	
582.36074	4025	
592.34220	3078	
594.32484	1965	
610.35366	30836	1+
656.41118	2126	
882.50017	3342	
END IONS

###FS:    #m/z: 610.35426 #charge   1
###MaxRes:#m/z:  0.00000 #charge-128
###MS: 982
###MSMS: 983
BEGIN IONS
TITLE=Cmpd 289, AutoMSn(610.3543), 16.6 min
RTINSECONDS=998.301
SCANS=MS: 982 MSMS: 983
PEPMASS=610.35426	250818
CHARGE=1+
340.18927	138	
366.23519	102	
472.25661	118	
475.49033	117	
501.30206	135	
526.29434	217	
533.95840	105	
541.31574	198	
543.31553	634	1+
601.30787	118	
END IONS

###FS:    #m/z: 576.84125 #charge   2
###MaxRes:#m/z:  0.00000 #charge-128
###MS: 982
###MSMS: 984
BEGIN IONS
TITLE=Cmpd 290, AutoMSn(576.8412), 16.6 min
RTINSECONDS=998.802
SCANS=MS: 982 MSMS: 984
PEPMASS=576.84125	199184
CHARGE=2+
340.18817	2188	
368.22833	1563	
497.28946	2281	
526.29642	2139	
541.31242	2437	
543.32385	24839	1+
575.83326	1699	
576.32934	2214	
610.35480	2492	
656.40625	13042	1+
785.44699	8464	1+
880.48762	8626	1+
882.50161	138033	1+
1010.59858	31162	1+
1152.67395	55854	1+
END IONS

###FS:    #m/z: 384.89749 #charge   3
###MaxRes:#m/z:  0.00000 #charge-128
###MS: 982
###MSMS: 985
BEGIN IONS
TITLE=Cmpd 291, AutoMSn(384.8975), 16.7 min
RTINSECONDS=999.303
SCANS=MS: 982 MSMS: 985
PEPMASS=384.89749	136587
CHARGE=3+
337.18773	7285	
339.23150	5559	
340.18764	42580	1+
355.19608	16860	
358.20907	7766	
366.24730	6767	
368.21585	13711	1+
375.23320	52610	1+
384.25642	14609	
423.26002	14261	
429.24990	5309	
440.28498	7796	
446.27067	126541	1+
454.23042	19045	
468.27945	37388	1+
479.26128	8771	
497.27147	92032	1+
525.30129	29234	1+
541.31011	9905	
543.32388	333599	1+
567.31214	14433	
582.35955	12989	
592.34258	9817	
594.32844	5365	
610.35485	91992	1+
656.40580	7331	
882.50380	9681	
END IONS

###FS:    #m/z: 576.84166 #charge   2
###MaxRes:#m/z:  0.00000 #charge-128
###MS: 986
###MSMS: 987
BEGIN IONS
TITLE=Cmpd 292, AutoMSn(576.8417), 16.7 min
RTINSECONDS=1002.33
SCANS=MS: 986 MSMS: 987
PEPMASS=576.84166	488687
CHARGE=2+
340.18445	4380	
497.28696	5259	
504.79511	2602	
526.29810	3528	
541.31516	2840	
543.32321	42276	1+
575.83139	3192	
576.33720	3468	
610.35479	3915	
656.40750	21109	1+
785.45037	13446	1+
880.48924	13054	1+
882.50230	244271	1+
1010.60070	54236	1+
1152.67544	102530	1+
END IONS

###FS:    #m/z: 610.35486 #charge   1
###MaxRes:#m/z:  0.00000 #charge-128
###MS: 986
###MSMS: 988
BEGIN IONS
TITLE=Cmpd 293, AutoMSn(610.3549), 16.7 min
RTINSECONDS=1002.83
SCANS=MS: 986 MSMS: 988
PEPMASS=610.35486	497218
CHARGE=1+
339.23081	134	
340.18761	445	1+
355.18325	217	
358.20729	193	
368.22304	223	
370.16853	130	
375.23120	103	
386.23904	144	
446.26238	157	
469.28727	123	
481.26342	147	
496.28376	112	
498.26014	114	
506.26356	172	
526.28994	485	1+
541.31101	580	1+
543.32047	1091	1+
549.08618	181	
557.30920	102	
567.32067	116	
587.31880	124	
604.33973	110	
610.34674	135	
END IONS

###FS:    #m/z: 384.89765 #charge   3
###MaxRes:#m/z:  0.00000 #charge-128
###MS: 986
###MSMS: 989
BEGIN IONS
TITLE=Cmpd 294, AutoMSn(384.8976), 16.7 min
RTINSECONDS=1003.33
SCANS=MS: 986 MSMS: 989
PEPMASS=384.89765	303474
CHARGE=3+
337.18647	9329	
339.23178	7938	
340.18794	59603	1+
355.19719	23388	
357.20881	18092	1+
366.24607	8791	
368.21710	17131	1+
375.23353	74115	1+
384.25714	18243	
411.22748	7563	
423.25904	20737	
429.24780	7510	
440.28463	9912	
446.27069	168244	1+
454.23136	26727	
468.27956	51599	1+
479.26068	11011	
497.27138	124472	1+
525.30223	39509	1+
539.31852	7189	
541.31029	13177	
543.32451	461229	1+
567.31405	18173	
582.36092	17919	
592.34197	11813	
594.32671	8966	
610.35540	124043	1+
656.40930	9087	
882.50128	12954	
END IONS

###FS:    #m/z: 497.27159 #charge   1
###MaxRes:#m/z:  0.00000 #charge-128
###MS: 990
###MSMS: 991
BEGIN IONS
TITLE=Cmpd 295, AutoMSn(497.2716), 16.8 min
RTINSECONDS=1006.36
SCANS=MS: 990 MSMS: 991
PEPMASS=497.27159	175777
CHARGE=1+
359.15018	197	
370.14002	103	
401.27963	130	
406.18069	104	
441.22182	148	
454.21430	117	
478.23776	105	
484.33292	121	
END IONS

###FS:    #m/z: 446.27058 #charge   1
###MaxRes:#m/z:  0.00000 #charge-128
###MS: 990
###MSMS: 992
BEGIN IONS
TITLE=Cmpd 296, AutoMSn(446.2706), 16.8 min
RTINSECONDS=1006.86
SCANS=MS: 990 MSMS: 992
PEPMASS=446.27058	154743
CHARGE=1+
311.19010	159	
375.23360	204	
395.78380	228	
END IONS

###FS:    #m/z: 375.23370 #charge   1
###MaxRes:#m/z:  0.00000 #charge-128
###MS: 990
###MSMS: 993
BEGIN IONS
TITLE=Cmpd 297, AutoMSn(375.2337), 16.8 min
RTINSECONDS=1007.36
SCANS=MS: 990 MSMS: 993
PEPMASS=375.23370	96611
CHARGE=1+
337.18455	113	
362.24320	139	
END IONS

###FS:    #m/z: 497.27101 #charge   1
###MaxRes:#m/z:  0.00000 #charge-128
###MS: 994
###MSMS: 995
BEGIN IONS
TITLE=Cmpd 298, AutoMSn(497.2710), 16.8 min
RTINSECONDS=1010.38
SCANS=MS: 994 MSMS: 995
PEPMASS=497.27101	147654
CHARGE=1+
357.20499	151	
359.15023	119	
394.21401	159	
410.19747	132	
435.24075	103	
460.18501	116	
479.26789	111	
494.27373	130	
496.25568	220	
END IONS

###FS:    #m/z: 446.26997 #charge   1
###MaxRes:#m/z:  0.00000 #charge-128
###MS: 994
###MSMS: 996
BEGIN IONS
TITLE=Cmpd 299, AutoMSn(446.2700), 16.8 min
RTINSECONDS=1010.88
SCANS=MS: 994 MSMS: 996
PEPMASS=446.26997	128975
CHARGE=1+
320.18139	102	
355.18092	118	
417.16373	105	
423.25169	100	
438.24750	101	
446.26737	292	
END IONS

###FS:    #m/z: 543.32374 #charge   1
###MaxRes:#m/z:  0.00000 #charge-128
###MS: 998
###MSMS: 999
BEGIN IONS
TITLE=Cmpd 301, AutoMSn(543.3237), 16.9 min
RTINSECONDS=1014.41
SCANS=MS: 998 MSMS: 999
PEPMASS=543.32374	225322
CHARGE=1+
318.16392	115	
329.15422	156	
341.14103	666	1+
361.17211	117	
367.18950	124	
412.18311	122	
423.19039	124	
440.20806	237	
447.24359	237	1+
489.27903	108	
506.57926	633	
526.24182	301	1+
541.31044	143	
543.32068	1476	1+
END IONS

###FS:    #m/z: 497.27083 #charge   1
###MaxRes:#m/z:  0.00000 #charge-128
###MS: 998
###MSMS: 1000
BEGIN IONS
TITLE=Cmpd 302, AutoMSn(497.2708), 16.9 min
RTINSECONDS=1014.91
SCANS=MS: 998 MSMS: 1000
PEPMASS=497.27083	99223
CHARGE=1+
312.17485	135	
364.14765	127	
367.22333	110	
485.25874	103	
END IONS

###FS:    #m/z: 446.27046 #charge   1
###MaxRes:#m/z:  0.00000 #charge-128
###MS: 998
###MSMS: 1001
BEGIN IONS
TITLE=Cmpd 303, AutoMSn(446.2705), 16.9 min
RTINSECONDS=1015.41
SCANS=MS: 998 MSMS: 1001
PEPMASS=446.27046	86336
CHARGE=1+
337.18425	106	
368.20459	127	
370.18311	107	
423.20931	108	
430.26009	114	
432.19429	100	
440.24457	125	
END IONS

###FS:    #m/z: 320.24061 #charge-128
###MaxRes:#m/z:  0.00000 #charge-128
###MS: 1002
###MSMS: 1003
BEGIN IONS
TITLE=Cmpd 304, AutoMSn(320.2406), 17.0 min
RTINSECONDS=1018.45
SCANS=MS: 1002 MSMS: 1003
PEPMASS=320.24061	21113

320.24092	424	
END IONS

###FS:    #m/z: 671.28133 #charge   3
###MaxRes:#m/z:  0.00000 #charge-128
###MS: 1002
###MSMS: 1004
BEGIN IONS
TITLE=Cmpd 305, AutoMSn(671.2813), 17.0 min
RTINSECONDS=1018.95
SCANS=MS: 1002 MSMS: 1004
PEPMASS=671.28133	15788
CHARGE=3+
335.14940	264	
352.16861	161	
363.18635	140	
370.16094	517	1+
436.09038	290	
440.64950	308	1+
463.20520	888	1+
472.70745	216	1+
506.19011	233	
506.70192	282	
520.25247	172	
530.21082	630	1+
534.71677	324	
535.22649	264	
576.83040	213	
578.23227	1160	1+
584.29275	203	
592.27753	197	
599.22669	190	
601.23531	495	
634.75874	154	
667.34579	202	
669.33562	215	
672.35137	339	1+
714.76503	165	
721.25882	137	
730.28060	775	1+
738.26196	3355	1+
738.28814	575	1+
744.31469	200	
746.78272	256	
747.31040	1076	
787.30296	1930	1+
815.36907	478	1+
882.38339	253	1+
898.30881	7690	1+
899.84202	464	1+
944.39913	366	1+
1001.43696	1692	1+
1068.39686	884	1+
1080.32376	253	
1114.51322	239	
1115.54248	141	
1334.70319	771	1+
1338.67613	1003	1+
END IONS

###FS:    #m/z: 490.60124 #charge   3
###MaxRes:#m/z:  0.00000 #charge-128
###MS: 1002
###MSMS: 1005
BEGIN IONS
TITLE=Cmpd 306, AutoMSn(490.6012), 17.0 min
RTINSECONDS=1019.45
SCANS=MS: 1002 MSMS: 1005
PEPMASS=490.60124	10360
CHARGE=3+
375.23110	270	1+
389.21871	234	1+
395.78058	410	
401.28332	505	1+
434.25875	189	
437.23315	141	
451.57533	174	
457.58249	1168	1+
457.91377	680	
458.24512	269	
468.41385	150	
469.25335	298	1+
472.25374	165	
477.74298	125	
486.26957	393	1+
486.58288	141	
488.28779	360	
488.54809	185	
489.27835	793	1+
490.59065	1154	1+
490.74770	147	
490.92523	945	1+
491.26422	1271	1+
494.26538	281	
495.65675	330	
496.25581	154	
503.28576	471	1+
515.28145	134	
532.33656	564	1+
540.06763	305	
542.30203	266	1+
571.31356	148	
582.35222	253	1+
593.30662	317	1+
595.30344	254	
622.29059	162	
623.83893	161	
624.33512	140	
626.34524	142	
645.37062	205	1+
684.87616	161	
831.39043	223	1+
934.50406	252	1+
938.48326	305	1+
1273.66027	819	1+
1370.71068	2000	1+
END IONS

###FS:    #m/z: 670.33949 #charge   2
###MaxRes:#m/z:  0.00000 #charge-128
###MS: 1006
###MSMS: 1007
BEGIN IONS
TITLE=Cmpd 307, AutoMSn(670.3395), 17.0 min
RTINSECONDS=1022.5
SCANS=MS: 1006 MSMS: 1007
PEPMASS=670.33949	31277
CHARGE=2+
335.14934	595	1+
394.15814	347	
418.12353	146	
437.21267	276	1+
440.64879	141	
442.14307	201	
446.18617	210	
463.20639	1224	1+
502.22265	170	
530.19885	239	
557.75158	152	
566.29014	518	
574.14535	410	
578.23151	2036	1+
583.26329	146	
584.29804	556	1+
596.29490	134	
598.81618	134	
601.24208	1070	1+
634.72369	221	
635.31646	130	
672.34375	352	1+
714.77127	156	
721.25733	183	
726.30995	287	1+
730.27838	1515	1+
738.26597	6339	1+
744.33689	386	1+
747.31568	358	
769.27864	255	1+
787.30181	2298	1+
815.35754	399	1+
872.39951	136	
881.25068	176	
883.38681	265	1+
898.30794	9779	1+
899.84485	768	1+
926.38863	182	
944.41378	893	1+
983.40946	269	1+
1001.43443	2045	1+
1011.40907	727	1+
1060.43876	149	
1068.40120	2095	1+
1070.41245	262	
1080.30815	220	
1114.51794	439	
1197.45138	693	1+
1333.71561	495	1+
1338.66542	1594	1+
END IONS

###FS:    #m/z: 320.24205 #charge-128
###MaxRes:#m/z:  0.00000 #charge-128
###MS: 1006
###MSMS: 1008
BEGIN IONS
TITLE=Cmpd 308, AutoMSn(320.2420), 17.0 min
RTINSECONDS=1023
SCANS=MS: 1006 MSMS: 1008
PEPMASS=320.24205	21866

320.24065	482	
END IONS

###FS:    #m/z: 416.24705 #charge   2
###MaxRes:#m/z:  0.00000 #charge-128
###MS: 1006
###MSMS: 1009
BEGIN IONS
TITLE=Cmpd 309, AutoMSn(416.2470), 17.1 min
RTINSECONDS=1023.5
SCANS=MS: 1006 MSMS: 1009
PEPMASS=416.24705	14099
CHARGE=2+
340.17951	340	1+
344.20056	178	
354.15708	122	
358.19623	331	1+
362.20421	1127	1+
364.46960	144	
369.18142	150	
386.19256	232	
398.24894	308	
400.22337	144	
402.24193	108	
405.20418	110	
411.24122	271	1+
413.22311	413	1+
416.23445	399	
419.22064	135	
432.23128	263	1+
439.24924	239	1+
446.26015	171	
448.25295	227	1+
457.29287	117	
458.22658	183	
465.23458	111	
467.25301	250	1+
475.28431	1052	1+
482.27219	258	1+
485.25539	136	
488.23931	145	
497.26929	308	
514.29444	461	1+
525.27235	132	
530.29587	129	
532.30612	3539	1+
541.01360	681	
543.32001	576	
571.32307	130	
610.34112	127	
613.36372	649	1+
631.37495	3679	1+
639.74511	369	
END IONS

###FS:    #m/z: 492.59031 #charge   3
###MaxRes:#m/z:  0.00000 #charge-128
###MS: 1010
###MSMS: 1011
BEGIN IONS
TITLE=Cmpd 310, AutoMSn(492.5903), 17.1 min
RTINSECONDS=1026.53
SCANS=MS: 1010 MSMS: 1011
PEPMASS=492.59031	30249
CHARGE=3+
323.20581	170	
341.13929	298	
345.10743	179	
359.16184	261	
364.15104	237	1+
384.25571	247	
389.21533	282	
401.28582	3329	1+
408.00877	172	
424.22648	399	1+
454.23545	308	1+
454.57181	338	1+
454.91070	294	
457.57653	1616	1+
457.90575	1095	1+
464.20081	306	
469.24897	567	1+
473.22170	814	1+
479.23305	576	1+
480.90305	191	
481.70753	183	
485.25398	265	1+
486.58396	526	1+
486.91437	530	
487.25897	1174	1+
490.60139	1509	1+
490.92536	1351	1+
491.26240	1531	1+
492.26178	3196	1+
492.59199	3075	1+
492.77375	535	1+
492.92383	2656	1+
500.24077	338	
500.73984	204	
508.27834	173	
515.28141	281	1+
530.30878	285	1+
532.32558	5872	1+
540.04479	1897	1+
540.26788	215	
554.26174	290	1+
564.28208	335	1+
569.30825	291	1+
571.20932	208	
572.29326	358	1+
582.36554	181	
584.27566	318	1+
594.28198	268	1+
602.27810	350	1+
621.81863	323	1+
637.32095	774	1+
637.83674	230	
643.36438	236	1+
645.40285	1525	1+
654.77384	264	
672.85109	274	
680.35217	171	
681.35063	742	
681.85669	463	1+
685.86491	753	
716.33471	220	
717.30771	389	1+
741.38277	242	1+
755.37239	254	1+
760.43780	1136	1+
814.32024	1753	1+
831.35007	2266	1+
881.38952	441	1+
887.50687	456	1+
888.51110	254	1+
898.39473	332	1+
910.35681	413	1+
915.44951	2191	1+
927.39367	303	1+
940.49634	242	1+
944.43903	1008	1+
978.51814	427	1+
985.51745	1604	1+
993.51191	221	1+
1003.54992	630	1+
1047.51912	380	1+
1130.63595	987	1+
1246.68346	1683	1+
1371.71379	2022	1+
END IONS

###FS:    #m/z: 437.75433 #charge   2
###MaxRes:#m/z:  0.00000 #charge-128
###MS: 1010
###MSMS: 1012
BEGIN IONS
TITLE=Cmpd 311, AutoMSn(437.7543), 17.1 min
RTINSECONDS=1027.03
SCANS=MS: 1010 MSMS: 1012
PEPMASS=437.75433	24708
CHARGE=2+
327.19708	149	
330.18955	256	
343.17360	172	
348.18436	2617	1+
358.18704	239	
362.19972	168	
368.20916	286	1+
385.21743	152	
396.20732	258	1+
398.16860	237	
401.27372	367	
411.23357	180	
413.24098	317	1+
430.21956	152	
434.24330	242	1+
436.26391	490	1+
438.25504	802	1+
443.24976	575	1+
446.24634	128	
451.23843	124	
454.22619	149	
461.27135	3525	1+
468.42773	560	
471.25153	592	1+
475.50448	152	
483.28159	237	1+
496.26332	330	1+
510.25842	317	1+
513.27908	299	1+
523.26396	230	1+
532.30888	185	
540.27631	361	1+
543.31510	538	1+
557.31288	252	
558.28652	1165	1+
573.30850	132	
575.31232	4697	1+
586.27867	405	
597.41812	156	
630.35441	241	1+
644.39848	139	
656.39963	165	
657.36863	571	1+
671.36935	437	1+
674.37969	6053	1+
681.01584	128	
712.44034	223	
787.45625	143	
END IONS

###FS:    #m/z: 671.27845 #charge   3
###MaxRes:#m/z:  0.00000 #charge-128
###MS: 1010
###MSMS: 1013
BEGIN IONS
TITLE=Cmpd 312, AutoMSn(671.2785), 17.1 min
RTINSECONDS=1027.54
SCANS=MS: 1010 MSMS: 1013
PEPMASS=671.27845	30007
CHARGE=3+
335.15112	298	
361.11456	126	
362.68620	124	
385.64520	151	
394.15622	329	
408.19916	166	
463.20364	555	
483.68804	127	
493.72353	127	
500.21789	217	1+
506.19221	548	1+
534.70219	589	1+
566.29196	119	
577.31383	138	
578.23268	1411	1+
584.32668	149	
600.23659	124	
601.23915	396	
634.35239	128	
635.24231	127	
666.36049	352	1+
668.83252	1012	1+
672.36133	223	
674.29998	226	1+
720.24434	298	1+
730.27825	669	1+
738.26246	3031	1+
738.29749	481	1+
744.33437	310	1+
747.32320	921	
769.31097	118	
787.29754	1044	1+
815.36334	229	
882.27121	131	
890.83541	149	
898.30656	6608	1+
899.86265	490	1+
983.45274	124	
1001.42761	859	1+
1059.41388	373	1+
1068.41145	565	1+
1081.30228	176	
1114.51717	178	
1338.66935	1069	1+
END IONS

###FS:    #m/z: 437.75290 #charge   2
###MaxRes:#m/z:  0.00000 #charge-128
###MS: 1014
###MSMS: 1015
BEGIN IONS
TITLE=Cmpd 313, AutoMSn(437.7529), 17.2 min
RTINSECONDS=1030.57
SCANS=MS: 1014 MSMS: 1015
PEPMASS=437.75290	57114
CHARGE=2+
327.19488	358	
330.17642	371	
339.20269	199	
342.17514	449	1+
348.18559	5418	1+
354.44221	221	
358.17059	280	
384.20854	578	1+
396.22104	409	
400.17619	186	
401.28286	296	
412.18076	196	
424.22426	345	1+
426.24065	367	
428.21552	568	1+
435.24331	496	1+
438.25601	686	1+
443.25447	679	1+
461.27024	5293	1+
468.42784	585	
471.25527	849	1+
497.26454	229	
503.26148	224	
510.26492	422	1+
522.26530	357	1+
532.30678	240	
540.27263	628	1+
543.30717	697	1+
546.27814	202	
557.32292	290	
558.29032	2269	1+
568.27224	236	
571.31941	234	
575.31557	8804	1+
586.28419	1017	1+
597.40423	215	
656.37482	200	
657.35342	837	1+
671.38825	223	
672.36569	518	1+
674.38213	10133	1+
679.96279	246	
685.35555	203	
712.43459	275	
787.45053	255	
END IONS

###FS:    #m/z: 492.59138 #charge   3
###MaxRes:#m/z:  0.00000 #charge-128
###MS: 1014
###MSMS: 1016
BEGIN IONS
TITLE=Cmpd 314, AutoMSn(492.5914), 17.2 min
RTINSECONDS=1031.07
SCANS=MS: 1014 MSMS: 1016
PEPMASS=492.59138	48473
CHARGE=3+
384.24209	233	
401.28582	4574	1+
415.67653	767	1+
416.18068	1621	1+
434.68660	276	
454.57794	443	
457.58084	925	1+
457.91335	362	
458.23918	687	
469.24628	351	1+
471.24716	551	1+
472.72015	494	
474.21821	509	1+
484.25489	287	1+
486.58101	876	1+
486.91396	1570	1+
487.25801	1647	1+
488.12045	504	
489.92536	247	
490.26715	1149	1+
490.59303	876	
490.92555	1271	1+
492.25995	845	
492.59153	6142	1+
492.92458	4751	1+
493.25747	3749	1+
500.24040	449	
500.74069	264	
502.28887	641	
514.27321	525	1+
524.25485	306	
530.31077	303	
532.32554	7993	1+
540.06899	355	
541.01216	1479	
541.21588	487	
570.19894	345	1+
584.27554	308	1+
595.29219	236	
602.28017	542	1+
637.32122	339	
645.40471	2157	1+
655.80242	232	
685.86338	481	
699.31336	402	1+
715.33358	917	1+
717.30655	799	1+
727.28964	281	1+
737.32263	272	
760.44125	1167	1+
784.36620	286	1+
796.30490	871	1+
812.34719	1180	1+
814.32470	2109	1+
829.41571	300	1+
831.35700	723	1+
832.34492	1048	1+
888.52498	448	1+
888.52708	283	
896.45973	342	1+
898.42874	814	1+
910.37522	377	1+
916.43525	1663	1+
927.40216	855	1+
945.43137	691	1+
963.46181	504	1+
1003.56121	285	
1131.65505	1462	1+
1242.62805	525	1+
1246.68787	2853	1+
1361.70765	2112	1+
1371.69048	1389	1+
END IONS

###FS:    #m/z: 416.24806 #charge   2
###MaxRes:#m/z:  0.00000 #charge-128
###MS: 1014
###MSMS: 1017
BEGIN IONS
TITLE=Cmpd 315, AutoMSn(416.2481), 17.2 min
RTINSECONDS=1031.57
SCANS=MS: 1014 MSMS: 1017
PEPMASS=416.24806	24249
CHARGE=2+
338.14154	149	
339.19906	164	
340.17720	385	1+
344.18929	242	
358.20356	238	
362.20093	1382	1+
364.46346	429	
368.18735	168	
371.19978	341	1+
375.24515	140	
386.20371	222	
395.78034	342	
397.25369	144	
401.29574	429	
416.21567	206	
418.24106	176	
420.26335	215	1+
427.21641	248	1+
427.96913	364	
438.17637	411	1+
440.25436	337	
446.27234	180	
454.23860	402	1+
457.25767	773	1+
467.26335	345	
472.27982	321	1+
475.28058	905	1+
479.49151	248	
490.26631	225	1+
493.28229	152	
496.27243	456	1+
503.27854	264	1+
514.29103	317	
532.30801	4248	1+
538.30821	178	
543.31892	224	1+
554.28633	214	1+
604.36390	159	
613.35931	211	
629.37177	171	
631.37693	3759	1+
639.75489	1131	1+
726.32782	156	
827.43348	286	1+
END IONS

###FS:    #m/z: 437.75389 #charge   2
###MaxRes:#m/z:  0.00000 #charge-128
###MS: 1018
###MSMS: 1019
BEGIN IONS
TITLE=Cmpd 316, AutoMSn(437.7539), 17.2 min
RTINSECONDS=1034.6
SCANS=MS: 1018 MSMS: 1019
PEPMASS=437.75389	86334
CHARGE=2+
315.18051	230	
327.18894	504	1+
330.16998	497	
342.17620	278	
348.18740	6389	1+
384.21539	211	
387.20250	244	
394.17146	260	
396.22149	420	
401.27869	481	
411.24949	265	
412.19767	299	
414.23654	313	
419.24507	415	1+
420.77091	223	
426.24345	218	
433.02888	242	
434.26771	292	
436.26636	264	
438.23062	269	
440.24381	597	1+
442.24119	1128	1+
459.25241	300	
461.27059	7494	1+
468.42267	497	
471.25512	812	1+
523.25281	341	
528.29183	229	
540.27658	1096	1+
543.32675	448	
558.28924	2063	1+
568.26840	319	
573.30652	240	
575.31254	10996	1+
586.28866	1254	1+
597.41913	295	
656.36462	1081	1+
672.36911	658	1+
674.38043	13989	1+
712.42933	498	1+
END IONS

###FS:    #m/z: 492.59078 #charge   3
###MaxRes:#m/z:  0.00000 #charge-128
###MS: 1018
###MSMS: 1020
BEGIN IONS
TITLE=Cmpd 317, AutoMSn(492.5908), 17.3 min
RTINSECONDS=1035.1
SCANS=MS: 1018 MSMS: 1020
PEPMASS=492.59078	50902
CHARGE=3+
323.13252	227	
350.15661	205	
385.19354	265	1+
399.26888	239	
401.28388	3939	1+
415.68587	639	1+
416.56887	286	
454.57370	443	1+
454.92106	200	
456.19484	447	1+
457.57854	313	
457.91740	452	
458.22465	780	1+
464.20496	517	
469.25371	372	1+
472.71790	667	1+
474.20334	188	
475.24657	390	1+
479.23358	215	1+
480.90898	221	
481.23648	464	1+
481.69275	272	1+
486.91447	1046	1+
487.24563	1342	1+
490.28131	779	1+
490.60395	564	1+
490.74652	186	
490.92961	695	1+
492.59202	4526	1+
492.92312	1905	1+
493.26552	2294	1+
500.25083	182	
500.74126	271	
502.29079	308	
520.76118	216	1+
524.24793	180	
530.31015	325	
532.32451	6129	1+
540.02214	294	1+
542.30104	274	1+
572.28249	203	1+
574.13746	200	
581.28436	222	1+
588.23863	438	1+
602.28201	355	
615.32674	183	
623.84999	1574	1+
624.34255	574	
637.33266	302	1+
645.40974	1608	1+
672.34252	174	
681.33641	1348	1+
681.84924	386	
685.85153	713	1+
686.36420	492	
699.29832	443	1+
716.31319	829	1+
760.43173	1195	1+
769.92492	180	
796.30861	257	1+
797.30173	302	1+
812.36068	303	1+
814.32673	2092	1+
831.35374	2649	1+
869.40370	297	1+
881.41041	373	1+
888.51367	771	1+
895.46824	401	1+
899.44645	699	1+
910.37912	641	1+
916.43827	1807	1+
927.40618	304	
945.45239	480	1+
970.52903	267	1+
974.42641	404	1+
975.23824	727	1+
982.50935	820	1+
985.84870	430	1+
986.52771	613	1+
1075.49194	368	1+
1131.66047	851	1+
END IONS

###FS:    #m/z: 404.47530 #charge   2
###MaxRes:#m/z:  0.00000 #charge-128
###MS: 1018
###MSMS: 1021
BEGIN IONS
TITLE=Cmpd 318, AutoMSn(404.4753), 17.3 min
RTINSECONDS=1035.6
SCANS=MS: 1018 MSMS: 1021
PEPMASS=404.47530	25574
CHARGE=2+
326.20718	147	
353.19263	457	1+
358.17989	231	1+
368.18934	222	1+
371.21003	402	
386.22741	629	1+
390.20216	410	1+
395.78668	173	
401.27272	337	
402.24618	681	1+
404.25027	776	1+
406.25123	686	1+
408.25125	562	1+
412.95806	452	
415.02748	132	
429.20027	140	
439.27969	149	
443.26084	138	
446.26242	828	1+
449.26975	240	
454.27048	147	
468.27366	553	1+
472.23811	139	
482.22670	254	
491.58640	188	
497.28042	312	
501.25223	237	1+
506.27122	151	
512.29668	293	1+
518.26879	315	
520.86001	156	
522.81065	200	
523.27730	230	1+
525.29967	352	1+
532.32864	148	
538.30198	390	1+
541.30566	942	1+
543.32521	1934	1+
546.24303	614	
549.09284	138	
550.01907	593	1+
554.30190	387	1+
560.30626	614	1+
571.32961	223	
610.34078	381	1+
665.34385	311	1+
670.37506	149	
688.37827	873	1+
799.41411	217	
799.43320	368	1+
END IONS

###FS:    #m/z: 421.49482 #charge   2
###MaxRes:#m/z:  0.00000 #charge-128
###MS: 1022
###MSMS: 1023
BEGIN IONS
TITLE=Cmpd 319, AutoMSn(421.4948), 17.3 min
RTINSECONDS=1038.62
SCANS=MS: 1022 MSMS: 1023
PEPMASS=421.49482	115583
CHARGE=2+
325.21878	1114	
341.17941	1387	
368.22770	1736	
385.25238	6632	1+
454.27121	1522	
470.26743	1496	
472.28686	66708	1+
543.32531	1914	
569.33788	1048	
571.35531	28228	1+
628.37233	2515	
654.39112	1349	
670.38839	2506	
672.40274	47847	1+
682.38897	4422	1+
725.43027	10993	1+
741.42512	1306	
743.43939	26691	1+
END IONS

###FS:    #m/z: 412.75276 #charge   2
###MaxRes:#m/z:  0.00000 #charge-128
###MS: 1022
###MSMS: 1024
BEGIN IONS
TITLE=Cmpd 320, AutoMSn(412.7528), 17.3 min
RTINSECONDS=1039.12
SCANS=MS: 1022 MSMS: 1024
PEPMASS=412.75276	46187
CHARGE=2+
339.17491	429	1+
347.15540	159	
359.16136	147	
362.20784	392	
365.21829	246	1+
368.20141	124	
369.53506	281	
381.19521	206	
390.22419	146	
392.24128	116	
394.22809	284	1+
401.29897	187	
408.25163	301	1+
410.23971	525	1+
413.24169	192	
414.24422	523	1+
416.27918	284	
417.22289	146	
441.24908	169	
444.23949	140	
446.27208	234	
453.27125	171	
467.27955	220	1+
472.27993	879	1+
475.28759	208	
484.29411	289	
491.27831	209	
497.25789	157	
514.28958	155	
532.30792	1422	1+
543.32601	219	
571.34014	185	
604.34966	271	1+
631.37947	1169	1+
645.41494	118	
672.39639	410	1+
687.41191	271	1+
717.45053	274	
725.40360	249	1+
END IONS

###FS:    #m/z: 672.39929 #charge   1
###MaxRes:#m/z:  0.00000 #charge-128
###MS: 1022
###MSMS: 1025
BEGIN IONS
TITLE=Cmpd 321, AutoMSn(672.3993), 17.3 min
RTINSECONDS=1039.62
SCANS=MS: 1022 MSMS: 1025
PEPMASS=672.39929	24459
CHARGE=1+
371.19634	108	
376.60401	112	
426.26233	101	
453.20986	115	
463.21802	250	
472.30665	103	
530.19524	110	
548.26122	117	
558.22856	101	
578.22345	125	
655.25051	103	
672.40574	109	
END IONS

###FS:    #m/z: 421.76044 #charge   2
###MaxRes:#m/z:  0.00000 #charge-128
###MS: 1026
###MSMS: 1027
BEGIN IONS
TITLE=Cmpd 322, AutoMSn(421.7604), 17.4 min
RTINSECONDS=1042.64
SCANS=MS: 1026 MSMS: 1027
PEPMASS=421.76044	719205
CHARGE=2+
341.18205	7761	
368.22819	8845	
383.23005	5773	
385.25396	24796	
454.27098	8019	
470.27174	8147	
472.28733	342217	1+
571.35545	146630	1+
628.37770	13843	
654.39355	9504	
670.38827	8246	
672.40351	255768	1+
682.38914	22497	1+
725.42993	58040	1+
741.42404	5480	
743.44009	146374	1+
END IONS

###FS:    #m/z: 412.75411 #charge   2
###MaxRes:#m/z:  0.00000 #charge-128
###MS: 1026
###MSMS: 1028
BEGIN IONS
TITLE=Cmpd 323, AutoMSn(412.7541), 17.4 min
RTINSECONDS=1043.14
SCANS=MS: 1026 MSMS: 1028
PEPMASS=412.75411	312813
CHARGE=2+
311.17641	140	
328.18714	241	
340.19195	268	
357.21897	219	1+
362.21179	674	1+
371.21912	284	1+
383.21063	193	
389.73025	474	
394.22203	543	1+
401.28177	273	
403.23850	122	
408.24015	854	1+
414.22862	346	1+
418.77277	136	
432.25350	839	
440.24961	319	1+
457.27689	248	1+
469.26942	256	1+
472.28579	2261	1+
476.80107	121	
479.49275	249	
479.57324	152	
491.28542	254	
532.31061	940	1+
543.31311	154	
545.32488	293	1+
571.35346	707	1+
582.31383	185	
587.35413	123	
604.36464	213	
613.34018	125	
626.37198	136	
631.37187	287	
632.36793	2779	1+
639.75725	349	1+
654.37134	155	
670.37091	130	
672.40047	896	1+
681.01994	192	
717.44541	153	
743.44201	137	
END IONS

###FS:    #m/z: 672.40311 #charge   1
###MaxRes:#m/z:  0.00000 #charge-128
###MS: 1026
###MSMS: 1029
BEGIN IONS
TITLE=Cmpd 324, AutoMSn(672.4031), 17.4 min
RTINSECONDS=1043.64
SCANS=MS: 1026 MSMS: 1029
PEPMASS=672.40311	154804
CHARGE=1+
343.16185	109	
364.17291	110	
370.16614	132	
432.70890	137	
463.20999	177	
472.27839	119	
655.29147	131	
669.36495	235	1+
672.39618	654	1+
END IONS

###FS:    #m/z: 421.76282 #charge   2
###MaxRes:#m/z:  0.00000 #charge-128
###MS: 1030
###MSMS: 1031
BEGIN IONS
TITLE=Cmpd 325, AutoMSn(421.7628), 17.4 min
RTINSECONDS=1046.66
SCANS=MS: 1030 MSMS: 1031
PEPMASS=421.76282	1175935
CHARGE=2+
341.18115	13752	
368.22810	16720	
385.25411	45485	
454.27090	15640	
470.27038	12626	
472.28701	660481	1+
571.35541	283024	1+
628.37665	27554	
654.39165	17192	
670.38698	15350	
672.40314	520053	1+
682.38732	47808	1+
725.42931	121459	1+
743.43905	293590	1+
END IONS

###FS:    #m/z: 412.75465 #charge   2
###MaxRes:#m/z:  0.00000 #charge-128
###MS: 1030
###MSMS: 1032
BEGIN IONS
TITLE=Cmpd 326, AutoMSn(412.7547), 17.5 min
RTINSECONDS=1047.16
SCANS=MS: 1030 MSMS: 1032
PEPMASS=412.75465	661021
CHARGE=2+
340.18071	505	1+
345.22973	422	
362.22360	238	
368.21253	529	1+
374.63670	376	
385.24790	410	
393.23178	335	1+
396.24311	180	
408.23503	903	1+
412.25233	270	
414.23659	934	1+
432.25842	2996	1+
440.25749	670	1+
454.25968	328	1+
470.27665	191	
472.28705	3733	1+
475.50640	285	
484.30918	222	
491.27006	200	
532.30788	306	
538.31233	212	
543.32170	310	
545.33823	1261	1+
571.35463	1226	1+
597.32967	196	
602.37765	219	
614.35711	709	1+
630.36201	558	1+
632.37211	9097	1+
638.73266	170	
640.77188	700	
642.35668	170	
654.39830	283	
658.38641	163	
671.39076	195	
672.40748	1379	1+
681.02635	277	
682.38230	159	
725.42349	350	
743.43676	190	
END IONS

###FS:    #m/z: 842.50772 #charge   1
###MaxRes:#m/z:  0.00000 #charge-128
###MS: 1030
###MSMS: 1033
BEGIN IONS
TITLE=Cmpd 327, AutoMSn(842.5077), 17.5 min
RTINSECONDS=1047.67
SCANS=MS: 1030 MSMS: 1033
PEPMASS=842.50772	378509
CHARGE=1+
840.49171	19149	1+
842.50826	426144	1+
END IONS

###FS:    #m/z: 842.50807 #charge   1
###MaxRes:#m/z:  0.00000 #charge-128
###MS: 1034
###MSMS: 1035
BEGIN IONS
TITLE=Cmpd 328, AutoMSn(842.5081), 17.5 min
RTINSECONDS=1050.69
SCANS=MS: 1034 MSMS: 1035
PEPMASS=842.50807	481065
CHARGE=1+
840.49186	20251	1+
842.50847	431607	1+
END IONS

###FS:    #m/z: 672.40307 #charge   1
###MaxRes:#m/z:  0.00000 #charge-128
###MS: 1034
###MSMS: 1036
BEGIN IONS
TITLE=Cmpd 329, AutoMSn(672.4031), 17.5 min
RTINSECONDS=1051.19
SCANS=MS: 1034 MSMS: 1036
PEPMASS=672.40307	387540
CHARGE=1+
370.17812	121	
400.17466	113	
405.19993	100	
422.68370	176	
472.28898	170	
489.18743	104	
535.27963	132	
578.25117	103	
581.33665	109	
612.34128	190	
671.38169	108	
672.39747	601	1+
END IONS

###FS:    #m/z: 472.28666 #charge   1
###MaxRes:#m/z:  0.00000 #charge-128
###MS: 1034
###MSMS: 1037
BEGIN IONS
TITLE=Cmpd 330, AutoMSn(472.2867), 17.5 min
RTINSECONDS=1051.69
SCANS=MS: 1034 MSMS: 1037
PEPMASS=472.28666	254873
CHARGE=1+
361.16480	135	
367.15546	111	
400.20820	103	
455.19253	101	
468.25418	171	
472.28342	435	1+
END IONS

###FS:    #m/z: 842.50782 #charge   1
###MaxRes:#m/z:  0.00000 #charge-128
###MS: 1038
###MSMS: 1039
BEGIN IONS
TITLE=Cmpd 331, AutoMSn(842.5078), 17.6 min
RTINSECONDS=1054.72
SCANS=MS: 1038 MSMS: 1039
PEPMASS=842.50782	397149
CHARGE=1+
840.49200	13212	1+
842.50829	286108	1+
END IONS

###FS:    #m/z: 672.40343 #charge   1
###MaxRes:#m/z:  0.00000 #charge-128
###MS: 1038
###MSMS: 1040
BEGIN IONS
TITLE=Cmpd 332, AutoMSn(672.4034), 17.6 min
RTINSECONDS=1055.22
SCANS=MS: 1038 MSMS: 1040
PEPMASS=672.40343	336763
CHARGE=1+
369.19905	112	
387.19864	108	
434.22315	106	
472.29808	133	
551.29223	114	
571.29689	103	
671.39124	116	
672.40331	388	
END IONS

###FS:    #m/z: 472.28675 #charge   1
###MaxRes:#m/z:  0.00000 #charge-128
###MS: 1038
###MSMS: 1041
BEGIN IONS
TITLE=Cmpd 333, AutoMSn(472.2867), 17.6 min
RTINSECONDS=1055.72
SCANS=MS: 1038 MSMS: 1041
PEPMASS=472.28675	218230
CHARGE=1+
325.13626	123	
341.18501	106	
369.17561	166	
407.21693	101	
472.27844	430	1+
END IONS

###FS:    #m/z: 523.95104 #charge   3
###MaxRes:#m/z:  0.00000 #charge-128
###MS: 1042
###MSMS: 1043
BEGIN IONS
TITLE=Cmpd 334, AutoMSn(523.9510), 17.6 min
RTINSECONDS=1058.75
SCANS=MS: 1042 MSMS: 1043
PEPMASS=523.95104	110386
CHARGE=3+
381.15097	1950	
438.76674	2273	
460.21933	987	
480.22085	6501	1+
487.53917	1069	
496.27723	1706	
501.93361	992	
502.27891	4620	1+
502.61766	11556	1+
502.95217	6088	
517.94683	3887	1+
518.28760	4598	1+
518.61248	2832	1+
523.27925	5011	
523.61301	3492	
523.76126	1598	
523.95075	58058	1+
524.28393	46888	1+
524.61821	24340	1+
525.76296	1784	
545.81324	1101	
567.29125	2045	
567.78482	1005	
579.28854	3198	
595.34159	994	
599.28384	2389	
599.78724	1155	
633.39366	1185	
641.82695	1173	
659.86457	968	
684.42725	1076	
694.31521	4885	1+
748.42527	4560	1+
937.44221	4759	1+
1310.64655	5575	1+
1432.77296	6692	1+
END IONS

###FS:    #m/z: 672.40270 #charge   1
###MaxRes:#m/z:  0.00000 #charge-128
###MS: 1042
###MSMS: 1044
BEGIN IONS
TITLE=Cmpd 335, AutoMSn(672.4027), 17.7 min
RTINSECONDS=1059.26
SCANS=MS: 1042 MSMS: 1044
PEPMASS=672.40270	232368
CHARGE=1+
557.29516	102	
672.40023	246	
END IONS

###FS:    #m/z: 472.28612 #charge   1
###MaxRes:#m/z:  0.00000 #charge-128
###MS: 1042
###MSMS: 1045
BEGIN IONS
TITLE=Cmpd 336, AutoMSn(472.2861), 17.7 min
RTINSECONDS=1059.76
SCANS=MS: 1042 MSMS: 1045
PEPMASS=472.28612	152945
CHARGE=1+
323.17316	142	
370.20311	120	
398.24158	118	
433.22029	108	
468.29650	117	
472.27238	333	1+
END IONS

###FS:    #m/z: 523.95090 #charge   3
###MaxRes:#m/z:  0.00000 #charge-128
###MS: 1046
###MSMS: 1047
BEGIN IONS
TITLE=Cmpd 337, AutoMSn(523.9509), 17.7 min
RTINSECONDS=1062.8
SCANS=MS: 1046 MSMS: 1047
PEPMASS=523.95090	99617
CHARGE=3+
363.14350	866	
381.15218	1721	
480.21975	4790	1+
496.28141	884	
501.94620	6526	1+
502.27880	3355	1+
502.61549	7188	1+
517.94560	2843	1+
518.28607	3299	1+
518.61592	1597	1+
522.28741	995	
523.27902	4240	
523.61410	2890	
523.75885	2347	
523.95052	44425	1+
524.28357	32621	1+
524.62006	18311	
525.76195	1463	
545.81167	1012	
567.28311	1526	
567.78670	1045	
579.28904	3137	1+
595.33868	739	
599.28169	1701	
599.78877	1103	
633.39630	1001	
641.82489	764	
642.33001	835	
655.82229	1889	
656.32757	1539	
684.42636	918	
684.88319	885	
694.31254	3779	1+
748.42261	3803	1+
876.51976	2291	1+
937.44261	4292	1+
1432.77382	5200	1+
END IONS

###FS:    #m/z: 571.35066 #charge   1
###MaxRes:#m/z:  0.00000 #charge-128
###MS: 1046
###MSMS: 1048
BEGIN IONS
TITLE=Cmpd 338, AutoMSn(571.3507), 17.7 min
RTINSECONDS=1063.3
SCANS=MS: 1046 MSMS: 1048
PEPMASS=571.35066	27291
CHARGE=1+
321.17375	676	1+
353.20910	197	
354.16862	153	
357.18315	220	1+
359.19988	350	
364.16623	385	1+
369.19199	505	1+
381.16550	249	1+
385.22666	248	1+
387.20235	1066	1+
390.23536	158	
393.76101	422	
393.92124	172	
395.79399	213	
405.21209	912	1+
422.26225	158	
433.74652	162	
434.26049	613	
436.25944	183	
447.18382	273	1+
454.26428	177	
455.17332	919	1+
462.27547	536	
464.20057	586	1+
473.22388	226	
477.24287	172	
485.25421	237	1+
489.25662	149	
505.80402	219	
506.27662	578	1+
508.77109	412	
511.28779	184	
514.22434	248	1+
525.24926	236	1+
534.27329	627	1+
537.25875	156	
540.27380	235	
543.32545	425	1+
546.26678	473	1+
549.30610	151	
552.27427	232	
553.27989	755	1+
555.77410	350	
557.23557	257	
560.28771	402	1+
567.25462	249	1+
571.29375	488	1+
END IONS

###FS:    #m/z: 792.84717 #charge-128
###MaxRes:#m/z:  0.00000 #charge-128
###MS: 1046
###MSMS: 1049
BEGIN IONS
TITLE=Cmpd 339, AutoMSn(792.8472), 17.7 min
RTINSECONDS=1063.8
SCANS=MS: 1046 MSMS: 1049
PEPMASS=792.84717	29786

312.17730	133	
404.20415	108	
441.21586	141	
536.24429	171	
555.26427	364	
623.26564	109	
647.29280	309	1+
650.78235	126	
656.28293	152	
663.29066	129	
663.76160	147	
668.34633	106	
678.27441	110	
681.25627	108	
684.77967	745	
685.28298	313	
692.29828	261	
747.31829	105	
765.79781	322	
767.45043	132	
782.38525	202	
784.84242	125	
790.39956	246	1+
798.94078	149	
802.76839	104	
942.43830	225	1+
1071.46324	207	
1300.54683	186	
1510.64464	2152	1+
1513.63731	593	1+
1584.69447	1563	1+
END IONS

###FS:    #m/z: 573.28940 #charge   2
###MaxRes:#m/z:  0.00000 #charge-128
###MS: 1050
###MSMS: 1051
BEGIN IONS
TITLE=Cmpd 340, AutoMSn(573.2894), 17.8 min
RTINSECONDS=1066.83
SCANS=MS: 1050 MSMS: 1051
PEPMASS=573.28940	38605
CHARGE=2+
321.17481	879	1+
354.18379	231	1+
359.19409	331	
361.15466	288	1+
369.18875	452	
372.20970	225	
387.20096	1251	1+
393.76326	362	
403.17036	233	1+
405.21468	966	1+
421.20235	356	1+
427.96738	164	
428.18261	267	1+
434.25433	787	1+
441.22286	156	
450.68766	204	1+
451.22242	329	1+
455.18701	756	1+
462.27603	246	
464.19242	409	1+
473.22755	571	1+
477.24547	253	
486.23215	151	
489.22858	212	
495.21731	364	1+
497.16351	158	
501.23362	260	1+
506.26850	270	
509.27743	672	1+
514.23615	242	
529.22799	203	
534.25949	394	1+
543.32211	446	1+
546.25439	450	1+
552.28513	177	
553.29683	467	1+
555.77983	150	
556.28008	149	
560.10236	257	
560.27976	229	
567.27959	750	1+
571.30867	589	1+
573.28488	3238	1+
575.77212	147	
594.28816	2536	1+
624.22637	1184	1+
627.28247	187	
632.33590	259	1+
654.32173	230	1+
661.40257	160	
668.86340	178	
695.32351	148	
736.25942	213	1+
741.35927	3562	1+
754.32324	245	1+
769.41209	248	1+
781.39782	236	1+
794.32257	748	1+
806.38478	433	1+
810.40569	310	1+
854.37833	274	1+
882.50461	1094	1+
888.42805	5111	1+
902.43234	261	1+
923.36836	147	
1015.51768	1864	1+
1127.56117	4478	1+
END IONS

###FS:    #m/z: 523.94999 #charge   3
###MaxRes:#m/z:  0.00000 #charge-128
###MS: 1050
###MSMS: 1052
BEGIN IONS
TITLE=Cmpd 341, AutoMSn(523.9500), 17.8 min
RTINSECONDS=1067.33
SCANS=MS: 1050 MSMS: 1052
PEPMASS=523.94999	67782
CHARGE=3+
373.27849	367	
381.15458	793	
386.21356	699	
388.18616	457	
452.22528	429	
480.21826	2949	1+
501.26469	863	1+
501.95352	365	
502.61811	2488	1+
502.95003	2624	
503.28116	1705	1+
511.76957	558	
517.95052	1168	1+
518.28140	3032	1+
518.61638	1414	1+
522.26742	515	
523.28025	1884	
523.62181	993	
523.75970	3978	
523.95116	20075	1+
524.28128	17461	1+
524.61816	8851	1+
527.94368	354	
545.81528	367	
546.25076	1213	
567.28598	847	
567.78868	377	
579.28795	1780	1+
595.34046	398	
599.27900	624	
599.78733	664	
623.82404	402	
633.38289	601	
694.31452	1932	1+
694.90019	400	
712.36743	454	
748.42185	1586	1+
876.52178	1148	1+
937.44567	2434	1+
991.54434	1497	1+
991.54949	542	
1050.52100	2148	1+
1310.64552	2372	1+
1317.68766	1334	1+
1432.77724	2750	1+
END IONS

###FS:    #m/z: 532.95379 #charge   3
###MaxRes:#m/z:  0.00000 #charge-128
###MS: 1050
###MSMS: 1053
BEGIN IONS
TITLE=Cmpd 342, AutoMSn(532.9538), 17.8 min
RTINSECONDS=1067.83
SCANS=MS: 1050 MSMS: 1053
PEPMASS=532.95379	13722
CHARGE=3+
358.15954	291	1+
363.13369	192	
381.14802	571	1+
433.22619	251	1+
441.21064	237	1+
444.25408	254	1+
449.25653	402	
452.24896	749	1+
461.72780	190	
471.22189	314	1+
480.21948	1289	1+
496.94453	692	1+
497.61991	267	
498.28199	286	
502.94769	427	
503.29339	498	1+
504.62677	287	
508.91562	173	
510.27124	793	1+
512.61628	256	1+
514.28772	294	1+
516.26009	480	1+
522.27987	189	
522.61068	499	1+
522.93217	739	1+
524.75366	383	1+
526.26169	408	1+
526.61494	558	1+
527.93823	456	1+
528.28363	473	
529.28664	1653	1+
529.61882	384	
529.94607	257	
531.61006	984	1+
531.75101	1243	1+
531.95545	460	
532.27976	1214	
532.95534	6720	1+
533.28620	5756	1+
533.62069	2882	1+
536.26807	1459	1+
547.33027	243	
555.26159	775	1+
559.30508	332	1+
579.27829	1037	1+
582.29347	178	
590.30874	358	
594.26853	332	1+
595.81641	248	1+
599.28606	180	
609.31451	303	1+
612.28361	438	1+
612.78037	235	
650.27890	494	1+
650.77241	752	
654.32573	403	1+
657.78113	293	1+
660.39836	641	1+
673.86098	254	
684.41898	269	1+
694.31743	1214	1+
713.32896	256	1+
726.38369	376	1+
730.39568	566	
758.45119	176	
775.44027	1092	1+
786.72621	212	
794.72820	268	
796.36643	285	1+
904.52309	251	1+
919.44516	404	1+
937.44156	1392	1+
981.49737	398	1+
989.43913	327	1+
993.54396	841	1+
1018.54451	626	1+
1337.64281	701	1+
1399.60519	579	1+
1461.76016	526	1+
END IONS

###FS:    #m/z: 573.28910 #charge   2
###MaxRes:#m/z:  0.00000 #charge-128
###MS: 1054
###MSMS: 1055
BEGIN IONS
TITLE=Cmpd 343, AutoMSn(573.2891), 17.8 min
RTINSECONDS=1070.85
SCANS=MS: 1054 MSMS: 1055
PEPMASS=573.28910	34088
CHARGE=2+
321.17668	784	1+
354.18612	340	
359.21306	255	
361.13436	190	
369.18505	422	
387.20000	827	1+
392.18520	239	1+
405.21495	1058	1+
409.22279	226	1+
413.20312	162	
417.19129	181	
421.19950	188	
434.25944	754	1+
436.25583	165	
440.24845	268	1+
449.20323	252	1+
451.19543	242	
455.19209	477	1+
462.27398	776	1+
472.26064	333	1+
474.23363	406	1+
490.24430	262	
500.25518	329	1+
505.80716	207	
506.24679	426	1+
508.76629	728	
509.26575	400	1+
513.25656	288	1+
525.26156	274	1+
534.27353	477	1+
537.27397	162	
543.32199	234	
546.25476	284	
546.76532	231	1+
548.31665	281	1+
551.29828	237	
553.27682	897	1+
560.30740	289	1+
568.28030	367	1+
571.31399	261	1+
572.78941	845	1+
573.28831	1318	
576.28876	666	1+
585.26200	170	
594.28757	2035	1+
624.22658	473	1+
632.34167	162	
661.40455	193	
694.31379	164	
696.32302	293	1+
727.32291	402	1+
731.41896	164	
741.36089	2872	1+
785.43092	211	1+
794.34118	271	
805.37047	292	1+
807.38784	277	
882.49923	1421	1+
888.42908	4425	1+
899.44020	315	
953.47135	286	1+
1127.55539	3386	1+
END IONS

###FS:    #m/z: 532.95367 #charge   3
###MaxRes:#m/z:  0.00000 #charge-128
###MS: 1054
###MSMS: 1056
BEGIN IONS
TITLE=Cmpd 344, AutoMSn(532.9537), 17.9 min
RTINSECONDS=1071.35
SCANS=MS: 1054 MSMS: 1056
PEPMASS=532.95367	21213
CHARGE=3+
373.28299	227	
381.14937	255	
469.23372	463	
472.24660	323	
480.21647	1326	1+
496.26457	717	1+
496.93492	735	1+
502.94997	372	
503.27882	370	
505.26334	359	1+
507.28770	241	
508.24721	732	1+
509.77911	273	
512.26457	559	1+
512.92868	326	1+
519.26963	701	1+
523.27554	482	1+
525.76409	383	
525.93610	397	1+
526.26894	575	1+
527.94505	512	1+
528.27535	808	1+
528.61983	851	1+
529.94718	405	
530.27795	752	1+
531.95613	342	
532.28517	1478	
532.62033	345	
532.95295	8718	1+
533.28616	7826	1+
533.62342	2869	
534.72899	218	
542.09506	404	
547.31269	515	1+
551.28614	654	1+
560.09631	386	
579.28567	923	1+
609.84312	253	
612.79160	423	
613.29038	310	1+
644.34463	372	1+
650.28213	309	
655.33394	258	
660.39731	649	1+
669.32773	418	
669.83543	419	1+
673.86833	295	
694.31321	1096	1+
700.31650	283	
775.43130	1087	1+
903.51767	1139	1+
903.53427	256	
919.43503	514	1+
938.43601	865	1+
990.48587	332	1+
1300.54738	1337	1+
1459.76834	1164	1+
END IONS

###FS:    #m/z: 435.75732 #charge   2
###MaxRes:#m/z:  0.00000 #charge-128
###MS: 1054
###MSMS: 1057
BEGIN IONS
TITLE=Cmpd 345, AutoMSn(435.7573), 17.9 min
RTINSECONDS=1071.85
SCANS=MS: 1054 MSMS: 1057
PEPMASS=435.75732	18808
CHARGE=2+
328.18385	240	1+
341.17834	308	1+
359.16611	280	1+
368.23025	150	
377.22277	500	1+
383.23462	158	
385.25723	164	
390.73503	293	1+
397.21998	247	1+
400.22282	207	
401.28590	453	
402.23188	230	1+
411.25973	271	
414.24419	224	
417.22495	214	1+
427.26198	246	1+
432.26918	569	1+
434.26216	498	1+
436.24603	1578	1+
443.25412	283	
446.22638	131	
454.27010	421	1+
458.23980	135	
461.24436	131	
466.26167	244	1+
470.26834	140	
472.28109	798	
480.26314	260	1+
482.26177	400	1+
498.26378	247	
500.27980	3086	1+
510.70362	189	
532.32596	137	
548.30100	122	
553.34341	954	1+
571.36342	177	
575.31869	301	1+
597.40116	207	
599.34755	1084	1+
652.36734	130	
654.38877	1652	1+
670.38620	129	
672.39200	762	1+
681.37560	242	1+
700.40013	1946	1+
707.41907	138	
710.37481	180	
712.44100	213	
725.41670	626	1+
741.41440	245	
743.44125	1527	1+
753.43305	312	1+
771.43261	1219	1+
864.50458	356	1+
END IONS

###FS:    #m/z: 532.95368 #charge   3
###MaxRes:#m/z:  0.00000 #charge-128
###MS: 1058
###MSMS: 1059
BEGIN IONS
TITLE=Cmpd 346, AutoMSn(532.9537), 17.9 min
RTINSECONDS=1074.88
SCANS=MS: 1058 MSMS: 1059
PEPMASS=532.95368	20409
CHARGE=3+
363.13765	204	
381.14771	574	1+
401.27322	247	
403.15219	334	1+
441.22324	248	1+
449.23927	313	
452.26005	788	1+
480.21883	1077	1+
494.60387	205	
496.94493	456	1+
497.26839	262	
497.60538	240	
502.94996	385	
503.27861	578	1+
507.24752	633	1+
509.78081	505	
510.26279	938	1+
513.25640	1088	1+
522.60103	282	1+
523.26282	396	
526.61258	220	
527.28043	379	
527.60722	430	1+
527.95553	420	1+
528.28220	1876	1+
529.62668	618	
529.94062	530	1+
530.76903	571	1+
531.61438	263	
531.95128	295	
532.27588	1073	
532.61926	3731	1+
532.95515	6946	1+
533.28632	7835	1+
538.27486	415	
546.31742	405	1+
551.29387	220	
555.26521	462	
558.31338	354	1+
579.29485	1059	1+
608.84463	247	
650.77308	378	
651.27370	486	
654.35025	456	1+
654.78588	533	1+
657.77961	284	
658.91518	545	1+
659.34121	234	
660.38624	690	1+
694.31762	310	
695.32741	532	1+
722.38986	219	
775.43270	824	1+
937.44001	960	1+
1050.52184	848	1+
1105.56267	566	1+
1224.58220	743	1+
1309.67542	560	1+
1337.63496	845	1+
1459.78444	826	1+
END IONS

###FS:    #m/z: 450.26735 #charge   2
###MaxRes:#m/z:  0.00000 #charge-128
###MS: 1058
###MSMS: 1060
BEGIN IONS
TITLE=Cmpd 347, AutoMSn(450.2673), 17.9 min
RTINSECONDS=1075.38
SCANS=MS: 1058 MSMS: 1060
PEPMASS=450.26735	15977
CHARGE=2+
341.17189	140	
359.16806	193	
368.21616	394	1+
373.22463	129	
385.25496	331	
390.23038	364	
401.27856	390	
411.26866	241	1+
430.26275	235	
432.28309	142	
434.23056	141	
435.23598	275	1+
446.24903	135	
448.26926	597	1+
450.25228	700	1+
452.26835	1336	1+
459.22571	165	
461.42548	160	
470.26954	297	1+
472.28661	2400	1+
478.27809	135	
479.48770	300	
482.24085	142	
488.27008	244	1+
512.29001	261	1+
532.31990	200	
542.27400	147	
571.35119	1753	1+
603.29520	167	
609.36709	137	
628.38246	429	1+
654.37804	485	1+
670.38186	416	1+
672.40394	6229	1+
681.02888	651	
681.27257	168	
682.36882	262	
725.43217	1059	1+
741.42237	307	1+
743.43391	4658	1+
752.55422	145	
754.54321	391	
755.44665	277	1+
765.80590	148	
END IONS

###FS:    #m/z: 435.75984 #charge   2
###MaxRes:#m/z:  0.00000 #charge-128
###MS: 1058
###MSMS: 1061
BEGIN IONS
TITLE=Cmpd 348, AutoMSn(435.7598), 17.9 min
RTINSECONDS=1075.88
SCANS=MS: 1058 MSMS: 1061
PEPMASS=435.75984	17144
CHARGE=2+
317.15412	137	
329.19470	131	
341.17375	141	
348.17711	263	
356.22876	198	
359.17783	129	
368.21193	278	1+
372.23841	128	
377.20584	178	
384.22858	256	1+
387.18601	166	
401.27901	593	1+
409.25352	198	
414.23600	169	
416.24127	440	1+
422.23209	160	
425.18904	187	
434.26053	646	1+
436.26257	645	1+
438.26178	806	1+
446.24761	312	
454.26516	554	1+
461.27021	354	1+
471.27945	132	
472.28231	936	1+
482.25806	201	
500.27739	1829	1+
508.23690	133	
532.33956	178	
541.30268	147	
543.32708	125	
553.34334	578	1+
571.35718	392	1+
575.29941	402	1+
597.39872	200	
599.34652	678	1+
654.38897	964	1+
672.39245	659	1+
682.39597	174	
700.39769	1822	1+
710.39189	229	1+
712.40259	229	
720.31730	240	
725.42591	485	1+
743.43645	2797	1+
753.43749	153	
771.43099	734	1+
863.50610	860	1+
END IONS

###FS:    #m/z: 450.26918 #charge   2
###MaxRes:#m/z:  0.00000 #charge-128
###MS: 1062
###MSMS: 1063
BEGIN IONS
TITLE=Cmpd 349, AutoMSn(450.2692), 18.0 min
RTINSECONDS=1078.91
SCANS=MS: 1062 MSMS: 1063
PEPMASS=450.26918	44945
CHARGE=2+
323.17778	173	
329.18289	281	
337.22459	174	
352.18186	167	
359.19698	216	
368.22480	405	
382.23329	612	1+
385.25254	386	
389.22896	183	
401.27446	389	
411.24207	208	
428.25473	211	
434.25263	196	
437.24907	172	
446.26059	475	1+
448.27344	590	1+
450.25744	681	1+
452.27627	627	
454.26494	448	1+
469.25273	380	1+
472.28504	4198	1+
475.50097	176	
479.49338	288	
513.29453	170	
528.31618	175	
532.32140	370	
569.33737	261	
571.35401	3490	1+
626.34150	186	
628.37228	601	1+
654.39013	499	1+
670.38685	518	1+
672.40321	11556	1+
681.05836	1094	1+
681.09769	291	
682.39232	323	
699.41191	187	
725.42570	1666	1+
743.43841	7685	1+
755.44117	549	1+
764.84729	177	
778.46331	1196	1+
781.48566	371	1+
END IONS

###FS:    #m/z: 435.76534 #charge   2
###MaxRes:#m/z:  0.00000 #charge-128
###MS: 1062
###MSMS: 1064
BEGIN IONS
TITLE=Cmpd 350, AutoMSn(435.7653), 18.0 min
RTINSECONDS=1079.41
SCANS=MS: 1062 MSMS: 1064
PEPMASS=435.76534	21152
CHARGE=2+
348.19586	222	
348.33115	149	
355.24534	143	
359.18977	280	
368.22105	199	
370.21048	164	
385.24945	638	1+
387.17630	140	
391.74566	692	
394.22587	250	1+
400.24552	284	1+
416.24706	251	1+
426.23172	222	1+
432.26375	910	1+
434.26245	745	1+
436.26209	1186	1+
440.24983	197	
441.10702	249	
441.17065	257	
443.23824	201	
454.26813	372	
472.28183	1300	1+
479.48396	144	
484.31385	194	
498.27475	224	1+
500.28326	1542	1+
541.31330	262	
553.34804	554	
571.35641	551	1+
575.30897	417	1+
586.26608	152	
599.35059	235	
654.39157	625	1+
656.38567	190	
672.40547	226	
673.39232	651	1+
682.39033	227	
698.40312	244	1+
700.39498	1598	1+
712.42436	167	
723.41572	141	
725.42972	617	1+
741.43192	211	
743.43928	3366	1+
771.43139	1166	1+
END IONS

###FS:    #m/z: 401.73300 #charge   2
###MaxRes:#m/z:  0.00000 #charge-128
###MS: 1062
###MSMS: 1065
BEGIN IONS
TITLE=Cmpd 351, AutoMSn(401.7330), 18.0 min
RTINSECONDS=1079.91
SCANS=MS: 1062 MSMS: 1065
PEPMASS=401.73300	12297
CHARGE=2+
328.22099	156	
339.18693	365	1+
342.20052	173	
345.15268	749	1+
350.14095	239	
359.14974	233	
363.13921	801	1+
367.21776	151	
381.14380	522	1+
383.22846	404	1+
386.22145	403	1+
392.18696	165	
395.78409	172	
398.26271	283	
400.23702	436	1+
402.24301	496	1+
404.25078	488	1+
406.23235	317	
412.97198	145	
413.19770	169	
425.24005	176	
431.20938	1302	1+
438.12303	441	
438.20874	333	
448.23329	2731	1+
455.31276	434	
458.22082	203	
465.34358	216	
470.28466	147	
480.23899	265	
521.27733	165	
541.33591	413	
543.29914	484	1+
546.25637	748	1+
549.09806	358	
561.31177	2654	1+
570.25574	956	1+
615.33654	149	
630.34938	182	
632.35358	8868	1+
640.77180	259	
731.42078	399	1+
777.42567	361	1+
END IONS

###FS:    #m/z: 450.26936 #charge   2
###MaxRes:#m/z:  0.00000 #charge-128
###MS: 1066
###MSMS: 1067
BEGIN IONS
TITLE=Cmpd 352, AutoMSn(450.2694), 18.0 min
RTINSECONDS=1082.94
SCANS=MS: 1066 MSMS: 1067
PEPMASS=450.26936	60936
CHARGE=2+
329.19461	243	
341.18378	459	
355.21488	313	
359.17874	246	
368.22069	809	1+
383.23072	277	
385.25206	607	
390.23405	402	
391.75160	334	
401.28526	552	
448.24870	984	1+
451.23475	338	
452.27610	683	1+
454.26637	420	
460.24958	228	
472.28499	5835	1+
528.32515	298	
532.31931	351	
569.33227	239	
571.35684	3729	1+
574.15542	248	
628.37734	562	
654.39230	533	
670.38665	742	1+
672.40293	15367	1+
681.02421	494	
682.37477	530	1+
683.14683	374	
725.43030	2435	1+
741.42996	402	
743.43979	10390	1+
754.53691	552	
755.43793	361	
END IONS

###FS:    #m/z: 401.73295 #charge   2
###MaxRes:#m/z:  0.00000 #charge-128
###MS: 1066
###MSMS: 1068
BEGIN IONS
TITLE=Cmpd 353, AutoMSn(401.7329), 18.1 min
RTINSECONDS=1083.44
SCANS=MS: 1066 MSMS: 1068
PEPMASS=401.73295	15869
CHARGE=2+
339.15724	173	
340.18535	461	1+
345.16065	804	
347.15746	189	
357.21138	209	
363.13892	246	
378.14118	194	
383.20737	149	
385.20675	177	
386.21726	478	
391.16206	393	1+
398.24897	295	
400.24605	284	
401.26057	249	
402.23807	870	1+
406.23433	207	
408.83255	206	
410.89454	280	
413.18327	282	1+
426.20581	181	
431.20329	1556	1+
438.12365	851	
444.21055	167	
448.23296	2512	1+
455.31080	344	
458.22484	185	
541.33872	534	1+
543.32262	210	
546.23665	606	1+
550.03593	364	
561.31463	2517	1+
570.25366	170	
630.34749	246	
632.35290	8871	1+
659.34572	171	
731.41337	407	1+
END IONS

###FS:    #m/z: 802.44336 #charge   1
###MaxRes:#m/z:  0.00000 #charge-128
###MS: 1066
###MSMS: 1069
BEGIN IONS
TITLE=Cmpd 354, AutoMSn(802.4434), 18.1 min
RTINSECONDS=1083.94
SCANS=MS: 1066 MSMS: 1069
PEPMASS=802.44336	10769
CHARGE=1+
361.67091	101	
365.21660	166	
402.19887	103	
452.25673	118	
456.23946	123	
470.25943	128	
515.26994	595	1+
539.26748	235	
561.29919	108	
602.30501	142	
705.37647	124	
711.43120	106	
764.30976	102	
802.45445	2716	1+
END IONS

###FS:    #m/z: 484.23847 #charge   3
###MaxRes:#m/z:  0.00000 #charge-128
###MS: 1070
###MSMS: 1071
BEGIN IONS
TITLE=Cmpd 355, AutoMSn(484.2385), 18.1 min
RTINSECONDS=1086.98
SCANS=MS: 1070 MSMS: 1071
PEPMASS=484.23847	21229
CHARGE=3+
335.14835	679	1+
337.14062	218	
364.46813	160	
372.69344	492	
381.18231	385	1+
400.22351	236	
401.28482	218	
413.19101	206	1+
419.19518	305	1+
430.15934	154	
441.24103	433	1+
444.24122	282	
446.20725	623	1+
448.23248	3313	1+
455.31614	447	
458.23728	298	1+
462.25608	159	
464.26006	575	1+
472.27019	287	1+
473.74949	188	
474.23938	287	
478.23568	238	
480.26175	326	
481.25490	1305	1+
484.04362	292	1+
484.24445	7171	1+
484.57395	3982	1+
484.90679	2417	1+
487.61183	153	
491.58661	584	
491.68429	316	
532.28561	275	
550.99517	245	
558.28708	333	1+
560.26505	1281	1+
576.30842	214	
633.34715	2335	1+
642.34972	194	
645.32471	318	1+
650.33184	169	
661.32226	369	1+
674.35636	293	
689.30743	1243	1+
745.37950	151	
762.39644	809	1+
762.39936	249	
765.20205	228	
790.34949	254	1+
818.34550	1212	1+
864.48833	273	1+
873.43027	518	1+
875.37731	340	1+
911.43345	352	1+
917.46068	315	1+
942.50831	324	1+
948.47666	641	1+
964.50539	660	1+
966.07969	296	1+
970.52977	703	1+
974.56852	407	1+
977.47946	539	1+
END IONS

###FS:    #m/z: 611.08523 #charge   2
###MaxRes:#m/z:  0.00000 #charge-128
###MS: 1070
###MSMS: 1072
BEGIN IONS
TITLE=Cmpd 356, AutoMSn(611.0852), 18.1 min
RTINSECONDS=1087.48
SCANS=MS: 1070 MSMS: 1072
PEPMASS=611.08523	19849
CHARGE=2+
360.15992	343	
373.27308	282	
416.20608	270	1+
421.19671	264	
430.77096	200	
440.21080	160	
453.23617	392	1+
464.21668	331	
466.24351	288	1+
468.26796	185	
473.23890	587	1+
479.69989	206	1+
488.25680	284	1+
496.24110	514	1+
500.23455	353	1+
504.31944	611	1+
504.73579	380	1+
509.24853	221	
509.79302	255	
522.59293	164	
526.27801	460	1+
536.77467	378	1+
540.28028	398	1+
557.29417	231	1+
570.30250	314	1+
581.30666	164	
581.80794	262	
587.34722	382	1+
591.31007	291	1+
594.28951	261	1+
598.33349	158	
604.31182	190	
609.33026	202	
610.31789	217	
611.31368	784	1+
615.35579	270	
617.39053	308	
652.33271	304	1+
661.31705	238	
661.82975	339	1+
674.36299	334	1+
684.37439	181	
728.05890	195	
732.42867	628	1+
747.37048	565	1+
772.52431	160	
781.86902	246	1+
848.42853	174	
902.48327	242	1+
920.44666	265	1+
930.46619	274	1+
948.50737	418	1+
965.47571	309	1+
974.48571	281	1+
975.55662	472	1+
1074.61619	155	
1075.63317	223	
1089.50808	577	1+
1107.53794	838	1+
END IONS

###FS:    #m/z: 489.26891 #charge   1
###MaxRes:#m/z:  0.00000 #charge-128
###MS: 1070
###MSMS: 1073
BEGIN IONS
TITLE=Cmpd 357, AutoMSn(489.2689), 18.1 min
RTINSECONDS=1087.98
SCANS=MS: 1070 MSMS: 1073
PEPMASS=489.26891	15506
CHARGE=1+
318.17327	162	
323.16268	217	
345.21830	156	
371.25201	129	
372.17322	552	1+
372.69162	665	1+
373.26675	140	
381.20276	324	1+
382.70723	222	1+
393.92071	126	
401.24093	126	
415.71728	150	
417.26733	130	
420.19071	270	1+
422.24333	340	
423.54976	149	
430.75840	298	
434.22744	259	1+
437.21380	235	
440.21944	170	
445.73046	233	1+
448.22399	1451	1+
451.54734	123	
453.90032	293	1+
456.19428	132	
457.25626	141	
461.57968	159	
469.25066	487	1+
472.24174	151	
472.73481	319	1+
473.25052	543	1+
475.89017	169	
476.23422	172	
478.23411	293	1+
480.23280	786	1+
484.57095	3217	1+
484.90670	2401	
485.25265	2963	1+
486.90479	125	
488.26524	1160	1+
488.69087	120	
488.89915	273	1+
489.05982	133	
END IONS

###FS:    #m/z: 484.23760 #charge   3
###MaxRes:#m/z:  0.00000 #charge-128
###MS: 1074
###MSMS: 1075
BEGIN IONS
TITLE=Cmpd 358, AutoMSn(484.2376), 18.2 min
RTINSECONDS=1091.01
SCANS=MS: 1074 MSMS: 1075
PEPMASS=484.23760	26451
CHARGE=3+
335.15178	401	
372.69184	693	1+
403.18770	187	
421.23996	296	1+
437.23027	238	
446.19643	449	1+
448.23203	3141	1+
459.25259	323	
463.23723	279	
467.22036	177	
469.25117	294	1+
471.24795	530	1+
474.25671	261	
475.50739	236	
475.56690	217	
476.24952	514	1+
478.57760	293	
478.89739	249	
480.26048	765	1+
483.91138	221	
484.24372	8898	1+
484.57268	5811	1+
484.90733	3272	1+
491.58875	665	
502.75359	216	
503.28942	451	1+
523.25489	205	
532.27665	366	
537.82434	218	
546.29207	208	
560.25935	1403	1+
573.18446	318	
573.23732	247	
576.30990	447	1+
584.28027	322	1+
633.34385	2959	1+
661.32852	452	
674.38414	177	
689.31021	1508	1+
691.31918	264	
762.37538	391	
762.39079	626	1+
790.36484	511	1+
818.34835	1306	1+
875.36618	616	1+
879.44893	302	1+
892.39062	235	
961.50767	549	1+
963.52588	718	1+
965.46308	563	1+
974.53313	327	1+
1115.54084	410	1+
END IONS

###FS:    #m/z: 611.08467 #charge   3
###MaxRes:#m/z:  0.00000 #charge-128
###MS: 1074
###MSMS: 1076
BEGIN IONS
TITLE=Cmpd 359, AutoMSn(611.0847), 18.2 min
RTINSECONDS=1091.51
SCANS=MS: 1074 MSMS: 1076
PEPMASS=611.08467	29491
CHARGE=3+
358.20109	244	1+
421.19906	733	1+
429.76008	410	1+
456.72294	235	1+
473.24577	285	1+
483.27206	324	
499.23294	291	1+
504.29042	398	1+
504.73757	432	
514.26068	268	1+
518.61801	344	
522.26108	267	1+
523.96465	216	
529.28238	222	1+
541.27200	354	1+
545.27368	478	1+
546.78909	323	
550.26732	237	1+
554.27429	438	1+
559.29643	216	1+
565.28445	286	1+
569.28541	760	1+
570.80171	244	
574.31979	259	
580.59703	1744	1+
580.92807	1197	1+
581.27983	627	1+
587.30888	332	1+
594.27756	252	1+
598.29752	274	1+
604.91490	243	1+
607.29929	458	1+
607.60790	449	1+
608.98383	365	1+
609.32252	1078	1+
610.58902	331	
610.83105	642	
611.07964	2230	
611.32482	4434	1+
615.08008	284	
617.39895	476	1+
628.33073	306	
642.01160	213	
642.33243	368	1+
647.33781	264	
652.32561	281	1+
661.32566	353	1+
669.34356	279	1+
674.37901	1656	1+
674.71456	1084	1+
675.05529	588	
679.36005	247	
684.33764	232	
701.85798	220	1+
709.39566	307	
717.36439	231	1+
719.35963	308	1+
721.72896	348	1+
722.04829	397	1+
722.37711	410	
725.36891	289	
727.72410	2013	1+
728.05723	2009	1+
728.39394	1288	1+
732.42645	758	
733.72747	227	
765.40632	267	1+
765.75277	367	
777.42539	435	1+
791.92170	226	
860.52807	562	1+
963.51832	308	1+
975.54602	312	1+
1074.61093	280	
1091.09396	679	1+
1122.58585	535	1+
1205.60205	985	1+
1212.14581	620	1+
1212.58287	525	1+
1214.59372	576	1+
1222.17005	3159	1+
1222.65626	2442	1+
1228.65076	879	1+
1465.79928	799	1+
1546.70792	360	1+
END IONS

###FS:    #m/z: 489.26869 #charge   1
###MaxRes:#m/z:  0.00000 #charge-128
###MS: 1074
###MSMS: 1077
BEGIN IONS
TITLE=Cmpd 360, AutoMSn(489.2687), 18.2 min
RTINSECONDS=1092.01
SCANS=MS: 1074 MSMS: 1077
PEPMASS=489.26869	23010
CHARGE=1+
333.19057	127	
339.19687	245	1+
357.69052	134	
360.15543	292	
367.20091	305	
369.21517	132	
373.27890	482	
374.18743	207	
380.20896	179	
400.25140	258	1+
402.29037	189	
408.19866	205	
416.70719	130	
418.19993	169	
431.68858	191	
433.22402	139	
437.22009	373	
441.54856	192	
442.75969	298	1+
447.23658	227	
448.23228	1530	1+
452.24079	671	1+
455.31439	311	
456.96102	171	
458.24694	155	
459.24324	516	1+
463.22160	513	1+
468.27190	327	1+
470.25998	371	1+
472.25895	438	1+
474.25389	368	1+
474.56130	424	1+
476.27682	152	
478.27626	150	
480.24375	281	
484.25222	434	
484.57290	2659	1+
484.90359	2109	1+
485.26196	2101	1+
489.26896	491	
END IONS

###FS:    #m/z: 691.01472 #charge   3
###MaxRes:#m/z:  0.00000 #charge-128
###MS: 1078
###MSMS: 1079
BEGIN IONS
TITLE=Cmpd 361, AutoMSn(691.0147), 18.3 min
RTINSECONDS=1095.04
SCANS=MS: 1078 MSMS: 1079
PEPMASS=691.01472	28597
CHARGE=3+
355.23210	241	
402.20623	200	
404.22459	418	
431.20835	609	
438.12423	891	
443.20684	350	1+
503.29111	1144	1+
527.26361	433	1+
534.88749	215	
540.27459	187	
548.25916	350	
548.75072	200	
591.81292	526	
592.31777	212	
605.31219	179	
618.31949	1823	1+
653.97461	177	
681.84781	223	1+
683.32273	178	
685.32870	769	1+
690.35947	341	
690.68218	349	1+
690.84190	586	
691.00800	617	1+
695.34656	403	1+
705.64701	201	
709.81171	224	1+
726.35514	407	1+
727.84491	385	
747.36284	2083	1+
757.32992	280	1+
785.36302	191	
844.37977	307	
844.38231	252	1+
858.87838	232	
859.38545	265	
861.40423	6664	1+
872.36866	534	1+
956.47696	350	1+
970.49239	334	1+
974.48987	2777	1+
980.45409	474	1+
984.46160	1057	1+
984.91765	498	
985.47956	260	1+
998.47139	2722	1+
1009.97222	233	
1069.54894	2500	1+
1080.52851	743	1+
1097.54210	7411	1+
1108.55301	985	
1210.62720	1400	1+
1324.67208	916	1+
1374.67790	345	1+
1381.68744	1549	1+
1829.87711	987	1+
END IONS

###FS:    #m/z: 611.08365 #charge   3
###MaxRes:#m/z:  0.00000 #charge-128
###MS: 1078
###MSMS: 1080
BEGIN IONS
TITLE=Cmpd 362, AutoMSn(611.0836), 18.3 min
RTINSECONDS=1095.54
SCANS=MS: 1078 MSMS: 1080
PEPMASS=611.08365	30589
CHARGE=3+
357.20522	237	1+
393.18084	413	1+
421.18425	824	1+
456.90111	241	
473.24217	559	1+
482.24416	277	1+
498.25810	216	1+
504.31937	928	1+
504.75681	310	
510.28241	233	1+
514.26806	285	1+
518.95429	230	
525.26914	244	1+
539.53415	230	
546.05114	218	
546.30841	219	
546.55884	401	1+
552.26589	247	1+
554.28042	746	1+
560.29642	384	1+
562.29049	260	
564.93757	269	1+
569.30868	235	
573.28079	250	1+
574.57803	773	1+
574.93907	269	1+
579.27027	332	1+
579.92948	314	
580.59992	1823	1+
580.93307	1740	
581.27246	1058	1+
589.28794	296	1+
591.26866	214	
593.30571	238	
594.29360	499	1+
599.09455	241	1+
602.61048	261	1+
603.79266	304	
605.60664	255	1+
606.32741	479	1+
608.30166	358	
608.97251	398	1+
609.29922	859	1+
610.58195	582	
610.83088	2065	1+
611.08572	1908	
613.31821	339	
613.59045	671	1+
614.32768	435	
617.39549	544	1+
634.81821	242	
641.33036	240	1+
669.04561	207	
673.71519	243	
674.37812	1432	1+
674.71743	1154	1+
675.04776	679	
684.34170	482	1+
708.89387	217	
721.37316	342	1+
722.05209	548	1+
727.71816	1944	1+
728.06410	1707	1+
728.38369	1414	1+
732.41581	1180	1+
732.72703	362	1+
765.39885	350	1+
765.75880	250	
777.41398	269	
860.53390	570	1+
1082.52650	312	1+
1092.58515	597	1+
1139.58079	757	1+
1173.69737	636	1+
1213.13864	869	1+
1216.64688	788	1+
1221.65100	5391	1+
1222.16589	3391	1+
1228.15627	838	1+
1228.65449	931	1+
1321.69962	419	1+
1466.77671	657	1+
1581.79083	529	1+
END IONS

###FS:    #m/z: 489.26966 #charge   1
###MaxRes:#m/z:  0.00000 #charge-128
###MS: 1078
###MSMS: 1081
BEGIN IONS
TITLE=Cmpd 363, AutoMSn(489.2697), 18.3 min
RTINSECONDS=1096.04
SCANS=MS: 1078 MSMS: 1081
PEPMASS=489.26966	24947
CHARGE=1+
317.17665	324	
324.18439	125	
365.19188	169	
373.19153	143	
373.26314	359	1+
376.19233	304	1+
389.54854	123	
407.66283	167	
416.22745	162	
421.18808	159	
423.54256	158	
424.73265	241	1+
430.75695	309	
436.08635	138	
437.22831	226	1+
439.22265	329	1+
443.22857	250	1+
448.23864	657	1+
454.25075	131	
457.21335	120	
459.23267	562	1+
461.57788	125	
465.24833	118	
466.22474	302	1+
468.28301	413	1+
470.24643	181	
472.28039	186	
472.56917	131	
473.22732	191	
474.24492	620	1+
477.90245	225	1+
478.24795	126	
478.54501	143	
480.72797	240	
483.24806	124	
484.23155	293	
484.56897	2009	
484.91125	1349	1+
485.26812	1773	1+
487.75420	394	1+
488.27477	1333	1+
END IONS

###FS:    #m/z: 691.01481 #charge   3
###MaxRes:#m/z:  0.00000 #charge-128
###MS: 1082
###MSMS: 1083
BEGIN IONS
TITLE=Cmpd 364, AutoMSn(691.0148), 18.3 min
RTINSECONDS=1099.06
SCANS=MS: 1082 MSMS: 1083
PEPMASS=691.01481	23815
CHARGE=3+
402.20160	133	
404.22216	520	1+
431.21437	574	1+
458.18206	233	
472.20018	225	1+
484.22066	223	1+
485.75005	130	
498.74472	131	
503.28729	557	1+
517.76474	144	
526.76768	152	
537.29289	139	
540.26754	472	1+
559.31054	131	
572.30384	162	
591.82693	301	
596.80607	223	1+
605.80662	739	1+
606.32085	204	
618.32120	1102	1+
621.81543	132	
658.85897	170	
662.83803	186	
685.33749	605	1+
685.67707	270	
689.33015	254	1+
691.00627	756	1+
691.34667	1000	1+
691.71994	185	
730.33265	131	
747.36242	915	1+
757.34508	197	
775.34179	231	1+
856.39118	292	
858.89258	205	
861.40528	4365	1+
871.22947	380	1+
871.38130	403	1+
883.43066	135	
906.92394	242	1+
956.46881	347	1+
974.49505	1862	1+
979.48366	436	1+
984.45867	1101	1+
985.19406	172	
998.45223	277	
998.47118	2164	1+
1069.55011	2008	1+
1074.59075	141	
1080.52947	600	1+
1097.54150	5787	1+
1108.54674	136	
1380.66297	1387	1+
1829.89156	732	1+
1967.85982	807	1+
END IONS

###FS:    #m/z: 454.23975 #charge   2
###MaxRes:#m/z:  0.00000 #charge-128
###MS: 1082
###MSMS: 1084
BEGIN IONS
TITLE=Cmpd 365, AutoMSn(454.2397), 18.3 min
RTINSECONDS=1099.56
SCANS=MS: 1082 MSMS: 1084
PEPMASS=454.23975	12452
CHARGE=2+
340.19500	204	
358.20809	137	
359.16384	142	
372.15482	143	
385.24430	252	1+
387.17108	328	1+
389.24375	291	1+
394.19244	116	
401.27709	250	
428.22477	131	
432.21757	152	
434.24538	378	1+
436.24832	414	1+
440.22416	148	
446.24278	133	
450.25727	597	1+
452.25728	1263	1+
456.24969	914	1+
461.41088	212	
461.48967	226	
465.34516	409	
467.23217	122	
468.28416	355	1+
472.27942	697	1+
475.50547	256	
482.20321	274	1+
486.30172	861	1+
488.30044	179	
500.25433	231	
547.26923	119	
571.35530	474	1+
574.35384	155	
589.25778	127	
597.42373	114	
611.30660	176	
628.31780	217	
629.33153	479	1+
637.69521	136	
646.33548	1240	1+
654.75568	144	
672.39831	1402	1+
681.03525	496	1+
725.42459	325	1+
743.43534	948	1+
END IONS

###FS:    #m/z: 587.81730 #charge   2
###MaxRes:#m/z:  0.00000 #charge-128
###MS: 1082
###MSMS: 1085
BEGIN IONS
TITLE=Cmpd 366, AutoMSn(587.8173), 18.3 min
RTINSECONDS=1100.06
SCANS=MS: 1082 MSMS: 1085
PEPMASS=587.81730	9769
CHARGE=2+
317.19109	142	
369.19321	484	1+
375.16829	238	
386.20241	181	
412.19352	126	
415.19923	141	
428.22301	160	
443.71061	122	
446.22868	367	
455.20617	143	
471.74382	125	
473.22943	164	
480.75368	119	
484.32694	173	
485.26248	171	
487.24260	266	1+
491.59117	244	
502.18543	119	
503.26509	129	
522.23306	119	
525.28028	231	
532.27691	161	
559.31434	464	1+
569.28928	142	
584.30617	343	1+
586.32215	680	1+
590.31946	138	
591.35740	383	1+
641.30660	125	
673.36504	131	
711.39860	257	1+
726.39568	155	
729.41730	735	1+
800.46020	706	1+
960.49131	589	1+
END IONS

###FS:    #m/z: 601.33770 #charge   1
###MaxRes:#m/z:  0.00000 #charge-128
###MS: 1086
###MSMS: 1087
BEGIN IONS
TITLE=Cmpd 367, AutoMSn(601.3377), 18.4 min
RTINSECONDS=1103.08
SCANS=MS: 1086 MSMS: 1087
PEPMASS=601.33770	19109
CHARGE=1+
328.19564	3180	1+
342.18989	305	1+
369.18814	146	
371.20921	151	
386.22505	633	1+
402.25041	310	
428.21824	695	1+
455.20089	175	
457.24630	473	1+
470.25750	774	1+
485.29799	128	
497.24679	201	
513.30939	165	
514.27288	8435	1+
521.79589	384	
527.32408	1769	1+
562.25234	134	
566.28616	136	
601.34467	180	
END IONS

###FS:    #m/z: 476.62733 #charge   3
###MaxRes:#m/z:  0.00000 #charge-128
###MS: 1086
###MSMS: 1088
BEGIN IONS
TITLE=Cmpd 368, AutoMSn(476.6273), 18.4 min
RTINSECONDS=1103.59
SCANS=MS: 1086 MSMS: 1088
PEPMASS=476.62733	12452
CHARGE=3+
326.71971	203	
357.18945	158	
359.16664	202	1+
370.26508	225	
375.25072	346	
376.19354	1525	1+
378.70660	161	
383.29392	481	1+
401.27396	137	
403.24138	209	
416.28152	140	
443.22638	137	
444.23947	254	1+
454.26692	185	
455.24832	305	1+
458.23958	526	1+
470.29998	369	1+
470.95407	289	
472.27316	323	
473.25815	1085	1+
476.28254	977	1+
478.26545	1334	1+
485.29270	215	1+
489.27860	1848	1+
496.37628	147	
539.34189	203	
542.30754	251	1+
555.28589	165	
567.29330	169	
572.31545	245	1+
580.26438	168	
583.41133	677	1+
586.33462	139	
590.32515	3613	1+
634.42770	148	
640.34421	219	1+
640.43614	166	
642.46243	187	
643.34973	336	
650.31244	144	
652.43961	1940	1+
661.35625	1851	1+
668.44484	270	
669.95803	195	
670.44974	2928	1+
679.98079	306	1+
740.40471	1385	1+
740.40810	397	1+
758.40718	1298	1+
768.50432	343	1+
838.53899	651	1+
845.41967	259	1+
935.80163	221	1+
948.55068	498	1+
END IONS

###FS:    #m/z: 556.79171 #charge   2
###MaxRes:#m/z:  0.00000 #charge-128
###MS: 1086
###MSMS: 1089
BEGIN IONS
TITLE=Cmpd 369, AutoMSn(556.7917), 18.4 min
RTINSECONDS=1104.09
SCANS=MS: 1086 MSMS: 1089
PEPMASS=556.79171	14153
CHARGE=2+
338.17678	304	1+
363.15193	249	1+
375.17160	170	
395.79041	224	
401.27842	202	
428.20253	164	
438.20876	183	
452.23921	239	
458.23131	174	
463.21695	256	1+
466.26169	165	
475.26234	161	
484.26092	271	1+
487.25176	226	
491.58126	216	
499.72874	165	
502.27905	280	
507.25909	172	
512.26110	172	
523.26353	827	1+
526.28802	184	
546.24842	174	
552.27581	250	
553.28248	645	1+
556.29665	1011	1+
575.31474	213	
610.29013	1089	1+
622.32479	176	
655.34505	310	1+
672.39658	330	
681.02645	178	
709.37059	353	1+
711.34608	1214	1+
743.44220	226	
755.39727	601	1+
762.35776	319	1+
798.37192	2701	1+
872.45934	209	
903.47368	177	
911.45155	366	1+
941.51020	254	1+
998.49552	623	1+
END IONS

###FS:    #m/z: 601.33852 #charge   1
###MaxRes:#m/z:  0.00000 #charge-128
###MS: 1090
###MSMS: 1091
BEGIN IONS
TITLE=Cmpd 370, AutoMSn(601.3385), 18.5 min
RTINSECONDS=1107.1
SCANS=MS: 1090 MSMS: 1091
PEPMASS=601.33852	36340
CHARGE=1+
328.19533	5690	1+
386.22292	436	
402.24637	589	
428.22187	958	
440.22297	392	
457.24568	693	
470.26717	1342	1+
514.27273	16802	1+
527.32899	2755	1+
END IONS

###FS:    #m/z: 556.29120 #charge   2
###MaxRes:#m/z:  0.00000 #charge-128
###MS: 1090
###MSMS: 1092
BEGIN IONS
TITLE=Cmpd 371, AutoMSn(556.2912), 18.5 min
RTINSECONDS=1107.61
SCANS=MS: 1090 MSMS: 1092
PEPMASS=556.29120	13729
CHARGE=2+
338.19774	147	
347.15803	226	1+
355.22532	134	
375.17078	179	
386.20144	288	1+
389.22222	145	
407.22959	232	1+
430.23762	231	1+
444.22602	249	1+
451.23186	288	1+
466.27137	333	1+
472.23860	244	1+
505.73098	135	
511.28777	143	
522.25665	138	
523.26657	571	
530.33527	151	
532.31665	247	1+
534.23484	177	
536.27054	186	
546.25045	252	1+
551.28842	265	1+
553.28814	701	1+
556.29611	286	
557.30123	1119	1+
562.26909	153	
584.29060	150	
594.36770	550	
610.29379	790	1+
615.33501	219	1+
625.31504	255	1+
651.63220	197	
672.38649	454	1+
691.35059	230	1+
693.32659	167	
709.39362	518	1+
711.34567	1095	1+
727.40473	191	
741.39879	288	1+
743.43075	483	1+
755.40109	803	1+
762.35793	546	1+
765.90275	133	
772.53116	141	
798.37062	1899	1+
868.46697	282	1+
903.46191	302	
905.46524	202	
911.45641	465	1+
913.47953	214	
938.46889	132	
968.48730	369	1+
973.49934	248	
973.52995	431	1+
989.35620	205	1+
998.49664	507	1+
END IONS

###FS:    #m/z: 522.25929 #charge   2
###MaxRes:#m/z:  0.00000 #charge-128
###MS: 1090
###MSMS: 1093
BEGIN IONS
TITLE=Cmpd 372, AutoMSn(522.2593), 18.5 min
RTINSECONDS=1108.11
SCANS=MS: 1090 MSMS: 1093
PEPMASS=522.25929	8578
CHARGE=2+
423.23521	206	
441.22974	363	1+
449.22762	1330	1+
456.72187	340	1+
461.22914	187	
472.23587	333	1+
472.32173	164	
476.23958	247	
480.23314	478	
489.24808	529	1+
496.28044	186	
499.24344	290	1+
499.57410	175	
501.93894	290	1+
502.25467	203	
503.29290	604	1+
510.76536	265	1+
517.93527	337	1+
518.27618	1109	1+
518.61230	294	
520.28792	1183	1+
521.60683	170	
522.27495	854	1+
523.60923	605	1+
523.95208	1541	1+
524.27783	2351	1+
525.52142	444	
525.76339	238	
527.84292	318	
533.94624	611	
547.29646	272	1+
560.26847	274	1+
562.29070	163	
565.28678	230	1+
568.30022	456	1+
579.28424	498	1+
597.95439	187	
598.29304	304	1+
599.80358	269	1+
603.95501	449	1+
604.29113	408	
614.29883	171	
617.31088	395	1+
622.79503	301	1+
624.28798	167	
644.39483	198	
645.31067	413	1+
656.34656	288	1+
658.32629	514	1+
658.63975	316	
658.98043	217	
673.32625	200	
675.28772	213	
694.31222	371	1+
727.32988	230	1+
742.36583	238	1+
761.34225	1408	1+
875.45798	282	1+
876.50361	232	1+
894.48014	224	1+
899.38384	195	
900.37709	352	1+
913.45405	252	1+
937.43565	359	1+
962.46122	216	1+
980.50911	341	1+
992.53063	394	1+
1040.54428	663	1+
END IONS

###FS:    #m/z: 601.33962 #charge   1
###MaxRes:#m/z:  0.00000 #charge-128
###MS: 1094
###MSMS: 1095
BEGIN IONS
TITLE=Cmpd 373, AutoMSn(601.3396), 18.5 min
RTINSECONDS=1111.13
SCANS=MS: 1094 MSMS: 1095
PEPMASS=601.33962	53451
CHARGE=1+
328.19547	8355	1+
386.21865	902	
402.24963	678	
423.19958	348	
428.22390	1630	1+
440.21793	399	
457.25204	653	
470.27032	2226	1+
491.58943	412	
497.23713	528	
513.30827	421	
514.27235	23470	1+
521.79782	477	
527.32983	3882	1+
END IONS

###FS:    #m/z: 522.26005 #charge   2
###MaxRes:#m/z:  0.00000 #charge-128
###MS: 1094
###MSMS: 1096
BEGIN IONS
TITLE=Cmpd 374, AutoMSn(522.2601), 18.5 min
RTINSECONDS=1111.63
SCANS=MS: 1094 MSMS: 1096
PEPMASS=522.26005	11435
CHARGE=2+
381.15331	164	
392.18026	315	1+
400.22874	174	
404.22789	208	
431.72622	215	1+
442.18005	176	
457.22739	344	1+
469.22651	291	1+
473.24661	162	
476.24017	297	
480.22151	494	1+
484.25162	611	1+
496.77692	186	
499.24057	166	
502.61148	310	
503.29207	512	1+
505.78366	213	
506.27965	268	1+
514.74546	197	
515.26062	273	1+
517.94785	472	1+
518.28474	1039	1+
518.62203	319	
519.77551	245	
520.27048	1035	1+
521.61120	215	1+
522.27965	857	1+
522.76483	1039	1+
523.95290	1473	1+
524.27795	2336	1+
524.60881	658	1+
532.94384	426	1+
533.25098	307	
555.26426	233	
560.26208	215	
568.29048	337	1+
579.28364	416	1+
586.32025	249	
591.28619	202	
598.28192	362	1+
604.63904	325	
623.79849	302	
624.29377	186	
646.33973	512	1+
654.32951	332	1+
655.80169	319	1+
658.30488	225	
675.30820	274	
684.43240	173	
694.30875	174	
747.40575	411	1+
758.41009	313	1+
761.35992	2161	1+
899.38510	628	1+
912.45519	379	1+
919.44679	266	1+
1019.48792	582	1+
END IONS

###FS:    #m/z: 556.29111 #charge   2
###MaxRes:#m/z:  0.00000 #charge-128
###MS: 1094
###MSMS: 1097
BEGIN IONS
TITLE=Cmpd 375, AutoMSn(556.2911), 18.5 min
RTINSECONDS=1112.13
SCANS=MS: 1094 MSMS: 1097
PEPMASS=556.29111	9331
CHARGE=2+
364.20351	136	
383.22164	156	
411.73274	139	
438.20607	137	
456.21997	386	1+
466.26057	172	
484.27612	327	1+
502.27159	333	1+
519.62195	179	
523.25557	609	1+
529.29263	217	1+
535.26423	160	
535.77894	142	
538.27549	223	
539.28842	432	1+
545.29610	134	
548.29869	485	1+
548.78421	155	
553.28656	458	1+
555.30413	349	
555.80801	374	1+
556.29884	2309	1+
556.61184	136	
559.96250	283	
560.29491	1203	1+
610.28607	391	1+
625.65005	244	
625.99772	176	
626.33132	187	
655.35673	188	
672.39798	385	1+
674.29889	252	1+
686.68867	709	1+
687.02927	703	
687.37442	219	
711.34774	467	1+
743.44547	353	
755.40212	614	1+
761.37712	320	1+
798.36850	957	1+
868.50019	142	
886.44401	134	
903.46664	1231	1+
911.46065	561	1+
921.52065	133	
973.51093	605	1+
998.48321	136	
END IONS

###FS:    #m/z: 637.00302 #charge   3
###MaxRes:#m/z:  0.00000 #charge-128
###MS: 1098
###MSMS: 1099
BEGIN IONS
TITLE=Cmpd 376, AutoMSn(637.0030), 18.6 min
RTINSECONDS=1115.17
SCANS=MS: 1098 MSMS: 1099
PEPMASS=637.00302	12027
CHARGE=3+
504.29847	338	
512.25187	151	
514.26155	187	
530.27985	124	
532.23401	123	
544.26797	221	
553.29171	125	
571.27392	157	
580.29410	252	
594.27188	278	1+
606.31113	146	
613.99816	161	
618.28301	208	1+
620.33401	142	
624.83295	139	
632.32464	215	
633.32380	1070	1+
637.01136	492	1+
637.32290	439	
637.68314	219	
638.32444	658	1+
641.31732	130	
654.32798	130	
698.28647	125	
698.87125	125	
769.36803	207	
777.88734	449	
778.38915	507	1+
834.42679	134	
834.92294	295	
868.92137	155	
869.43486	1080	1+
1738.87618	2027	1+
END IONS

###FS:    #m/z: 478.25582 #charge   2
###MaxRes:#m/z:  0.00000 #charge-128
###MS: 1098
###MSMS: 1100
BEGIN IONS
TITLE=Cmpd 377, AutoMSn(478.2558), 18.6 min
RTINSECONDS=1115.67
SCANS=MS: 1098 MSMS: 1100
PEPMASS=478.25582	11033
CHARGE=2+
337.17108	191	
371.20596	397	1+
376.19240	465	
383.16980	127	
441.10658	144	
456.24141	179	
458.25890	246	
460.26790	197	
462.25393	135	
469.95286	283	1+
473.23985	144	
474.26973	883	1+
474.59129	332	1+
475.50337	311	
475.76524	318	
477.27307	403	
478.26937	1033	1+
480.26164	1134	1+
483.51046	232	
486.27086	252	1+
487.53692	974	
489.26845	798	1+
531.28346	133	
553.29493	264	
565.40719	152	
569.29058	636	1+
578.78635	141	
580.62820	127	
590.33028	1276	1+
652.44773	450	1+
654.34657	405	1+
661.35665	362	
670.44910	1058	1+
673.31586	373	1+
682.37757	835	1+
691.14231	148	
740.41843	522	1+
758.40831	831	1+
769.38043	323	
769.40168	316	1+
795.46007	214	
838.53554	332	
852.48552	616	1+
857.43271	200	
901.40851	451	1+
951.54237	1020	1+
END IONS

###FS:    #m/z: 518.61772 #charge   3
###MaxRes:#m/z:  0.00000 #charge-128
###MS: 1098
###MSMS: 1101
BEGIN IONS
TITLE=Cmpd 378, AutoMSn(518.6177), 18.6 min
RTINSECONDS=1116.17
SCANS=MS: 1098 MSMS: 1101
PEPMASS=518.61772	11116
CHARGE=3+
381.16286	570	
392.18210	310	
474.24885	285	
476.24239	570	
480.21799	2522	1+
504.31504	817	
512.26522	551	
512.61292	600	1+
512.94800	1179	1+
513.28752	1441	1+
516.28112	637	
517.27754	2490	1+
517.95340	1152	
518.61931	15139	1+
518.95333	9808	1+
519.28302	7635	1+
525.76371	825	
526.27075	524	
534.74536	399	
537.81702	325	
553.28804	412	
568.30343	411	
577.29318	537	
579.28610	2332	1+
587.34670	317	
587.84590	318	
601.33253	426	
617.39862	578	
646.34639	1089	1+
647.82646	830	
648.33079	824	
652.36683	333	
654.75125	432	
690.86803	288	
694.31546	1282	1+
732.43279	2387	1+
761.37399	3347	1+
860.52724	1365	1+
937.44167	2632	1+
975.54364	438	
975.55122	862	1+
1038.52224	1935	1+
1181.57359	1824	1+
1266.66426	1236	1+
1416.78916	1864	1+
END IONS

###FS:    #m/z: 518.61871 #charge   3
###MaxRes:#m/z:  0.00000 #charge-128
###MS: 1102
###MSMS: 1103
BEGIN IONS
TITLE=Cmpd 379, AutoMSn(518.6187), 18.7 min
RTINSECONDS=1119.2
SCANS=MS: 1102 MSMS: 1103
PEPMASS=518.61871	74229
CHARGE=3+
373.27900	665	
381.14650	978	
452.22657	665	
476.24082	661	
480.22004	5353	1+
488.27618	1281	
504.31939	1054	
512.27055	671	
512.61839	919	
512.94738	2449	1+
513.28109	1758	1+
516.28519	2080	1+
517.95051	2888	
518.27899	2847	
518.61910	38725	1+
518.95442	28588	1+
519.28697	14877	1+
525.76254	2134	
526.26825	955	
553.28174	648	
568.29962	738	
577.28438	1016	
579.29017	3066	1+
582.30503	837	
587.34466	728	
617.40434	1484	
633.83212	1185	
634.33018	928	
646.34304	642	
652.36664	652	
694.31246	3439	1+
732.43117	4172	1+
761.38086	3035	1+
860.52272	3210	1+
937.43737	4707	1+
975.54993	867	
1181.55886	3356	1+
1294.64663	4018	1+
1416.78113	4238	1+
END IONS

###FS:    #m/z: 777.41903 #charge   2
###MaxRes:#m/z:  0.00000 #charge-128
###MS: 1102
###MSMS: 1104
BEGIN IONS
TITLE=Cmpd 380, AutoMSn(777.4190), 18.7 min
RTINSECONDS=1119.7
SCANS=MS: 1102 MSMS: 1104
PEPMASS=777.41903	16460
CHARGE=2+
363.13221	141	
381.14500	330	1+
480.21556	712	1+
525.75335	217	
527.27572	109	
560.27862	143	
569.24929	107	
579.28648	246	1+
582.30288	126	
634.32839	149	
647.83827	230	
648.30929	200	
690.85995	233	
694.32057	507	1+
704.36636	250	
708.89472	192	
709.38773	145	
730.44815	116	
732.41695	210	
749.32285	129	
752.90292	128	
768.43314	155	
776.42035	264	
776.91946	230	
822.43217	110	
937.44750	169	
1043.55848	107	
1074.62362	138	
1173.69724	177	
1537.80546	488	1+
1553.83778	7147	1+
END IONS

###FS:    #m/z: 537.81536 #charge   2
###MaxRes:#m/z:  0.00000 #charge-128
###MS: 1102
###MSMS: 1105
BEGIN IONS
TITLE=Cmpd 381, AutoMSn(537.8154), 18.7 min
RTINSECONDS=1120.2
SCANS=MS: 1102 MSMS: 1105
PEPMASS=537.81536	11342
CHARGE=2+
341.15552	253	1+
353.20370	157	
358.21304	157	
360.16886	156	
363.13646	191	
381.16004	356	1+
430.73107	211	1+
437.21463	258	1+
442.25389	223	
446.17528	160	
449.26005	492	
452.22767	419	1+
461.22628	215	
464.24478	302	1+
473.28210	187	
480.21591	1175	1+
484.22244	237	
491.58773	447	
491.68732	205	
497.73167	138	
502.24176	145	
504.31639	433	1+
510.78664	138	
518.28390	285	1+
522.27398	280	1+
525.78204	175	
533.29784	323	
534.26993	630	1+
536.27302	435	
537.26977	1242	1+
538.95477	182	
540.27998	706	1+
543.29176	270	1+
551.30606	182	
553.26947	585	1+
557.34463	350	1+
577.26685	138	
579.28618	818	1+
584.28635	215	1+
587.32728	211	1+
611.32809	150	
617.39857	275	
672.33251	243	1+
694.32139	503	1+
725.45194	334	1+
732.43415	167	
762.33658	262	1+
765.34155	172	
808.49268	438	1+
826.49142	360	1+
937.43248	459	1+
954.44340	250	1+
975.54208	398	1+
1066.51925	686	1+
END IONS

###FS:    #m/z: 518.61939 #charge   3
###MaxRes:#m/z:  0.00000 #charge-128
###MS: 1106
###MSMS: 1107
BEGIN IONS
TITLE=Cmpd 382, AutoMSn(518.6194), 18.7 min
RTINSECONDS=1123.23
SCANS=MS: 1106 MSMS: 1107
PEPMASS=518.61939	138763
CHARGE=3+
381.15182	2240	
473.24313	1408	
480.21955	9178	1+
504.32017	2086	
511.76779	1490	
512.61620	3186	1+
512.94461	3733	1+
514.28135	1545	
517.94775	6033	
518.28261	5124	
518.61985	81219	1+
518.95361	58578	1+
519.28686	34588	1+
525.76480	3218	
526.27404	1537	
579.28743	6471	1+
591.28486	2896	
591.78556	2538	
617.40995	1796	
633.82892	2367	
634.33128	1582	
694.31517	7143	1+
732.43064	7204	1+
761.37458	1979	
860.53197	4125	1+
937.43891	9817	1+
975.54567	4255	1+
975.55055	1574	
1294.65044	8760	1+
1416.77949	7948	1+
END IONS

###FS:    #m/z: 777.42129 #charge   2
###MaxRes:#m/z:  0.00000 #charge-128
###MS: 1106
###MSMS: 1108
BEGIN IONS
TITLE=Cmpd 383, AutoMSn(777.4213), 18.7 min
RTINSECONDS=1123.73
SCANS=MS: 1106 MSMS: 1108
PEPMASS=777.42129	36335
CHARGE=2+
363.14184	224	
373.27543	334	
381.14814	656	1+
469.22196	379	1+
480.21807	770	1+
511.77030	221	
525.76057	211	
579.28791	523	
591.28262	156	
601.33932	175	
617.39540	368	
619.37361	145	
634.32496	186	
647.82167	500	
648.32735	140	
690.36570	135	
694.32429	646	1+
704.36486	405	
704.85878	293	
708.89046	578	
709.38120	240	
716.36219	169	
776.40398	323	
776.90621	220	
777.20206	157	
822.39860	160	
860.52818	395	1+
919.41268	179	
937.43407	319	1+
975.54959	146	
1074.62769	135	
1535.81973	615	1+
1553.83871	13591	1+
END IONS

###FS:    #m/z: 559.96193 #charge   3
###MaxRes:#m/z:  0.00000 #charge-128
###MS: 1106
###MSMS: 1109
BEGIN IONS
TITLE=Cmpd 384, AutoMSn(559.9619), 18.7 min
RTINSECONDS=1124.23
SCANS=MS: 1106 MSMS: 1109
PEPMASS=559.96193	22919
CHARGE=3+
375.16448	279	
401.28257	331	
442.21350	336	1+
453.78166	236	
456.22477	429	1+
473.23069	796	1+
484.31849	511	1+
488.26824	239	
488.59587	302	
488.93354	217	
491.59343	635	
502.25038	517	1+
520.28989	393	1+
523.26804	236	
526.28353	748	1+
526.61293	441	
530.29439	267	
532.62987	226	
538.62730	1002	1+
538.96015	433	
539.28028	337	1+
542.26936	323	1+
545.27504	527	1+
545.61582	334	1+
548.30232	1199	1+
553.95465	869	1+
554.28637	1159	1+
554.62097	847	
556.29073	819	1+
558.29310	1809	1+
559.62001	589	
559.78317	432	
559.96159	8686	1+
560.29854	5830	1+
560.63127	2840	1+
562.29804	1287	1+
597.40136	384	
636.33479	252	
658.82821	252	
660.36715	484	1+
667.84657	1123	1+
668.35912	537	
672.39532	660	1+
686.68452	461	
687.01938	246	
695.41611	254	
700.39209	287	
743.43931	425	
776.43309	638	1+
903.48210	2637	1+
913.52192	317	
1017.48305	757	1+
1100.58099	701	1+
1205.64958	1148	1+
1462.76859	1709	1+
END IONS

###FS:    #m/z: 496.75311 #charge   2
###MaxRes:#m/z:  0.00000 #charge-128
###MS: 1110
###MSMS: 1111
BEGIN IONS
TITLE=Cmpd 385, AutoMSn(496.7531), 18.8 min
RTINSECONDS=1127.26
SCANS=MS: 1110 MSMS: 1111
PEPMASS=496.75311	37779
CHARGE=2+
323.16756	359	
340.19365	566	1+
358.20990	153	
361.18005	252	1+
372.13551	814	1+
378.58675	264	
389.24491	176	
390.18191	829	1+
391.73383	170	
395.78446	575	
401.28030	415	
408.83679	279	
413.70809	164	
416.21799	367	1+
422.20796	265	1+
428.21147	369	
438.20910	195	
455.21629	220	
458.23281	191	
467.26024	161	
469.26909	1189	1+
478.23995	320	1+
480.23697	398	1+
482.24726	584	1+
486.29996	1850	1+
489.28712	428	1+
491.59060	200	
492.26863	408	1+
494.27180	486	1+
496.27127	779	1+
496.75524	441	1+
498.30062	3378	1+
500.23176	625	1+
532.32036	1082	1+
536.25680	247	1+
540.31153	571	1+
555.27456	479	1+
589.35794	242	1+
602.34965	160	
606.33529	369	
609.34884	156	
611.29160	418	1+
615.28866	290	
628.32434	262	
629.31231	1226	1+
637.36638	315	
645.40830	195	
646.33019	1588	1+
653.38794	416	1+
654.78116	252	1+
667.35627	231	1+
672.31093	323	1+
684.32139	164	
685.36008	674	1+
699.37242	270	1+
714.35634	1385	1+
731.39041	269	1+
739.38551	404	1+
742.38387	327	1+
752.37402	524	1+
760.43043	218	
769.39637	2289	1+
797.39640	3708	1+
833.39154	161	
834.42233	279	1+
871.44725	1161	1+
917.48206	579	1+
947.51251	507	1+
962.51512	343	1+
END IONS

###FS:    #m/z: 777.42076 #charge   2
###MaxRes:#m/z:  0.00000 #charge-128
###MS: 1110
###MSMS: 1112
BEGIN IONS
TITLE=Cmpd 386, AutoMSn(777.4208), 18.8 min
RTINSECONDS=1127.76
SCANS=MS: 1110 MSMS: 1112
PEPMASS=777.42076	39955
CHARGE=2+
343.15267	142	
363.13877	200	
373.28377	134	
381.14849	214	
480.21983	477	1+
517.25899	181	
567.30043	370	1+
568.83067	130	
573.79615	141	
579.28428	788	1+
591.27756	141	
617.40557	525	1+
633.82232	181	
634.32522	169	
647.82810	430	
648.32490	467	
690.35964	187	
694.31224	565	1+
702.33328	167	
704.37119	486	1+
708.88197	221	
709.39459	170	
711.34774	139	
715.37391	214	1+
765.22256	152	
768.43780	142	
768.91810	316	1+
776.41147	402	
776.91373	200	
777.08853	134	
860.52020	256	1+
937.44030	329	1+
937.45427	159	
975.54732	142	
1049.55251	406	1+
1302.72548	150	
1553.83891	10497	1+
END IONS

###FS:    #m/z: 559.80715 #charge   3
###MaxRes:#m/z:  0.00000 #charge-128
###MS: 1110
###MSMS: 1113
BEGIN IONS
TITLE=Cmpd 387, AutoMSn(559.8071), 18.8 min
RTINSECONDS=1128.26
SCANS=MS: 1110 MSMS: 1113
PEPMASS=559.80715	26941
CHARGE=3+
355.20416	203	
375.17210	473	1+
401.28294	442	1+
443.22176	265	1+
455.21579	649	1+
465.23527	227	1+
473.22764	629	1+
484.33068	215	
488.26414	428	
495.65186	285	
499.26715	251	1+
501.27678	786	1+
508.77108	713	1+
509.26593	946	1+
512.29208	281	1+
517.23889	196	
523.26040	376	1+
526.27614	361	
530.60028	194	
532.61540	185	
532.94485	673	1+
533.27130	312	1+
538.28599	955	1+
538.62131	360	
543.28269	185	
545.26686	382	1+
545.92926	246	1+
548.30343	1792	1+
553.95753	637	1+
554.28626	1933	1+
554.62217	833	1+
556.62516	528	1+
558.30003	1860	1+
559.63510	320	
559.78738	487	
559.96153	6437	1+
560.29582	5229	1+
560.62682	3365	1+
562.50417	416	
563.29663	767	1+
597.39840	268	
602.31230	670	1+
603.81705	589	1+
616.31868	250	
632.31036	263	1+
635.85008	255	
641.29823	250	1+
643.36242	203	
655.78421	423	
661.40909	238	
672.39941	1000	1+
674.40447	177	
681.02016	248	
685.33046	316	1+
686.68867	187	
700.38076	235	
743.43302	1383	1+
746.36588	339	
774.34191	421	1+
897.41448	235	1+
903.47576	5320	1+
908.46909	378	1+
912.46571	283	1+
913.54929	180	
1018.54277	990	1+
1071.54851	361	1+
1100.55861	484	1+
1112.59123	682	1+
1114.59977	1190	1+
1124.60352	585	1+
1205.62345	930	1+
1316.67548	508	1+
1334.67126	1350	1+
1462.78191	899	1+
END IONS

###FS:    #m/z: 496.75429 #charge   2
###MaxRes:#m/z:  0.00000 #charge-128
###MS: 1114
###MSMS: 1115
BEGIN IONS
TITLE=Cmpd 388, AutoMSn(496.7543), 18.9 min
RTINSECONDS=1131.28
SCANS=MS: 1114 MSMS: 1115
PEPMASS=496.75429	76924
CHARGE=2+
315.16653	227	
323.16612	550	1+
340.19186	864	1+
354.16418	432	1+
358.20062	568	1+
370.17969	244	1+
372.13497	1142	1+
376.19107	931	1+
376.68917	307	
378.57733	540	
380.19969	511	1+
389.25305	494	
393.19456	478	1+
395.78289	1006	
401.28483	610	
405.22572	272	1+
422.23384	245	1+
439.23896	269	1+
451.24755	717	1+
455.19488	295	1+
461.22455	227	1+
465.17696	419	1+
468.43534	186	
469.27176	2720	1+
474.25952	636	1+
475.49540	470	
477.26213	189	
480.26810	199	
483.22401	901	1+
486.29892	4793	1+
491.28249	214	1+
491.58950	349	
493.27491	686	1+
495.25304	321	
495.65491	1017	
496.26865	783	1+
498.29052	3063	1+
501.22515	706	1+
518.24852	216	
521.26352	207	1+
532.31990	519	1+
540.30308	889	1+
553.29584	369	1+
555.29547	222	
570.32498	843	1+
584.29836	199	
588.35763	258	
606.28844	242	1+
611.29849	276	
612.29006	723	1+
615.30097	587	1+
623.31468	250	1+
628.31105	382	
629.30451	2411	1+
634.30067	237	1+
637.36721	541	1+
637.69216	234	
641.32395	322	1+
645.40387	243	
646.33181	4475	1+
653.38663	754	1+
654.75307	511	
657.33548	465	1+
667.36379	309	1+
669.31534	389	1+
672.32974	346	
672.35366	264	1+
684.31953	772	
685.36269	1373	1+
699.36794	317	1+
701.34154	336	1+
705.38803	378	1+
714.35643	2446	1+
728.36551	364	1+
731.38973	253	1+
735.38895	344	1+
742.38051	371	1+
753.38743	738	1+
759.41087	762	1+
769.40723	4092	1+
774.45672	328	1+
779.38816	1238	1+
797.39732	6598	1+
806.81641	338	
833.40695	605	1+
850.43704	476	1+
854.42614	285	1+
871.43807	3170	1+
904.46122	563	1+
918.49317	728	1+
935.52336	420	1+
961.49145	572	1+
963.52255	681	1+
976.48037	381	1+
992.51567	619	1+
END IONS

###FS:    #m/z: 525.76459 #charge   2
###MaxRes:#m/z:  0.00000 #charge-128
###MS: 1114
###MSMS: 1116
BEGIN IONS
TITLE=Cmpd 389, AutoMSn(525.7646), 18.9 min
RTINSECONDS=1131.78
SCANS=MS: 1114 MSMS: 1116
PEPMASS=525.76459	20823
CHARGE=2+
343.16620	172	
356.19196	203	1+
359.15968	281	1+
373.27884	179	
381.14443	554	1+
387.67543	170	
394.16106	448	1+
413.71396	313	
421.21479	181	
431.26632	241	
442.23975	222	
444.22644	178	
452.23009	198	
459.22953	299	1+
464.74616	329	
469.22184	523	1+
473.23395	380	1+
480.22009	1519	1+
487.53871	259	
488.25480	506	1+
496.21987	187	
498.28079	205	1+
504.27876	233	
517.26230	234	1+
520.29089	317	1+
524.28921	797	1+
526.27233	1442	1+
533.94578	447	
543.32062	920	1+
545.81265	178	
550.98791	264	
553.29082	254	
564.30030	240	1+
579.27915	451	1+
581.31765	336	1+
597.31448	318	1+
603.29933	395	1+
617.40905	230	
659.33229	228	
671.34958	256	1+
680.34637	303	1+
684.37742	278	1+
686.32028	292	
694.31621	419	1+
703.34140	407	
712.28992	190	
716.38436	292	1+
732.43887	242	
741.37470	297	1+
748.43044	271	
771.38726	303	
854.40814	418	1+
896.47841	570	1+
912.46144	333	1+
976.51119	296	1+
1043.52642	562	1+
END IONS

###FS:    #m/z: 537.81562 #charge   2
###MaxRes:#m/z:  0.00000 #charge-128
###MS: 1114
###MSMS: 1117
BEGIN IONS
TITLE=Cmpd 390, AutoMSn(537.8156), 18.9 min
RTINSECONDS=1132.28
SCANS=MS: 1114 MSMS: 1117
PEPMASS=537.81562	21120
CHARGE=2+
327.19634	299	1+
355.14951	145	
358.20528	153	
363.14057	223	1+
373.28125	155	
381.15614	266	
395.19913	216	1+
401.21169	142	
437.19769	167	
442.25646	241	1+
445.24567	246	1+
447.28878	466	1+
452.25966	253	1+
468.27290	197	
469.21890	420	1+
472.24934	246	1+
480.22022	536	1+
483.20486	198	
488.24522	162	
500.26122	172	
518.28044	163	
520.27299	248	1+
525.76773	272	
532.27810	321	1+
533.61002	215	
534.31100	428	1+
534.74730	139	
536.29578	238	
537.28219	351	
538.29636	1109	1+
542.27933	368	1+
544.76249	235	
549.08727	261	
555.26770	138	
557.36206	1176	1+
560.28960	142	
571.31102	252	1+
599.31376	248	1+
651.30775	140	
697.03445	206	
711.35379	139	
725.45294	1150	1+
780.48315	216	1+
782.45054	288	1+
802.39047	144	
808.48751	1458	1+
818.98885	214	
826.49985	1549	1+
911.57430	398	1+
919.44241	284	1+
939.58201	455	1+
END IONS

###FS:    #m/z: 496.26789 #charge   2
###MaxRes:#m/z:  0.00000 #charge-128
###MS: 1118
###MSMS: 1119
BEGIN IONS
TITLE=Cmpd 391, AutoMSn(496.2679), 18.9 min
RTINSECONDS=1135.31
SCANS=MS: 1118 MSMS: 1119
PEPMASS=496.26789	106537
CHARGE=2+
305.18554	460	
319.18587	411	1+
323.16828	562	
326.17097	297	
327.11034	209	1+
327.69728	454	
337.17796	382	1+
340.18976	1745	1+
347.18449	486	1+
353.20244	247	1+
354.10952	515	1+
355.19759	432	1+
358.19041	640	1+
362.68282	291	1+
368.22718	816	1+
371.67973	504	1+
372.13629	1253	
376.20068	276	
376.60584	892	
378.57992	1455	
380.20765	425	
382.21169	611	1+
387.15995	585	1+
388.69762	315	1+
389.24833	362	
390.19843	360	
395.78064	474	
407.21322	614	1+
430.20747	283	1+
434.22219	299	1+
436.22894	2906	1+
448.26446	324	1+
451.25576	335	
451.73493	415	1+
452.24345	907	1+
455.21060	288	
456.29061	1364	1+
462.21674	253	1+
466.18599	355	1+
468.27123	427	
469.27587	2613	1+
474.25869	811	1+
475.49697	574	
476.25831	349	1+
478.22043	462	1+
482.25307	636	
483.21197	1296	1+
486.29670	7409	1+
492.27185	487	1+
494.26472	744	1+
498.29451	2354	1+
500.22883	1709	1+
509.71889	249	1+
512.29935	372	1+
518.21957	360	1+
532.31692	755	1+
537.27658	408	1+
540.30459	1097	1+
543.23860	251	1+
553.30989	860	1+
565.30758	269	
570.33336	4630	1+
581.30054	535	1+
586.30011	321	1+
590.32258	301	1+
593.33075	312	1+
595.27388	535	1+
606.30521	280	1+
611.30356	414	
612.28943	983	1+
615.29047	1208	1+
621.32244	218	1+
623.30119	441	1+
628.31500	609	
629.29845	576	1+
629.30633	3672	1+
636.68394	559	1+
637.35285	834	1+
640.31601	312	1+
646.33316	5989	1+
651.33088	262	1+
653.38139	1266	1+
654.74600	363	
655.86274	284	
659.30659	613	1+
666.36640	1051	1+
672.32371	390	
675.33673	317	1+
677.30441	474	1+
683.39457	1242	1+
685.35651	2495	1+
689.00436	301	
692.21085	355	
694.37710	710	1+
696.00286	441	1+
700.34998	563	1+
702.31851	267	1+
706.39482	441	1+
714.35720	3986	1+
718.38575	343	1+
724.38097	267	1+
728.37599	346	1+
736.42675	454	1+
739.39729	522	1+
742.38851	1066	1+
745.39640	444	1+
752.37640	2062	1+
759.41926	1015	1+
762.39943	622	1+
769.40951	5885	1+
780.37004	548	1+
797.40013	9230	1+
816.38039	316	1+
832.41821	1079	1+
850.44205	442	1+
872.44481	1560	1+
916.46836	330	1+
918.48814	681	1+
943.48275	654	1+
954.42847	362	1+
961.50561	611	1+
976.49622	558	1+
991.53223	1559	1+
END IONS

###FS:    #m/z: 491.60806 #charge   3
###MaxRes:#m/z:  0.00000 #charge-128
###MS: 1118
###MSMS: 1120
BEGIN IONS
TITLE=Cmpd 392, AutoMSn(491.6081), 18.9 min
RTINSECONDS=1135.81
SCANS=MS: 1118 MSMS: 1120
PEPMASS=491.60806	41821
CHARGE=3+
368.22750	1247	
383.22757	717	
385.25385	7240	1+
386.15887	2335	1+
399.20529	1229	
401.28762	538	
430.22499	607	
436.22531	2371	
452.23099	565	
456.29142	5061	1+
471.23777	622	
488.26601	603	
489.27432	1979	1+
492.27285	841	
492.91892	739	
493.26290	1451	1+
496.75519	939	
499.23485	1923	1+
542.24525	1058	
542.79001	539	
553.30987	2173	1+
568.30341	1020	1+
570.33378	22788	1+
581.30526	1816	1+
586.30064	940	1+
598.82145	576	
599.32604	678	
612.30695	932	
627.32237	767	1+
629.30840	940	
646.33420	769	
649.31429	1314	1+
660.27642	550	
666.38975	1970	1+
677.30637	6817	1+
683.41544	7532	1+
694.39024	633	
726.35786	883	
745.37245	1933	1+
758.41376	548	
762.39482	4930	1+
790.38855	6544	1+
797.39833	939	
799.89545	682	
875.47594	1869	1+
903.47048	966	1+
1181.64412	3617	1+
1309.68857	1755	1+
END IONS

###FS:    #m/z: 705.57840 #charge   3
###MaxRes:#m/z:  0.00000 #charge-128
###MS: 1118
###MSMS: 1121
BEGIN IONS
TITLE=Cmpd 393, AutoMSn(705.5784), 18.9 min
RTINSECONDS=1136.31
SCANS=MS: 1118 MSMS: 1121
PEPMASS=705.57840	15440
CHARGE=3+
456.16958	245	1+
468.24668	157	
486.16937	200	
517.20017	161	
527.21259	589	1+
544.76664	220	
545.24942	162	
556.61451	169	
562.82660	170	
577.23844	354	
577.72468	248	1+
633.27209	175	
636.30271	205	
648.28801	266	1+
653.31947	226	1+
674.37382	171	
684.32349	232	1+
689.33685	302	1+
703.31849	269	
707.67428	199	
712.15282	265	
714.31944	346	
724.31812	201	
724.64283	295	
724.98624	157	
774.34840	182	
834.42563	296	
834.92622	162	
867.74849	382	1+
868.08990	308	1+
868.41165	278	
872.91514	153	
879.42747	156	
919.96890	195	
982.35724	550	1+
1081.43513	935	1+
1361.63448	427	1+
1401.70143	694	1+
1407.72516	739	1+
1410.15852	1649	1+
1410.65626	1769	1+
1415.74858	1093	1+
1554.74880	704	1+
1738.88172	1260	1+
END IONS

###FS:    #m/z: 491.60762 #charge   3
###MaxRes:#m/z:  0.00000 #charge-128
###MS: 1122
###MSMS: 1123
BEGIN IONS
TITLE=Cmpd 394, AutoMSn(491.6076), 19.0 min
RTINSECONDS=1139.35
SCANS=MS: 1122 MSMS: 1123
PEPMASS=491.60762	90278
CHARGE=3+
325.15751	861	
336.19740	792	
368.22701	1781	
381.70091	5821	1+
385.25364	8921	1+
386.15629	2837	1+
399.20653	873	
429.73128	680	
436.22689	1850	
452.23177	686	
456.29150	8355	1+
471.23807	895	
486.27444	1646	1+
489.27407	1473	1+
492.27080	844	
493.26609	2101	1+
496.75933	791	
499.23293	3113	1+
514.23662	711	
517.27427	690	
542.25741	1731	1+
553.31065	2412	1+
570.33428	31212	1+
581.30555	3970	1+
586.30122	818	
598.82773	1173	
599.33090	1212	
612.30901	1446	
629.30404	778	
646.34945	704	
660.28047	996	
666.39176	3098	1+
677.30807	8323	1+
683.41673	11502	1+
694.37916	762	
745.37149	2710	1+
758.42353	681	
763.39822	3326	1+
773.36233	744	
790.39411	8183	1+
796.49996	761	
797.41234	906	
875.48017	2390	1+
956.53238	736	
1181.64763	5245	1+
1309.69970	2528	1+
END IONS

###FS:    #m/z: 736.90506 #charge   2
###MaxRes:#m/z:  0.00000 #charge-128
###MS: 1122
###MSMS: 1124
BEGIN IONS
TITLE=Cmpd 395, AutoMSn(736.9051), 19.0 min
RTINSECONDS=1139.85
SCANS=MS: 1122 MSMS: 1124
PEPMASS=736.90506	26915
CHARGE=2+
385.25118	162	
386.14442	157	
387.20173	127	
415.19485	122	
456.29531	340	
469.21296	160	
476.19872	210	
499.23201	441	1+
517.25920	160	
534.29097	281	1+
555.28446	128	
565.23464	121	
570.31554	514	1+
622.28094	123	
630.31225	140	
683.40589	726	1+
700.34091	116	
716.39754	142	
722.33628	126	
728.89128	147	
733.84006	116	
739.87425	156	
740.35722	248	1+
740.69866	216	
741.80564	133	
758.44160	164	
779.38129	422	1+
796.48325	422	1+
881.40584	137	
894.39205	132	
956.53068	939	1+
966.84258	116	
1083.57265	643	1+
1165.61035	513	1+
1178.63588	560	1+
1181.64707	11334	1+
1194.10075	281	
1309.74512	904	1+
1469.76296	969	1+
1472.80477	10060	1+
END IONS

###FS:    #m/z: 705.58283 #charge   3
###MaxRes:#m/z:  0.00000 #charge-128
###MS: 1122
###MSMS: 1125
BEGIN IONS
TITLE=Cmpd 396, AutoMSn(705.5828), 19.0 min
RTINSECONDS=1140.35
SCANS=MS: 1122 MSMS: 1125
PEPMASS=705.58283	15608
CHARGE=3+
426.16246	233	1+
467.69551	158	
486.15615	155	
491.23857	133	
509.75182	131	
542.24791	172	
556.62512	143	
562.81443	154	
566.75007	273	1+
576.73439	291	
591.28728	223	
610.29166	150	
633.26654	166	
644.32643	148	
654.33835	360	1+
666.31900	284	1+
674.84350	161	
688.33249	165	
689.83767	140	
690.31983	149	
697.03281	267	
697.32528	533	1+
697.85543	254	
701.32970	358	1+
704.35502	841	1+
704.88118	159	
724.64176	137	
724.97434	182	
761.94539	140	
777.88774	385	1+
834.41830	295	
861.40493	134	
867.73543	180	
868.39674	256	1+
911.30417	349	1+
917.45924	254	1+
982.34262	567	1+
1053.42287	520	1+
1088.51699	402	1+
1402.67971	615	1+
1410.14785	1278	1+
1410.66979	2135	1+
1414.79621	1288	1+
1738.87728	938	1+
END IONS

###FS:    #m/z: 492.47981 #charge   2
###MaxRes:#m/z:  0.00000 #charge-128
###MS: 1126
###MSMS: 1127
BEGIN IONS
TITLE=Cmpd 397, AutoMSn(492.4798), 19.1 min
RTINSECONDS=1143.38
SCANS=MS: 1126 MSMS: 1127
PEPMASS=492.47981	101432
CHARGE=2+
325.16377	1159	
368.22781	1228	
385.25262	9011	1+
386.15908	3248	1+
391.80344	826	
399.19564	782	
408.21832	1004	
436.22558	1948	
456.29058	8045	1+
471.24501	859	
488.26760	1439	1+
490.28852	905	
492.26500	766	
492.92038	817	
493.26075	2151	1+
499.23561	2703	1+
532.32613	989	
542.25231	800	
553.30813	2847	1+
570.33444	32123	1+
581.30646	3433	1+
582.81691	719	
585.30784	1406	1+
591.32744	3054	1+
591.82411	1619	
598.83042	796	
599.33042	806	
612.31797	873	
629.30889	818	
646.33758	750	
655.34918	2377	1+
660.27667	1165	
666.39032	2525	1+
677.30591	8788	1+
683.41680	11290	1+
694.38297	717	
745.37557	2559	1+
762.39582	6959	1+
773.35667	718	
790.38809	8930	1+
796.49401	932	
797.40269	1202	
875.47724	2962	1+
903.45960	1169	1+
903.47224	732	
956.52719	1264	1+
END IONS

###FS:    #m/z: 444.23529 #charge   2
###MaxRes:#m/z:  0.00000 #charge-128
###MS: 1126
###MSMS: 1128
BEGIN IONS
TITLE=Cmpd 398, AutoMSn(444.2353), 19.1 min
RTINSECONDS=1143.88
SCANS=MS: 1126 MSMS: 1128
PEPMASS=444.23529	40002
CHARGE=2+
308.10853	281	
321.17606	2787	1+
330.17541	386	
343.13632	639	
361.15453	1445	1+
364.16344	229	
371.17673	174	
398.22682	184	
401.28291	229	
402.17672	362	1+
412.18113	186	
416.24310	1000	1+
421.19163	948	1+
427.19091	176	
430.17175	615	
432.22241	195	
434.25908	3653	1+
440.25224	487	1+
442.24941	499	1+
444.25751	634	1+
446.26021	980	1+
448.24988	934	1+
455.18463	725	1+
462.27685	350	
467.28242	184	
468.24709	373	
480.22247	170	
486.24865	172	
490.21903	309	
492.21321	217	
503.28018	199	
508.22524	405	
543.30863	173	
558.26973	447	1+
576.28202	595	
577.26761	1098	1+
594.29004	11859	1+
597.40301	294	
741.36141	4880	1+
END IONS

###FS:    #m/z: 736.90488 #charge   2
###MaxRes:#m/z:  0.00000 #charge-128
###MS: 1126
###MSMS: 1129
BEGIN IONS
TITLE=Cmpd 399, AutoMSn(736.9049), 19.1 min
RTINSECONDS=1144.38
SCANS=MS: 1126 MSMS: 1129
PEPMASS=736.90488	31502
CHARGE=2+
360.22253	162	
385.24694	226	1+
386.14519	205	
391.74809	297	
456.28601	377	1+
462.22519	193	
475.23199	285	1+
511.75206	186	
516.25261	277	1+
546.25217	158	
553.73087	143	
560.27574	160	
565.28075	136	
570.33376	436	
582.81739	260	
586.31079	143	
589.29902	539	1+
598.79509	271	1+
612.29208	140	
650.77583	171	
655.36744	361	
655.89974	196	
683.41488	571	1+
688.47451	172	
699.30414	171	
732.71306	227	1+
735.91683	236	
736.24216	143	
736.39849	281	
740.03251	160	
740.34340	649	1+
778.36489	225	1+
779.37306	240	1+
782.38542	260	1+
796.50660	351	1+
894.41131	252	1+
956.52563	808	1+
1181.65087	10701	1+
1192.70717	168	
1194.09774	262	
1300.52703	156	
1472.79665	8974	1+
END IONS

###FS:    #m/z: 444.71875 #charge   2
###MaxRes:#m/z:  0.00000 #charge-128
###MS: 1130
###MSMS: 1131
BEGIN IONS
TITLE=Cmpd 400, AutoMSn(444.7187), 19.1 min
RTINSECONDS=1147.42
SCANS=MS: 1130 MSMS: 1131
PEPMASS=444.71875	174590
CHARGE=2+
308.10360	635	
321.17560	7946	1+
330.18066	967	
343.14021	2459	1+
361.15376	4225	1+
364.16316	919	
371.18277	424	
401.28321	410	
416.24645	1191	
421.18536	2084	1+
430.17889	1158	
434.25963	9524	1+
444.25747	598	
446.27312	794	
448.19360	551	
455.17739	1485	1+
462.27973	624	
468.23652	368	
490.21593	434	
503.28018	390	
508.22736	859	
559.25508	725	
576.27278	3810	1+
594.28998	27461	1+
650.35546	406	
706.32919	384	
723.36034	416	
741.35901	15266	1+
END IONS

###FS:    #m/z: 888.42731 #charge   1
###MaxRes:#m/z:  0.00000 #charge-128
###MS: 1130
###MSMS: 1132
BEGIN IONS
TITLE=Cmpd 401, AutoMSn(888.4273), 19.1 min
RTINSECONDS=1147.92
SCANS=MS: 1130 MSMS: 1132
PEPMASS=888.42731	25263
CHARGE=1+
321.18087	500	
343.13776	395	1+
361.15043	712	1+
364.16543	869	
416.24315	155	
421.19238	158	
427.17946	361	
433.17264	203	
434.26056	1197	1+
449.24163	331	1+
455.17335	4824	1+
462.28098	1156	
462.47052	192	
477.24969	326	
490.21018	283	
497.19523	139	
508.22635	157	
519.26703	146	
524.20334	153	
540.25886	288	
568.26106	451	1+
594.28806	2399	1+
611.25314	227	
627.30161	236	
655.29667	209	
741.35856	844	1+
870.41610	225	
888.42676	12180	1+
END IONS

###FS:    #m/z: 699.66346 #charge   3
###MaxRes:#m/z:  0.00000 #charge-128
###MS: 1130
###MSMS: 1133
BEGIN IONS
TITLE=Cmpd 402, AutoMSn(699.6635), 19.1 min
RTINSECONDS=1148.42
SCANS=MS: 1130 MSMS: 1133
PEPMASS=699.66346	23340
CHARGE=3+
422.70011	255	
474.20719	427	1+
479.72292	251	
483.23800	542	1+
496.25624	577	1+
517.75243	544	
523.23473	504	
534.24105	216	
552.26320	257	
553.26760	783	1+
561.26782	597	
561.76287	312	
566.75979	748	
567.26095	291	
576.27683	199	
589.78622	286	
590.28201	491	
592.28410	258	1+
598.78713	222	
610.29126	2406	1+
627.78664	242	
640.28801	383	1+
647.33528	543	1+
682.30048	261	1+
692.32009	191	
694.34837	195	
694.84294	363	1+
696.23688	312	
697.32575	3808	1+
699.84751	482	1+
702.34225	272	
704.35275	411	
817.40199	370	1+
818.40115	900	1+
844.38862	282	
845.39820	529	1+
861.41543	218	1+
901.42250	372	
902.42241	497	1+
907.37920	260	
937.46840	920	1+
958.44028	1132	1+
965.47683	734	1+
1046.46710	252	
1052.49516	1279	1+
1132.49887	317	
1372.64271	622	1+
1390.67220	639	1+
1399.68941	777	1+
1487.68086	532	1+
END IONS

###FS:    #m/z: 444.71920 #charge   2
###MaxRes:#m/z:  0.00000 #charge-128
###MS: 1134
###MSMS: 1135
BEGIN IONS
TITLE=Cmpd 403, AutoMSn(444.7192), 19.2 min
RTINSECONDS=1151.46
SCANS=MS: 1134 MSMS: 1135
PEPMASS=444.71920	348161
CHARGE=2+
308.11005	893	
321.17560	13955	1+
330.17788	1798	
343.14090	4238	1+
361.15194	8059	1+
364.16374	1764	
371.18580	779	
412.16233	854	
416.25033	2518	
421.18944	4291	1+
430.17704	2484	
434.26022	18087	1+
444.25080	765	
448.19443	1292	
455.17566	1704	
490.21411	948	
508.22036	1377	
559.24770	814	
576.27911	2896	
577.26655	4069	1+
594.29088	51830	1+
723.34917	819	
741.35680	27488	1+
END IONS

###FS:    #m/z: 602.31555 #charge   2
###MaxRes:#m/z:  0.00000 #charge-128
###MS: 1134
###MSMS: 1136
BEGIN IONS
TITLE=Cmpd 404, AutoMSn(602.3155), 19.2 min
RTINSECONDS=1151.96
SCANS=MS: 1134 MSMS: 1136
PEPMASS=602.31555	145911
CHARGE=2+
328.19790	1891	1+
341.19353	689	1+
343.19604	701	1+
358.16529	659	
383.18302	428	1+
386.15999	12113	1+
393.76232	519	
393.92247	491	
397.20335	2839	1+
402.19214	411	
403.17964	1431	1+
406.21637	595	1+
408.22140	4491	1+
412.24655	991	1+
414.22496	821	1+
429.21555	1583	1+
431.70041	628	
436.20334	553	1+
455.23920	1093	1+
457.24005	948	1+
462.23868	2000	1+
470.26362	418	
471.23653	2820	1+
474.24446	436	
481.26187	468	
482.22550	2062	1+
497.23733	727	1+
499.23426	17095	1+
499.75169	1637	1+
512.28546	627	1+
514.26866	12723	1+
521.30182	521	
521.76928	877	1+
525.24701	532	1+
527.31944	1368	1+
542.27100	2459	1+
549.23289	570	1+
550.02797	1161	1+
553.26994	467	1+
555.26233	711	1+
568.27684	601	1+
570.28360	579	1+
572.28678	3335	1+
582.30910	905	1+
583.82017	500	
584.31658	2964	1+
590.33083	652	
591.32035	3780	1+
595.28908	1178	1+
599.32592	856	1+
601.33300	6477	1+
610.30079	504	1+
612.31361	11889	1+
627.32445	1335	1+
629.33358	1630	1+
637.69002	707	
639.32009	470	1+
649.30595	530	1+
655.33211	2494	1+
660.28941	1016	1+
662.31831	716	1+
667.29123	495	1+
670.32441	1212	1+
677.31101	5757	1+
679.98910	857	1+
681.34175	1178	1+
683.32815	2182	1+
689.34067	456	1+
698.35857	1088	1+
699.35891	506	1+
702.35793	701	1+
706.37085	618	1+
709.33517	2916	1+
712.16667	553	
718.32458	643	1+
726.35693	11728	1+
740.40913	1288	1+
743.38570	678	
744.39531	524	
745.36985	2344	1+
752.37708	1204	1+
762.39680	6536	1+
768.40301	1244	
769.39720	2379	1+
773.36974	1212	1+
774.34196	1352	1+
775.37883	1484	1+
777.72351	464	
779.39040	626	
780.37143	3519	1+
790.39193	13573	1+
790.72375	630	
797.39395	14606	1+
806.81424	474	
816.40361	773	1+
834.41853	584	1+
844.39606	459	1+
854.44747	2305	1+
858.44009	675	1+
863.43702	1005	1+
875.47139	413	
875.47538	2370	1+
882.48704	3738	1+
886.43287	2598	1+
889.42586	1150	1+
895.40960	528	1+
895.43272	4952	1+
901.48541	658	1+
903.46824	12437	1+
907.48950	448	
912.46510	1504	
913.47732	2423	1+
918.41306	532	1+
925.48860	3445	1+
929.48067	1609	1+
943.43560	883	1+
953.48312	1531	1+
955.46683	1263	1+
960.44550	610	1+
972.50025	2230	1+
975.47242	1979	1+
989.52376	1942	1+
1000.48804	6453	1+
1017.51884	16715	1+
1024.54579	956	1+
1028.15080	891	
1029.20690	477	
1043.53920	2259	1+
1060.55753	3113	1+
1071.52962	3169	1+
1088.55489	17972	1+
1180.63808	5435	1+
1186.59573	1668	1+
END IONS

###FS:    #m/z: 888.42662 #charge   1
###MaxRes:#m/z:  0.00000 #charge-128
###MS: 1134
###MSMS: 1137
BEGIN IONS
TITLE=Cmpd 405, AutoMSn(888.4266), 19.2 min
RTINSECONDS=1152.46
SCANS=MS: 1134 MSMS: 1137
PEPMASS=888.42662	53866
CHARGE=1+
321.17403	1819	
343.14378	666	
361.15223	1221	
364.16380	2080	1+
416.24782	301	
422.19512	330	
427.17866	706	
434.26181	2353	1+
455.17197	8139	1+
462.28324	464	
477.24779	991	
490.21718	563	
508.22545	334	
510.70516	412	
540.26405	540	
568.25307	882	
577.26528	382	
594.28968	5059	1+
637.28566	476	
655.29262	715	
741.35969	1104	1+
797.39687	314	
852.39913	312	
870.41493	1137	1+
888.42719	25641	1+
END IONS

###FS:    #m/z: 602.31564 #charge   2
###MaxRes:#m/z:  0.00000 #charge-128
###MS: 1138
###MSMS: 1139
BEGIN IONS
TITLE=Cmpd 406, AutoMSn(602.3156), 19.3 min
RTINSECONDS=1155.51
SCANS=MS: 1138 MSMS: 1139
PEPMASS=602.31564	614609
CHARGE=2+
328.19602	2076	
341.20344	913	
343.18296	1389	1+
349.17311	1260	1+
358.16307	3004	1+
365.18729	1202	
369.12689	1254	
379.20694	1611	1+
385.15946	996	
386.15594	25273	1+
397.20752	3710	1+
403.17481	3333	1+
406.21996	1477	1+
409.22345	3013	1+
412.24703	1929	1+
414.22674	1785	1+
417.21708	1251	1+
430.21047	2783	1+
442.72747	2469	1+
451.73375	4260	1+
455.25062	1591	
457.23317	1021	
469.23980	1554	1+
471.23826	7136	1+
474.24230	1375	
477.24379	1720	1+
482.22018	3537	1+
497.23866	1957	1+
499.23586	42091	1+
514.26428	14210	1+
517.28019	4298	1+
521.30518	1177	
527.31136	1127	
535.27475	2325	1+
536.77166	1301	1+
542.26468	4067	1+
555.26115	1152	
565.27904	920	
567.30272	974	1+
570.26658	1674	1+
572.28447	8230	1+
582.30646	1113	1+
584.31433	6704	1+
590.33000	2221	
595.28893	3654	1+
599.31956	1465	1+
601.32828	6544	1+
610.30041	1254	1+
612.31412	29963	1+
627.32563	3483	1+
629.33597	4775	1+
638.30611	1951	1+
655.32612	5924	1+
660.28757	2378	1+
662.29952	964	
664.31322	1053	1+
667.30691	1831	1+
670.32408	3907	1+
677.31311	13801	1+
678.94658	1348	1+
681.32943	8380	1+
686.35921	1240	1+
698.36325	946	
699.36261	2196	1+
702.36457	1410	1+
709.33173	7410	1+
726.35730	27547	1+
740.40708	3036	1+
743.38963	1213	
745.36794	5999	1+
752.38013	2593	1+
762.39465	19050	1+
768.41074	2491	
769.39641	5823	1+
773.36499	3122	1+
774.33438	2337	1+
775.37313	3957	1+
779.38369	1182	
780.37018	9510	1+
785.58066	958	
790.38943	30073	1+
790.71382	1231	
795.39536	1323	1+
797.39516	38893	1+
812.44774	1019	1+
815.42819	11513	1+
825.98628	1066	
846.39982	1377	1+
854.44864	5383	1+
858.43116	2663	1+
861.43244	1075	
862.39861	1128	
863.43059	2640	1+
872.39508	990	
875.47420	7472	1+
875.47813	2316	1+
882.47918	3849	1+
886.44323	6229	1+
889.42195	2749	1+
895.43319	12077	1+
903.46888	31610	1+
912.45752	8527	1+
918.45632	1211	
925.49190	7528	1+
929.46828	2017	1+
943.43442	1651	1+
953.48337	4498	1+
957.45930	2558	1+
960.46992	3293	1+
972.50036	3189	1+
975.47665	6331	1+
989.52376	3493	1+
1000.48569	15496	1+
1017.51845	42609	1+
1043.54193	7218	1+
1060.56197	8545	1+
1070.54129	3174	1+
1071.52951	6685	1+
1088.55398	46544	1+
1180.63454	7543	1+
1186.59516	4108	1+
END IONS

###FS:    #m/z: 559.79874 #charge   2
###MaxRes:#m/z:  0.00000 #charge-128
###MS: 1138
###MSMS: 1140
BEGIN IONS
TITLE=Cmpd 407, AutoMSn(559.7987), 19.3 min
RTINSECONDS=1156.01
SCANS=MS: 1138 MSMS: 1140
PEPMASS=559.79874	107914
CHARGE=2+
355.19659	578	
357.16603	889	
372.17964	3226	1+
374.18305	1915	
375.17127	3471	1+
385.15385	585	
390.19674	7865	1+
400.20353	663	
402.17993	3167	1+
446.19604	555	
485.23757	854	
487.26659	1261	
491.59119	685	
498.23686	506	
503.27939	13703	1+
509.27115	1336	
509.77124	616	
515.26343	965	
527.27621	538	
531.22411	742	
550.79265	824	
560.29774	776	
598.31221	519	
616.35689	3755	1+
644.29838	1936	1+
671.36839	509	
673.38654	24959	1+
701.32615	501	
744.42368	26440	1+
886.43957	4774	1+
902.44314	765	
904.45377	56139	1+
END IONS

###FS:    #m/z: 888.42719 #charge   1
###MaxRes:#m/z:  0.00000 #charge-128
###MS: 1138
###MSMS: 1141
BEGIN IONS
TITLE=Cmpd 408, AutoMSn(888.4272), 19.3 min
RTINSECONDS=1156.51
SCANS=MS: 1138 MSMS: 1141
PEPMASS=888.42719	80447
CHARGE=1+
321.17609	1749	
343.13921	898	
361.15591	918	
364.16325	2836	1+
416.24395	368	
421.19329	473	
427.17752	964	
430.17269	505	
434.25968	3475	1+
449.25200	494	
455.17444	9803	1+
477.24973	1113	
490.21005	529	
497.18920	555	
540.26082	764	
568.25917	1485	1+
594.28963	5810	1+
627.29231	428	
635.64065	371	
637.28058	374	
655.28955	852	
741.35582	1102	1+
797.41985	382	
870.41557	1247	1+
888.42756	29983	1+
END IONS

###FS:    #m/z: 602.31691 #charge   2
###MaxRes:#m/z:  0.00000 #charge-128
###MS: 1142
###MSMS: 1143
BEGIN IONS
TITLE=Cmpd 409, AutoMSn(602.3169), 19.3 min
RTINSECONDS=1159.54
SCANS=MS: 1142 MSMS: 1143
PEPMASS=602.31691	1009412
CHARGE=2+
325.15854	1440	
328.19081	1686	
343.18803	1866	1+
350.18908	2228	1+
358.15705	5220	1+
365.18281	1923	
369.12841	1346	
371.19212	1890	1+
379.20835	2825	1+
384.21334	1245	
385.15737	2162	
386.15557	35618	1+
389.19168	4011	1+
394.69996	8182	1+
395.20138	4391	1+
397.20588	6053	1+
403.17769	3896	
406.21854	1970	1+
407.71006	2610	1+
409.22509	4613	1+
412.25230	2438	
414.22980	1854	
430.20734	4052	1+
442.72966	2809	1+
451.73380	4542	1+
454.22367	1401	
455.24386	2731	1+
457.22938	1508	
459.21471	1610	1+
471.23796	13367	1+
477.24170	6238	1+
482.22101	5314	1+
497.23522	2551	1+
499.23619	64557	1+
514.26428	9720	1+
516.26178	3298	
517.27553	7911	1+
521.30431	1752	
527.27578	2315	1+
534.29895	1231	
542.25984	6412	1+
554.25394	2361	1+
565.27504	2738	1+
569.27121	3047	1+
572.28485	10643	1+
584.31490	11244	1+
590.32428	7425	1+
590.82117	2192	
595.28871	4418	1+
599.31611	2135	1+
601.33380	2399	
612.31429	47898	1+
627.32536	4872	1+
629.33514	6475	1+
638.30360	3216	1+
649.30551	2118	1+
655.32534	9050	1+
660.28398	3843	1+
662.29814	3834	1+
667.29809	2120	1+
670.32303	5916	1+
677.31041	22701	1+
681.32805	12876	1+
681.38828	2692	1+
686.35064	1800	1+
689.36095	1325	
698.36394	5569	1+
702.36587	3044	1+
706.38178	1398	
709.33476	10928	1+
726.35838	45815	1+
740.40983	4953	1+
743.38485	5781	1+
745.36982	5150	1+
752.37973	5185	1+
762.39603	30775	1+
768.40664	3882	
769.40310	9920	1+
773.35949	5659	1+
774.35283	3041	1+
775.37739	6523	1+
779.38444	2604	
780.37158	14566	1+
790.39065	48789	1+
795.38599	1291	
797.39543	64979	1+
815.42549	15771	1+
845.39915	2639	1+
854.45254	9016	1+
858.43152	4493	1+
861.41141	3125	1+
862.39825	2137	1+
863.43091	3406	1+
865.43438	1243	
872.40513	1265	
875.47813	15582	1+
882.46974	3563	1+
884.45669	2540	1+
886.43875	8868	1+
889.42203	5178	1+
895.43414	19285	1+
903.46988	46387	1+
908.46575	1823	1+
912.45578	13621	1+
925.48774	13053	1+
929.48237	5107	1+
936.66445	1221	
943.43192	1389	
953.48502	6724	1+
958.45351	4008	1+
960.45475	2764	1+
972.49675	8252	1+
975.47577	7107	1+
983.46973	1748	1+
989.52003	4992	1+
1000.48908	23660	1+
1017.51859	67794	1+
1043.53950	12814	1+
1060.56000	14070	1+
1071.53131	16610	1+
1088.55275	76459	1+
1186.59683	6747	1+
1203.62988	5416	1+
END IONS

###FS:    #m/z: 559.79887 #charge   2
###MaxRes:#m/z:  0.00000 #charge-128
###MS: 1142
###MSMS: 1144
BEGIN IONS
TITLE=Cmpd 410, AutoMSn(559.7989), 19.3 min
RTINSECONDS=1160.05
SCANS=MS: 1142 MSMS: 1144
PEPMASS=559.79887	337031
CHARGE=2+
355.20521	2481	
357.16220	2055	
372.18093	6270	1+
374.18245	4564	
375.17110	9495	1+
385.15987	1303	
390.19756	16380	1+
402.17859	7204	1+
484.27422	1285	
485.22842	3070	1+
487.26330	2087	
503.27975	34340	1+
509.27056	3090	
509.77924	1431	
515.26474	3874	
531.22530	1908	
550.79128	1853	
598.31661	1424	
616.35549	10637	1+
644.30661	2979	
673.38658	62160	1+
744.42338	63772	1+
886.43875	14556	1+
903.45259	1412	
904.45440	146805	1+
END IONS

###FS:    #m/z: 1203.61550 #charge   1
###MaxRes:#m/z:  0.00000 #charge-128
###MS: 1142
###MSMS: 1145
BEGIN IONS
TITLE=Cmpd 411, AutoMSn(1203.6155), 19.3 min
RTINSECONDS=1160.55
SCANS=MS: 1142 MSMS: 1145
PEPMASS=1203.61550	94338
CHARGE=1+
386.14120	287	
499.23555	553	
573.28581	237	
612.31781	1204	1+
655.32909	202	
677.31240	257	
726.36388	339	
780.36573	352	
790.38778	1400	1+
797.38555	1899	1+
806.81196	200	
889.41791	196	
903.47782	1001	1+
912.45772	3030	1+
1000.48442	214	
1017.53350	628	
1018.52332	281	
1028.14759	578	
1071.52461	383	
1072.53515	239	
1088.55142	4208	1+
1096.55347	263	
1186.61338	282	
1203.61427	20056	1+
END IONS

###FS:    #m/z: 559.79946 #charge   2
###MaxRes:#m/z:  0.00000 #charge-128
###MS: 1146
###MSMS: 1147
BEGIN IONS
TITLE=Cmpd 412, AutoMSn(559.7995), 19.4 min
RTINSECONDS=1163.57
SCANS=MS: 1146 MSMS: 1147
PEPMASS=559.79946	563477
CHARGE=2+
355.20444	2934	
357.16519	2761	
372.18017	9471	1+
374.18428	6081	
375.17008	12274	1+
385.15654	1920	
390.19642	25882	1+
402.17755	11225	1+
485.24046	2372	
487.26685	3109	
503.27904	48533	1+
509.27318	4686	
509.77624	2248	
515.26280	5530	
531.22288	2356	
550.79439	2504	
598.31107	1940	
616.35406	12453	1+
644.30414	6962	1+
673.38631	84219	1+
744.42379	87393	1+
886.44035	12341	1+
887.43070	6543	1+
902.44146	2153	
904.45312	202478	1+
END IONS

###FS:    #m/z: 1203.61599 #charge   1
###MaxRes:#m/z:  0.00000 #charge-128
###MS: 1146
###MSMS: 1148
BEGIN IONS
TITLE=Cmpd 413, AutoMSn(1203.6160), 19.4 min
RTINSECONDS=1164.07
SCANS=MS: 1146 MSMS: 1148
PEPMASS=1203.61599	118891
CHARGE=1+
366.14545	259	
386.14054	335	
408.22958	154	
499.23584	1132	1+
572.28581	184	
612.31576	795	1+
677.31519	168	
726.35191	207	
743.38396	159	
762.37555	198	
780.38278	195	
790.39292	1102	1+
797.39314	1392	1+
903.47400	1004	1+
912.46639	3363	1+
1017.51136	891	1+
1060.55888	173	
1071.52910	242	
1072.53840	157	
1088.55221	3722	1+
1118.58613	200	
1186.58439	227	
1187.58034	162	
1201.59323	282	
1202.62970	202	
1203.61789	16495	1+
END IONS

###FS:    #m/z: 1118.58451 #charge   1
###MaxRes:#m/z:  0.00000 #charge-128
###MS: 1146
###MSMS: 1149
BEGIN IONS
TITLE=Cmpd 414, AutoMSn(1118.5845), 19.4 min
RTINSECONDS=1164.57
SCANS=MS: 1146 MSMS: 1149
PEPMASS=1118.58451	97660
CHARGE=1+
366.14113	913	
390.19752	1107	
503.27360	4177	1+
515.25722	711	
588.31785	505	
598.30196	862	
616.31825	2114	1+
657.22072	442	
673.38309	1455	
711.38264	445	
729.39647	904	
744.42171	851	
840.43531	442	
858.43608	609	
904.45102	706	
1116.56919	627	
1118.58247	40063	1+
END IONS

###FS:    #m/z: 1118.58402 #charge   1
###MaxRes:#m/z:  0.00000 #charge-128
###MS: 1150
###MSMS: 1151
BEGIN IONS
TITLE=Cmpd 415, AutoMSn(1118.5840), 19.5 min
RTINSECONDS=1167.59
SCANS=MS: 1150 MSMS: 1151
PEPMASS=1118.58402	105290
CHARGE=1+
366.13769	1024	
390.19620	989	
485.22520	695	
503.27185	3583	1+
510.71001	521	
515.25651	396	
588.30912	976	1+
598.30253	667	
616.32715	1625	1+
673.38248	1799	1+
711.37391	834	1+
729.39994	571	
744.42522	762	
858.44726	640	
904.44987	1004	
1116.55928	622	
1117.57129	472	
1118.58401	36180	1+
END IONS

###FS:    #m/z: 1203.61618 #charge   1
###MaxRes:#m/z:  0.00000 #charge-128
###MS: 1150
###MSMS: 1152
BEGIN IONS
TITLE=Cmpd 416, AutoMSn(1203.6162), 19.5 min
RTINSECONDS=1168.09
SCANS=MS: 1150 MSMS: 1152
PEPMASS=1203.61618	93060
CHARGE=1+
366.13421	202	
386.15535	205	
482.24048	129	
499.22982	262	
612.31654	287	
709.32472	104	
726.35427	413	1+
769.40659	145	
780.37624	152	
790.39722	477	1+
797.40200	951	1+
806.80559	407	
903.46362	655	1+
912.45438	1579	1+
1001.49596	122	
1017.51392	768	1+
1028.13682	149	
1071.51294	161	
1072.54834	139	
1088.55310	2561	1+
1096.54669	101	
1118.59032	537	1+
1186.58458	128	
1199.02211	108	
1203.61283	10118	1+
END IONS

###FS:    #m/z: 525.29049 #charge   3
###MaxRes:#m/z:  0.00000 #charge-128
###MS: 1150
###MSMS: 1153
BEGIN IONS
TITLE=Cmpd 417, AutoMSn(525.2905), 19.5 min
RTINSECONDS=1168.6
SCANS=MS: 1150 MSMS: 1153
PEPMASS=525.29049	67294
CHARGE=3+
325.16155	355	
330.64072	339	
384.24474	730	1+
386.16178	2195	1+
399.20720	363	
408.22190	425	
469.26336	833	
471.23382	776	
481.22048	1053	1+
484.27114	894	1+
486.30327	17007	1+
489.91196	423	
499.23268	1821	1+
500.75677	453	
501.24524	748	
502.94806	395	
503.27812	757	1+
508.26362	1128	1+
509.76284	532	
517.27820	553	
520.28464	788	1+
522.27473	1850	1+
523.77557	680	1+
523.94335	936	1+
524.27837	3970	1+
524.61224	1411	1+
528.28318	995	1+
531.27969	515	
533.94437	781	
542.25237	743	1+
544.78162	1191	1+
557.34015	5721	1+
586.31166	930	1+
612.32201	1237	1+
633.34155	548	
633.83933	537	
654.34411	3180	1+
660.29539	1159	1+
671.38106	18487	1+
677.30601	5550	1+
682.08609	405	
682.35422	1244	1+
726.37057	1152	1+
745.36678	1525	1+
762.39647	4282	1+
767.43622	1585	1+
773.36665	1020	1+
774.34578	658	1+
777.47787	1448	1+
781.59615	550	
784.46261	3656	1+
790.39234	7134	1+
794.23270	436	
794.73225	505	
795.43507	601	
797.40560	1059	1+
838.90999	535	
875.48687	2008	1+
881.26871	686	
903.46532	2193	1+
913.51120	1029	
1017.52110	390	
1282.69977	3535	1+
END IONS

###FS:    #m/z: 565.28186 #charge   2
###MaxRes:#m/z:  0.00000 #charge-128
###MS: 1154
###MSMS: 1155
BEGIN IONS
TITLE=Cmpd 418, AutoMSn(565.2819), 19.5 min
RTINSECONDS=1171.64
SCANS=MS: 1154 MSMS: 1155
PEPMASS=565.28186	73842
CHARGE=2+
330.09420	647	1+
348.12862	602	1+
355.20286	789	1+
358.16316	398	
359.11360	411	
360.19406	345	
361.23295	1794	1+
372.18029	1993	1+
374.18488	803	
375.15870	3359	1+
390.19603	3667	1+
391.74853	338	
393.14501	2285	1+
402.17628	2117	1+
408.83515	805	
414.20897	426	1+
416.16383	453	1+
428.19600	379	1+
431.18360	288	1+
441.23746	520	1+
446.21294	552	1+
452.72462	777	
461.23472	456	1+
463.24999	602	1+
470.24912	411	1+
472.24611	732	1+
483.20733	335	1+
485.24292	280	
486.24670	1075	1+
490.25134	664	1+
499.22876	526	1+
503.27698	6783	1+
508.30834	2457	1+
513.25484	601	1+
515.25823	474	
516.26207	465	
517.25036	954	1+
522.24645	886	1+
526.26449	920	1+
531.23166	877	1+
540.26422	466	1+
542.28116	643	1+
556.28232	500	
559.32449	298	1+
561.29786	1363	1+
565.30539	1486	1+
568.29572	595	1+
570.18943	722	1+
573.29632	281	
574.28307	528	1+
591.33092	835	1+
599.31390	551	1+
605.25137	402	1+
609.36062	6978	1+
616.34711	1819	1+
627.29283	529	1+
637.26539	334	
644.32261	311	
645.31066	820	1+
647.24278	458	1+
655.34213	379	1+
665.25590	401	1+
671.35486	392	1+
673.38653	4499	
674.38916	7097	1+
679.95434	285	
702.36825	628	
719.40056	942	
720.39335	3802	1+
727.41080	421	1+
737.41878	6698	1+
744.42116	3903	
745.42659	8569	1+
750.32658	562	1+
754.37476	276	1+
754.54405	677	
760.38672	399	1+
813.43956	906	1+
847.39471	413	1+
866.45866	289	1+
882.46514	1039	1+
887.44937	3188	1+
899.44892	377	
900.47904	5637	1+
900.48123	444	1+
904.45239	2225	
905.45530	19920	1+
910.44824	1055	
913.48084	383	1+
916.21314	381	
918.45470	1154	1+
920.46175	451	1+
926.47204	499	1+
1015.51046	1674	1+
1018.53679	1178	1+
1025.49227	3122	1+
1080.32179	340	
1095.50763	944	1+
END IONS

###FS:    #m/z: 1118.58362 #charge   1
###MaxRes:#m/z:  0.00000 #charge-128
###MS: 1154
###MSMS: 1156
BEGIN IONS
TITLE=Cmpd 419, AutoMSn(1118.5836), 19.5 min
RTINSECONDS=1172.14
SCANS=MS: 1154 MSMS: 1156
PEPMASS=1118.58362	78564
CHARGE=1+
366.13907	1013	
375.16459	283	
390.19884	635	
485.22654	283	
503.27622	2462	1+
588.30943	575	
598.29474	362	
616.31880	1300	1+
673.38743	834	
729.40363	267	
744.41971	361	
858.43329	501	1+
904.45511	778	1+
1116.58218	416	
1117.57139	286	
1118.58319	21827	1+
END IONS

###FS:    #m/z: 525.29016 #charge   3
###MaxRes:#m/z:  0.00000 #charge-128
###MS: 1154
###MSMS: 1157
BEGIN IONS
TITLE=Cmpd 420, AutoMSn(525.2902), 19.5 min
RTINSECONDS=1172.64
SCANS=MS: 1154 MSMS: 1157
PEPMASS=525.29016	57263
CHARGE=3+
350.19207	295	
384.23450	687	1+
386.16042	1771	1+
389.24318	602	
391.74921	304	
443.71765	442	1+
454.24749	534	
463.22917	429	1+
466.23841	393	1+
469.25527	834	1+
471.24335	807	1+
481.20492	1237	1+
484.27930	524	
486.29898	11823	1+
490.26734	331	
495.25273	405	1+
499.23928	1425	1+
502.25919	457	
502.94342	1119	
503.26945	2173	1+
511.27572	485	1+
517.27458	769	1+
518.61186	656	1+
518.94320	607	1+
520.28510	822	1+
522.27732	1667	1+
522.61918	546	1+
522.94594	963	1+
524.27826	8954	1+
524.61294	4948	1+
524.94842	3014	1+
525.77254	297	
527.93418	418	
530.77654	326	
542.24741	658	1+
544.78076	415	
545.28782	313	
557.33654	5498	1+
567.29394	660	1+
570.32902	277	
580.27190	404	
586.30349	387	
612.31570	500	
624.31462	542	1+
627.33417	575	1+
633.34832	722	1+
638.71696	327	
641.85068	924	
654.35371	1362	1+
660.27886	599	1+
671.38233	13174	1+
677.30863	3857	1+
679.99952	1174	1+
682.34704	1533	1+
684.41814	307	
695.30815	927	1+
699.35838	315	
726.37021	667	1+
728.41018	2339	1+
744.40134	307	
745.37235	1240	1+
748.42709	670	1+
758.41359	444	1+
762.39353	3199	1+
767.43487	1061	1+
773.37334	338	
784.46499	3227	1+
790.38803	5222	1+
795.41640	520	1+
797.39526	767	1+
802.77655	488	
857.46245	593	1+
875.49901	1819	1+
881.27058	469	1+
903.46901	2249	1+
938.43724	834	1+
1017.51640	1974	1+
1017.51728	376	
1044.54883	1276	1+
1054.55506	2709	1+
1198.53902	824	1+
1283.67975	1809	1+
1311.65808	905	1+
1432.76941	980	1+
END IONS

###FS:    #m/z: 517.28248 #charge   2
###MaxRes:#m/z:  0.00000 #charge-128
###MS: 1158
###MSMS: 1159
BEGIN IONS
TITLE=Cmpd 421, AutoMSn(517.2825), 19.6 min
RTINSECONDS=1175.67
SCANS=MS: 1158 MSMS: 1159
PEPMASS=517.28248	110475
CHARGE=2+
340.18498	7122	1+
356.21049	819	
389.23680	2755	
390.18082	781	
425.27138	1557	
453.26824	4462	1+
469.22992	751	
502.32146	6286	1+
516.29906	678	
518.28832	755	
554.31748	883	
582.31243	3743	1+
600.32190	639	
616.33219	722	
631.36794	5385	1+
710.40403	708	
726.40188	688	
728.41845	63242	1+
745.36899	733	
891.48341	15208	1+
902.48335	803	
END IONS

###FS:    #m/z: 565.28143 #charge   2
###MaxRes:#m/z:  0.00000 #charge-128
###MS: 1158
###MSMS: 1160
BEGIN IONS
TITLE=Cmpd 422, AutoMSn(565.2814), 19.6 min
RTINSECONDS=1176.17
SCANS=MS: 1158 MSMS: 1160
PEPMASS=565.28143	78915
CHARGE=2+
331.09739	308	
334.11368	334	1+
343.19882	419	1+
348.12212	519	1+
355.19532	600	1+
358.12469	395	1+
360.20775	476	
361.23327	1780	1+
369.20018	284	
372.18189	1470	1+
375.16415	1954	1+
378.57604	607	
390.19499	2607	1+
393.14527	1648	1+
397.21574	243	1+
402.17808	409	
403.17651	815	1+
407.16770	251	
413.23366	234	1+
417.14623	504	1+
424.23230	227	1+
427.18161	291	1+
439.24522	295	1+
444.22481	296	
449.73929	480	1+
452.73334	511	
455.21743	483	1+
461.23267	351	1+
463.24377	371	1+
467.25140	245	
473.24244	393	
479.24055	223	1+
483.50799	394	
484.27387	264	
485.22029	823	1+
490.26231	656	1+
491.59014	277	
496.26081	436	1+
500.20229	395	1+
503.27658	4535	1+
508.30527	2378	1+
510.70890	628	
513.25310	479	
515.24779	1008	1+
522.24668	727	1+
528.18742	276	1+
530.24754	433	1+
532.29129	448	1+
540.24387	478	1+
543.28226	498	1+
546.27391	368	1+
547.75828	328	1+
550.25320	379	1+
555.26733	407	1+
556.78191	231	1+
561.29793	522	1+
563.31555	1077	1+
566.29386	1286	1+
571.21139	519	1+
572.28272	441	1+
574.29265	477	1+
587.23134	429	1+
591.34530	508	
599.32794	271	1+
604.23310	482	1+
609.36001	5589	1+
616.34689	363	
617.34143	846	1+
622.26060	401	1+
625.34392	280	1+
631.29223	236	1+
637.26527	383	1+
645.29922	741	1+
653.32736	520	1+
665.27564	209	1+
673.38683	2248	
674.38636	4519	1+
687.32844	258	1+
702.37648	537	1+
719.41283	796	
720.39200	2715	1+
729.40805	315	1+
737.41140	5470	1+
744.42515	2068	
745.42361	3893	1+
754.55246	442	
760.43108	336	
769.36818	275	1+
813.43853	590	1+
822.36516	283	1+
854.50508	243	1+
866.42965	385	1+
882.45359	431	1+
884.43316	398	1+
886.45978	288	1+
889.43632	266	
889.45553	743	1+
900.47866	5108	1+
904.44986	1471	
905.45517	10008	1+
916.43797	220	1+
918.45058	270	1+
918.46829	403	
920.44010	324	1+
997.48553	325	1+
1015.51160	1465	1+
1025.49604	2740	1+
1049.51470	573	1+
1076.49595	423	1+
1095.52279	890	1+
END IONS

###FS:    #m/z: 685.68313 #charge   3
###MaxRes:#m/z:  0.00000 #charge-128
###MS: 1158
###MSMS: 1161
BEGIN IONS
TITLE=Cmpd 423, AutoMSn(685.6831), 19.6 min
RTINSECONDS=1176.67
SCANS=MS: 1158 MSMS: 1161
PEPMASS=685.68313	36973
CHARGE=3+
355.22754	379	
404.21779	883	1+
408.83777	335	
413.17944	266	1+
478.23932	349	1+
487.25611	560	1+
503.29036	1253	1+
518.77252	325	
525.76547	278	1+
532.27207	646	1+
532.76259	296	
537.28336	204	
540.25934	269	
540.79612	200	
571.26483	227	
575.29260	222	
581.29072	298	1+
583.82034	393	
589.28757	244	
606.30882	258	1+
618.32372	2702	1+
625.32241	229	
679.67229	320	1+
680.00603	314	
680.34054	544	1+
683.35112	452	1+
685.68536	498	
686.01073	270	
686.34759	512	1+
687.83920	383	1+
688.37633	1466	1+
729.36309	313	1+
747.35852	2629	1+
757.35344	648	1+
776.87465	201	
826.36598	301	1+
840.40657	595	1+
843.38768	310	
844.38058	530	1+
850.89483	259	
860.23064	497	
860.34974	274	
861.40470	9609	1+
861.40753	1152	1+
871.22841	522	1+
871.39432	376	
872.36771	662	1+
938.45285	470	1+
954.46952	322	1+
954.48099	292	
964.45963	1081	1+
968.46267	1718	1+
968.46414	277	
974.49017	3400	1+
982.47392	4705	1+
996.45161	225	
1053.55229	3708	1+
1081.54703	9154	1+
1194.62923	2063	1+
1196.61432	263	
1308.67123	936	1+
1437.69161	511	1+
1795.89674	680	1+
1813.88985	2017	1+
1967.87804	893	1+
END IONS

###FS:    #m/z: 517.28284 #charge   2
###MaxRes:#m/z:  0.00000 #charge-128
###MS: 1162
###MSMS: 1163
BEGIN IONS
TITLE=Cmpd 424, AutoMSn(517.2828), 19.7 min
RTINSECONDS=1179.7
SCANS=MS: 1162 MSMS: 1163
PEPMASS=517.28284	192536
CHARGE=2+
340.18479	9697	1+
356.21205	1005	
389.23890	4557	
425.27221	2309	
453.26895	6094	1+
469.22860	1178	
502.31791	8914	1+
554.31762	1689	
582.31150	7228	1+
590.33312	1147	
600.33102	948	
613.35551	1104	
631.36507	7185	1+
710.40765	1240	
726.40018	1266	
728.41724	95396	1+
745.36899	938	
891.48203	23949	1+
902.48365	1102	
END IONS

###FS:    #m/z: 597.31605 #charge   3
###MaxRes:#m/z:  0.00000 #charge-128
###MS: 1162
###MSMS: 1164
BEGIN IONS
TITLE=Cmpd 425, AutoMSn(597.3161), 19.7 min
RTINSECONDS=1180.2
SCANS=MS: 1162 MSMS: 1164
PEPMASS=597.31605	65876
CHARGE=3+
339.15668	1441	
373.19070	1506	
386.14865	1836	
408.22776	801	
429.73586	787	
488.24198	1208	
492.24019	2004	
495.26551	1081	
499.23857	5168	1+
500.75467	1987	
514.24850	871	
517.27427	886	
522.27240	1643	
530.78570	2516	
531.28228	1105	
536.26805	1318	
542.24511	933	
583.31253	2015	1+
591.64240	927	
592.31861	1281	1+
594.29363	1744	1+
596.29417	1706	1+
600.33575	1095	
601.31190	4974	1+
601.92960	2029	
602.81301	1563	
605.32326	4868	1+
612.31366	3263	1+
677.30912	4156	1+
700.36212	1070	
702.37722	60624	1+
726.35632	2993	1+
741.87782	781	
762.39580	7219	1+
773.40490	11976	1+
780.37916	885	
790.39341	12371	1+
797.39311	3788	1+
870.43183	1035	
875.48385	4044	1+
886.45294	1798	1+
887.45261	15565	1+
903.47159	7831	1+
912.48168	1946	1+
1000.53015	1573	
1017.51960	13453	1+
1088.55487	16757	1+
1185.59800	2774	1+
1195.65820	3645	1+
1498.76780	6167	1+
END IONS

###FS:    #m/z: 685.68306 #charge   3
###MaxRes:#m/z:  0.00000 #charge-128
###MS: 1162
###MSMS: 1165
BEGIN IONS
TITLE=Cmpd 426, AutoMSn(685.6831), 19.7 min
RTINSECONDS=1180.7
SCANS=MS: 1162 MSMS: 1165
PEPMASS=685.68306	34726
CHARGE=3+
355.22356	214	
364.72587	168	
401.22018	578	1+
404.22488	654	1+
413.18711	360	1+
456.23523	250	1+
469.73593	307	1+
477.74801	332	
479.23311	225	
503.29052	1331	1+
510.72497	274	
517.27231	386	1+
524.25772	277	
526.25727	178	
537.26338	201	
580.28072	235	1+
603.30465	225	
618.32183	1900	1+
621.33116	312	1+
625.31101	207	
633.86212	201	
646.32251	380	1+
662.34521	214	1+
680.00579	208	
680.33592	292	
680.67705	162	
684.34841	476	1+
685.68079	449	1+
686.01474	701	1+
686.35972	404	
687.27439	172	
687.82226	268	1+
688.36826	1420	1+
711.34956	224	
719.85780	332	
728.37766	424	1+
747.35741	2038	1+
757.36472	175	
778.38274	186	
840.40686	791	1+
843.39705	674	1+
861.40389	7481	1+
861.40660	1162	1+
872.19957	332	
872.36321	637	1+
891.47650	271	1+
952.44164	292	1+
966.44696	403	1+
968.44775	180	
968.45632	899	1+
974.48628	2830	1+
982.47860	3567	1+
993.88182	180	
1035.52476	526	1+
1053.55453	3282	1+
1063.52483	965	1+
1081.54412	7542	1+
1166.61378	800	1+
1194.61213	215	
1194.63129	1220	1+
1195.61013	180	
1308.68481	612	1+
1364.68649	459	1+
1700.81180	911	1+
1813.88176	1511	1+
1967.86852	771	1+
END IONS

###FS:    #m/z: 517.28275 #charge   2
###MaxRes:#m/z:  0.00000 #charge-128
###MS: 1166
###MSMS: 1167
BEGIN IONS
TITLE=Cmpd 427, AutoMSn(517.2828), 19.7 min
RTINSECONDS=1183.72
SCANS=MS: 1166 MSMS: 1167
PEPMASS=517.28275	201921
CHARGE=2+
340.18543	9515	1+
356.21397	1137	
389.23953	4283	
390.17676	1195	
425.27497	2744	
453.26824	5995	1+
502.31804	8550	1+
554.31587	1652	
582.30937	5764	1+
588.33401	965	
600.31885	1228	
631.36374	7216	1+
710.40754	1275	
726.40127	1017	
728.41816	91800	1+
891.48199	21488	1+
END IONS

###FS:    #m/z: 597.31597 #charge   3
###MaxRes:#m/z:  0.00000 #charge-128
###MS: 1166
###MSMS: 1168
BEGIN IONS
TITLE=Cmpd 428, AutoMSn(597.3160), 19.7 min
RTINSECONDS=1184.22
SCANS=MS: 1166 MSMS: 1168
PEPMASS=597.31597	149378
CHARGE=3+
339.15737	1989	
373.18687	1961	
386.14936	2470	
471.23502	1083	
487.24313	2275	1+
492.24368	2603	
499.23694	5099	1+
500.75430	2459	
501.25467	1952	
517.27440	1188	
522.27414	2291	
522.77357	1014	
530.78472	2685	
531.29164	1521	
536.26662	1673	
583.31897	3151	1+
586.30642	1060	
591.65450	1069	
595.29195	3293	1+
598.33780	2778	1+
601.30074	4037	1+
601.92741	3289	
602.82140	1195	
605.32403	6947	1+
612.31480	4593	1+
655.33214	1026	
677.30682	5211	1+
700.36042	1502	
702.37717	89963	1+
726.35779	4067	1+
741.38414	1438	
762.39495	9623	1+
768.40665	1086	
773.40436	17330	1+
790.38929	16498	1+
797.39665	4331	1+
870.43234	1284	
875.47801	6652	1+
886.45327	2889	1+
887.45536	21854	1+
903.46841	9640	1+
983.50667	1126	
1000.52542	2059	
1001.53928	1319	
1017.51994	15446	1+
1088.55495	18801	1+
1498.76666	9519	1+
END IONS

###FS:    #m/z: 895.46662 #charge   2
###MaxRes:#m/z:  0.00000 #charge-128
###MS: 1166
###MSMS: 1169
BEGIN IONS
TITLE=Cmpd 429, AutoMSn(895.4666), 19.7 min
RTINSECONDS=1184.72
SCANS=MS: 1166 MSMS: 1169
PEPMASS=895.46662	53719
CHARGE=2+
499.23819	381	
702.37749	1192	1+
773.41178	460	
790.39375	286	
830.66681	314	
835.95093	443	
836.44349	503	
886.95627	335	
887.45683	383	
894.48224	318	
894.95821	461	
895.11479	259	
1000.53234	248	
1001.54542	335	
1498.77045	9262	1+
1499.76186	363	
1500.76205	218	
1789.92857	28619	1+
END IONS

###FS:    #m/z: 597.31576 #charge   3
###MaxRes:#m/z:  0.00000 #charge-128
###MS: 1170
###MSMS: 1171
BEGIN IONS
TITLE=Cmpd 430, AutoMSn(597.3158), 19.8 min
RTINSECONDS=1187.75
SCANS=MS: 1170 MSMS: 1171
PEPMASS=597.31576	178762
CHARGE=3+
373.19046	1685	
386.15087	2397	
443.72540	1083	
488.23985	1062	
492.24389	2378	
499.24083	6187	1+
500.75542	2888	
522.27092	2306	
522.77146	1252	
530.78394	2205	
531.28587	1470	
536.26763	1379	
583.31616	3570	1+
586.30156	1276	
591.31372	2111	1+
591.64444	1098	
594.28367	1077	
596.28955	2283	1+
597.64785	1224	
598.33304	1907	
601.30557	4453	1+
601.92787	3514	
605.32393	8285	1+
612.31686	2566	
677.30829	7957	1+
700.36363	1614	
702.37627	91755	1+
726.35927	2599	
741.37616	1539	
762.39597	7896	1+
768.39931	1185	
773.40520	20633	1+
790.38928	16329	1+
797.39646	4822	1+
870.42913	1526	
875.47686	5238	1+
887.45487	23796	1+
903.47342	10214	1+
1000.53518	2688	
1001.53308	1482	
1017.51970	15778	1+
1088.55545	18319	1+
1498.77194	8285	1+
END IONS

###FS:    #m/z: 895.46671 #charge   2
###MaxRes:#m/z:  0.00000 #charge-128
###MS: 1170
###MSMS: 1172
BEGIN IONS
TITLE=Cmpd 431, AutoMSn(895.4667), 19.8 min
RTINSECONDS=1188.25
SCANS=MS: 1170 MSMS: 1172
PEPMASS=895.46671	59209
CHARGE=2+
366.13664	162	
386.14445	198	
517.28178	185	
582.33277	241	
690.36556	248	
702.37918	752	
773.41262	798	1+
797.37373	166	
813.93852	229	
835.93230	514	1+
887.45444	546	
889.42796	541	1+
894.45674	584	
894.95847	500	
902.38410	256	
905.53585	201	
999.65731	564	
1000.52726	357	
1273.65190	242	
1498.74273	246	
1498.76867	8188	1+
1499.73554	197	
1789.92592	23464	1+
END IONS

###FS:    #m/z: 451.94883 #charge   2
###MaxRes:#m/z:  0.00000 #charge-128
###MS: 1170
###MSMS: 1173
BEGIN IONS
TITLE=Cmpd 432, AutoMSn(451.9488), 19.8 min
RTINSECONDS=1188.75
SCANS=MS: 1170 MSMS: 1173
PEPMASS=451.94883	24499
CHARGE=2+
321.18540	338	1+
326.16988	282	1+
342.21396	236	
354.18779	161	
359.16425	183	
372.17350	172	
375.15921	180	
376.60579	158	
384.25262	180	
387.22401	214	
389.22882	181	
395.79085	277	
401.28017	1439	1+
411.23708	215	1+
432.24451	251	
434.26401	402	1+
436.24244	206	
438.20979	425	1+
448.26761	668	1+
450.26453	1196	1+
452.25809	2548	1+
457.29314	255	
458.24365	308	1+
458.35046	562	
465.34868	250	
467.29531	168	
471.23823	315	1+
473.23738	572	
484.31976	1377	1+
491.60375	172	
527.26123	207	
543.24626	270	1+
548.31701	768	1+
550.99156	479	
552.27420	163	
555.26806	318	1+
570.33519	283	1+
578.26557	152	
597.40196	1010	1+
616.34003	163	
630.37803	228	1+
645.36274	293	1+
661.40306	414	
694.40627	165	
712.43557	1504	1+
776.43917	541	1+
840.49170	599	1+
859.53225	444	1+
END IONS

###FS:    #m/z: 895.46682 #charge   2
###MaxRes:#m/z:  0.00000 #charge-128
###MS: 1174
###MSMS: 1175
BEGIN IONS
TITLE=Cmpd 433, AutoMSn(895.4668), 19.9 min
RTINSECONDS=1191.78
SCANS=MS: 1174 MSMS: 1175
PEPMASS=895.46682	41412
CHARGE=2+
366.13821	129	
426.18224	123	
442.27880	111	
471.20882	116	
482.25015	115	
554.71613	127	
569.25147	169	
580.27520	146	
590.32210	124	
655.35079	110	
687.33759	124	
690.36604	136	
692.31812	118	
702.37422	844	1+
741.87680	114	
768.36034	109	
773.41460	315	1+
791.38319	332	1+
835.94678	402	1+
855.90700	113	
886.95936	212	
887.45325	565	1+
890.41400	470	1+
891.92463	130	
894.47599	118	
894.94820	301	
904.52325	301	1+
1000.52001	261	
1001.53168	241	
1017.51093	141	
1498.76866	4541	1+
1499.76748	134	
1500.76630	110	
1789.92743	14549	1+
END IONS

###FS:    #m/z: 577.33073 #charge   2
###MaxRes:#m/z:  0.00000 #charge-128
###MS: 1174
###MSMS: 1176
BEGIN IONS
TITLE=Cmpd 434, AutoMSn(577.3307), 19.9 min
RTINSECONDS=1192.28
SCANS=MS: 1174 MSMS: 1176
PEPMASS=577.33073	24565
CHARGE=2+
337.19267	202	
340.19046	280	
401.28429	323	
449.26435	245	
473.20205	319	1+
480.24314	257	
507.74553	164	
509.25932	183	
523.27201	245	
526.29604	309	
528.30414	193	
532.31696	230	
541.30294	392	1+
543.32139	3291	1+
548.30510	269	1+
550.98800	188	
555.27470	195	
558.30124	227	
574.31998	187	
575.32615	539	1+
576.82986	2019	1+
582.31642	356	1+
592.28561	171	
605.33606	160	
611.33463	410	1+
639.34190	163	
654.76437	210	
656.40093	1801	1+
702.38515	913	1+
713.24036	220	
733.36283	193	
760.43817	281	
785.44172	827	1+
794.74166	242	
880.48003	493	1+
882.50125	11278	1+
882.50532	1868	1+
887.46041	238	
892.38577	253	
1010.59708	1322	1+
1153.64722	5310	1+
END IONS

###FS:    #m/z: 554.27891 #charge   3
###MaxRes:#m/z:  0.00000 #charge-128
###MS: 1174
###MSMS: 1177
BEGIN IONS
TITLE=Cmpd 435, AutoMSn(554.2789), 19.9 min
RTINSECONDS=1192.78
SCANS=MS: 1174 MSMS: 1177
PEPMASS=554.27891	24866
CHARGE=3+
347.17674	262	
390.19723	375	1+
401.28613	557	
412.17800	237	1+
424.21043	312	1+
428.21032	318	1+
435.23666	320	1+
444.22855	567	1+
451.73961	245	
471.26654	365	1+
473.24275	521	1+
484.25176	339	1+
486.18062	784	1+
493.25126	312	
496.26239	496	1+
503.27263	651	1+
505.65934	406	
507.24620	416	1+
509.24637	1320	1+
513.26953	484	1+
523.26226	1608	1+
527.95860	413	
528.27988	380	
532.32273	2511	1+
537.28270	539	1+
539.27702	1037	1+
540.98226	861	1+
542.61460	291	
546.29030	327	
548.31969	253	
548.62759	1095	1+
548.96662	1505	1+
549.28976	1747	1+
552.29142	1886	1+
552.62089	826	
552.95980	829	1+
553.75688	256	
554.29942	809	
554.62710	7554	1+
554.96565	6521	1+
555.29536	6240	1+
558.79208	958	1+
560.29252	506	
565.77491	440	
580.27396	1137	1+
595.32280	275	
595.82529	344	
598.29255	274	1+
600.33036	434	1+
608.28603	848	1+
616.33947	259	
642.29237	391	1+
645.40226	1430	1+
651.32285	280	1+
655.37763	255	
672.37351	248	
673.38054	1777	1+
679.36993	423	1+
682.08698	583	
693.36102	788	1+
707.83787	268	1+
716.36093	294	1+
728.40990	406	1+
737.35887	1393	1+
743.44983	288	
744.41947	1225	1+
760.43033	1249	1+
774.34948	481	1+
836.41412	698	1+
847.16693	239	
852.34925	238	
887.48847	306	1+
888.51442	640	1+
892.50303	289	1+
904.45401	4324	1+
907.47144	271	1+
926.43675	221	
990.51422	341	1+
999.43314	672	1+
1018.46419	860	1+
1041.55281	775	1+
1085.53216	680	1+
1100.55874	1150	1+
1102.56046	1895	1+
1110.56416	1514	1+
1131.54526	729	1+
1243.68387	1136	1+
1260.61443	385	1+
1318.67777	1337	1+
1372.72030	2022	1+
1439.71329	677	1+
1446.77901	1816	1+
1571.77988	610	1+
END IONS

###FS:    #m/z: 528.50600 #charge   2
###MaxRes:#m/z:  0.00000 #charge-128
###MS: 1178
###MSMS: 1179
BEGIN IONS
TITLE=Cmpd 436, AutoMSn(528.5060), 19.9 min
RTINSECONDS=1195.8
SCANS=MS: 1178 MSMS: 1179
PEPMASS=528.50600	48773
CHARGE=2+
346.18199	4315	1+
428.19796	608	
428.52888	1147	
434.20217	1612	
434.53294	990	
434.87377	872	
440.20752	1270	
458.21253	684	
473.19198	980	
486.29731	1057	
487.19068	2068	
493.25049	14448	1+
524.27973	5020	1+
524.61105	747	
527.28193	1092	
527.95168	3587	1+
528.28605	3318	1+
528.62088	1346	
530.26805	2146	1+
533.28618	880	
533.91131	1269	1+
538.73805	704	
590.26469	2390	1+
606.25322	656	
608.27740	32076	1+
609.77794	1095	
618.28804	747	
641.79746	1792	
671.38802	1125	
677.30619	1052	
721.36647	3184	1+
733.34372	786	
792.38859	987	
809.37332	967	
836.30886	1073	1+
846.42553	1955	1+
893.44824	806	
946.36724	2094	1+
963.38861	1580	1+
974.36053	6066	1+
991.38428	6546	1+
END IONS

###FS:    #m/z: 704.00378 #charge   3
###MaxRes:#m/z:  0.00000 #charge-128
###MS: 1178
###MSMS: 1180
BEGIN IONS
TITLE=Cmpd 437, AutoMSn(704.0038), 19.9 min
RTINSECONDS=1196.3
SCANS=MS: 1178 MSMS: 1180
PEPMASS=704.00378	49025
CHARGE=3+
473.68346	1187	1+
487.19008	942	
493.25045	1444	
530.22317	402	
539.23466	517	
543.72950	999	
595.28363	374	
600.28177	697	
606.23730	392	
608.27255	1648	
642.27737	341	
651.29747	870	1+
659.79997	489	
660.30485	943	1+
677.79988	446	
692.32456	939	1+
692.65093	1005	1+
692.98177	617	
695.31784	626	
695.81507	335	
697.99732	12073	1+
698.33154	13966	1+
698.66578	11569	1+
703.00407	467	
703.32894	1160	
703.66807	1094	
704.00384	16074	1+
704.34004	14318	1+
704.67322	7795	1+
708.34959	709	1+
721.36067	1860	1+
792.39945	2376	1+
809.39564	343	
893.44349	4282	1+
904.32116	494	
904.44395	336	
927.95183	601	
945.36433	1299	1+
963.39416	1095	1+
970.55202	362	
974.35988	3321	1+
991.38046	2799	1+
1006.53344	1048	
1007.53177	921	
1087.44314	3213	1+
1104.46517	3717	1+
1200.52582	2704	1+
1217.54471	4234	1+
1300.58376	1232	1+
1371.62308	1866	1+
1401.67225	938	1+
END IONS

###FS:    #m/z: 577.33244 #charge   2
###MaxRes:#m/z:  0.00000 #charge-128
###MS: 1178
###MSMS: 1181
BEGIN IONS
TITLE=Cmpd 438, AutoMSn(577.3324), 19.9 min
RTINSECONDS=1196.8
SCANS=MS: 1178 MSMS: 1181
PEPMASS=577.33244	35058
CHARGE=2+
345.16345	176	
369.22323	279	
392.21720	182	
401.28020	275	
423.25438	270	
432.21252	210	
471.23947	177	
490.26544	175	
505.80595	1137	
506.30221	802	
526.30336	270	
532.32473	415	
543.32078	4246	1+
555.28793	371	1+
568.80963	248	
572.29530	193	
574.31756	309	
575.30126	792	1+
579.28959	414	
580.28430	777	1+
597.39251	198	
608.30248	196	
611.34091	630	1+
621.35334	209	
626.28729	177	
645.41586	304	
656.40497	1815	1+
679.96268	228	
702.37383	379	
785.44551	1521	1+
794.74058	343	
880.48583	372	
882.50082	17871	1+
1153.65468	5912	1+
END IONS

###FS:    #m/z: 528.50703 #charge   1
###MaxRes:#m/z:  0.00000 #charge-128
###MS: 1182
###MSMS: 1183
BEGIN IONS
TITLE=Cmpd 439, AutoMSn(528.5070), 20.0 min
RTINSECONDS=1199.83
SCANS=MS: 1182 MSMS: 1183
PEPMASS=528.50703	64535
CHARGE=1+
329.15124	598	
346.18083	4230	1+
357.14997	485	
361.18662	553	
401.19282	454	
406.52457	600	
428.19922	1035	
428.52988	1136	
428.86846	557	
434.19675	2327	1+
434.53524	1623	
434.86421	587	
440.20406	657	
447.54992	519	
457.87416	662	
458.21961	480	
458.54976	480	
463.88555	529	
473.19687	1258	
475.21791	939	1+
486.30096	1047	
487.19388	2565	
492.23127	544	
493.25073	15129	1+
505.22815	795	
506.62208	567	
506.95284	480	
524.27562	5153	1+
524.61046	593	
524.95237	572	
527.61520	1360	1+
527.94909	4004	1+
528.28136	4121	1+
END IONS

###FS:    #m/z: 704.00402 #charge   3
###MaxRes:#m/z:  0.00000 #charge-128
###MS: 1182
###MSMS: 1184
BEGIN IONS
TITLE=Cmpd 440, AutoMSn(704.0040), 20.0 min
RTINSECONDS=1200.33
SCANS=MS: 1182 MSMS: 1184
PEPMASS=704.00402	60562
CHARGE=3+
473.19421	533	
487.19093	935	
493.25519	1013	
530.23560	353	
543.72671	988	
600.28213	551	
608.27702	1619	
659.80850	454	
660.30276	454	
677.80507	507	
692.32698	569	
692.66015	576	
695.31643	330	
695.81081	329	
696.33376	672	1+
697.65970	833	
698.00551	5230	
698.33312	13811	1+
698.66288	10268	1+
698.99871	5841	1+
699.83209	338	
703.33301	643	
703.65838	1136	
703.80621	470	
704.00423	14283	1+
704.33864	12549	1+
704.67029	7445	1+
721.35878	1910	1+
744.37872	353	
792.39895	1790	1+
854.31516	352	
893.44283	3894	1+
946.37241	1275	1+
963.38333	1013	1+
974.35830	3773	1+
991.38880	3325	1+
1006.52699	2598	1+
1017.08902	1134	
1087.44694	4132	1+
1104.46399	3559	1+
1119.61188	326	
1120.61019	311	
1200.53513	2782	1+
1217.55335	3197	1+
1282.55988	1175	1+
1300.58287	2093	1+
1371.63010	1723	1+
1413.67964	753	1+
END IONS

###FS:    #m/z: 577.33108 #charge   2
###MaxRes:#m/z:  0.00000 #charge-128
###MS: 1182
###MSMS: 1185
BEGIN IONS
TITLE=Cmpd 441, AutoMSn(577.3311), 20.0 min
RTINSECONDS=1200.83
SCANS=MS: 1182 MSMS: 1185
PEPMASS=577.33108	34882
CHARGE=2+
340.18498	756	
344.19428	406	
369.21172	406	
426.21750	198	
449.25624	194	
452.73732	192	
456.22890	184	
468.28650	292	
498.25337	361	1+
505.28435	650	1+
505.80362	1080	
510.26319	171	
512.24708	209	
525.29077	474	1+
527.77500	187	
532.31930	284	
543.32099	3694	1+
556.26031	206	
574.30032	346	
575.30653	886	1+
580.29490	426	1+
583.32567	201	
589.31634	164	
611.32426	510	1+
631.54021	212	
645.40101	230	
656.41066	1704	1+
702.37276	245	
732.37238	234	
785.44540	948	1+
865.48089	172	
875.20090	180	
880.45199	231	
882.50103	12261	1+
882.50218	2354	1+
892.50283	229	
1153.65086	5904	1+
END IONS

###FS:    #m/z: 619.84625 #charge   2
###MaxRes:#m/z:  0.00000 #charge-128
###MS: 1186
###MSMS: 1187
BEGIN IONS
TITLE=Cmpd 442, AutoMSn(619.8463), 20.1 min
RTINSECONDS=1203.85
SCANS=MS: 1186 MSMS: 1187
PEPMASS=619.84625	72171
CHARGE=2+
340.18111	810	
427.69997	405	
449.26428	330	
468.28524	552	
475.77317	536	
489.28188	342	
496.28746	2873	1+
511.79229	339	
513.78645	548	
514.28396	486	
518.79002	457	
519.29313	324	
525.28957	929	1+
532.31573	306	
541.30942	549	
543.32302	6916	1+
548.75668	363	
576.33257	336	
596.84001	1926	1+
616.29773	329	
618.31586	446	
619.84465	1401	
622.32903	1148	1+
639.36785	783	1+
656.40498	3773	1+
702.37846	415	
710.41018	786	1+
713.36810	642	
769.43255	528	
785.44531	2738	1+
794.72546	370	
811.43608	321	
825.41787	856	1+
880.48618	2854	1+
882.50333	41610	1+
936.50935	815	1+
937.51874	1516	1+
993.56936	6962	1+
1005.19917	397	
1006.60138	2646	1+
1009.56384	7476	1+
1064.60405	320	
1065.61269	5763	1+
1097.59816	2143	1+
1164.67495	7041	1+
1193.66848	3154	1+
END IONS

###FS:    #m/z: 566.96888 #charge   3
###MaxRes:#m/z:  0.00000 #charge-128
###MS: 1186
###MSMS: 1188
BEGIN IONS
TITLE=Cmpd 443, AutoMSn(566.9689), 20.1 min
RTINSECONDS=1204.35
SCANS=MS: 1186 MSMS: 1188
PEPMASS=566.96888	40842
CHARGE=3+
326.14440	387	
371.22914	507	
373.20464	1189	1+
380.21397	301	
387.20024	610	1+
390.23222	432	1+
400.25436	380	1+
403.20690	297	1+
439.22381	1891	1+
443.22587	486	1+
446.23515	248	
455.73950	572	1+
456.24630	767	1+
462.23933	453	1+
484.30806	491	1+
486.28503	1745	1+
492.25384	277	
496.25083	387	1+
499.23872	558	1+
502.26540	631	1+
508.79502	467	1+
512.26729	399	1+
515.27738	329	
517.28433	597	1+
521.24726	334	1+
525.76451	268	
528.26569	481	1+
531.30155	402	1+
546.27317	1307	1+
552.29644	913	1+
554.28106	1070	1+
556.78994	271	
558.28372	594	1+
561.62607	413	
561.96837	275	
564.29954	649	
564.78191	861	1+
565.28621	1880	1+
565.61692	319	1+
565.96913	828	1+
566.62461	1062	1+
567.30512	1117	
568.30966	2913	1+
575.29692	274	1+
585.32330	259	1+
597.30782	534	1+
599.36265	1332	1+
602.30835	639	1+
607.32216	319	
608.33360	726	1+
614.32982	362	1+
616.36441	322	1+
625.32775	256	
626.31849	597	1+
636.33637	374	
644.33364	2522	1+
644.84735	298	
647.82537	287	
654.34734	2599	
657.84815	298	1+
659.31845	297	1+
670.36138	368	1+
672.39159	931	1+
693.36144	342	1+
700.88297	293	1+
710.88537	444	
711.37381	5705	1+
715.37108	1172	1+
737.39954	456	1+
740.40487	419	1+
759.40515	2051	1+
759.91476	465	1+
768.39870	370	1+
785.46323	476	1+
801.39451	332	1+
824.37888	294	
829.46160	877	1+
869.44385	369	
870.45364	850	1+
900.47820	274	
903.46710	2701	1+
913.47987	506	1+
913.51538	300	
937.44770	724	1+
938.46893	411	1+
940.48068	1706	1+
947.39256	300	1+
958.47407	1194	1+
984.51289	1802	1+
1009.49786	1127	1+
1017.56502	758	1+
1045.52852	721	1+
1050.53513	465	
1051.54621	317	
1071.54324	1174	1+
1085.53607	854	1+
1100.51734	1945	1+
1106.55941	1134	1+
1122.59986	1090	1+
1130.58318	1321	1+
1134.25420	884	1+
1134.64627	2415	1+
1177.59671	1070	1+
1184.61733	586	1+
1194.58440	1723	1+
1202.62437	604	1+
1222.63562	1465	1+
1289.66740	2340	1+
1308.66980	5310	1+
1327.68466	708	1+
1403.72144	2319	1+
1422.74271	13469	1+
1485.83561	667	1+
1535.82392	2107	1+
1565.83443	562	1+
1583.82311	1854	1+
END IONS

###FS:    #m/z: 528.50591 #charge   1
###MaxRes:#m/z:  0.00000 #charge-128
###MS: 1186
###MSMS: 1189
BEGIN IONS
TITLE=Cmpd 444, AutoMSn(528.5059), 20.1 min
RTINSECONDS=1204.85
SCANS=MS: 1186 MSMS: 1189
PEPMASS=528.50591	56150
CHARGE=1+
329.15233	418	
346.18026	3564	1+
397.19216	349	
428.19783	695	
428.53115	661	
428.86245	395	
434.20189	1133	
434.53918	851	
434.87400	327	
440.20157	621	
440.54381	522	
443.25126	413	
457.23025	869	1+
473.19722	610	
476.22874	868	1+
483.50129	564	
486.29319	732	
487.18888	1643	
491.24333	319	
493.25136	10225	1+
503.26060	380	
505.24352	618	
506.61354	415	
506.95268	338	
508.25256	697	1+
510.71017	752	
524.27575	3953	1+
524.61219	577	
527.94561	3622	1+
528.28658	3278	1+
END IONS

###FS:    #m/z: 619.84744 #charge   2
###MaxRes:#m/z:  0.00000 #charge-128
###MS: 1190
###MSMS: 1191
BEGIN IONS
TITLE=Cmpd 445, AutoMSn(619.8474), 20.1 min
RTINSECONDS=1207.88
SCANS=MS: 1190 MSMS: 1191
PEPMASS=619.84744	167105
CHARGE=2+
340.18272	1096	
446.27243	554	
468.27025	2514	1+
475.77411	624	
496.28536	4539	1+
509.27686	597	
511.78897	653	
513.78657	1203	
518.79593	1191	
519.28869	812	
526.29582	1003	
541.30895	1362	
543.32461	13684	1+
554.31281	1054	
554.80869	687	
568.82809	724	
575.83048	798	
619.84698	4855	1+
640.38665	651	
656.40537	7063	1+
710.41645	907	
713.36443	1321	
769.42387	1698	1+
785.45059	5040	1+
811.42786	602	
825.42684	578	
865.48433	680	
880.48971	6408	1+
882.50380	80206	1+
937.51362	829	
938.51160	660	
938.52306	1905	1+
976.54536	1573	1+
993.57354	1687	
994.56458	7787	1+
1006.59246	4843	1+
1007.55398	1017	
1009.56503	13129	1+
1065.61607	9257	1+
1097.60505	5626	1+
1164.67149	12908	1+
1192.66687	8274	1+
END IONS

###FS:    #m/z: 566.63217 #charge   3
###MaxRes:#m/z:  0.00000 #charge-128
###MS: 1190
###MSMS: 1192
BEGIN IONS
TITLE=Cmpd 446, AutoMSn(566.6322), 20.1 min
RTINSECONDS=1208.38
SCANS=MS: 1190 MSMS: 1192
PEPMASS=566.63217	55264
CHARGE=3+
371.22722	658	1+
373.20751	1023	1+
384.18184	243	1+
387.20188	651	1+
389.21653	334	1+
395.78427	810	
406.19630	248	1+
414.21071	449	1+
424.19445	231	
439.22495	1305	1+
455.23093	685	1+
468.24666	605	1+
479.25765	388	
479.75225	422	
484.30778	790	1+
486.28435	2019	1+
490.25704	402	1+
495.67611	419	1+
496.55617	300	
497.24710	525	1+
499.24426	485	1+
502.28520	586	1+
507.25508	627	1+
514.28017	265	
515.29592	515	1+
517.29797	493	
523.27257	515	1+
532.28912	774	1+
533.94593	330	
538.26203	437	1+
543.28786	466	1+
545.27153	584	1+
548.28389	481	1+
550.28765	266	
551.27969	2268	1+
558.95568	257	
560.97466	353	1+
562.29869	764	1+
564.28928	668	
564.78885	526	1+
565.29827	2557	1+
565.61404	430	1+
566.83061	1848	1+
566.96829	970	
567.63336	797	1+
569.28789	1443	1+
582.81021	361	1+
588.79895	240	
589.30491	436	1+
591.32345	297	
593.32505	292	
599.37340	619	1+
601.82166	290	1+
603.29292	234	1+
607.32886	979	1+
611.30951	794	1+
614.32447	384	1+
616.34679	413	1+
621.32758	298	1+
627.32908	326	1+
631.32819	298	1+
640.33920	443	
644.34389	485	
644.83533	861	1+
645.33309	2006	1+
653.33200	280	
654.34296	2630	
664.33857	859	1+
670.36649	437	1+
672.38533	807	1+
679.96921	417	1+
693.86277	226	1+
695.34143	280	1+
710.88036	852	
711.38817	469	
715.37209	1052	1+
727.41522	236	1+
732.36486	514	1+
737.39864	826	1+
740.41219	403	1+
743.42983	784	1+
759.40500	2582	1+
759.91356	247	
764.35104	210	1+
778.39850	366	1+
783.40781	355	1+
824.37458	283	1+
851.44757	334	1+
869.45060	1603	1+
886.45913	256	1+
900.46757	266	1+
903.46811	2084	1+
912.49573	386	1+
913.50904	254	
919.42783	280	1+
937.45184	1289	1+
940.48742	1884	1+
959.49448	685	1+
970.49835	536	1+
976.41237	211	1+
984.51938	1760	1+
989.46827	698	1+
1009.53257	1012	1+
1015.52425	761	1+
1023.51584	414	1+
1050.54127	1096	1+
1068.53169	406	1+
1072.50925	520	1+
1080.52457	417	1+
1085.54676	250	
1090.54024	567	1+
1100.51398	1496	1+
1100.51717	235	
1111.54304	866	1+
1122.59326	767	1+
1133.63026	4277	1+
1140.54126	892	1+
1159.57897	449	1+
1165.60370	531	1+
1178.62238	582	1+
1186.58596	648	1+
1194.59477	1504	1+
1222.62036	1487	1+
1271.67218	705	1+
1290.66113	1725	1+
1308.66803	5808	1+
1400.73520	670	1+
1404.72083	2121	1+
1415.75969	369	1+
1422.74234	11052	1+
1443.74465	382	1+
1535.82435	2239	1+
1566.81820	499	1+
1583.82134	2650	1+
END IONS

###FS:    #m/z: 849.94678 #charge   2
###MaxRes:#m/z:  0.00000 #charge-128
###MS: 1190
###MSMS: 1193
BEGIN IONS
TITLE=Cmpd 447, AutoMSn(849.9468), 20.1 min
RTINSECONDS=1208.88
SCANS=MS: 1190 MSMS: 1193
PEPMASS=849.94678	20420
CHARGE=2+
371.20644	160	
373.21011	161	
449.25628	144	
486.29022	167	
499.23199	108	
511.28701	134	
530.70010	110	
550.76268	217	
551.25567	269	1+
599.28741	100	
601.28307	115	
607.29503	107	
614.34343	101	
669.33167	115	
711.88063	106	
715.38068	390	1+
783.41360	165	
793.91833	243	
821.37919	108	
848.40995	231	1+
860.25234	236	
928.90608	123	
956.88825	103	
984.50739	123	
1326.68792	175	
1327.70256	110	
1583.83573	1357	1+
1698.89052	2656	1+
END IONS

###FS:    #m/z: 619.84685 #charge   2
###MaxRes:#m/z:  0.00000 #charge-128
###MS: 1194
###MSMS: 1195
BEGIN IONS
TITLE=Cmpd 448, AutoMSn(619.8468), 20.2 min
RTINSECONDS=1211.9
SCANS=MS: 1194 MSMS: 1195
PEPMASS=619.84685	247108
CHARGE=2+
340.18707	1627	
413.21566	687	
430.25189	745	
468.27394	2006	1+
475.77297	988	
489.27586	1062	
496.28702	6545	1+
496.79145	795	
511.79588	1213	
513.78947	1683	
514.29385	1051	
518.79664	1502	
526.29698	2211	1+
532.81641	744	
540.80536	767	
541.30416	1515	
543.32170	18769	1+
549.30969	3147	
549.81193	1752	
554.31046	1701	
554.81627	1079	
568.82491	810	
575.83544	863	
584.82718	1005	
656.40774	9857	1+
710.41848	1173	
713.37434	1287	
769.42656	1734	1+
785.45102	5886	1+
822.47624	682	
880.48819	7333	1+
882.50339	100324	1+
937.50726	1327	
937.52135	2695	1+
993.56870	17145	1+
1006.59649	5096	1+
1007.54896	960	
1009.56442	16998	1+
1065.61844	12915	1+
1164.67553	16446	1+
1192.66680	9293	1+
1238.68605	12753	1+
END IONS

###FS:    #m/z: 566.96930 #charge   3
###MaxRes:#m/z:  0.00000 #charge-128
###MS: 1194
###MSMS: 1196
BEGIN IONS
TITLE=Cmpd 449, AutoMSn(566.9693), 20.2 min
RTINSECONDS=1212.4
SCANS=MS: 1194 MSMS: 1196
PEPMASS=566.96930	48216
CHARGE=3+
327.14696	230	
338.17766	287	
371.22161	543	1+
373.20100	1046	1+
387.19801	670	1+
390.23179	446	1+
394.18787	222	1+
403.20079	275	1+
412.69936	205	1+
439.22621	1141	1+
445.24444	331	1+
458.23677	216	1+
462.23010	288	1+
473.23309	331	1+
476.25571	275	1+
484.30095	630	1+
486.29080	1045	1+
499.22806	415	1+
502.27032	330	1+
507.28481	534	1+
514.27569	226	
515.27675	376	1+
517.29826	606	1+
528.93800	232	
532.29105	357	1+
533.95624	214	
535.26765	657	1+
536.76084	614	1+
546.27951	372	1+
550.27550	319	
552.28668	253	
553.29196	722	1+
554.77202	227	
556.26877	459	1+
559.28924	270	
560.96328	249	1+
561.78922	221	
562.28233	705	1+
564.29757	3679	1+
564.62208	512	1+
564.78646	732	1+
566.96727	777	
567.63101	458	
568.30884	2926	1+
575.28843	250	1+
588.28518	393	1+
589.80970	329	
590.33752	328	
593.29848	437	1+
597.30525	488	1+
599.36788	482	
602.29619	457	1+
607.30007	253	
609.35092	476	1+
611.81910	300	
614.32748	310	1+
616.37395	394	1+
627.29909	225	
628.34293	533	1+
632.33920	277	1+
636.33471	503	1+
640.84080	215	
644.34913	339	
644.83076	1018	1+
650.33145	261	1+
662.83477	444	1+
664.34100	820	1+
672.39349	624	1+
683.31204	266	1+
697.33737	215	
700.36647	238	1+
701.86244	1265	1+
710.88203	754	
711.36737	458	
715.37904	1625	1+
737.40092	479	1+
740.37655	424	1+
743.43338	530	1+
775.91699	226	1+
794.43489	311	1+
824.35923	435	1+
828.41789	401	1+
869.44663	890	1+
882.50256	352	1+
900.46378	483	1+
903.47448	2163	1+
912.50730	433	1+
913.51434	270	
937.44757	1036	1+
940.47837	1423	1+
958.47506	1364	1+
963.49639	237	1+
984.51544	1137	1+
984.51729	407	
1009.51065	654	1+
1016.56724	589	1+
1050.54008	987	1+
1088.56611	489	1+
1100.51017	1175	1+
1130.60388	1412	1+
1134.63509	4021	1+
1194.60718	1049	1+
1223.61798	866	1+
1289.66750	2298	1+
1307.67084	6628	1+
1403.71629	1994	1+
1422.74087	9132	1+
1517.80150	1082	1+
1535.82528	1889	1+
1565.81163	735	1+
1583.81944	1262	1+
END IONS

###FS:    #m/z: 783.87437 #charge   2
###MaxRes:#m/z:  0.00000 #charge-128
###MS: 1194
###MSMS: 1197
BEGIN IONS
TITLE=Cmpd 450, AutoMSn(783.8744), 20.2 min
RTINSECONDS=1212.91
SCANS=MS: 1194 MSMS: 1197
PEPMASS=783.87437	32971
CHARGE=2+
372.14546	373	1+
394.13630	206	
395.11847	472	
412.14226	1022	1+
414.20508	276	1+
429.17885	189	
430.15801	1503	1+
437.21019	742	1+
447.18098	1604	1+
481.16748	178	
486.22016	227	1+
490.24884	160	
515.22385	267	1+
525.24109	246	1+
533.24112	265	1+
541.19244	255	
543.24755	404	1+
550.98538	174	
551.25318	880	1+
558.20507	539	1+
562.28300	256	
576.23056	897	1+
589.29619	255	
637.32853	177	
642.29290	279	1+
654.75060	237	
657.25876	174	
664.34100	1125	1+
672.28430	388	
689.31921	1425	1+
697.84977	170	
720.34515	272	
720.83227	162	
766.35366	208	
778.33692	323	1+
779.36289	1931	1+
782.36257	204	
850.44652	274	1+
860.42704	307	1+
878.43010	2714	1+
954.31924	223	1+
963.50119	284	1+
991.52071	2002	1+
1015.13880	172	
1120.55869	2025	1+
1131.01493	195	
1131.69262	1199	
1132.71730	246	
1177.57200	219	
1253.46083	176	
1291.61437	928	1+
1420.65699	1021	1+
1434.16206	185	
1549.73515	640	1+
1554.69663	919	1+
1566.76838	1538	1+
END IONS

###FS:    #m/z: 783.87420 #charge   2
###MaxRes:#m/z:  0.00000 #charge-128
###MS: 1198
###MSMS: 1199
BEGIN IONS
TITLE=Cmpd 451, AutoMSn(783.8742), 20.3 min
RTINSECONDS=1215.93
SCANS=MS: 1198 MSMS: 1199
PEPMASS=783.87420	36508
CHARGE=2+
354.15575	186	
366.14328	247	
384.14982	254	1+
390.16772	580	
395.12240	425	
412.14343	845	1+
429.16612	235	
430.15229	1026	1+
437.21782	382	
447.18498	1421	1+
455.22278	228	1+
523.17999	229	
541.22144	306	1+
543.24096	598	1+
550.99861	282	
551.25657	637	1+
558.21067	219	
559.21462	580	1+
561.26892	256	
562.27503	408	1+
576.23278	1036	1+
589.29904	314	
592.78750	175	
625.74957	372	1+
646.32044	546	1+
663.31076	227	
664.33267	1339	1+
672.28940	736	1+
675.36113	270	
689.30981	926	1+
702.33433	205	
753.87332	240	1+
757.34057	192	
765.36776	200	
770.83418	345	
772.31108	202	
779.36297	1524	1+
784.37716	449	1+
786.41003	304	1+
786.72063	186	
833.40616	714	1+
850.43276	221	1+
860.41150	457	1+
862.40867	221	
878.43403	3221	1+
935.36733	177	
973.51640	249	1+
991.51712	1866	1+
1120.55308	1928	1+
1131.69740	801	
1132.74121	217	
1177.57863	201	
1290.60282	494	1+
1420.66528	1929	1+
1439.65885	446	1+
1531.70374	669	1+
1548.72483	1005	1+
1554.70747	1378	1+
END IONS

###FS:    #m/z: 658.81286 #charge   2
###MaxRes:#m/z:  0.00000 #charge-128
###MS: 1198
###MSMS: 1200
BEGIN IONS
TITLE=Cmpd 452, AutoMSn(658.8129), 20.3 min
RTINSECONDS=1216.43
SCANS=MS: 1198 MSMS: 1200
PEPMASS=658.81286	27006
CHARGE=2+
344.15317	194	
355.15408	333	1+
373.14910	630	1+
385.23722	394	1+
406.20288	326	1+
414.25379	252	1+
422.19870	205	
431.20050	272	1+
442.25397	290	
448.24556	420	1+
459.18547	815	1+
463.19934	348	1+
470.24000	395	1+
474.21285	327	1+
485.20259	217	
502.20970	262	1+
513.22143	418	1+
525.20398	217	
527.28730	249	1+
534.25337	279	1+
540.25609	249	1+
542.22207	287	
542.90756	444	
543.00936	230	
543.30493	267	
550.00891	258	1+
551.25675	239	1+
556.29485	492	1+
559.24798	293	1+
572.26511	370	1+
584.29253	247	1+
597.27627	251	1+
601.30347	295	1+
613.26288	913	1+
626.30208	447	1+
631.26669	350	1+
638.35573	246	1+
640.32362	499	1+
643.29928	214	
648.31392	267	
654.32370	295	
655.33323	594	1+
657.34091	726	1+
661.33100	446	1+
702.26472	449	1+
711.16254	300	1+
712.34220	335	1+
720.28224	398	1+
726.34673	286	
730.27300	319	
754.40836	219	1+
764.33148	310	1+
772.37520	196	
773.28481	522	1+
779.35586	268	
791.31049	533	1+
796.36579	329	1+
801.62380	200	
825.40016	628	1+
838.89689	246	
839.01084	194	
843.41972	695	1+
853.09421	208	
859.43410	293	1+
876.41928	243	1+
878.42564	853	1+
882.48849	538	1+
886.36828	254	
908.44465	375	1+
918.45954	196	
926.44932	1237	1+
944.45508	304	1+
973.42011	257	1+
991.52745	239	
995.46334	553	1+
1059.44186	551	1+
1086.48314	615	1+
1098.41555	345	
1104.48879	221	
END IONS

###FS:    #m/z: 626.83135 #charge   2
###MaxRes:#m/z:  0.00000 #charge-128
###MS: 1198
###MSMS: 1201
BEGIN IONS
TITLE=Cmpd 453, AutoMSn(626.8314), 20.3 min
RTINSECONDS=1216.93
SCANS=MS: 1198 MSMS: 1201
PEPMASS=626.83135	18831
CHARGE=2+
318.09172	296	
340.18120	253	
360.22745	532	1+
368.15670	372	1+
371.15652	554	
385.17128	246	1+
394.19009	267	1+
400.25104	226	1+
402.23214	620	1+
407.21598	314	1+
415.20835	281	1+
427.20076	243	1+
438.20942	303	1+
447.71086	197	
449.26280	480	1+
453.70614	317	1+
455.23640	196	
462.20591	188	
470.19797	332	
481.16268	366	
487.22677	390	1+
495.24066	373	1+
499.24220	321	1+
503.25929	795	1+
504.79306	331	1+
512.24070	209	1+
516.27101	261	1+
522.25752	310	1+
528.22185	229	
538.28175	278	1+
540.26490	255	
541.30435	406	1+
543.31910	2044	1+
543.74477	411	1+
562.27072	1059	1+
569.25987	241	
569.77770	279	1+
573.28088	197	
577.25898	224	1+
581.28807	339	1+
587.29680	313	1+
589.31436	273	
594.26722	401	1+
600.29732	267	1+
603.29150	195	
607.30899	288	1+
609.26804	340	1+
611.27155	198	
612.30676	572	1+
618.80345	331	
619.31169	200	
622.31208	326	1+
624.30417	444	1+
625.82574	307	
626.32816	3465	1+
630.32774	675	1+
631.86716	201	
640.81227	217	
653.32292	295	1+
656.39973	925	1+
665.32920	295	1+
674.33212	257	1+
696.27912	353	1+
699.32133	290	1+
710.32361	238	1+
715.29854	216	
753.42096	332	1+
767.33894	296	1+
770.37589	219	1+
772.32260	546	1+
776.39459	245	1+
785.43736	400	1+
795.33881	686	1+
797.36749	189	
806.40811	270	1+
816.38085	211	
833.41906	248	
859.38442	191	
861.36342	220	1+
880.48939	443	1+
882.49913	8077	1+
893.36424	402	1+
895.41194	400	1+
913.45857	350	1+
935.42185	656	1+
951.43090	664	1+
970.49139	407	1+
992.48751	317	1+
1184.60257	397	1+
1208.61131	800	1+
1222.57520	499	1+
1244.63471	405	1+
1252.65626	6662	1+
END IONS

###FS:    #m/z: 658.81213 #charge   2
###MaxRes:#m/z:  0.00000 #charge-128
###MS: 1202
###MSMS: 1203
BEGIN IONS
TITLE=Cmpd 454, AutoMSn(658.8121), 20.3 min
RTINSECONDS=1219.95
SCANS=MS: 1202 MSMS: 1203
PEPMASS=658.81213	52622
CHARGE=2+
314.21051	221	
343.15167	307	1+
366.20178	242	1+
373.15631	1717	1+
385.24119	864	1+
390.18020	337	1+
395.16634	233	1+
408.83580	389	
421.19192	456	1+
424.23081	293	1+
426.18773	400	1+
438.20980	429	1+
441.18386	1070	1+
457.23810	272	
459.18295	714	1+
468.25710	368	1+
471.23505	300	1+
474.25124	214	
500.26558	277	1+
510.27112	290	1+
512.21587	913	1+
516.23587	476	1+
530.22284	360	1+
538.28882	415	1+
540.26006	475	1+
542.21242	384	1+
543.32780	215	
550.02460	418	1+
555.23535	243	
556.30039	707	1+
560.23255	510	
567.24914	351	1+
572.25794	338	
584.28501	264	1+
596.25257	644	1+
599.26849	278	
611.26572	349	1+
613.26186	1109	1+
621.31850	275	1+
626.27967	941	1+
631.26244	531	1+
634.60937	225	
639.31106	785	1+
643.29985	332	
647.28556	452	1+
654.28977	281	
657.34786	1801	1+
662.29753	611	1+
667.81760	278	
669.98071	369	
685.23958	209	
695.30433	415	1+
699.32591	304	1+
702.26236	230	
703.25828	506	1+
708.32397	586	1+
711.35734	892	1+
718.31732	258	1+
720.26445	579	1+
726.34098	558	1+
743.34303	363	1+
755.34692	274	
772.32078	1497	1+
779.37271	496	1+
781.60298	370	
791.33158	509	1+
795.35260	210	
796.37427	552	1+
813.37382	805	1+
825.40059	252	
826.40163	454	1+
843.42108	651	1+
850.44564	241	1+
854.37854	435	1+
878.43656	911	1+
882.48922	614	1+
886.35948	285	1+
892.44491	259	1+
899.44516	230	1+
904.38460	447	1+
909.43201	530	1+
925.44702	566	1+
926.45425	607	
927.43600	819	1+
943.49054	303	1+
944.46775	842	1+
961.48990	282	
962.53892	276	1+
973.40198	283	
991.50151	286	1+
991.50545	312	
1069.46619	646	1+
1080.32306	285	
1086.48650	817	1+
1308.67680	658	1+
END IONS

###FS:    #m/z: 783.87377 #charge   2
###MaxRes:#m/z:  0.00000 #charge-128
###MS: 1202
###MSMS: 1204
BEGIN IONS
TITLE=Cmpd 455, AutoMSn(783.8738), 20.3 min
RTINSECONDS=1220.45
SCANS=MS: 1202 MSMS: 1204
PEPMASS=783.87377	32477
CHARGE=2+
366.13942	185	
390.18161	187	
395.13140	202	
402.24280	216	
408.83268	274	
412.15326	562	1+
414.16130	264	1+
430.15719	428	1+
436.19383	230	1+
447.17978	736	1+
454.21516	283	1+
457.22735	242	
481.16291	318	
543.23596	243	
551.26578	384	1+
559.23636	471	1+
561.78147	200	
562.27262	779	1+
564.44196	260	
576.22550	944	1+
585.22889	377	1+
589.81192	174	
592.79195	304	1+
616.24037	202	
622.28917	244	1+
654.27878	164	
662.82678	259	
664.34421	579	1+
669.27833	319	1+
672.28382	519	1+
689.31045	961	1+
702.30700	268	1+
720.33987	184	
720.84454	184	
748.81514	466	1+
754.81520	251	
755.34145	173	
765.34902	197	
769.36384	197	
772.31345	402	
780.35109	214	
784.39182	590	1+
850.43801	480	1+
878.43584	2289	1+
963.49409	323	1+
970.48329	469	1+
991.52215	1603	1+
1120.55860	1751	1+
1131.69435	453	
1177.57742	265	
1252.46012	1250	1+
1291.61514	569	1+
1291.61576	171	
1420.67010	1192	1+
1497.62459	455	1+
1548.71133	896	1+
1554.69700	2143	1+
1556.70842	1425	1+
END IONS

###FS:    #m/z: 505.27035 #charge   2
###MaxRes:#m/z:  0.00000 #charge-128
###MS: 1202
###MSMS: 1205
BEGIN IONS
TITLE=Cmpd 456, AutoMSn(505.2704), 20.3 min
RTINSECONDS=1220.95
SCANS=MS: 1202 MSMS: 1205
PEPMASS=505.27035	22745
CHARGE=2+
303.15333	212	
310.15574	140	
318.67902	364	
365.19197	131	
378.19215	325	1+
381.15860	127	
409.20747	256	
412.21834	204	
420.18773	177	
437.20279	741	1+
449.25152	197	
452.20120	161	
476.21264	177	
479.60937	126	
480.22195	640	1+
483.27933	221	1+
483.51140	352	
483.59651	169	
485.23718	174	
486.27503	210	
487.30035	426	1+
501.26533	229	
502.30213	817	1+
504.29402	962	1+
504.77634	135	
506.27805	1507	1+
510.69945	241	
515.77372	132	
523.26653	326	1+
533.23339	544	1+
537.25642	227	1+
551.25657	1390	1+
559.13103	517	1+
576.28162	130	
609.27165	195	
636.35493	399	1+
664.34453	939	1+
666.28407	1141	1+
761.35479	451	1+
765.35144	365	
767.36011	168	
779.36287	4910	1+
790.71544	204	
833.42769	418	1+
850.44038	811	1+
878.43743	852	1+
END IONS

###FS:    #m/z: 658.81151 #charge   2
###MaxRes:#m/z:  0.00000 #charge-128
###MS: 1206
###MSMS: 1207
BEGIN IONS
TITLE=Cmpd 457, AutoMSn(658.8115), 20.4 min
RTINSECONDS=1223.98
SCANS=MS: 1206 MSMS: 1207
PEPMASS=658.81151	68308
CHARGE=2+
314.20455	373	1+
330.13884	244	1+
344.15404	367	1+
348.18206	227	1+
355.15835	610	1+
359.20646	237	1+
366.19813	325	1+
373.15433	1534	1+
382.19546	231	
385.23740	890	1+
387.17914	245	
391.74989	272	
402.22849	278	
408.83918	324	
432.19287	454	1+
437.23800	233	
441.16613	500	1+
442.24486	466	1+
449.25282	419	
453.18256	248	1+
454.72942	281	1+
459.18581	973	1+
469.21218	805	1+
480.22219	298	1+
483.51081	272	
485.19885	301	
492.48858	313	
502.22480	258	1+
509.24763	491	1+
512.23031	437	1+
524.22328	1170	1+
530.23535	760	1+
538.29096	349	1+
540.26652	753	1+
542.22977	1026	1+
545.26696	586	1+
549.19176	586	1+
550.02641	558	1+
554.24981	477	1+
556.28564	855	1+
559.26126	819	1+
568.23818	207	1+
572.27127	680	
585.25886	321	1+
595.24359	679	1+
598.25523	407	1+
613.25720	1526	1+
621.32583	227	1+
626.29240	313	1+
630.27693	263	
631.26527	574	1+
637.29466	274	1+
639.32873	355	
640.31633	725	1+
643.30862	420	1+
645.26242	403	1+
648.29658	578	1+
654.34304	246	
655.33217	741	1+
657.34293	1861	1+
664.27971	449	1+
669.99188	230	
681.29961	764	1+
699.31553	274	1+
702.25022	693	1+
709.33523	467	1+
712.30690	551	1+
720.28209	578	1+
726.34086	1209	1+
743.35600	425	1+
755.33489	578	1+
761.33584	317	1+
763.51548	250	
764.34682	343	1+
765.57552	265	
768.35145	212	1+
772.36272	1076	1+
774.28822	537	1+
776.32187	297	1+
791.30473	688	1+
795.36037	735	1+
802.77884	255	
808.38398	365	1+
813.35554	234	
814.36153	461	1+
818.29278	222	1+
825.40951	326	
826.39522	591	1+
827.40596	355	1+
843.41596	843	1+
859.35785	290	1+
869.34537	394	1+
878.43163	509	1+
882.47418	402	1+
886.37777	294	1+
888.37090	462	1+
896.38621	313	
904.38100	471	1+
908.44593	241	
909.43018	372	1+
914.38182	283	1+
915.44417	251	1+
918.45769	422	
926.44896	2013	1+
930.52127	254	1+
944.46813	1429	1+
961.48869	348	1+
973.38702	458	1+
978.46123	254	1+
985.40129	243	1+
995.47017	1014	1+
1068.46696	624	1+
1080.42127	234	
1086.47878	1257	1+
1104.49387	365	
END IONS

###FS:    #m/z: 505.26962 #charge   2
###MaxRes:#m/z:  0.00000 #charge-128
###MS: 1206
###MSMS: 1208
BEGIN IONS
TITLE=Cmpd 458, AutoMSn(505.2696), 20.4 min
RTINSECONDS=1224.48
SCANS=MS: 1206 MSMS: 1208
PEPMASS=505.26962	23937
CHARGE=2+
310.16474	141	
343.18546	175	
365.20076	148	
376.17998	299	1+
381.17583	310	1+
386.22354	188	
409.21752	532	1+
417.23167	176	
417.93174	244	
437.20679	466	1+
443.22177	221	
451.23438	151	
461.23747	125	
480.22296	554	
483.26989	512	1+
487.53918	224	
488.27167	383	1+
491.25408	307	1+
501.26745	182	
502.28242	1249	1+
504.28251	1229	1+
505.78324	148	
506.28784	948	1+
508.28545	1013	1+
509.78688	704	
510.71149	467	
515.77958	126	
523.27105	219	
534.23817	329	1+
551.25772	1505	1+
558.29014	131	
609.26611	236	
636.33658	670	1+
664.33704	669	1+
666.28188	892	1+
696.32293	142	
761.34459	496	1+
765.34933	455	1+
779.36648	5229	1+
788.68238	157	
843.02093	332	
850.42892	325	1+
850.43248	190	
861.42742	138	
878.43502	488	
879.43602	600	1+
END IONS

###FS:    #m/z: 702.34884 #charge   2
###MaxRes:#m/z:  0.00000 #charge-128
###MS: 1206
###MSMS: 1209
BEGIN IONS
TITLE=Cmpd 459, AutoMSn(702.3488), 20.4 min
RTINSECONDS=1224.98
SCANS=MS: 1206 MSMS: 1209
PEPMASS=702.34884	16099
CHARGE=2+
376.61556	313	
473.18992	480	
486.76429	380	
487.19314	814	
494.23513	663	
500.64551	590	
525.75212	241	
526.26150	239	
529.74004	243	
530.22751	297	
543.72729	566	
551.25792	316	1+
575.28806	271	
575.80281	394	
599.27912	400	1+
606.26187	352	1+
623.26698	389	1+
625.32482	590	1+
636.31050	387	1+
641.80979	461	1+
642.28757	297	
666.31192	603	1+
692.65172	917	1+
693.01391	502	1+
693.31059	497	1+
695.32522	254	
695.84286	332	
697.65024	356	
697.99581	809	
698.32971	8732	1+
698.65545	9027	1+
698.99482	5895	1+
703.99536	1069	
704.33252	9810	1+
704.66503	7260	1+
704.99868	3813	1+
722.34854	1051	1+
744.35800	387	1+
751.86752	246	
793.37825	1150	1+
820.32458	358	1+
836.32680	478	1+
865.41338	442	
874.41852	389	1+
875.07918	279	
894.43338	2340	1+
933.38139	423	1+
946.36787	1132	1+
963.38503	531	1+
974.36426	1884	1+
991.39909	1595	1+
1007.51005	586	
1008.50366	412	
1087.44893	1730	1+
1104.46939	2723	1+
1120.58471	290	
1200.52896	1735	1+
1217.54659	2725	1+
1247.62182	966	1+
1300.59054	1244	1+
1318.61117	953	1+
1346.64283	678	1+
1355.58728	683	1+
1371.61462	1012	1+
1399.68826	1595	1+
1403.18405	2061	1+
1403.69399	9837	1+
END IONS

###FS:    #m/z: 704.33281 #charge   3
###MaxRes:#m/z:  0.00000 #charge-128
###MS: 1210
###MSMS: 1211
BEGIN IONS
TITLE=Cmpd 460, AutoMSn(704.3328), 20.5 min
RTINSECONDS=1228.01
SCANS=MS: 1210 MSMS: 1211
PEPMASS=704.33281	39760
CHARGE=3+
482.20239	772	
487.19993	949	
489.18854	355	
494.23639	1581	1+
552.73477	1850	
553.23668	896	
575.29405	715	
592.29357	317	
600.28035	514	
624.81995	487	
625.33192	468	1+
642.29764	408	
661.31706	363	
667.33215	534	1+
673.30891	600	1+
686.31904	424	
689.32629	363	
692.64994	695	1+
692.98889	1117	1+
693.32147	683	1+
697.64733	377	
697.81482	320	
698.00510	874	
698.32566	11912	1+
698.65730	12464	1+
698.99286	10350	1+
701.87427	432	
703.99418	1582	
704.33490	10608	
704.66593	11592	1+
704.99803	6710	1+
709.34775	441	
722.35229	1263	1+
793.37327	1747	1+
802.37778	592	1+
802.76892	482	
820.31083	348	
874.43101	687	1+
882.46699	420	
894.42623	2364	1+
933.38671	644	1+
946.35782	1205	1+
974.36157	2304	1+
991.38406	3094	1+
1007.51643	1550	1+
1018.07053	336	
1086.44087	3406	1+
1131.68758	756	
1200.52741	2096	1+
1217.54090	3675	1+
1300.58017	1576	1+
1318.59789	864	1+
1372.62815	1697	1+
1381.66191	871	1+
1389.63702	1202	1+
1398.69121	1181	1+
1403.18201	3484	1+
1403.69583	9526	1+
1409.66879	5326	1+
1414.68081	1406	1+
1433.71751	1135	1+
1487.74099	707	1+
END IONS

###FS:    #m/z: 704.33281 #charge   3
###MaxRes:#m/z:  0.00000 #charge-128
###MS: 1210
###MSMS: 1212
BEGIN IONS
TITLE=Cmpd 461, AutoMSn(704.3328), 20.5 min
RTINSECONDS=1228.51
SCANS=MS: 1210 MSMS: 1212
PEPMASS=704.33281	19730
CHARGE=3+
487.69032	1184	
494.23428	2142	1+
543.73090	498	
575.29201	440	
600.28271	514	
642.28760	604	
651.29395	712	
651.81062	460	
660.31806	410	
677.81124	481	
686.31943	495	
692.33127	1035	1+
692.65554	593	
692.98394	832	
695.33831	450	
695.82839	434	
697.99775	1148	
698.32716	14471	1+
698.65924	16985	1+
698.99258	12215	1+
701.35131	620	
702.08100	2113	1+
703.99870	1174	
704.33357	15813	1+
704.66600	15694	1+
704.99930	9328	1+
705.82202	613	1+
717.87042	423	
718.37394	381	
722.34760	1901	1+
793.37864	1598	1+
800.86630	504	
801.36388	684	1+
874.41392	496	
882.46857	479	
894.42627	2945	1+
945.37359	1003	1+
963.38488	710	1+
972.43075	1352	1+
975.36656	1566	1+
991.38439	2380	1+
1007.51099	1138	
1008.51506	405	
1087.45453	2702	1+
1104.46487	3977	1+
1120.60483	389	
1200.52726	2317	1+
1217.53276	3898	1+
1247.61784	1036	1+
1372.62820	1803	1+
1403.70130	9536	1+
1404.17811	3503	1+
END IONS

###FS:    #m/z: 568.32271 #charge   2
###MaxRes:#m/z:  0.00000 #charge-128
###MS: 1210
###MSMS: 1213
BEGIN IONS
TITLE=Cmpd 462, AutoMSn(568.3227), 20.5 min
RTINSECONDS=1229.01
SCANS=MS: 1210 MSMS: 1213
PEPMASS=568.32271	20035
CHARGE=2+
340.18919	448	1+
387.18910	248	1+
401.28262	245	
415.21300	228	1+
435.22459	369	1+
439.22635	225	
449.25662	853	
454.22064	370	
457.28639	154	
466.23430	304	1+
468.26668	312	1+
480.26253	158	
487.19729	158	
489.22260	218	1+
499.23164	294	1+
508.24944	288	1+
511.23522	159	
517.30150	421	1+
531.32087	424	1+
536.27330	235	1+
543.31773	2343	1+
547.27012	277	1+
550.27387	683	1+
551.00129	294	
551.08002	182	
559.31090	290	
564.32152	552	1+
566.31346	768	1+
570.29784	650	1+
572.28811	487	
586.32535	177	
593.32022	264	
602.29662	164	
609.29056	302	1+
618.28125	182	
637.33603	177	
644.34428	165	
645.31056	318	1+
654.74774	183	
654.84625	211	
656.40270	1089	1+
659.33294	172	
662.33368	164	
672.38537	232	1+
750.31684	262	1+
759.39690	314	1+
785.44545	426	1+
794.73040	157	
821.36829	160	
879.51004	215	1+
882.50282	7449	1+
892.50452	848	1+
933.36663	161	
1010.59118	1236	1+
1051.56962	542	1+
1135.62552	2255	1+
END IONS

###FS:    #m/z: 704.33263 #charge   3
###MaxRes:#m/z:  0.00000 #charge-128
###MS: 1214
###MSMS: 1215
BEGIN IONS
TITLE=Cmpd 463, AutoMSn(704.3326), 20.5 min
RTINSECONDS=1232.05
SCANS=MS: 1214 MSMS: 1215
PEPMASS=704.33263	61257
CHARGE=3+
473.18949	556	
486.75326	588	
487.19218	907	
494.23408	2106	1+
529.73585	550	
530.22989	502	
538.73940	470	
586.77214	445	
600.26947	692	
642.29386	420	
659.80618	790	
660.31062	426	
678.30514	463	
692.32673	1373	1+
692.65271	1313	1+
692.98220	1187	
697.34282	453	
698.01809	882	
698.32782	18701	1+
698.65843	19351	1+
698.99483	14850	1+
702.08517	1534	1+
703.99274	2288	
704.33238	25110	1+
704.66636	19733	1+
704.99965	12492	1+
706.83614	411	
708.33734	425	
717.87219	645	
718.36594	515	
722.34408	2311	1+
765.31420	456	
793.38449	2058	1+
800.86927	466	
802.87051	414	
809.36643	699	
882.46794	857	1+
894.42890	4551	1+
928.43659	475	
946.36330	1306	1+
963.39066	841	1+
974.36426	3935	1+
991.38513	3889	1+
1007.51856	3112	1+
1086.45117	3899	1+
1104.46990	4088	1+
1200.52823	4417	1+
1217.54205	5464	1+
1300.59783	2004	1+
1371.62294	2327	1+
1389.62998	1799	1+
1403.69204	10003	1+
1404.21145	2561	1+
END IONS

###FS:    #m/z: 1056.49059 #charge   1
###MaxRes:#m/z:  0.00000 #charge-128
###MS: 1214
###MSMS: 1216
BEGIN IONS
TITLE=Cmpd 464, AutoMSn(1056.4906), 20.5 min
RTINSECONDS=1232.55
SCANS=MS: 1214 MSMS: 1216
PEPMASS=1056.49059	24897
CHARGE=1+
366.13317	389	
454.17431	102	
494.24257	414	1+
530.23026	110	
609.26967	100	
652.38117	141	
808.40205	105	
894.42682	127	
972.49128	339	1+
1054.54486	207	
1055.50786	170	
END IONS

###FS:    #m/z: 695.32217 #charge   1
###MaxRes:#m/z:  0.00000 #charge-128
###MS: 1214
###MSMS: 1217
BEGIN IONS
TITLE=Cmpd 465, AutoMSn(695.3222), 20.6 min
RTINSECONDS=1233.05
SCANS=MS: 1214 MSMS: 1217
PEPMASS=695.32217	17195
CHARGE=1+
407.24817	185	
417.21544	230	1+
473.68252	303	1+
476.20763	183	
477.72718	214	1+
482.20675	210	
488.69915	403	1+
494.23797	275	1+
500.29518	178	
507.26014	220	
510.76701	313	
514.23351	530	1+
522.20115	200	
525.74561	364	1+
527.25443	385	1+
530.23408	189	
535.25561	328	
539.28885	353	1+
543.31791	289	
543.76961	206	
546.27575	862	
546.78856	632	1+
552.25497	537	1+
554.77397	250	1+
573.26144	183	
574.80052	172	
575.30083	215	
577.25658	162	
587.27016	563	1+
591.25890	201	
592.28396	960	1+
600.27115	460	1+
606.74641	268	
608.30295	343	1+
613.31267	200	
627.28234	398	1+
635.82543	209	
636.32376	347	1+
642.30458	167	
644.33368	248	1+
647.79381	224	1+
650.30703	206	
655.28086	172	
675.30714	279	1+
680.36746	175	
686.29766	314	1+
686.99227	167	
691.34751	774	1+
691.65836	482	1+
695.34991	456	1+
END IONS

###FS:    #m/z: 704.33325 #charge   3
###MaxRes:#m/z:  0.00000 #charge-128
###MS: 1218
###MSMS: 1219
BEGIN IONS
TITLE=Cmpd 466, AutoMSn(704.3333), 20.6 min
RTINSECONDS=1236.08
SCANS=MS: 1218 MSMS: 1219
PEPMASS=704.33325	70425
CHARGE=3+
473.19842	510	
482.20285	627	
494.23696	2426	1+
522.20509	589	
543.73584	766	
609.27319	3422	1+
609.77983	1427	
624.81600	447	
629.32629	488	
642.28377	572	
677.81057	598	
692.35305	423	
692.65545	1503	1+
692.98435	819	
693.31879	1394	1+
695.31842	755	
697.66795	430	
697.83061	440	
698.01165	892	
698.32792	18984	1+
698.65822	22174	1+
698.99489	15163	1+
701.86252	460	
704.00127	1860	
704.33272	24478	1+
704.66775	21005	1+
705.00091	11258	1+
708.34026	874	1+
718.36552	498	
722.34533	2486	1+
793.38260	2489	1+
809.86907	504	
837.29867	426	
882.48797	1137	1+
894.42670	4272	1+
946.36284	1901	1+
972.42206	1501	1+
974.35803	3892	1+
979.81940	539	
991.37961	3120	1+
1007.51137	1681	
1008.51543	807	
1087.44471	4711	1+
1104.46693	4325	1+
1120.59332	438	
1131.69041	492	
1199.52999	3515	1+
1300.58206	1859	1+
1318.60341	1981	1+
1371.61722	2487	1+
1403.69606	7965	1+
1404.19111	3108	1+
1599.72948	1470	1+
END IONS

###FS:    #m/z: 1056.49245 #charge   1
###MaxRes:#m/z:  0.00000 #charge-128
###MS: 1218
###MSMS: 1220
BEGIN IONS
TITLE=Cmpd 467, AutoMSn(1056.4924), 20.6 min
RTINSECONDS=1236.58
SCANS=MS: 1218 MSMS: 1220
PEPMASS=1056.49245	30326
CHARGE=1+
366.13776	400	
400.18845	143	
453.18239	132	
494.24355	250	
527.77416	122	
539.31535	106	
657.23151	261	
659.23322	101	
694.02876	121	
793.36039	121	
852.75032	103	
875.43137	247	
972.50148	411	1+
992.37018	110	
1040.77372	113	
1054.55846	183	
1055.51147	184	
END IONS

###FS:    #m/z: 697.11623 #charge   3
###MaxRes:#m/z:  0.00000 #charge-128
###MS: 1218
###MSMS: 1221
BEGIN IONS
TITLE=Cmpd 468, AutoMSn(697.1162), 20.6 min
RTINSECONDS=1237.08
SCANS=MS: 1218 MSMS: 1221
PEPMASS=697.11623	18339
CHARGE=3+
326.15250	308	
366.17298	270	1+
425.26124	266	1+
433.20598	396	1+
440.22294	333	
473.19956	1075	1+
482.21024	205	
483.50972	231	
489.18573	279	
494.25279	411	1+
507.26700	269	
507.75230	243	
514.24200	305	
522.20960	211	
526.74376	256	
539.29213	449	1+
543.72604	374	1+
552.74030	247	1+
559.24757	239	1+
573.17966	584	
573.24990	522	
574.78595	238	1+
588.29719	285	1+
591.25997	246	
592.28268	685	
603.29352	251	
609.25973	290	
624.82753	285	
630.30345	326	1+
633.83256	208	1+
650.33815	201	
653.33242	205	
659.35525	237	1+
675.31090	469	1+
688.34061	473	1+
691.35285	379	1+
692.66299	386	1+
697.34135	1333	1+
697.66957	758	1+
698.01650	314	
704.32697	686	1+
735.90287	271	1+
743.38465	255	1+
758.41927	308	
758.90760	288	
766.32725	359	1+
775.38253	395	1+
778.40509	604	1+
794.38674	309	1+
799.36482	269	1+
817.36289	343	1+
838.31329	207	1+
865.38871	831	1+
875.20188	197	
875.42759	2631	1+
875.43908	662	1+
882.49894	398	1+
894.44033	335	1+
899.45246	295	1+
907.43993	780	1+
946.36004	562	1+
954.50733	270	1+
964.45530	1063	1+
972.48270	4338	1+
975.38093	620	1+
986.47660	367	1+
989.50432	280	1+
991.41199	411	1+
1013.51686	266	
1014.49770	221	
1020.52388	553	1+
1058.46814	569	1+
1087.45153	1045	1+
1091.55972	2180	1+
1149.56422	536	1+
1200.53677	428	1+
1283.54186	575	1+
1301.65657	694	1+
1384.72146	2399	1+
1402.72238	1175	1+
1497.81269	1033	1+
END IONS

###FS:    #m/z: 645.33615 #charge   3
###MaxRes:#m/z:  0.00000 #charge-128
###MS: 1222
###MSMS: 1223
BEGIN IONS
TITLE=Cmpd 469, AutoMSn(645.3361), 20.7 min
RTINSECONDS=1240.11
SCANS=MS: 1222 MSMS: 1223
PEPMASS=645.33615	33004
CHARGE=3+
375.22404	283	
491.58909	636	
501.25977	451	1+
506.27717	487	
539.28533	385	1+
556.27026	269	1+
558.30717	275	
574.91880	347	1+
576.30522	308	
584.25478	289	
584.60098	339	1+
594.80804	272	
599.30243	359	1+
604.83244	359	
610.27763	442	1+
614.36516	435	1+
616.08571	710	
618.33715	759	1+
628.34576	323	
635.78638	361	1+
636.65247	470	1+
638.32055	547	1+
638.52468	436	
638.91156	350	
639.11514	472	1+
640.35807	352	
641.11696	431	1+
642.35782	1546	1+
642.59380	276	
642.84500	1050	1+
643.72485	690	
644.34720	9749	1+
646.64237	512	1+
646.82390	772	1+
647.06176	341	1+
648.83824	516	1+
649.32762	844	1+
649.65433	495	1+
650.00376	273	
658.60519	785	1+
658.85456	315	
659.11438	274	
669.33965	294	1+
683.37442	944	1+
686.34228	555	1+
687.61044	576	
723.65591	811	1+
724.12823	551	
728.44094	537	1+
748.63805	570	
755.42175	252	
776.74743	370	1+
778.09082	1747	1+
778.40862	1878	1+
778.74214	1091	1+
800.39205	304	1+
806.11088	257	
878.15122	310	
895.52095	2596	1+
917.43713	565	1+
918.91522	260	
1123.63364	1227	1+
1230.64813	1022	1+
1236.69890	1136	1+
1279.18965	806	1+
1280.65752	854	1+
1287.19680	10803	1+
1288.68685	3970	1+
1447.76007	1860	1+
1479.80671	1416	1+
1495.76306	714	1+
1501.76639	722	1+
1504.77024	6003	1+
1505.27677	5274	1+
1559.30427	972	1+
1559.79545	1065	1+
1607.85588	572	1+
1688.76555	1086	1+
END IONS

###FS:    #m/z: 673.32537 #charge   3
###MaxRes:#m/z:  0.00000 #charge-128
###MS: 1222
###MSMS: 1224
BEGIN IONS
TITLE=Cmpd 470, AutoMSn(673.3254), 20.7 min
RTINSECONDS=1240.61
SCANS=MS: 1222 MSMS: 1224
PEPMASS=673.32537	25367
CHARGE=3+
397.20581	310	1+
400.18928	213	
409.18197	349	1+
471.23505	507	1+
495.65869	420	
523.24866	250	
536.25650	236	1+
543.31052	252	
566.24750	244	1+
570.27126	307	1+
574.79731	265	1+
575.30402	594	
595.28711	224	
611.27719	241	1+
616.32616	364	1+
624.32454	854	1+
636.31662	479	1+
639.86287	641	
640.36480	391	
641.06847	239	1+
645.55830	215	
651.32315	206	
653.33887	474	1+
653.83073	403	1+
657.83653	278	1+
660.31938	260	1+
661.92426	361	1+
662.61297	308	1+
665.06528	218	
665.37716	895	1+
665.81653	222	
668.56515	205	
669.01550	539	1+
669.84026	1708	1+
673.07437	910	1+
673.32247	298	
675.02267	458	1+
675.33697	2099	1+
675.66031	504	1+
686.28170	337	1+
692.34750	309	1+
703.29899	439	1+
720.34517	232	1+
723.33553	259	1+
731.36785	272	
731.69860	256	
734.67804	232	1+
760.04947	212	
763.50908	252	
763.66212	299	1+
764.04393	239	
770.03044	331	
787.39126	378	1+
793.41338	448	1+
793.72512	312	
799.36000	413	1+
802.77300	237	
803.04985	326	
803.38306	328	1+
817.37202	1224	1+
821.73851	294	1+
825.41005	575	1+
826.06557	296	1+
830.41694	255	1+
834.39555	364	1+
835.72794	239	
881.46267	213	1+
930.44603	360	1+
963.50140	260	1+
1037.95712	357	
1050.51780	616	1+
1237.60576	462	1+
1248.64482	1600	1+
1290.65088	619	1+
1337.65053	1188	1+
1338.15738	696	1+
1341.67191	1731	1+
1346.15917	1768	1+
1346.66590	1861	1+
1352.68672	2003	1+
1434.72126	1715	1+
1561.76028	795	1+
1745.79784	558	1+
1762.85281	2608	1+
1909.81689	568	1+
END IONS

###FS:    #m/z: 806.41589 #charge   2
###MaxRes:#m/z:  0.00000 #charge-128
###MS: 1222
###MSMS: 1225
BEGIN IONS
TITLE=Cmpd 471, AutoMSn(806.4159), 20.7 min
RTINSECONDS=1241.11
SCANS=MS: 1222 MSMS: 1225
PEPMASS=806.41589	25562
CHARGE=2+
329.14860	317	
476.20800	171	
542.25658	398	1+
604.28874	144	
649.68209	129	
752.31965	134	
753.64061	154	
777.41870	140	
799.37974	322	1+
801.94970	133	
804.14734	129	
804.89211	760	1+
805.40179	280	
808.38281	1807	1+
810.10728	162	
810.63996	161	
819.57012	430	
820.38078	153	
877.14113	126	
895.51653	485	1+
908.42245	142	
916.14470	151	
916.80963	230	
918.44975	257	
965.15019	129	
1003.50519	279	
1003.84948	415	
1004.16300	427	
1004.48351	183	
1004.84236	135	
1602.29633	515	1+
1603.83305	751	1+
1610.80026	6198	1+
1611.31232	3315	1+
END IONS

###FS:    #m/z: 652.31583 #charge   2
###MaxRes:#m/z:  0.00000 #charge-128
###MS: 1226
###MSMS: 1227
BEGIN IONS
TITLE=Cmpd 472, AutoMSn(652.3158), 20.7 min
RTINSECONDS=1244.14
SCANS=MS: 1226 MSMS: 1227
PEPMASS=652.31583	63312
CHARGE=2+
314.20319	379	
329.19525	267	1+
333.11403	380	1+
345.13897	460	
355.14263	803	1+
357.16199	1405	1+
364.46512	443	
366.21510	279	1+
371.17252	263	1+
373.15267	3263	1+
382.19949	303	1+
385.23864	1074	1+
391.73320	691	
402.20539	460	1+
410.16954	653	1+
421.18638	342	1+
426.19115	591	1+
428.18892	1075	1+
434.16524	292	
440.22126	216	1+
442.24530	542	1+
444.20437	683	1+
446.19846	955	1+
449.25103	656	
450.20303	300	1+
453.20184	428	1+
464.19362	234	1+
469.22483	469	1+
471.20710	633	1+
474.23774	671	1+
477.22303	402	1+
481.21226	388	1+
483.50570	437	
488.23797	317	1+
490.22339	402	1+
492.23092	559	1+
494.23202	463	1+
497.24227	367	1+
499.22144	995	1+
508.27069	265	1+
511.22616	852	1+
515.23744	610	1+
517.22760	1323	1+
523.25920	300	
525.26270	232	1+
527.24462	271	
529.23723	1125	1+
536.23471	515	1+
539.28681	544	
540.25511	866	1+
545.25243	628	1+
547.26207	640	1+
555.26613	345	1+
557.27767	2136	1+
564.26483	416	1+
568.27756	729	1+
572.27240	737	1+
582.24683	719	1+
584.27482	715	1+
588.25470	813	1+
592.27403	499	1+
594.28878	489	1+
596.29460	465	1+
598.26534	407	1+
600.26140	1534	1+
609.32548	660	1+
612.29195	823	1+
615.32005	329	1+
617.28665	380	
618.29375	829	1+
622.28993	347	1+
624.25829	288	
628.29763	802	1+
630.29551	1251	1+
635.29693	580	1+
638.80382	483	1+
640.32486	1072	1+
644.27487	252	1+
646.30883	1412	1+
651.29427	676	1+
654.32973	425	
656.32335	332	
658.33945	1630	1+
665.32416	275	1+
669.29883	507	1+
671.25878	655	1+
676.28055	287	1+
679.96180	466	
681.31807	336	
683.35856	343	1+
685.29884	267	1+
687.33121	340	1+
689.26379	1133	1+
695.33936	854	1+
699.32837	1163	1+
705.33998	330	
707.27488	1167	1+
711.35260	482	1+
713.34515	1670	1+
717.32241	410	1+
719.37841	377	1+
723.35590	1423	1+
729.34207	393	1+
731.36822	434	
732.35641	742	1+
735.36661	282	
737.38985	649	1+
741.37258	1956	1+
750.35350	367	1+
753.36922	402	1+
759.38702	591	
760.30300	975	1+
765.41152	243	1+
771.31635	611	1+
774.40435	282	
778.30384	1372	1+
782.36477	823	1+
786.33747	395	1+
794.39595	1009	1+
800.37805	889	1+
810.86273	425	
812.41084	2577	1+
818.38559	579	1+
828.36745	254	1+
830.41708	1283	1+
855.37283	377	1+
865.37226	255	1+
869.39870	291	1+
873.38131	1042	1+
891.38374	818	1+
895.46476	1462	1+
901.44400	237	1+
903.46762	349	1+
906.40119	278	1+
913.45838	3472	1+
917.42144	416	1+
931.47357	1108	1+
941.63149	238	1+
942.41471	416	1+
948.48733	372	1+
958.46285	327	1+
960.41842	275	
966.48235	231	1+
970.50925	251	1+
972.41550	212	1+
982.47229	1399	1+
1055.48703	373	
1073.48449	1303	1+
1091.50585	293	
1123.61165	485	1+
1278.62481	784	1+
END IONS

###FS:    #m/z: 674.33446 #charge   3
###MaxRes:#m/z:  0.00000 #charge-128
###MS: 1226
###MSMS: 1228
BEGIN IONS
TITLE=Cmpd 473, AutoMSn(674.3345), 20.7 min
RTINSECONDS=1244.64
SCANS=MS: 1226 MSMS: 1228
PEPMASS=674.33446	28571
CHARGE=3+
330.14240	264	1+
384.16019	232	1+
417.27914	599	
456.21601	258	1+
462.23992	235	1+
471.23195	502	1+
522.76402	218	
523.24449	231	1+
525.74563	253	
526.24794	238	
556.25269	335	1+
561.27493	281	1+
564.34301	637	1+
573.29514	402	1+
574.79352	320	1+
575.29516	1104	1+
582.27941	551	1+
586.29058	237	
588.27805	271	1+
601.27083	378	1+
601.75781	279	
606.76848	235	1+
607.28316	590	1+
613.29533	303	1+
621.27721	759	1+
623.57905	205	1+
626.33491	267	
632.59383	224	1+
634.30609	225	
636.28131	297	1+
637.79910	287	
641.81225	312	
642.31977	304	
645.05570	465	1+
648.31199	471	1+
657.35370	372	1+
660.82113	403	1+
662.32106	466	1+
665.06381	389	1+
665.38393	1101	1+
668.98534	1334	1+
669.33204	1947	1+
669.61127	344	
669.82001	653	1+
672.57109	887	1+
674.99145	812	
675.33188	1175	1+
675.66815	613	1+
687.33466	377	1+
692.99134	288	1+
700.85719	243	
704.28669	474	1+
717.36401	726	1+
717.86687	288	
721.32926	528	1+
729.32318	289	1+
750.37131	211	
753.34548	225	1+
759.37946	247	1+
760.06047	222	1+
764.33886	427	1+
773.38486	292	1+
788.03097	302	1+
788.38137	477	1+
793.44015	943	1+
797.36743	212	
799.36405	519	1+
802.38556	376	1+
803.06601	394	1+
803.83230	213	
816.37353	578	1+
819.37947	252	
821.40576	264	1+
824.37461	451	1+
826.05943	521	1+
826.40900	585	1+
826.73649	263	
830.40262	330	1+
835.73697	260	
838.39112	251	
838.88722	326	
854.42272	291	1+
859.42021	369	1+
874.41153	349	1+
882.47650	265	1+
955.44855	241	
990.43776	227	
1165.54313	520	1+
1231.54966	417	1+
1248.62393	1093	1+
1263.58926	554	1+
1278.71112	1446	1+
1303.62367	494	1+
1341.63673	3419	1+
1346.16081	1293	1+
1346.64455	2229	1+
1352.70397	1718	1+
1358.60045	604	1+
1528.41230	819	1+
1560.72491	620	1+
1744.84355	448	1+
1762.83472	4820	1+
END IONS

###FS:    #m/z: 596.59683 #charge   3
###MaxRes:#m/z:  0.00000 #charge-128
###MS: 1226
###MSMS: 1229
BEGIN IONS
TITLE=Cmpd 474, AutoMSn(596.5968), 20.8 min
RTINSECONDS=1245.14
SCANS=MS: 1226 MSMS: 1229
PEPMASS=596.59683	23203
CHARGE=3+
401.28658	1035	1+
444.24543	471	1+
444.77125	577	1+
451.23479	416	1+
455.22134	512	1+
461.28633	318	
470.28092	305	1+
473.23943	774	1+
478.25160	294	1+
487.24424	317	1+
490.26477	333	
502.27525	218	
511.27050	256	
511.60293	187	
517.28313	202	
519.76764	244	1+
525.24794	280	1+
529.27730	331	1+
532.32243	3125	1+
537.28024	202	
543.29540	1047	1+
544.78887	285	
553.96456	187	
554.28851	185	
562.24783	590	1+
562.91204	194	
563.57972	214	
570.00109	217	1+
574.31688	623	1+
578.61067	216	1+
583.28522	221	
585.27176	319	1+
590.28022	581	1+
590.58951	599	1+
590.92441	546	
592.32014	1879	1+
593.82250	1109	1+
596.29219	593	
596.59690	4979	1+
596.92439	4340	1+
597.28320	4662	1+
604.75274	764	1+
606.74663	437	1+
609.28939	254	1+
615.29877	431	1+
628.72652	248	
629.22588	191	
631.32647	422	1+
645.40846	1517	1+
651.32104	193	
654.34155	243	1+
701.37919	258	1+
702.36754	840	1+
712.16342	222	
722.81539	294	
723.30126	236	
729.39050	258	
729.62632	272	
731.36125	213	1+
737.36674	288	1+
750.36060	271	1+
760.43065	2142	1+
790.38975	330	1+
838.52851	230	
843.85249	182	
854.39200	269	1+
882.50230	1645	1+
887.48451	404	1+
889.52160	471	1+
895.43610	256	1+
900.23748	343	1+
970.47962	255	1+
1143.36334	1157	1+
1153.62880	784	1+
1182.65695	2453	1+
1187.62963	2498	1+
1196.61953	847	1+
1209.59988	431	1+
1228.49940	673	1+
1426.65528	455	1+
1572.68379	1978	1+
END IONS

###FS:    #m/z: 651.81537 #charge   3
###MaxRes:#m/z:  0.00000 #charge-128
###MS: 1230
###MSMS: 1231
BEGIN IONS
TITLE=Cmpd 475, AutoMSn(651.8154), 20.8 min
RTINSECONDS=1248.16
SCANS=MS: 1230 MSMS: 1231
PEPMASS=651.81537	187658
CHARGE=3+
314.20915	1428	1+
329.17610	321	
339.14819	434	1+
343.14969	531	1+
345.13570	842	
355.14752	1027	1+
357.16865	3255	1+
361.15736	378	1+
367.22377	520	
371.15699	502	1+
373.15366	7833	1+
380.56158	573	
385.23912	3312	1+
396.24190	331	1+
398.17511	412	1+
400.17596	719	1+
410.17336	1412	1+
414.23042	468	1+
422.18308	354	1+
424.23689	720	1+
426.19277	993	1+
428.17962	2570	1+
434.17122	606	
440.20265	715	1+
442.26246	1201	1+
444.19501	1452	1+
446.18907	1639	1+
449.25028	548	
454.19567	604	1+
456.22491	2321	1+
462.21424	539	1+
465.34195	555	
468.26572	506	1+
470.23056	741	1+
472.20476	930	1+
474.22211	1319	1+
481.21312	1148	1+
484.22230	422	1+
487.19982	346	1+
490.21763	671	1+
494.21559	602	1+
497.23736	828	1+
499.21671	2755	1+
505.17284	441	
507.24964	397	1+
509.22930	342	1+
511.22299	1924	1+
515.22098	807	1+
515.74885	345	
517.22143	2946	1+
523.26683	1017	1+
527.24698	992	1+
529.22774	2065	1+
533.25358	656	1+
535.21277	1143	1+
537.24769	424	1+
539.27290	1316	1+
541.25801	1966	1+
542.90883	331	
545.24856	1704	1+
547.23693	1528	1+
551.30257	401	1+
555.24902	391	1+
557.28330	4839	1+
564.25887	1479	1+
569.31899	470	1+
572.25220	528	1+
574.13804	1106	1+
574.26358	1791	1+
580.25801	390	1+
582.26332	2344	1+
588.22918	513	1+
590.26352	573	1+
592.26032	760	1+
594.28989	1758	1+
598.26711	748	1+
600.26110	4237	1+
605.26164	557	1+
610.29107	1038	1+
612.29177	2004	1+
616.27673	1042	1+
618.27432	1841	1+
622.30801	421	1+
624.27320	443	1+
626.26137	381	1+
628.30465	1920	1+
630.29113	2739	1+
634.27668	430	
635.30450	969	1+
636.66934	466	
640.32701	2532	1+
644.35521	494	1+
646.30140	1363	1+
651.29872	1382	1+
652.69487	633	1+
654.75343	485	
655.31448	869	1+
658.33613	4160	1+
663.29106	645	1+
667.82068	497	
669.29964	1032	1+
671.26637	1533	1+
677.30151	304	1+
679.31910	450	1+
681.32616	1360	1+
685.33367	664	1+
687.30324	603	1+
689.26316	2292	1+
695.33713	846	1+
697.05934	788	1+
697.35601	862	1+
699.32793	2495	1+
705.13447	677	1+
705.35182	999	1+
707.26650	2594	1+
713.34073	3578	1+
717.33428	1275	1+
723.36568	2230	1+
726.34407	500	
730.36703	1671	1+
732.33696	1098	1+
741.37144	3222	1+
743.31289	706	1+
748.37478	629	1+
750.32282	626	1+
755.34396	627	1+
758.40702	2529	1+
760.30073	3119	1+
764.36999	750	1+
767.35523	1095	1+
771.32610	563	1+
776.33391	409	1+
778.30121	2961	1+
782.36659	2821	1+
785.58578	438	
786.38293	392	
794.40685	2025	1+
800.37755	1520	1+
804.37892	296	1+
809.38349	259	1+
812.41113	5117	1+
818.38128	738	1+
822.12406	303	1+
827.41546	324	1+
829.33244	332	
830.41782	4204	1+
835.36581	853	1+
840.07495	739	
842.38300	288	1+
846.39126	336	
847.34322	698	1+
852.39281	411	1+
855.35511	739	1+
858.38216	507	1+
863.37344	709	1+
869.41775	780	1+
873.37320	1953	1+
875.36792	793	1+
877.41841	424	1+
884.25773	404	
884.38275	564	1+
886.45258	432	1+
889.40246	353	1+
891.38000	1628	1+
895.44203	1908	1+
895.52867	519	1+
901.41459	871	1+
913.45393	7896	1+
919.39839	569	1+
930.46144	3729	1+
938.48314	621	1+
941.62699	407	1+
942.39905	823	1+
948.49837	837	1+
960.41024	1201	1+
964.59596	581	
965.45398	340	1+
978.41016	433	
982.46540	3598	1+
990.42551	754	1+
1028.46593	610	1+
1037.47445	401	
1055.47929	1424	1+
1073.49163	3165	1+
1080.32114	352	
1091.50282	1356	1+
1102.49084	428	1+
1296.66278	582	1+
1435.68971	578	1+
1477.73047	528	1+
1619.73403	615	1+
1661.79796	1792	1+
1688.77439	775	1+
END IONS

###FS:    #m/z: 596.59616 #charge   3
###MaxRes:#m/z:  0.00000 #charge-128
###MS: 1230
###MSMS: 1232
BEGIN IONS
TITLE=Cmpd 476, AutoMSn(596.5962), 20.8 min
RTINSECONDS=1248.67
SCANS=MS: 1230 MSMS: 1232
PEPMASS=596.59616	29367
CHARGE=3+
344.19083	186	
359.15773	228	1+
401.28772	1256	1+
427.21682	290	1+
437.22052	220	1+
453.20746	263	1+
460.26349	277	1+
462.26723	260	1+
464.91975	193	
471.22575	221	1+
473.23524	770	1+
477.23972	205	1+
487.25765	418	1+
490.26631	325	
493.26546	294	1+
512.26640	546	1+
517.25824	242	1+
521.25731	206	1+
526.26639	271	1+
532.32295	3419	1+
538.61468	266	1+
541.00724	337	
544.79073	246	
559.28381	307	1+
560.62305	212	1+
562.91293	193	
563.66914	341	
572.19142	825	
572.69521	240	
575.29843	316	1+
579.26739	394	1+
584.58708	209	1+
585.25828	228	
585.78840	221	
590.58965	502	1+
590.92208	284	
591.30039	1800	1+
593.80424	797	1+
593.97945	237	1+
594.31820	2000	1+
595.92152	316	
596.31674	736	
596.59807	4546	1+
596.92765	3739	1+
597.28115	3842	1+
599.67898	226	
601.31702	788	1+
606.29250	271	1+
614.72264	320	
615.25620	240	1+
628.73107	350	
631.31393	190	
645.40968	1452	1+
659.29843	251	1+
702.37283	1177	1+
760.43967	1584	1+
769.69951	278	
772.39370	386	1+
785.42671	196	
790.38888	324	1+
794.72977	369	
794.85001	238	
807.34802	188	
838.90506	234	
843.87879	381	
849.84126	284	1+
882.50514	1000	1+
888.52584	1175	1+
972.49245	350	1+
1085.54965	433	1+
1128.55858	396	1+
1153.61409	527	1+
1182.64738	1719	1+
1444.59882	813	1+
1572.67357	1498	1+
END IONS

###FS:    #m/z: 447.70003 #charge   2
###MaxRes:#m/z:  0.00000 #charge-128
###MS: 1230
###MSMS: 1233
BEGIN IONS
TITLE=Cmpd 477, AutoMSn(447.7000), 20.8 min
RTINSECONDS=1249.17
SCANS=MS: 1230 MSMS: 1233
PEPMASS=447.70003	24867
CHARGE=2+
302.14137	172	
337.16622	239	1+
343.19172	250	1+
348.15988	239	
356.19404	412	1+
359.16749	231	1+
380.19850	165	
382.17929	153	
384.23675	218	1+
386.22573	223	
390.21117	256	1+
393.17611	379	1+
399.25019	447	1+
401.28429	4769	1+
408.01357	153	
410.22753	256	1+
415.20927	287	1+
426.24048	207	
427.23604	531	1+
431.25311	157	
432.23967	404	1+
434.26331	560	1+
436.73372	162	
442.26642	452	1+
444.25145	1199	1+
446.25784	1710	1+
448.26404	1676	1+
450.25986	1886	1+
451.66590	154	
454.90404	213	
455.31025	854	
458.20319	320	1+
472.23723	259	
473.24113	832	1+
490.26639	335	1+
492.66867	150	
497.24561	175	
503.27570	315	1+
514.68278	418	
515.19490	183	
523.19967	162	
527.27645	330	1+
529.26500	389	1+
532.32774	2233	1+
556.26309	247	1+
559.30487	153	
571.22547	1420	1+
571.72900	387	
585.27170	342	1+
594.29303	1015	1+
612.29069	290	1+
614.72202	159	
645.40429	1078	1+
672.38817	154	
712.42142	462	1+
741.36810	513	1+
760.43690	1109	1+
765.21120	421	
765.29391	465	
782.16898	187	
888.48300	826	1+
END IONS

###FS:    #m/z: 652.31490 #charge   2
###MaxRes:#m/z:  0.00000 #charge-128
###MS: 1234
###MSMS: 1235
BEGIN IONS
TITLE=Cmpd 478, AutoMSn(652.3149), 20.9 min
RTINSECONDS=1252.19
SCANS=MS: 1234 MSMS: 1235
PEPMASS=652.31490	324559
CHARGE=2+
314.20247	2331	1+
329.17630	946	1+
339.12871	503	
339.22370	544	1+
345.13979	1464	
355.14406	1905	1+
358.17321	745	
361.14615	573	
365.15178	423	1+
371.17817	713	1+
373.15428	9781	1+
376.60093	998	
383.16169	883	1+
385.23651	4077	1+
389.15641	575	1+
396.23635	515	1+
400.18498	700	1+
402.16092	630	
406.71184	1175	1+
410.17993	2169	1+
414.19869	679	
416.17251	820	1+
422.93404	813	
424.24531	983	1+
426.18338	1504	1+
428.17861	3622	1+
433.03172	765	
434.17367	1745	1+
440.21270	990	1+
442.26145	1699	1+
444.19532	1370	1+
446.19833	3459	1+
453.20127	1019	1+
456.23995	519	
458.22926	1877	1+
462.20273	729	1+
466.22067	923	1+
468.27032	1243	1+
471.22207	530	
472.20358	1372	1+
474.22349	1850	1+
475.50568	755	
481.21026	1359	1+
490.21544	812	1+
494.22086	769	1+
497.23172	1070	1+
499.21220	4396	1+
505.18625	727	1+
507.23909	766	1+
511.22113	2592	1+
515.22385	1183	1+
517.22432	4213	1+
523.25347	1406	1+
527.24225	2018	1+
529.22923	3003	1+
533.23614	828	1+
535.21728	1450	1+
539.27401	1928	1+
541.25700	1740	1+
545.25146	2050	1+
547.24042	2478	1+
551.31297	482	1+
553.27095	512	1+
555.23899	952	1+
557.28234	7011	1+
561.22833	450	1+
564.25042	1775	1+
569.31212	852	1+
571.30288	506	
572.27153	478	
573.24654	1843	1+
578.27331	665	1+
582.25462	3469	1+
588.25163	1223	1+
592.27495	1071	1+
594.29777	691	
595.29629	1161	1+
598.26043	1146	1+
600.26702	6400	1+
604.26008	706	1+
606.25411	601	1+
608.31976	444	1+
610.28203	1442	1+
612.29031	4034	1+
617.28162	601	
618.27123	3020	1+
622.31551	872	1+
625.28383	371	1+
628.30227	2929	1+
630.30435	3493	1+
633.25852	585	1+
635.29970	1855	1+
637.70383	1046	1+
640.32003	3476	1+
646.30950	1874	1+
650.26525	1403	1+
653.28607	2465	1+
658.33711	6117	1+
663.27082	438	1+
667.30060	511	1+
669.29767	1277	1+
671.25680	2029	1+
677.29730	795	1+
679.95863	546	
681.31280	1890	1+
685.32992	842	1+
687.29662	1169	1+
689.26008	4743	1+
695.33854	2455	1+
699.32426	3145	1+
705.33877	1300	1+
707.26681	3536	1+
711.34339	720	1+
713.34112	3587	1+
713.34255	6210	1+
717.32442	1967	1+
723.35769	4661	1+
729.35822	1059	1+
730.35033	505	1+
731.34529	3513	1+
738.34876	714	1+
741.36536	6334	1+
746.33995	718	1+
748.37093	1044	1+
750.33309	756	1+
756.33784	472	1+
759.37266	566	1+
759.38904	2624	
760.29540	4948	1+
768.38046	711	1+
771.33771	619	1+
776.34649	462	1+
778.30574	4865	1+
782.37664	2988	1+
784.37464	849	1+
786.36672	690	1+
794.39777	3608	1+
794.73151	486	
800.36972	2848	1+
812.41249	7201	1+
813.41936	781	1+
818.37600	1359	1+
824.39666	350	1+
826.42530	531	
829.46746	554	1+
830.42002	5023	1+
837.34544	718	1+
840.07288	553	
844.40751	599	1+
851.40824	507	1+
853.37263	593	1+
855.37203	1868	1+
862.37919	520	1+
865.35309	503	1+
868.42486	815	1+
871.37893	510	1+
873.37025	3180	1+
877.41751	1225	1+
883.42077	986	1+
887.44383	482	1+
891.38578	2538	1+
895.44584	3107	1+
901.40148	709	1+
903.46257	562	1+
905.52144	463	1+
907.38500	329	1+
913.46286	8340	1+
913.46396	1988	1+
918.40138	810	1+
930.48491	731	
931.46451	3277	1+
942.39991	1311	1+
948.49147	1145	1+
956.45916	510	1+
960.40631	2035	1+
964.47034	657	1+
978.41621	639	1+
982.47412	4891	1+
990.42171	1477	1+
993.87840	507	
1028.46861	767	1+
1041.53711	787	1+
1055.48025	2721	1+
1066.29936	741	
1067.32372	523	
1073.48383	4525	1+
1091.49642	2185	1+
END IONS

###FS:    #m/z: 1303.61523 #charge   1
###MaxRes:#m/z:  0.00000 #charge-128
###MS: 1234
###MSMS: 1236
BEGIN IONS
TITLE=Cmpd 479, AutoMSn(1303.6152), 20.9 min
RTINSECONDS=1252.69
SCANS=MS: 1234 MSMS: 1236
PEPMASS=1303.61523	37293
CHARGE=1+
366.14172	407	
373.15461	904	
483.50830	240	
545.25105	167	
557.28479	168	
628.31219	358	
646.29879	430	1+
654.76402	207	
658.34335	986	1+
667.81557	253	
681.31081	182	
689.26673	191	
707.26128	466	1+
713.33910	273	
717.36021	183	
723.36532	363	1+
729.36575	168	
731.37065	216	
741.37651	836	1+
758.45744	246	
759.37373	688	1+
768.57414	286	
778.29017	246	
794.39850	557	1+
800.37146	165	
812.41006	1956	1+
818.38779	504	1+
830.42881	1346	1+
891.41435	286	1+
895.44249	641	1+
913.45915	1799	1+
930.48494	214	
931.47427	1538	1+
948.49136	629	1+
960.39832	483	1+
978.41736	221	
982.49059	592	1+
990.42582	363	1+
1029.47648	169	
1045.50589	210	
1055.47922	1290	1+
1063.49130	202	
1073.49006	3965	1+
1084.30783	585	
1091.50366	3898	1+
1102.53115	994	1+
1188.56622	160	
1303.61160	1253	1+
END IONS

###FS:    #m/z: 687.36397 #charge   3
###MaxRes:#m/z:  0.00000 #charge-128
###MS: 1234
###MSMS: 1237
BEGIN IONS
TITLE=Cmpd 480, AutoMSn(687.3640), 20.9 min
RTINSECONDS=1253.19
SCANS=MS: 1234 MSMS: 1237
PEPMASS=687.36397	26755
CHARGE=3+
317.14374	3448	1+
412.21291	266	1+
425.26251	415	1+
430.21835	451	1+
484.24653	275	1+
486.25089	1238	1+
496.31169	268	
550.79566	188	
554.29966	228	
557.27958	221	
568.28133	370	
568.79170	252	
575.29780	322	
590.28206	220	1+
592.28065	1217	1+
600.28967	221	1+
608.33185	296	1+
611.32606	271	
624.82864	504	
625.33385	292	
626.31766	420	1+
636.33461	208	
643.34000	322	1+
653.33924	277	1+
654.76418	249	
656.99168	238	1+
663.62238	219	
668.32409	222	
670.33975	302	1+
679.33819	290	1+
681.69718	216	
682.05582	317	1+
684.64822	369	1+
685.98414	357	1+
686.34005	698	1+
688.35338	1001	1+
688.63342	207	
691.34219	680	1+
692.69548	214	1+
697.06427	838	1+
778.38564	285	
793.92302	243	
794.72900	248	
799.35467	210	
811.39353	248	1+
821.41542	485	1+
825.94895	193	
839.42060	237	1+
849.45830	441	1+
858.45138	1103	1+
862.96396	184	
875.43622	2131	1+
882.45736	433	1+
902.49269	250	
910.44689	518	
915.97026	198	
972.46710	373	1+
972.48863	3599	1+
1151.62021	706	1+
1319.67691	2730	1+
1351.58107	521	1+
1363.64570	674	1+
1366.71719	2047	1+
1370.65847	812	1+
1376.68674	693	1+
1529.80983	1305	1+
1612.84329	3434	1+
1630.85768	3679	1+
1698.92179	714	1+
1715.93284	878	1+
1725.93406	5433	1+
1743.94202	5971	1+
1791.83828	362	1+
1928.02307	363	1+
END IONS

###FS:    #m/z: 1303.61596 #charge   1
###MaxRes:#m/z:  0.00000 #charge-128
###MS: 1238
###MSMS: 1239
BEGIN IONS
TITLE=Cmpd 481, AutoMSn(1303.6160), 20.9 min
RTINSECONDS=1256.22
SCANS=MS: 1238 MSMS: 1239
PEPMASS=1303.61596	51871
CHARGE=1+
366.13816	407	
373.15016	740	1+
499.21215	238	
517.21995	300	
529.23499	223	1+
539.28166	285	
545.23611	202	
557.28783	582	1+
586.23995	234	1+
600.26556	336	
628.30185	369	
630.32150	230	
646.29146	757	1+
654.74951	912	
658.33941	1012	1+
707.25802	244	
713.34149	397	1+
717.32548	208	
723.36275	543	1+
731.35047	359	1+
741.37836	1114	1+
747.33624	299	
749.33587	249	1+
759.38201	1287	1+
768.57439	599	
778.29264	206	
785.58465	217	
794.39875	833	1+
800.37591	415	1+
812.41231	2380	1+
818.38893	394	1+
821.89649	293	
830.42431	2344	1+
891.38617	399	1+
895.45658	288	
901.42689	233	1+
913.45954	1654	1+
919.41068	464	1+
923.39876	466	
929.50596	524	1+
931.47333	3106	1+
941.68741	457	1+
948.49844	954	1+
960.42330	360	1+
978.41799	260	1+
982.49052	362	
983.45893	665	1+
1000.49416	193	
1045.49633	219	
1047.49805	205	
1055.47656	1900	1+
1063.50779	302	
1066.30348	225	
1073.49257	4956	1+
1091.50227	4852	1+
1189.53411	195	
1303.61856	1961	1+
END IONS

###FS:    #m/z: 929.19107 #charge   3
###MaxRes:#m/z:  0.00000 #charge-128
###MS: 1238
###MSMS: 1240
BEGIN IONS
TITLE=Cmpd 482, AutoMSn(929.1911), 20.9 min
RTINSECONDS=1256.72
SCANS=MS: 1238 MSMS: 1240
PEPMASS=929.19107	36733
CHARGE=3+
346.17321	350	1+
372.13165	179	
389.15303	172	
402.23691	498	
409.18165	208	
411.23566	175	
417.93121	376	
437.18484	1566	1+
459.26618	315	
522.27836	194	
550.27104	547	
658.25347	245	1+
665.29066	813	1+
667.81640	269	
668.31720	199	
730.32570	420	1+
752.32231	326	1+
784.04092	774	1+
784.36930	979	1+
784.71528	980	1+
810.86308	264	
811.35531	409	1+
821.36626	431	1+
839.36039	588	1+
860.13561	196	
901.44889	250	
910.91674	296	
911.43754	219	
913.45348	174	
925.19247	385	1+
932.44010	1976	1+
935.13921	172	
958.79827	518	1+
959.14043	228	
959.46210	459	
974.45855	393	1+
1055.48698	219	
1055.84175	262	
1093.50170	221	
1146.53051	185	
1147.20009	202	
1363.63979	1299	1+
1516.73575	924	1+
1592.70679	575	1+
1603.75800	1588	1+
1718.76034	576	1+
1734.76754	907	1+
1766.82406	2535	1+
1830.83335	716	1+
1847.86372	2499	1+
1856.86705	1877	1+
1857.38112	1474	1+
1865.88271	3290	1+
2093.03048	817	1+
END IONS

###FS:    #m/z: 656.31450 #charge   3
###MaxRes:#m/z:  0.00000 #charge-128
###MS: 1238
###MSMS: 1241
BEGIN IONS
TITLE=Cmpd 483, AutoMSn(656.3145), 21.0 min
RTINSECONDS=1257.22
SCANS=MS: 1238 MSMS: 1241
PEPMASS=656.31450	24705
CHARGE=3+
314.20422	1728	
357.16966	1966	
361.23749	1283	
373.15328	11269	1+
385.24223	4872	1+
408.83177	1050	
442.26208	1112	
466.24501	1253	
474.21016	1531	
499.21046	1497	
508.30889	1201	
517.22175	1765	
529.23227	1090	
534.22695	3430	1+
545.24188	4458	1+
557.28484	5449	1+
564.26483	1439	1+
600.26488	4873	1+
601.76555	1289	
609.35121	4555	1+
612.29234	2031	1+
618.27823	2856	1+
618.62017	1454	
618.95159	1401	
628.30726	2738	1+
630.31187	2081	1+
640.33837	1329	
646.29781	2512	1+
650.30861	6991	1+
650.64263	5964	1+
650.97990	3443	
654.31615	1545	1+
656.31509	13060	1+
656.64924	9814	1+
656.98261	5028	
658.34285	5576	1+
672.84643	1306	
689.25786	3795	1+
699.32899	1232	
707.27061	4861	1+
713.34679	2643	1+
717.33126	1024	
723.36571	1993	1+
730.34321	1875	1+
737.41744	5168	1+
741.36787	4461	1+
747.34066	1680	1+
759.36037	5191	1+
778.30429	4783	1+
782.35636	1140	
794.39728	3481	1+
800.37461	2687	1+
812.40922	8579	1+
830.42090	7590	1+
873.37342	3539	1+
891.38519	3434	1+
895.43816	2229	1+
900.44768	2096	1+
913.46233	12900	1+
919.40254	3100	1+
930.48548	1350	
931.47268	5590	1+
948.50542	2728	1+
960.40734	2142	1+
982.48417	9864	1+
990.42128	2790	1+
999.94143	1041	
1000.05531	1237	
1055.48003	6386	1+
1073.48917	21758	1+
1091.50434	10098	1+
1102.48531	2214	1+
1129.55281	1210	
1504.71254	5983	1+
1619.74289	7006	1+
1688.76423	5174	1+
1706.77100	79111	1+
1853.84256	19271	1+
END IONS

###FS:    #m/z: 656.31462 #charge   3
###MaxRes:#m/z:  0.00000 #charge-128
###MS: 1242
###MSMS: 1243
BEGIN IONS
TITLE=Cmpd 484, AutoMSn(656.3146), 21.0 min
RTINSECONDS=1260.24
SCANS=MS: 1242 MSMS: 1243
PEPMASS=656.31462	237889
CHARGE=3+
361.24196	1985	
373.15288	9945	1+
385.24302	3485	
508.30694	3353	
557.28542	3024	
600.25990	2302	
601.76844	2992	
609.35537	10575	1+
618.62096	3658	
618.95423	3527	
619.28910	2647	
629.32012	3293	1+
650.30965	17914	1+
650.64357	15195	1+
650.97802	7531	
656.31802	35432	1+
656.64935	26550	1+
656.98389	12631	
672.84466	2680	
689.25968	2248	
707.26747	2440	
713.34359	1933	
737.42074	10923	1+
741.36647	5042	1+
759.34954	3767	1+
778.29707	3383	
807.29784	2141	
812.41391	6617	1+
830.42191	6161	1+
891.38040	2267	
900.48005	4378	1+
913.46089	8027	1+
918.91345	2127	
919.40768	2290	
931.47209	5523	1+
948.49780	2260	
982.48757	4784	1+
1055.47787	3103	
1067.44630	7013	1+
1073.49111	14163	1+
1091.50254	4619	
1092.51136	2775	
1129.55325	1979	
1504.71197	15999	1+
1619.73535	17514	1+
1688.75192	13835	1+
1706.77069	199315	1+
1853.83963	52809	1+
END IONS

###FS:    #m/z: 983.96458 #charge   2
###MaxRes:#m/z:  0.00000 #charge-128
###MS: 1242
###MSMS: 1244
BEGIN IONS
TITLE=Cmpd 485, AutoMSn(983.9646), 21.0 min
RTINSECONDS=1260.74
SCANS=MS: 1242 MSMS: 1244
PEPMASS=983.96458	69947
CHARGE=2+
361.24527	717	
609.36511	703	
635.81278	729	
752.85947	727	
753.36907	624	
838.37724	559	
838.89273	562	
972.48523	606	
972.49154	1495	1+
1706.76789	2220	1+
1948.89402	1870	1+
1966.92562	65518	1+
END IONS

###FS:    #m/z: 768.40665 #charge   2
###MaxRes:#m/z:  0.00000 #charge-128
###MS: 1242
###MSMS: 1245
BEGIN IONS
TITLE=Cmpd 486, AutoMSn(768.4066), 21.0 min
RTINSECONDS=1261.24
SCANS=MS: 1242 MSMS: 1245
PEPMASS=768.40665	45463
CHARGE=2+
363.19664	402	
505.76965	987	
555.26177	427	
564.44278	379	
568.27931	899	
571.78967	1076	
575.99160	353	
576.32009	455	
576.65476	366	
591.30385	638	
624.82759	411	
635.83263	336	
648.32416	3973	1+
655.31759	611	
655.80257	463	
663.83212	4122	1+
664.33865	1890	
714.05521	451	
723.40485	336	
747.38622	954	
768.91466	547	
770.39404	412	
834.42637	1146	1+
858.47667	369	
931.47650	6878	1+
964.51406	353	
965.01344	558	
972.49442	1584	1+
1013.03356	419	
1028.53191	34959	1+
1039.25997	457	
1319.67358	3479	1+
1529.80381	1803	1+
END IONS

###FS:    #m/z: 656.31585 #charge   3
###MaxRes:#m/z:  0.00000 #charge-128
###MS: 1246
###MSMS: 1247
BEGIN IONS
TITLE=Cmpd 487, AutoMSn(656.3158), 21.1 min
RTINSECONDS=1264.26
SCANS=MS: 1246 MSMS: 1247
PEPMASS=656.31585	646365
CHARGE=3+
373.15401	4468	
508.30998	7523	
534.23012	6639	
601.76394	7255	
609.35821	24839	1+
618.62112	9208	
618.95312	9385	
619.28882	4457	
650.31065	46586	1+
650.64612	35899	
650.97894	23918	
656.31531	81349	1+
656.64921	68107	1+
656.98336	33618	
672.84488	6465	
673.34757	4856	
737.41698	26485	1+
807.29365	5713	
853.38061	4527	
900.48164	6551	
913.46684	4376	
918.41872	5422	
918.91499	6065	
1073.49126	6283	
1129.54897	4892	
1504.71190	37138	1+
1619.73777	46035	1+
1688.75269	38054	1+
1706.77199	538903	1+
1853.84113	142519	1+
END IONS

###FS:    #m/z: 983.96504 #charge   2
###MaxRes:#m/z:  0.00000 #charge-128
###MS: 1246
###MSMS: 1248
BEGIN IONS
TITLE=Cmpd 488, AutoMSn(983.9650), 21.1 min
RTINSECONDS=1264.77
SCANS=MS: 1246 MSMS: 1248
PEPMASS=983.96504	203402
CHARGE=2+
361.24189	1516	
486.75054	1802	
753.36357	1419	
853.88679	1856	
854.39198	2473	
1948.90522	5384	1+
1966.92346	172834	1+
END IONS

###FS:    #m/z: 768.40702 #charge   3
###MaxRes:#m/z:  0.00000 #charge-128
###MS: 1246
###MSMS: 1249
BEGIN IONS
TITLE=Cmpd 489, AutoMSn(768.4070), 21.1 min
RTINSECONDS=1265.27
SCANS=MS: 1246 MSMS: 1249
PEPMASS=768.40702	56917
CHARGE=3+
490.26102	333	
505.76395	417	
538.62256	510	
554.76783	498	
568.28025	303	
568.78653	439	
571.79114	578	
572.28956	699	
575.98616	292	
576.31759	407	
591.30529	754	1+
624.82584	355	
625.32712	443	
648.32467	3010	1+
655.31473	569	
660.34713	1537	1+
660.84384	920	
747.39358	826	1+
764.39783	1343	1+
767.39412	1305	1+
834.41987	1162	1+
854.41161	316	
875.45169	461	
931.47760	6517	1+
942.62612	441	
964.50982	450	
972.49599	2690	1+
1013.54279	291	
1028.53345	27581	1+
1032.71112	548	
1039.25749	669	
1041.22138	474	
1326.65949	4911	1+
1528.80160	1654	1+
1535.80046	1487	1+
1612.85418	2714	1+
1630.84763	2927	1+
1725.93877	2833	1+
1743.94616	5511	1+
2042.07341	3664	1+
END IONS

###FS:    #m/z: 983.96538 #charge   2
###MaxRes:#m/z:  0.00000 #charge-128
###MS: 1250
###MSMS: 1251
BEGIN IONS
TITLE=Cmpd 490, AutoMSn(983.9654), 21.1 min
RTINSECONDS=1268.29
SCANS=MS: 1250 MSMS: 1251
PEPMASS=983.96538	283111
CHARGE=2+
361.24254	1703	
853.88417	1942	
854.38416	2279	
975.45819	1913	
975.95139	2089	
1966.92253	201599	1+
END IONS

###FS:    #m/z: 798.42464 #charge   2
###MaxRes:#m/z:  0.00000 #charge-128
###MS: 1250
###MSMS: 1252
BEGIN IONS
TITLE=Cmpd 491, AutoMSn(798.4246), 21.1 min
RTINSECONDS=1268.79
SCANS=MS: 1250 MSMS: 1252
PEPMASS=798.42464	44075
CHARGE=2+
477.74757	800	
486.25858	540	
514.76724	781	
515.27250	611	
535.26937	1154	
543.77817	718	
544.27450	511	
592.28598	3332	1+
622.37525	467	
635.81450	1752	
636.31723	1229	
679.37562	500	
691.34761	627	
700.87707	497	
747.14822	473	
747.40446	637	
747.65960	508	
774.91527	559	
775.40496	587	
778.38890	1641	1+
798.41727	1091	1+
820.44329	782	
820.70498	709	
848.46136	493	
848.96947	1136	
853.23897	500	
875.43907	9102	1+
923.50840	458	
972.48668	2304	1+
972.49486	31973	1+
996.21505	614	
END IONS

###FS:    #m/z: 768.15459 #charge   3
###MaxRes:#m/z:  0.00000 #charge-128
###MS: 1250
###MSMS: 1253
BEGIN IONS
TITLE=Cmpd 492, AutoMSn(768.1546), 21.2 min
RTINSECONDS=1269.29
SCANS=MS: 1250 MSMS: 1253
PEPMASS=768.15459	43905
CHARGE=3+
363.20596	265	
425.28087	272	
466.24108	413	
521.77597	353	1+
554.76120	298	
568.28059	484	
568.78053	348	
571.78537	322	
572.29574	371	
575.97835	316	
591.29385	660	1+
624.82800	304	
625.31864	316	
636.32604	234	
648.32645	2008	1+
660.34005	1488	
660.84526	494	
732.35569	382	
747.38081	411	
764.37735	287	
765.20292	311	
765.38578	1568	1+
794.43050	248	
817.95872	235	
834.42164	636	1+
858.45792	325	
874.47690	274	
875.43157	858	1+
900.97081	293	
931.47820	3079	1+
964.51286	249	
972.49482	3737	1+
1028.53200	16405	1+
1039.26025	284	
1309.61874	1036	1+
1326.66201	3191	1+
1528.76849	1203	1+
1535.80053	936	1+
1612.85233	1501	1+
1630.85465	1426	1+
1725.92502	1917	1+
1743.93195	4143	1+
2042.06592	2338	1+
END IONS

###FS:    #m/z: 798.42437 #charge   2
###MaxRes:#m/z:  0.00000 #charge-128
###MS: 1254
###MSMS: 1255
BEGIN IONS
TITLE=Cmpd 493, AutoMSn(798.4244), 21.2 min
RTINSECONDS=1272.31
SCANS=MS: 1254 MSMS: 1255
PEPMASS=798.42437	43752
CHARGE=2+
438.22760	1065	
477.75273	877	
514.76956	685	
515.26957	639	
526.75148	511	
535.26127	731	
543.77371	1101	
592.28801	4452	1+
679.37301	600	
691.35199	1143	1+
747.15878	758	
747.41204	714	
747.64910	637	
774.89599	596	
775.41752	769	
778.39137	1635	1+
798.41543	1245	1+
820.45652	580	
820.69463	706	
820.95219	602	
825.20631	504	
848.72992	717	
848.98067	530	
849.23149	556	
853.22164	887	
875.43976	7724	1+
923.76078	546	
927.74826	567	
928.25298	581	
972.49113	2849	1+
972.49673	33827	1+
995.85431	528	
1270.62126	3364	1+
END IONS

###FS:    #m/z: 932.08954 #charge   2
###MaxRes:#m/z:  0.00000 #charge-128
###MS: 1254
###MSMS: 1256
BEGIN IONS
TITLE=Cmpd 494, AutoMSn(932.0895), 21.2 min
RTINSECONDS=1272.81
SCANS=MS: 1254 MSMS: 1256
PEPMASS=932.08954	23186
CHARGE=2+
402.23552	205	
437.18027	401	
523.25352	317	
535.25918	226	
544.27002	227	
550.26250	399	1+
592.28214	369	
627.30651	193	
692.35068	312	
776.48388	222	
784.36567	182	
793.17971	224	
816.70220	280	
816.96804	246	
821.44468	269	
821.70026	276	
861.41588	405	1+
875.44279	1271	1+
888.73775	193	
895.72572	292	
895.97591	257	
896.24546	204	
907.46810	189	
907.88399	218	
908.09281	464	1+
910.47025	215	1+
927.13714	249	1+
927.44741	484	1+
928.42571	987	1+
932.44703	1205	1+
935.17790	331	1+
952.83703	190	
953.18423	211	
958.47685	2804	1+
970.53444	346	1+
972.49421	7324	1+
1086.54591	241	
1094.59834	247	
1270.62053	6509	1+
1766.83104	690	1+
1847.84053	804	1+
1856.86688	665	1+
END IONS

###FS:    #m/z: 957.90895 #charge   2
###MaxRes:#m/z:  0.00000 #charge-128
###MS: 1254
###MSMS: 1257
BEGIN IONS
TITLE=Cmpd 495, AutoMSn(957.9089), 21.2 min
RTINSECONDS=1273.31
SCANS=MS: 1254 MSMS: 1257
PEPMASS=957.90895	31954
CHARGE=2+
366.13911	302	
434.21471	289	
514.77481	195	
592.29073	704	1+
626.80163	186	
635.28938	160	
656.28911	262	1+
663.83141	305	1+
814.20903	164	
821.44389	245	
824.94491	281	
848.73072	288	
853.46848	537	
875.44064	1582	1+
923.00730	247	1+
928.25740	234	
933.27436	237	
933.47638	216	
933.70515	429	
936.50197	555	1+
936.71307	334	
937.13804	210	
952.98991	443	1+
957.92893	252	
959.46884	191	
960.44601	339	1+
962.07015	493	
963.45326	178	
970.49080	264	1+
972.49559	9973	1+
984.45439	247	1+
996.18464	191	
1086.53044	1567	1+
1136.94628	181	
1137.32640	235	
1137.59545	204	
1173.57789	167	
1253.58898	688	1+
1270.62012	10269	1+
1383.69725	875	1+
1639.38861	709	1+
1695.91559	930	1+
1705.43317	862	1+
1853.98372	770	1+
1906.93192	630	1+
1908.91075	2231	1+
END IONS

###FS:    #m/z: 798.25921 #charge   3
###MaxRes:#m/z:  0.00000 #charge-128
###MS: 1258
###MSMS: 1259
BEGIN IONS
TITLE=Cmpd 496, AutoMSn(798.2592), 21.3 min
RTINSECONDS=1276.33
SCANS=MS: 1258 MSMS: 1259
PEPMASS=798.25921	43818
CHARGE=3+
486.25411	576	
514.76902	956	
535.26520	771	
543.77383	1124	
592.28809	3772	1+
656.76578	491	
691.36374	914	
747.15279	736	
747.40019	728	
778.38544	2330	1+
795.41418	454	
797.90897	743	
798.41880	1416	1+
799.92068	451	
820.46091	810	
820.69975	1164	
820.96477	535	
821.20810	587	
824.95271	560	
825.20403	609	
848.46241	646	
848.98027	742	
853.47522	844	
875.43836	9355	1+
923.24412	422	
923.50586	598	
927.99522	487	
928.25208	653	
954.48360	1381	1+
972.49295	40133	1+
1270.62468	3465	1+
END IONS

###FS:    #m/z: 932.08961 #charge   2
###MaxRes:#m/z:  0.00000 #charge-128
###MS: 1258
###MSMS: 1260
BEGIN IONS
TITLE=Cmpd 497, AutoMSn(932.0896), 21.3 min
RTINSECONDS=1276.83
SCANS=MS: 1258 MSMS: 1260
PEPMASS=932.08961	23014
CHARGE=2+
402.22943	164	
437.18261	170	
523.26819	192	
543.76925	548	1+
578.26676	217	
665.30512	149	
742.87827	191	
778.37895	197	
785.14677	147	
788.67488	187	
789.33201	144	
792.67122	153	
795.35249	147	
810.86724	154	
816.67854	186	
816.94603	302	1+
821.32044	198	
821.69838	166	
861.42979	361	1+
875.43315	1060	1+
890.03575	156	
895.71533	252	
896.23992	230	
902.87623	144	
908.09955	220	
911.90780	175	
926.97955	154	
929.41884	546	1+
929.67276	163	
958.47231	2966	1+
972.49214	5563	1+
1094.26958	233	
1252.60702	540	1+
1270.62192	5767	1+
1383.69924	522	1+
1765.84895	602	1+
END IONS

###FS:    #m/z: 776.91058 #charge   2
###MaxRes:#m/z:  0.00000 #charge-128
###MS: 1258
###MSMS: 1261
BEGIN IONS
TITLE=Cmpd 498, AutoMSn(776.9106), 21.3 min
RTINSECONDS=1277.34
SCANS=MS: 1258 MSMS: 1261
PEPMASS=776.91058	22091
CHARGE=2+
425.27367	369	
438.22062	522	
441.25396	220	
449.19222	192	
466.25340	211	
502.73854	194	
514.77031	623	
515.28076	278	
523.75426	220	
526.75396	246	
535.25865	511	1+
543.77121	270	
544.27055	179	
592.28767	2209	1+
635.81361	1294	1+
636.33523	212	
663.82119	205	
675.33512	179	
691.36512	571	1+
715.11004	236	
715.37477	493	1+
772.65635	186	
774.37561	426	1+
776.40677	560	1+
777.90689	359	
778.38959	1882	1+
788.43706	229	
788.67928	204	
792.93823	193	
857.44037	182	
861.43695	510	1+
873.45535	182	
875.44017	3303	1+
929.50197	195	
954.48441	755	1+
958.47763	3301	1+
959.43844	194	
972.48338	1090	1+
972.49499	14255	1+
988.49208	422	1+
END IONS

###FS:    #m/z: 791.42081 #charge   3
###MaxRes:#m/z:  0.00000 #charge-128
###MS: 1262
###MSMS: 1263
BEGIN IONS
TITLE=Cmpd 499, AutoMSn(791.4208), 21.3 min
RTINSECONDS=1280.36
SCANS=MS: 1262 MSMS: 1263
PEPMASS=791.42081	72206
CHARGE=3+
486.25296	888	
535.26286	1790	
543.76914	1486	
592.28557	8421	1+
691.35553	2816	1+
717.12756	1058	
762.90861	1324	
763.15512	1303	
763.41266	1921	
778.38431	3154	1+
786.72921	1441	
788.73502	908	
788.91602	1045	
836.44987	2161	
836.94994	1506	
840.69727	925	
840.95669	1233	
864.47258	1118	
864.72504	1538	
864.97116	1464	
865.22179	1066	
869.22197	1226	
869.47234	1133	
875.43614	19870	1+
939.25530	1008	
943.77010	850	
944.00367	1098	
944.26031	973	
954.49257	1962	1+
972.49327	71917	1+
1017.53385	1122	
1270.62292	6669	1+
1671.39111	4190	1+
END IONS

###FS:    #m/z: 949.50310 #charge   1
###MaxRes:#m/z:  0.00000 #charge-128
###MS: 1262
###MSMS: 1264
BEGIN IONS
TITLE=Cmpd 500, AutoMSn(949.5031), 21.3 min
RTINSECONDS=1280.86
SCANS=MS: 1262 MSMS: 1264
PEPMASS=949.50310	66737
CHARGE=1+
366.13799	572	
425.27334	326	
592.28488	1594	1+
627.29785	824	
627.81168	345	
635.31814	286	
691.36322	389	
762.91458	326	
763.15751	509	
763.40667	367	
815.69020	305	
815.94085	392	
840.95580	609	
841.45152	1010	
846.55812	308	
847.94117	509	
858.21242	305	
858.46994	354	
875.43504	5755	1+
893.23037	286	
915.02974	305	
915.48641	427	
943.75802	1042	
944.25453	1224	
946.09933	896	
946.48805	766	
946.70376	1184	
948.49355	1470	1+
END IONS

###FS:    #m/z: 745.12623 #charge   2
###MaxRes:#m/z:  0.00000 #charge-128
###MS: 1262
###MSMS: 1265
BEGIN IONS
TITLE=Cmpd 501, AutoMSn(745.1262), 21.4 min
RTINSECONDS=1281.36
SCANS=MS: 1262 MSMS: 1265
PEPMASS=745.12623	55619
CHARGE=2+
402.22395	789	
449.19111	10611	1+
486.75650	1052	
522.25989	884	1+
536.25194	593	
544.26833	500	
550.27292	559	
550.61229	548	
553.94355	742	
559.95163	636	
560.27941	511	
562.27580	10531	1+
566.96669	642	
570.24208	962	1+
584.29216	634	1+
587.28359	924	1+
590.29925	1063	1+
592.28993	655	
594.29312	1071	1+
597.30846	992	1+
597.64095	806	
605.24736	566	1+
630.32314	837	1+
630.66799	543	
631.00412	542	
636.31285	694	
640.32632	743	1+
643.31640	522	
661.32619	816	1+
668.67755	603	
669.00358	717	
675.35531	4615	1+
691.33898	785	1+
691.99986	533	
697.03696	1226	1+
710.69071	627	
711.35647	780	
718.33833	2810	1+
722.34645	629	1+
730.35749	520	
735.69440	816	1+
736.35901	622	
741.36366	1439	1+
744.35949	1114	1+
749.39105	663	1+
758.89328	537	
759.38282	719	1+
772.41197	31942	1+
795.39933	625	1+
799.34603	1329	1+
802.43884	884	1+
813.39612	918	1+
817.38396	858	1+
829.43129	13404	1+
831.43689	6491	1+
846.37271	731	1+
875.42661	796	1+
886.45176	9731	1+
932.41252	1397	1+
944.51706	2104	1+
959.48119	2468	1+
973.48902	8634	1+
1072.57510	4610	1+
1088.51078	10210	1+
1199.02230	659	
END IONS

###FS:    #m/z: 754.39686 #charge   2
###MaxRes:#m/z:  0.00000 #charge-128
###MS: 1266
###MSMS: 1267
BEGIN IONS
TITLE=Cmpd 502, AutoMSn(754.3969), 21.4 min
RTINSECONDS=1284.39
SCANS=MS: 1266 MSMS: 1267
PEPMASS=754.39686	198732
CHARGE=2+
526.74405	3241	
535.26385	3826	
538.28755	3167	
543.77562	6825	
544.27972	4835	
568.27873	7144	
568.77925	4620	
575.98163	4789	
576.31769	5193	
576.64840	2544	
592.28706	17077	1+
624.82111	5237	
625.32834	3166	
691.35232	7595	1+
713.71403	3020	
714.04164	3416	
745.63928	3553	
745.88426	2993	
750.14241	10668	
750.63974	6168	
778.38655	5619	
850.46223	2507	
850.96720	2539	
858.46412	3184	
858.97688	2844	
875.43830	63313	1+
955.50707	3239	
956.01511	2785	
972.49375	239886	1+
1252.60213	12360	1+
1270.62334	60833	1+
1319.67589	32479	1+
1498.77491	22559	1+
END IONS

###FS:    #m/z: 514.27745 #charge   2
###MaxRes:#m/z:  0.00000 #charge-128
###MS: 1266
###MSMS: 1268
BEGIN IONS
TITLE=Cmpd 503, AutoMSn(514.2775), 21.4 min
RTINSECONDS=1284.89
SCANS=MS: 1266 MSMS: 1268
PEPMASS=514.27745	183416
CHARGE=2+
371.22616	4159	
382.17414	1185	
387.18996	1351	
389.23790	11824	1+
393.20980	5810	
405.22340	1804	
421.20872	6860	1+
469.75586	1138	
472.27406	1286	
482.26021	1259	
500.26956	2977	
502.32266	3280	
506.29476	3455	
516.28205	1252	
534.29118	2117	
550.25026	1700	
559.34366	19877	1+
628.36695	1917	
635.34151	1506	
645.32785	1169	
646.37664	61469	1+
663.33146	2071	
791.42702	5399	1+
809.43878	86232	1+
956.50956	2943	1+
END IONS

###FS:    #m/z: 791.42095 #charge   3
###MaxRes:#m/z:  0.00000 #charge-128
###MS: 1266
###MSMS: 1269
BEGIN IONS
TITLE=Cmpd 504, AutoMSn(791.4209), 21.4 min
RTINSECONDS=1285.39
SCANS=MS: 1266 MSMS: 1269
PEPMASS=791.42095	111592
CHARGE=3+
438.22477	2229	
535.26421	2302	
543.77014	1950	
592.28387	9580	1+
691.35601	3358	1+
763.15668	2460	
763.65054	1794	
778.38782	5495	1+
786.73459	1741	
787.40835	2756	1+
788.75092	1405	
788.91088	1925	
836.45277	3123	
836.95314	2101	
840.70352	1557	
840.95049	2390	
841.20826	2240	
841.45726	1565	
864.72343	1944	
865.22332	1635	
869.22624	1630	
869.47533	2051	
869.72393	1517	
875.43807	20748	1+
915.23900	1266	
939.25089	1361	
943.76282	1712	
944.00656	1816	
954.48405	2762	1+
972.49343	90254	1+
1017.20429	1554	
1017.53205	1693	
1270.61963	7658	1+
1524.78914	5308	1+
1671.40229	5696	1+
1727.94336	4196	1+
END IONS

###FS:    #m/z: 754.40013 #charge   2
###MaxRes:#m/z:  0.00000 #charge-128
###MS: 1270
###MSMS: 1271
BEGIN IONS
TITLE=Cmpd 505, AutoMSn(754.4001), 21.5 min
RTINSECONDS=1288.42
SCANS=MS: 1270 MSMS: 1271
PEPMASS=754.40013	960589
CHARGE=2+
526.74707	12451	
535.26273	14664	
538.28835	12702	
538.62385	11264	
543.77246	25595	
544.28067	20273	
568.27893	24733	
568.78018	14545	
575.98253	19217	
576.31734	18291	
576.65158	9569	
592.28658	70515	1+
624.82127	22376	
625.32209	15099	
675.69197	10823	
691.35285	26931	1+
713.71357	12239	
714.04813	16717	
714.38022	10468	
745.63977	21219	
746.13891	11814	
749.64139	54694	1+
778.38689	29176	1+
794.42821	10387	
850.46019	14806	
850.96364	11084	
875.43812	276563	1+
972.49377	890484	1+
1086.53054	11276	
1173.56548	10968	
1252.60209	46749	1+
1270.61689	9872	
1270.62271	240329	1+
1319.67103	152207	1+
1489.77037	42442	1+
1498.77518	154855	1+
1499.27490	128513	1+
END IONS

###FS:    #m/z: 1005.19043 #charge   1
###MaxRes:#m/z:  0.00000 #charge-128
###MS: 1270
###MSMS: 1272
BEGIN IONS
TITLE=Cmpd 506, AutoMSn(1005.1904), 21.5 min
RTINSECONDS=1288.92
SCANS=MS: 1270 MSMS: 1272
PEPMASS=1005.19043	551810
CHARGE=1+
486.75197	7466	
624.81854	8699	
635.81605	8481	
636.31657	6126	
765.40626	6703	
815.92875	6403	
847.95054	5498	
848.44942	5736	
972.48902	8781	
999.85214	6738	
1000.19172	6731	
1004.52577	8417	
1004.85349	11245	
1005.19061	321376	1+
END IONS

###FS:    #m/z: 514.27755 #charge   2
###MaxRes:#m/z:  0.00000 #charge-128
###MS: 1270
###MSMS: 1273
BEGIN IONS
TITLE=Cmpd 507, AutoMSn(514.2776), 21.5 min
RTINSECONDS=1289.42
SCANS=MS: 1270 MSMS: 1273
PEPMASS=514.27755	464033
CHARGE=2+
371.22706	7409	
389.23759	23568	1+
393.21123	14323	1+
405.22408	4432	
421.20562	14066	1+
469.75220	2831	
472.27469	3272	
500.27032	6916	
502.32033	5441	
506.29378	6971	
516.28407	2531	
534.29161	5230	
550.25367	2804	
559.34266	39927	1+
628.36558	3205	
635.33997	3036	
646.37561	130007	1+
663.33468	4492	
791.42667	10441	1+
809.43848	184972	1+
956.50784	7069	1+
END IONS

###FS:    #m/z: 754.40287 #charge   2
###MaxRes:#m/z:  0.00000 #charge-128
###MS: 1274
###MSMS: 1275
BEGIN IONS
TITLE=Cmpd 508, AutoMSn(754.4029), 21.5 min
RTINSECONDS=1292.46
SCANS=MS: 1274 MSMS: 1275
PEPMASS=754.40287	1200672
CHARGE=2+
526.74641	18536	
535.26177	19391	
538.28827	16388	
538.62280	16274	
543.77210	35201	
544.28016	28964	
568.27950	36134	
568.78105	20499	
575.98276	24019	
576.31585	22944	
576.64929	14083	
592.28610	96837	1+
624.82095	31161	
625.32125	18840	
675.69151	13964	
691.35318	36806	1+
713.71281	20468	
714.04755	22751	
714.38246	14692	
745.63842	34395	
746.13778	19889	
749.64023	84173	1+
778.38529	44790	1+
794.42660	13879	
850.46157	19961	
850.96071	16035	
875.43765	382270	1+
972.49339	1235523	1+
998.49961	24025	1+
1086.52941	17307	
1173.56413	15904	
1252.60004	64999	1+
1270.61787	16561	
1270.62208	334093	1+
1319.67065	220776	1+
1489.76823	65791	1+
1498.77457	234249	1+
1499.27504	194081	1+
END IONS

###FS:    #m/z: 1005.19149 #charge   1
###MaxRes:#m/z:  0.00000 #charge-128
###MS: 1274
###MSMS: 1276
BEGIN IONS
TITLE=Cmpd 509, AutoMSn(1005.1915), 21.5 min
RTINSECONDS=1292.96
SCANS=MS: 1274 MSMS: 1276
PEPMASS=1005.19149	911878
CHARGE=1+
486.75035	9217	
624.81973	9696	
635.81354	10958	
765.40863	8425	
847.94917	7586	
848.44837	8023	
863.46665	13913	
863.96887	12587	
972.48757	12934	
999.51741	7663	
999.84973	9200	
1000.18609	9509	
1004.52555	11446	
1004.85528	16003	
1005.19049	443296	1+
END IONS

###FS:    #m/z: 514.27819 #charge   2
###MaxRes:#m/z:  0.00000 #charge-128
###MS: 1274
###MSMS: 1277
BEGIN IONS
TITLE=Cmpd 510, AutoMSn(514.2782), 21.6 min
RTINSECONDS=1293.46
SCANS=MS: 1274 MSMS: 1277
PEPMASS=514.27819	614697
CHARGE=2+
371.22691	9188	
389.23793	25338	1+
393.21206	11939	
405.22382	5065	
421.20685	13250	1+
469.75335	2652	
472.27397	3321	
478.76599	2585	
482.26295	2895	
489.26893	2864	
500.27238	7306	
502.32013	5277	
506.29275	7199	
534.28925	6789	
550.25141	2709	
559.34280	45554	1+
628.36162	2980	
635.33585	2713	
646.37602	139066	1+
663.33579	4336	
791.42637	10134	1+
809.43854	203046	1+
956.50576	9334	1+
END IONS

###FS:    #m/z: 1005.19150 #charge   1
###MaxRes:#m/z:  0.00000 #charge-128
###MS: 1278
###MSMS: 1279
BEGIN IONS
TITLE=Cmpd 511, AutoMSn(1005.1915), 21.6 min
RTINSECONDS=1296.49
SCANS=MS: 1278 MSMS: 1279
PEPMASS=1005.19150	884726
CHARGE=1+
486.75045	8296
[truncated: 605,224 more chars]
