# Supplementary material for: Biochemical and proteomic analyses of venom from a new pit viper, Protobothrops kelomohy
Source: J Venom Anim Toxins Incl Trop Dis. 2022 Apr 11;28:e20210080. doi: 10.1590/1678-9199-JVATITD-2021-0080 (PMC9005077; doi:10.1590/1678-9199-JVATITD-2021-0080)
Supplement: Additional file 2. [file 1678-9199-jvatitd-28-e20210080-s2.zip › jvatitd-2021-0080_suppl2_20220324/Protobothrops replication3/Rep3_Protobothrops7_BD1_01_19305.mgf]

CHARGE=1+, 2+ and 3+
###	
###	\\10.11.12.207\(D) Data\Data\onrapak\2020\Feb-04-2020\Rep3_Protobothrops7_BD1_01_19305.d\analysis.baf
###	Rep3_Protobothrops7_BD1_01_19305.d
###	Instrument: micrOTOF-Q II
###    Rep3_Protobothrops7
###    PeakWidth 5.00, MiniumIntensity 100, S/N 1Apply threshold 0, Threshold 10
###    Retain Residuals no, Create neutrally no,
###    FullScan Parameters: AdductIon (+)+H (-)-H, LowMass 350, HighMass 3000, MaxCharge charge decon 4, MinPeaks 3
###    Perf. isotope decon yes, Max Charge Istopic decon 3, MW agreement 5.00, Abund. cutoff 3.00, Envelope cutoff 75.00
###    MaxRes   Parameters: AdductIon (+)+H (-)-H, LowMass 350, HighMass 3000 
###    Perf. isotope decon yes, Max Charge Istopic decon 3, Abund. cutoff 2.00
###    MSn      Parameters: AdductIon (+)+H (-)-H, LowMass 100, HighMass 2500 
###    Perf. isotope decon yes, Max Charge Istopic decon 2, Abund. cutoff 0.50
###    Global Charge Limit: yes 3, Prefer FullScan Result: yes, Export what: 2 (0=non deconv/1=deconv only/2=mixed), NoMSMSSignals: 25, Intensity threshold: 100, NoMSSignals (deconv): 2, NoMSSignals (non-deconv): 2, NormalizeData: no, SingleCharged: yes
###FS:    #m/z: 584.61838 #charge   3
###MaxRes:#m/z:  0.00000 #charge-128
###MS: 604
###MSMS: 605
BEGIN IONS
TITLE=Cmpd 2, AutoMSn(584.6184), 10.3 min
RTINSECONDS=617.913
SCANS=MS: 604 MSMS: 605
PEPMASS=584.61838	7185
CHARGE=3+
385.14758	142	
END IONS

###FS:    #m/z: 584.61969 #charge   3
###MaxRes:#m/z:  0.00000 #charge-128
###MS: 606
###MSMS: 607
BEGIN IONS
TITLE=Cmpd 3, AutoMSn(584.6197), 10.3 min
RTINSECONDS=619.955
SCANS=MS: 606 MSMS: 607
PEPMASS=584.61969	8140
CHARGE=3+
385.14541	192	
675.34952	211	
END IONS

###FS:    #m/z: 584.61929 #charge   3
###MaxRes:#m/z:  0.00000 #charge-128
###MS: 612
###MSMS: 613
BEGIN IONS
TITLE=Cmpd 6, AutoMSn(584.6193), 10.4 min
RTINSECONDS=626.071
SCANS=MS: 612 MSMS: 613
PEPMASS=584.61929	6473
CHARGE=3+
620.75881	106	
END IONS

###FS:    #m/z: 423.90686 #charge   3
###MaxRes:#m/z:  0.00000 #charge-128
###MS: 638
###MSMS: 639
BEGIN IONS
TITLE=Cmpd 7, AutoMSn(423.9069), 10.9 min
RTINSECONDS=652.644
SCANS=MS: 638 MSMS: 639
PEPMASS=423.90686	4006
CHARGE=3+
425.76594	140	
593.41444	111	
621.41249	163	
END IONS

###FS:    #m/z: 423.90455 #charge   3
###MaxRes:#m/z:  0.00000 #charge-128
###MS: 642
###MSMS: 643
BEGIN IONS
TITLE=Cmpd 9, AutoMSn(423.9045), 10.9 min
RTINSECONDS=656.712
SCANS=MS: 642 MSMS: 643
PEPMASS=423.90455	9892
CHARGE=3+
621.41056	168	
END IONS

###FS:    #m/z: 499.91514 #charge   3
###MaxRes:#m/z:  0.00000 #charge-128
###MS: 644
###MSMS: 645
BEGIN IONS
TITLE=Cmpd 10, AutoMSn(499.9151), 11.0 min
RTINSECONDS=658.75
SCANS=MS: 644 MSMS: 645
PEPMASS=499.91514	3280
CHARGE=3+
650.30934	252	
699.82928	125	
END IONS

###FS:    #m/z: 499.91476 #charge   3
###MaxRes:#m/z:  0.00000 #charge-128
###MS: 646
###MSMS: 647
BEGIN IONS
TITLE=Cmpd 11, AutoMSn(499.9148), 11.0 min
RTINSECONDS=660.785
SCANS=MS: 646 MSMS: 647
PEPMASS=499.91476	4412
CHARGE=3+
406.18502	126	
555.25465	190	
650.29995	238	
END IONS

###FS:    #m/z: 499.91500 #charge   3
###MaxRes:#m/z:  0.00000 #charge-128
###MS: 648
###MSMS: 649
BEGIN IONS
TITLE=Cmpd 12, AutoMSn(499.9150), 11.0 min
RTINSECONDS=662.817
SCANS=MS: 648 MSMS: 649
PEPMASS=499.91500	6368
CHARGE=3+
518.20128	160	
555.26200	149	
650.30264	114	
650.78563	104	
699.84071	115	
END IONS

###FS:    #m/z: 392.87712 #charge   3
###MaxRes:#m/z:  0.00000 #charge-128
###MS: 652
###MSMS: 653
BEGIN IONS
TITLE=Cmpd 13, AutoMSn(392.8771), 11.1 min
RTINSECONDS=666.891
SCANS=MS: 652 MSMS: 653
PEPMASS=392.87712	3154
CHARGE=3+
495.25314	104	
END IONS

###FS:    #m/z: 499.91661 #charge   3
###MaxRes:#m/z:  0.00000 #charge-128
###MS: 656
###MSMS: 658
BEGIN IONS
TITLE=Cmpd 14, AutoMSn(499.9166), 11.2 min
RTINSECONDS=671.463
SCANS=MS: 656 MSMS: 658
PEPMASS=499.91661	6590
CHARGE=3+
375.22796	135	
488.32557	120	
515.18691	105	
518.19456	136	
END IONS

###FS:    #m/z: 498.61414 #charge   3
###MaxRes:#m/z:  0.00000 #charge-128
###MS: 659
###MSMS: 660
BEGIN IONS
TITLE=Cmpd 15, AutoMSn(498.6141), 11.2 min
RTINSECONDS=673.986
SCANS=MS: 659 MSMS: 660
PEPMASS=498.61414	3888
CHARGE=3+
555.26738	120	
END IONS

###FS:    #m/z: 392.61048 #charge   2
###MaxRes:#m/z:  0.00000 #charge-128
###MS: 661
###MSMS: 662
BEGIN IONS
TITLE=Cmpd 16, AutoMSn(392.6105), 11.3 min
RTINSECONDS=676.003
SCANS=MS: 661 MSMS: 662
PEPMASS=392.61048	7248
CHARGE=2+
381.19302	239	
456.21215	219	
458.21707	102	
466.27782	130	
476.27037	105	
494.27621	455	1+
567.25624	204	
584.27959	138	
683.35079	177	
END IONS

###FS:    #m/z: 502.26340 #charge   3
###MaxRes:#m/z:  0.00000 #charge-128
###MS: 665
###MSMS: 666
BEGIN IONS
TITLE=Cmpd 17, AutoMSn(502.2634), 11.3 min
RTINSECONDS=680.033
SCANS=MS: 665 MSMS: 666
PEPMASS=502.26340	5732
CHARGE=3+
445.57256	109	
502.26053	115	
553.26268	112	
650.28775	177	
653.30325	122	
667.82817	262	
END IONS

###FS:    #m/z: 501.91704 #charge   3
###MaxRes:#m/z:  0.00000 #charge-128
###MS: 668
###MSMS: 669
BEGIN IONS
TITLE=Cmpd 19, AutoMSn(501.9170), 11.4 min
RTINSECONDS=683.05
SCANS=MS: 668 MSMS: 669
PEPMASS=501.91704	25038
CHARGE=3+
380.21312	117	
466.22532	110	
485.74135	127	
495.25161	347	1+
496.57959	678	1+
496.91948	829	
498.93898	149	
502.26384	1330	1+
502.59728	1007	
502.94116	400	
509.79498	243	
517.27881	915	1+
537.29813	115	
543.28405	166	
552.28805	104	
590.30181	128	
604.28174	258	
617.30530	111	
631.31899	435	1+
650.29375	213	
650.79522	189	
667.83140	439	
668.33628	128	
679.82019	113	
746.34963	288	
748.34630	103	
759.42192	229	
888.45348	105	
1227.55622	379	1+
1305.65600	732	1+
1376.65724	1109	1+
END IONS

###FS:    #m/z: 533.28480 #charge   3
###MaxRes:#m/z:  0.00000 #charge-128
###MS: 668
###MSMS: 670
BEGIN IONS
TITLE=Cmpd 20, AutoMSn(533.2848), 11.4 min
RTINSECONDS=683.551
SCANS=MS: 668 MSMS: 670
PEPMASS=533.28480	3976
CHARGE=3+
497.28851	106	
533.27218	126	
END IONS

###FS:    #m/z: 502.26192 #charge   3
###MaxRes:#m/z:  0.00000 #charge-128
###MS: 671
###MSMS: 672
BEGIN IONS
TITLE=Cmpd 21, AutoMSn(502.2619), 11.4 min
RTINSECONDS=686.081
SCANS=MS: 671 MSMS: 672
PEPMASS=502.26192	62164
CHARGE=3+
380.21182	333	
410.20340	152	
420.22664	303	
432.19320	150	
435.72411	148	
446.22718	249	
448.15357	217	
471.92378	169	
473.24312	299	
485.22824	464	1+
485.74777	199	
487.73475	162	
496.25077	1732	1+
496.58615	3688	1+
496.92745	2657	1+
501.59745	154	
501.92498	289	
502.26425	8656	1+
502.59751	4936	1+
502.92652	2888	1+
517.27863	1724	1+
537.29627	148	
543.27377	192	
551.78517	221	
552.26740	746	1+
553.76256	218	
578.28844	148	
617.30669	492	1+
623.28725	314	
631.32628	1196	1+
639.74413	318	
667.83173	236	
668.33421	299	
679.82484	236	
691.30161	231	
746.33418	380	1+
759.43526	300	
945.47732	308	1+
971.47277	506	1+
988.49363	360	1+
1206.57429	1369	1+
1305.63760	2146	1+
1376.66753	4764	1+
END IONS

###FS:    #m/z: 533.28541 #charge   3
###MaxRes:#m/z:  0.00000 #charge-128
###MS: 671
###MSMS: 674
BEGIN IONS
TITLE=Cmpd 23, AutoMSn(533.2854), 11.5 min
RTINSECONDS=687.083
SCANS=MS: 671 MSMS: 674
PEPMASS=533.28541	5514
CHARGE=3+
533.28661	147	
533.95068	118	
570.27383	104	
685.85018	159	
735.36383	155	
END IONS

###FS:    #m/z: 473.24704 #charge   2
###MaxRes:#m/z:  0.00000 #charge-128
###MS: 675
###MSMS: 676
BEGIN IONS
TITLE=Cmpd 24, AutoMSn(473.2470), 11.5 min
RTINSECONDS=690.112
SCANS=MS: 675 MSMS: 676
PEPMASS=473.24704	10921
CHARGE=2+
431.27666	139	
END IONS

###FS:    #m/z: 752.88617 #charge   2
###MaxRes:#m/z:  0.00000 #charge-128
###MS: 675
###MSMS: 677
BEGIN IONS
TITLE=Cmpd 25, AutoMSn(752.8862), 11.5 min
RTINSECONDS=690.613
SCANS=MS: 675 MSMS: 677
PEPMASS=752.88617	9837
CHARGE=2+
1504.75509	663	1+
END IONS

###FS:    #m/z: 474.57451 #charge   3
###MaxRes:#m/z:  0.00000 #charge-128
###MS: 679
###MSMS: 680
BEGIN IONS
TITLE=Cmpd 27, AutoMSn(474.5745), 11.6 min
RTINSECONDS=694.141
SCANS=MS: 679 MSMS: 680
PEPMASS=474.57451	8112
CHARGE=3+
317.68306	141	
373.17831	115	
431.27764	136	
474.57745	565	1+
474.91135	788	1+
475.24882	208	
482.16645	132	
529.74730	101	
546.30964	103	
569.25114	316	
569.75156	202	
610.76885	137	
642.30991	134	
763.37738	189	
955.35560	129	
1238.53774	1493	1+
END IONS

###FS:    #m/z: 473.24767 #charge   2
###MaxRes:#m/z:  0.00000 #charge-128
###MS: 679
###MSMS: 681
BEGIN IONS
TITLE=Cmpd 28, AutoMSn(473.2477), 11.6 min
RTINSECONDS=694.642
SCANS=MS: 679 MSMS: 681
PEPMASS=473.24767	9486
CHARGE=2+
330.17774	211	
343.20339	262	
455.55502	101	
473.73868	106	
474.57693	144	
475.23871	143	
514.26634	113	
549.75273	133	
551.31080	120	
594.77373	117	
606.35757	139	
619.77236	183	
642.32762	169	
655.29279	101	
763.37114	221	
927.37715	171	
END IONS

###FS:    #m/z: 752.88741 #charge   2
###MaxRes:#m/z:  0.00000 #charge-128
###MS: 679
###MSMS: 682
BEGIN IONS
TITLE=Cmpd 29, AutoMSn(752.8874), 11.6 min
RTINSECONDS=695.143
SCANS=MS: 679 MSMS: 682
PEPMASS=752.88741	7435
CHARGE=2+
752.89293	493	1+
754.38091	153	
END IONS

###FS:    #m/z: 474.57672 #charge   3
###MaxRes:#m/z:  0.00000 #charge-128
###MS: 683
###MSMS: 684
BEGIN IONS
TITLE=Cmpd 30, AutoMSn(474.5767), 11.6 min
RTINSECONDS=698.174
SCANS=MS: 683 MSMS: 684
PEPMASS=474.57672	22845
CHARGE=3+
330.17422	555	
343.21388	201	
383.23904	294	
413.52152	155	
439.68762	137	
459.91769	133	
464.21489	265	
468.88035	264	1+
469.53398	138	
470.19802	186	
474.57649	2790	1+
474.90294	1952	1+
475.24015	1210	
482.15615	356	
482.26693	257	
496.22880	184	
509.24871	168	
511.74224	299	
547.24125	150	
555.72564	170	
556.22286	146	
559.77284	271	
611.27486	307	1+
615.76676	146	
618.76375	127	
624.80113	195	
633.30162	240	1+
646.28552	198	
655.81358	140	
763.35840	313	1+
815.29970	232	1+
927.38420	146	
952.50845	283	1+
955.38837	299	1+
1119.51816	544	1+
1137.49159	1349	1+
1219.54764	533	1+
1238.54195	4476	1+
END IONS

###FS:    #m/z: 474.57672 #charge   3
###MaxRes:#m/z:  0.00000 #charge-128
###MS: 683
###MSMS: 685
BEGIN IONS
TITLE=Cmpd 31, AutoMSn(474.5767), 11.6 min
RTINSECONDS=698.675
SCANS=MS: 683 MSMS: 685
PEPMASS=474.57672	22845
CHARGE=3+
353.66891	147	
383.23853	301	
415.14508	118	
425.56707	128	
451.85865	157	
456.21429	152	
463.86699	248	
468.87932	529	1+
469.23596	129	
469.53964	282	
474.57466	1925	1+
474.91247	1241	1+
475.24207	579	1+
546.31124	170	
546.72021	111	
556.22830	132	
559.77011	253	
569.24924	574	
597.77771	109	
610.78795	168	
611.26996	261	
624.77058	141	
630.74508	108	
640.24417	110	
642.31043	169	
655.28264	164	
655.80630	257	
659.32829	838	1+
665.26261	188	
856.30570	168	
955.37537	493	1+
1022.47489	605	1+
1138.51073	914	1+
1238.54205	4481	1+
END IONS

###FS:    #m/z: 466.76412 #charge   2
###MaxRes:#m/z:  0.00000 #charge-128
###MS: 683
###MSMS: 686
BEGIN IONS
TITLE=Cmpd 32, AutoMSn(466.7641), 11.7 min
RTINSECONDS=699.176
SCANS=MS: 683 MSMS: 686
PEPMASS=466.76412	3955
CHARGE=2+
488.31108	223	
END IONS

###FS:    #m/z: 475.54530 #charge   3
###MaxRes:#m/z:  0.00000 #charge-128
###MS: 687
###MSMS: 688
BEGIN IONS
TITLE=Cmpd 33, AutoMSn(475.5453), 11.7 min
RTINSECONDS=702.197
SCANS=MS: 687 MSMS: 688
PEPMASS=475.54530	34419
CHARGE=3+
407.51790	162	
407.84789	127	
413.51907	178	
413.85408	180	
437.20327	227	
437.87867	122	
455.21144	117	
457.85435	111	
464.17233	163	
468.57227	132	
469.25717	114	
469.87567	402	
470.20642	214	
473.75157	116	
474.57308	2764	1+
474.90965	2020	
475.23819	846	1+
509.25033	114	
511.73208	305	
533.27444	149	
533.95717	160	
546.27794	285	1+
571.22827	141	
592.20394	127	
598.28718	263	1+
610.78198	447	1+
630.52448	120	
647.78064	129	
659.34403	423	1+
763.36205	247	1+
772.53110	388	
828.33485	268	1+
927.37429	261	
955.37326	771	1+
1110.45049	434	1+
1118.51305	594	1+
1137.50456	1309	1+
1238.54181	6236	1+
1309.58627	543	1+
END IONS

###FS:    #m/z: 475.54530 #charge   3
###MaxRes:#m/z:  0.00000 #charge-128
###MS: 687
###MSMS: 689
BEGIN IONS
TITLE=Cmpd 34, AutoMSn(475.5453), 11.7 min
RTINSECONDS=702.698
SCANS=MS: 687 MSMS: 689
PEPMASS=475.54530	34419
CHARGE=3+
330.17053	541	
343.21452	160	
373.16991	177	
383.23184	218	
431.19589	205	
437.19213	290	
437.53990	166	
443.85948	209	
449.21045	252	1+
449.85196	211	
457.85669	156	
463.87349	158	
464.20989	237	
468.93632	162	
469.53797	500	1+
469.87110	453	1+
470.20323	421	
474.57167	2460	1+
474.90667	1964	1+
475.23620	837	1+
478.24227	186	
511.74461	286	
533.72324	153	
540.25710	158	
546.29990	291	
546.72330	159	
597.76490	140	
598.25881	161	
646.27562	190	
659.79058	252	1+
763.39367	185	
927.36929	190	
955.37321	551	1+
1110.44531	641	1+
1118.52281	678	1+
1137.49221	2304	1+
1220.54212	1262	1+
1238.54765	6631	1+
1309.58947	755	1+
END IONS

###FS:    #m/z: 712.80950 #charge   2
###MaxRes:#m/z:  0.00000 #charge-128
###MS: 687
###MSMS: 690
BEGIN IONS
TITLE=Cmpd 35, AutoMSn(712.8095), 11.7 min
RTINSECONDS=703.2
SCANS=MS: 687 MSMS: 690
PEPMASS=712.80950	5717
CHARGE=2+
639.76016	104	
703.80990	118	
711.88370	111	
1424.60625	990	1+
END IONS

###FS:    #m/z: 475.54421 #charge   3
###MaxRes:#m/z:  0.00000 #charge-128
###MS: 691
###MSMS: 692
BEGIN IONS
TITLE=Cmpd 36, AutoMSn(475.5442), 11.8 min
RTINSECONDS=706.217
SCANS=MS: 691 MSMS: 692
PEPMASS=475.54421	41633
CHARGE=3+
322.19601	129	
407.51461	230	
407.84620	117	
413.52311	210	
457.85632	210	
463.54467	170	
463.86161	215	
468.87961	325	1+
469.21518	271	1+
469.53519	322	
474.57662	1442	1+
474.91102	939	
475.24879	379	
476.75901	311	1+
476.90371	156	
511.73645	427	
512.22490	127	
533.22829	133	
540.26880	124	
546.31141	282	
546.73121	168	
555.71528	251	1+
559.75335	519	1+
560.25128	206	
610.77912	249	
611.28087	414	
649.26077	268	
659.34145	376	1+
693.24988	162	
706.33558	136	
856.31707	121	
927.37495	206	
955.36917	591	1+
1137.50438	1411	1+
1238.54376	6348	1+
1309.57591	856	1+
END IONS

###FS:    #m/z: 712.80741 #charge   2
###MaxRes:#m/z:  0.00000 #charge-128
###MS: 691
###MSMS: 693
BEGIN IONS
TITLE=Cmpd 37, AutoMSn(712.8074), 11.8 min
RTINSECONDS=706.718
SCANS=MS: 691 MSMS: 693
PEPMASS=712.80741	6032
CHARGE=2+
640.24975	116	
712.80351	445	
713.31385	237	
END IONS

###FS:    #m/z: 712.80722 #charge   2
###MaxRes:#m/z:  0.00000 #charge-128
###MS: 695
###MSMS: 696
BEGIN IONS
TITLE=Cmpd 38, AutoMSn(712.8072), 11.8 min
RTINSECONDS=710.248
SCANS=MS: 695 MSMS: 696
PEPMASS=712.80722	4928
CHARGE=2+
640.73453	115	
1424.60218	857	1+
END IONS

###FS:    #m/z: 453.74851 #charge   2
###MaxRes:#m/z:  0.00000 #charge-128
###MS: 701
###MSMS: 702
BEGIN IONS
TITLE=Cmpd 41, AutoMSn(453.7485), 11.9 min
RTINSECONDS=716.355
SCANS=MS: 701 MSMS: 702
PEPMASS=453.74851	3655
CHARGE=2+
375.23129	369	
421.18379	138	
431.19376	105	
455.91929	127	
486.30482	277	
488.31485	567	1+
496.25947	153	
549.23808	142	
646.33770	693	
648.34364	121	
656.30675	135	
750.31398	163	
767.32534	119	
878.40306	168	
906.48939	613	1+
END IONS

###FS:    #m/z: 453.74851 #charge   2
###MaxRes:#m/z:  0.00000 #charge-128
###MS: 701
###MSMS: 703
BEGIN IONS
TITLE=Cmpd 42, AutoMSn(453.7485), 11.9 min
RTINSECONDS=716.856
SCANS=MS: 701 MSMS: 703
PEPMASS=453.74851	4393
CHARGE=2+
375.23559	124	
518.24076	114	
END IONS

###FS:    #m/z: 455.91462 #charge   3
###MaxRes:#m/z:  0.00000 #charge-128
###MS: 704
###MSMS: 705
BEGIN IONS
TITLE=Cmpd 43, AutoMSn(455.9146), 12.0 min
RTINSECONDS=719.386
SCANS=MS: 704 MSMS: 705
PEPMASS=455.91462	13723
CHARGE=3+
323.67793	103	
339.69769	110	
353.16245	109	
375.23510	969	1+
409.24953	155	
418.22211	135	
422.68827	117	
450.57673	169	
456.25011	249	
458.53263	114	
462.22552	115	
473.21333	110	
482.76367	111	
486.29912	584	1+
488.31731	1525	1+
495.65466	460	
496.26429	243	
498.29761	132	
549.23932	385	1+
565.80401	115	
587.27323	168	
616.41015	173	
636.27761	258	1+
646.32657	1063	1+
654.76101	190	
733.29536	246	1+
750.31138	699	1+
767.33015	136	
861.38690	247	1+
878.40677	240	
906.48597	474	1+
END IONS

###FS:    #m/z: 453.74838 #charge   2
###MaxRes:#m/z:  0.00000 #charge-128
###MS: 704
###MSMS: 706
BEGIN IONS
TITLE=Cmpd 44, AutoMSn(453.7484), 12.0 min
RTINSECONDS=719.887
SCANS=MS: 704 MSMS: 706
PEPMASS=453.74838	6143
CHARGE=2+
341.18703	190	
358.20119	117	
375.22973	1056	1+
391.75154	144	
444.28803	124	
473.21650	114	
477.24484	149	
486.28749	354	1+
487.73227	222	
488.31606	1724	1+
495.68042	132	
496.24459	182	
498.29651	325	1+
515.18118	102	
549.25961	130	
601.83330	101	
608.27295	168	
616.40879	123	
629.37268	104	
646.33209	384	1+
698.32145	474	1+
715.36381	102	
722.32750	100	
750.33100	232	
878.40089	125	
END IONS

###FS:    #m/z: 455.91479 #charge   3
###MaxRes:#m/z:  0.00000 #charge-128
###MS: 708
###MSMS: 709
BEGIN IONS
TITLE=Cmpd 45, AutoMSn(455.9148), 12.1 min
RTINSECONDS=723.406
SCANS=MS: 708 MSMS: 709
PEPMASS=455.91479	21347
CHARGE=3+
358.19659	151	
375.23443	1791	1+
380.21476	151	
409.24646	126	
431.19925	373	1+
450.23736	125	
455.92492	207	
456.25665	137	
474.23909	139	
477.23717	148	
482.23885	120	
486.30403	313	
487.75436	122	
488.31812	1945	1+
495.65551	598	
549.24524	568	
601.84342	168	
602.32489	144	
616.43328	124	
636.27324	118	
646.33281	456	
654.30680	201	
698.30899	494	1+
715.33131	100	
733.29337	182	
750.32287	675	1+
768.34250	109	
844.36969	213	1+
860.40054	361	1+
861.39037	162	
878.40804	482	1+
906.47906	566	1+
END IONS

###FS:    #m/z: 630.28590 #charge   2
###MaxRes:#m/z:  0.00000 #charge-128
###MS: 708
###MSMS: 711
BEGIN IONS
TITLE=Cmpd 47, AutoMSn(630.2859), 12.1 min
RTINSECONDS=724.409
SCANS=MS: 708 MSMS: 711
PEPMASS=630.28590	5921
CHARGE=2+
432.20806	104	
480.21542	106	
573.73253	122	
574.23953	112	
595.27919	106	
630.27769	276	
780.34160	106	
1009.40389	372	
END IONS

###FS:    #m/z: 557.30036 #charge   2
###MaxRes:#m/z:  0.00000 #charge-128
###MS: 716
###MSMS: 719
BEGIN IONS
TITLE=Cmpd 53, AutoMSn(557.3004), 12.2 min
RTINSECONDS=732.452
SCANS=MS: 716 MSMS: 719
PEPMASS=557.30036	24204
CHARGE=2+
465.75538	107	
END IONS

###FS:    #m/z: 464.24921 #charge   2
###MaxRes:#m/z:  0.00000 #charge-128
###MS: 720
###MSMS: 722
BEGIN IONS
TITLE=Cmpd 55, AutoMSn(464.2492), 12.3 min
RTINSECONDS=735.97
SCANS=MS: 720 MSMS: 722
PEPMASS=464.24921	26345
CHARGE=2+
615.32804	125	
END IONS

###FS:    #m/z: 609.81433 #charge   2
###MaxRes:#m/z:  0.00000 #charge-128
###MS: 724
###MSMS: 725
BEGIN IONS
TITLE=Cmpd 57, AutoMSn(609.8143), 12.3 min
RTINSECONDS=739.503
SCANS=MS: 724 MSMS: 725
PEPMASS=609.81433	14908
CHARGE=2+
398.22198	196	
426.22266	153	
447.22388	154	
544.29922	232	
554.22788	102	
557.82147	148	
591.31334	100	
615.33821	242	1+
716.39655	311	1+
726.33801	141	
795.42773	300	1+
813.44810	2862	1+
909.47980	439	1+
927.48378	1458	1+
END IONS

###FS:    #m/z: 439.52806 #charge   3
###MaxRes:#m/z:  0.00000 #charge-128
###MS: 724
###MSMS: 727
BEGIN IONS
TITLE=Cmpd 59, AutoMSn(439.5281), 12.3 min
RTINSECONDS=740.505
SCANS=MS: 724 MSMS: 727
PEPMASS=439.52806	5848
CHARGE=3+
354.17111	370	
414.18220	134	
439.24156	129	
439.53118	154	
439.86075	122	
521.74061	114	
530.74683	850	
531.24743	425	
531.61028	107	
582.22436	158	
670.29874	131	
690.31254	117	
799.33539	257	
844.39718	552	1+
906.37214	107	
931.43592	1262	1+
END IONS

###FS:    #m/z: 439.52988 #charge   3
###MaxRes:#m/z:  0.00000 #charge-128
###MS: 728
###MSMS: 729
BEGIN IONS
TITLE=Cmpd 60, AutoMSn(439.5299), 12.4 min
RTINSECONDS=743.536
SCANS=MS: 728 MSMS: 729
PEPMASS=439.52988	22481
CHARGE=3+
311.15640	121	
345.17031	102	
377.16322	108	
386.14116	135	
433.52703	145	
439.52946	411	
439.87254	182	
446.20916	196	
447.53658	113	
457.72808	153	
466.22316	1661	1+
519.20591	110	
521.73334	151	
522.24192	277	
537.23117	113	
583.25175	106	
670.29281	150	
672.30233	110	
690.31513	337	1+
707.33620	556	1+
799.34282	258	
844.40566	482	1+
932.43733	402	1+
1060.48516	1461	1+
END IONS

###FS:    #m/z: 490.58538 #charge   3
###MaxRes:#m/z:  0.00000 #charge-128
###MS: 728
###MSMS: 730
BEGIN IONS
TITLE=Cmpd 61, AutoMSn(490.5854), 12.4 min
RTINSECONDS=744.037
SCANS=MS: 728 MSMS: 730
PEPMASS=490.58538	6264
CHARGE=3+
337.14911	138	
365.66806	126	
489.27958	478	1+
514.31038	103	
521.77644	140	
559.26796	201	
576.30237	277	
616.28220	111	
633.33032	1895	1+
673.29396	251	
677.31633	107	
702.33263	210	
730.32856	1183	1+
803.43037	110	
843.38788	153	
1242.60912	692	1+
END IONS

###FS:    #m/z: 658.78794 #charge   2
###MaxRes:#m/z:  0.00000 #charge-128
###MS: 728
###MSMS: 731
BEGIN IONS
TITLE=Cmpd 62, AutoMSn(658.7879), 12.4 min
RTINSECONDS=744.539
SCANS=MS: 728 MSMS: 731
PEPMASS=658.78794	5685
CHARGE=2+
668.34432	333	
1316.58127	882	1+
END IONS

###FS:    #m/z: 439.52895 #charge   3
###MaxRes:#m/z:  0.00000 #charge-128
###MS: 732
###MSMS: 733
BEGIN IONS
TITLE=Cmpd 63, AutoMSn(439.5289), 12.5 min
RTINSECONDS=747.556
SCANS=MS: 732 MSMS: 733
PEPMASS=439.52895	29955
CHARGE=3+
311.14514	249	
342.15200	130	
348.49274	183	
377.18806	143	
386.13458	163	
392.68058	106	
405.17951	147	
407.68705	106	
413.69810	172	
424.21017	152	
433.51609	286	1+
433.84805	111	
439.52258	773	
439.86619	165	
440.19081	194	
446.20383	336	
457.22028	107	
513.23141	121	
528.71277	167	
535.71660	102	
574.14558	312	
582.25961	389	1+
586.25140	100	
592.23776	110	
603.28340	110	
610.25116	100	
670.28934	612	1+
690.31498	549	1+
707.34244	2092	1+
775.32494	118	
799.33514	418	1+
827.38831	338	1+
844.40237	1106	1+
914.42445	325	1+
931.44588	2238	1+
1042.47414	757	1+
1060.47709	2163	1+
END IONS

###FS:    #m/z: 492.58506 #charge   3
###MaxRes:#m/z:  0.00000 #charge-128
###MS: 732
###MSMS: 734
BEGIN IONS
TITLE=Cmpd 64, AutoMSn(492.5851), 12.5 min
RTINSECONDS=748.057
SCANS=MS: 732 MSMS: 734
PEPMASS=492.58506	11798
CHARGE=3+
308.15651	152	
356.66221	128	
371.66905	109	
375.21196	110	
388.18586	110	
408.20859	168	
413.70812	126	
432.25225	407	
441.70908	112	
486.59567	127	
489.27473	1746	1+
493.57744	133	
494.23566	176	
496.79347	201	
502.23390	145	
564.78851	176	
576.31162	1831	1+
588.28424	151	
615.31447	633	1+
633.33002	5285	1+
673.30216	373	1+
673.30985	266	
677.32855	139	
677.82292	150	
685.82416	145	
702.32211	313	1+
730.32337	4565	1+
746.42176	223	
755.47164	117	
767.45169	116	
815.41208	323	
843.41071	611	1+
853.08677	128	
1242.61801	916	1+
END IONS

###FS:    #m/z: 597.91790 #charge   3
###MaxRes:#m/z:  0.00000 #charge-128
###MS: 732
###MSMS: 735
BEGIN IONS
TITLE=Cmpd 65, AutoMSn(597.9179), 12.5 min
RTINSECONDS=748.558
SCANS=MS: 732 MSMS: 735
PEPMASS=597.91790	7956
CHARGE=3+
463.21566	489	
484.22601	113	
498.19232	111	
520.24569	1095	1+
530.19183	222	1+
538.22827	121	
548.20276	125	
577.26836	4068	1+
614.25955	108	
740.33394	344	1+
740.34202	386	
797.35257	324	
1034.39463	140	
1052.40428	399	
1053.43983	106	
END IONS

###FS:    #m/z: 597.91717 #charge   3
###MaxRes:#m/z:  0.00000 #charge-128
###MS: 736
###MSMS: 737
BEGIN IONS
TITLE=Cmpd 66, AutoMSn(597.9172), 12.5 min
RTINSECONDS=751.584
SCANS=MS: 736 MSMS: 737
PEPMASS=597.91717	17192
CHARGE=3+
319.16954	120	
370.67327	192	
399.16549	204	
406.21074	218	
423.16820	122	
463.22251	463	1+
485.36573	129	
498.69843	102	
504.29859	180	
506.20084	118	
520.24174	1305	1+
526.70979	112	
527.85474	192	
538.21787	130	
548.21299	121	
560.25868	126	
566.22022	102	
575.21720	107	
577.26913	4305	1+
595.26086	150	
632.24568	101	
739.83431	103	
740.34209	197	
881.35158	136	
911.38799	119	
920.33792	261	1+
1016.38657	127	
1052.39757	161	
1053.41226	189	
END IONS

###FS:    #m/z: 492.25790 #charge   2
###MaxRes:#m/z:  0.00000 #charge-128
###MS: 736
###MSMS: 738
BEGIN IONS
TITLE=Cmpd 67, AutoMSn(492.2579), 12.5 min
RTINSECONDS=752.085
SCANS=MS: 736 MSMS: 738
PEPMASS=492.25790	17538
CHARGE=2+
364.70421	324	
365.66285	332	
375.23186	117	
393.20613	206	
399.71394	125	
413.20277	121	
432.25491	394	
438.20194	103	
442.22005	105	
445.21168	104	
450.73196	131	
485.22039	103	
489.27655	1859	1+
540.27646	102	
559.26125	250	1+
576.31447	1511	1+
615.30165	1725	1+
621.80509	274	1+
622.31709	221	
628.30883	104	
632.28776	107	
633.33065	5244	1+
668.80651	114	
673.30178	590	1+
673.30334	441	
677.33265	150	
685.84086	131	
702.33042	370	1+
730.32425	4584	1+
746.41496	122	
815.39846	150	
815.40808	372	1+
843.40161	461	1+
843.40703	320	
853.08820	140	
900.42082	228	
END IONS

###FS:    #m/z: 896.37293 #charge   2
###MaxRes:#m/z:  0.00000 #charge-128
###MS: 736
###MSMS: 739
BEGIN IONS
TITLE=Cmpd 68, AutoMSn(896.3729), 12.5 min
RTINSECONDS=752.587
SCANS=MS: 736 MSMS: 739
PEPMASS=896.37293	8136
CHARGE=2+
520.24501	186	
530.20294	104	
548.20320	279	
577.27360	128	
896.36622	298	
896.87019	503	
END IONS

###FS:    #m/z: 597.91847 #charge   3
###MaxRes:#m/z:  0.00000 #charge-128
###MS: 740
###MSMS: 741
BEGIN IONS
TITLE=Cmpd 69, AutoMSn(597.9185), 12.6 min
RTINSECONDS=755.612
SCANS=MS: 740 MSMS: 741
PEPMASS=597.91847	15088
CHARGE=3+
370.66704	285	
386.14526	133	
394.16883	152	
406.20169	166	
428.14699	120	
432.16176	114	
463.22461	600	1+
480.18111	122	
485.34201	106	
498.18405	114	
509.20749	108	
517.69739	141	
520.24111	1020	1+
526.69953	153	
548.21114	159	
566.22551	137	
577.26871	4040	1+
585.24131	130	
594.24624	100	
622.24014	271	1+
632.26838	123	
650.25594	142	
740.32971	235	
749.32238	101	
776.28932	105	
797.33040	107	
911.39603	109	
1034.39024	114	
1052.38921	265	
END IONS

###FS:    #m/z: 492.58465 #charge   3
###MaxRes:#m/z:  0.00000 #charge-128
###MS: 740
###MSMS: 742
BEGIN IONS
TITLE=Cmpd 70, AutoMSn(492.5846), 12.6 min
RTINSECONDS=756.113
SCANS=MS: 740 MSMS: 742
PEPMASS=492.58465	15986
CHARGE=3+
323.15239	119	
328.65253	134	
365.66673	363	
373.71250	128	
399.71076	142	
408.20096	266	
422.20829	262	1+
432.24096	172	
441.71094	133	
445.20739	135	
450.71562	207	
489.27811	1367	1+
559.25839	162	
576.30550	892	1+
615.30636	1067	1+
621.80885	221	
622.31079	118	
633.33272	4132	1+
673.30690	350	1+
673.31043	207	
677.83014	129	
685.83108	164	
686.33801	128	
702.33242	320	1+
730.31958	3747	1+
746.41449	137	
816.41388	151	
843.41124	172	
853.09309	176	
901.42199	112	
END IONS

###FS:    #m/z: 896.37043 #charge   2
###MaxRes:#m/z:  0.00000 #charge-128
###MS: 740
###MSMS: 743
BEGIN IONS
TITLE=Cmpd 71, AutoMSn(896.3704), 12.6 min
RTINSECONDS=756.615
SCANS=MS: 740 MSMS: 743
PEPMASS=896.37043	8707
CHARGE=2+
413.67751	100	
520.22098	104	
577.27534	151	
623.23727	110	
798.34291	113	
1791.72993	879	1+
END IONS

###FS:    #m/z: 459.56222 #charge   3
###MaxRes:#m/z:  0.00000 #charge-128
###MS: 744
###MSMS: 745
BEGIN IONS
TITLE=Cmpd 72, AutoMSn(459.5622), 12.7 min
RTINSECONDS=759.643
SCANS=MS: 744 MSMS: 745
PEPMASS=459.56222	9164
CHARGE=3+
375.24673	117	
380.19640	117	
420.22170	122	
429.20196	137	
453.54772	109	
456.24146	107	
489.29467	117	
517.28096	1049	1+
553.26036	443	1+
559.28251	138	
595.30522	148	
601.27369	113	
631.32005	457	1+
643.29373	223	1+
653.36537	234	1+
653.80973	130	
672.26743	102	
690.27417	171	
759.40226	121	
945.49537	718	1+
955.79053	112	
1206.55965	3713	1+
END IONS

###FS:    #m/z: 896.37068 #charge   2
###MaxRes:#m/z:  0.00000 #charge-128
###MS: 744
###MSMS: 746
BEGIN IONS
TITLE=Cmpd 73, AutoMSn(896.3707), 12.7 min
RTINSECONDS=760.144
SCANS=MS: 744 MSMS: 746
PEPMASS=896.37068	5751
CHARGE=2+
385.14280	125	
520.24587	220	
521.19323	131	
577.26868	179	
797.34745	153	
911.39946	120	
1123.50743	232	
1226.50442	123	
END IONS

###FS:    #m/z: 501.58281 #charge   3
###MaxRes:#m/z:  0.00000 #charge-128
###MS: 744
###MSMS: 747
BEGIN IONS
TITLE=Cmpd 74, AutoMSn(501.5828), 12.7 min
RTINSECONDS=760.645
SCANS=MS: 744 MSMS: 747
PEPMASS=501.58281	3663
CHARGE=3+
517.27394	136	
END IONS

###FS:    #m/z: 459.56316 #charge   3
###MaxRes:#m/z:  0.00000 #charge-128
###MS: 748
###MSMS: 749
BEGIN IONS
TITLE=Cmpd 75, AutoMSn(459.5632), 12.7 min
RTINSECONDS=763.673
SCANS=MS: 748 MSMS: 749
PEPMASS=459.56316	54781
CHARGE=3+
347.10079	228	
371.17978	239	
402.85915	303	
420.21741	485	
429.20316	191	
448.14667	401	
453.56003	246	
454.23874	348	
460.19687	308	
499.26182	304	
507.74666	249	
517.27700	3728	1+
558.28205	256	
572.21326	236	
576.24240	233	
589.23721	369	
602.78191	403	
603.27144	206	
614.30344	190	
631.32437	1431	1+
644.30093	234	
673.27159	191	
690.28514	1100	1+
759.41491	691	1+
768.57481	201	
789.34706	186	
804.37545	500	1+
888.46065	237	
945.47308	4646	1+
955.76686	628	1+
1087.50389	867	1+
1105.51244	4966	1+
1188.54581	1164	1+
1206.56450	21349	1+
1305.62676	3483	1+
END IONS

###FS:    #m/z: 688.83864 #charge   2
###MaxRes:#m/z:  0.00000 #charge-128
###MS: 748
###MSMS: 750
BEGIN IONS
TITLE=Cmpd 76, AutoMSn(688.8386), 12.7 min
RTINSECONDS=764.174
SCANS=MS: 748 MSMS: 750
PEPMASS=688.83864	16247
CHARGE=2+
517.28333	469	
521.24088	136	
553.25637	179	
572.27559	107	
605.28998	213	
618.25439	151	
631.32931	280	
680.84145	135	
688.84123	1916	1+
740.31943	129	
759.40025	110	
760.41406	252	1+
842.40438	110	
860.39958	152	
945.49074	345	1+
1206.57195	895	1+
END IONS

###FS:    #m/z: 603.78406 #charge   1
###MaxRes:#m/z:  0.00000 #charge-128
###MS: 748
###MSMS: 751
BEGIN IONS
TITLE=Cmpd 77, AutoMSn(603.7841), 12.7 min
RTINSECONDS=764.675
SCANS=MS: 748 MSMS: 751
PEPMASS=603.78406	10378
CHARGE=1+
577.27763	111	
590.87448	128	
END IONS

###FS:    #m/z: 459.56314 #charge   3
###MaxRes:#m/z:  0.00000 #charge-128
###MS: 752
###MSMS: 753
BEGIN IONS
TITLE=Cmpd 78, AutoMSn(459.5631), 12.8 min
RTINSECONDS=767.706
SCANS=MS: 752 MSMS: 753
PEPMASS=459.56314	73335
CHARGE=3+
371.16273	365	
402.86540	498	
420.21261	444	
420.43794	254	
420.52461	250	
428.69174	353	
448.14957	675	
451.19464	243	
453.56196	379	
453.88780	254	
460.19935	583	
517.27633	5191	1+
558.25985	287	
576.24921	571	1+
581.77389	381	
589.23300	238	
600.25414	262	
608.77886	531	1+
614.29385	277	
631.32767	1704	1+
645.32710	251	
673.27244	297	
690.29121	1385	1+
759.41888	995	1+
768.57373	276	
888.45124	242	
945.48191	5425	1+
955.74847	1309	1+
1060.44567	231	
1087.48794	881	1+
1105.51068	253	
1105.51761	5740	1+
1188.54628	2086	1+
1206.56423	24364	1+
1305.62878	3348	1+
END IONS

###FS:    #m/z: 688.83838 #charge   2
###MaxRes:#m/z:  0.00000 #charge-128
###MS: 752
###MSMS: 754
BEGIN IONS
TITLE=Cmpd 79, AutoMSn(688.8384), 12.8 min
RTINSECONDS=768.207
SCANS=MS: 752 MSMS: 754
PEPMASS=688.83838	20016
CHARGE=2+
463.22611	115	
517.27702	285	
553.26579	181	
572.20509	110	
595.77226	129	
603.79146	391	
604.29494	103	
631.32602	102	
746.34217	165	
759.42177	174	
811.35646	115	
842.38186	109	
946.51724	119	
1106.52794	162	
1376.67339	2631	1+
END IONS

###FS:    #m/z: 618.26879 #charge   2
###MaxRes:#m/z:  0.00000 #charge-128
###MS: 752
###MSMS: 755
BEGIN IONS
TITLE=Cmpd 80, AutoMSn(618.2688), 12.8 min
RTINSECONDS=768.707
SCANS=MS: 752 MSMS: 755
PEPMASS=618.26879	16120
CHARGE=2+
391.16643	119	
433.17107	107	
463.22737	112	
468.22354	111	
482.17997	136	
483.21539	314	
520.24444	1476	1+
527.84967	280	
595.23331	117	
683.30739	508	
740.33353	1105	1+
809.36468	105	
827.35849	869	1+
914.38983	640	1+
1001.43177	526	
1002.43237	189	
1088.47949	212	
1089.45371	106	
END IONS

###FS:    #m/z: 618.27034 #charge   2
###MaxRes:#m/z:  0.00000 #charge-128
###MS: 756
###MSMS: 757
BEGIN IONS
TITLE=Cmpd 81, AutoMSn(618.2703), 12.9 min
RTINSECONDS=771.737
SCANS=MS: 756 MSMS: 757
PEPMASS=618.27034	20307
CHARGE=2+
346.14448	118	
373.14733	117	
391.17522	126	
463.22619	458	
520.24332	1236	1+
528.76838	237	
618.27413	144	
683.30835	402	1+
740.33888	1096	1+
827.36193	1050	1+
914.38795	554	1+
1001.42815	833	1+
END IONS

###FS:    #m/z: 688.83830 #charge   2
###MaxRes:#m/z:  0.00000 #charge-128
###MS: 756
###MSMS: 758
BEGIN IONS
TITLE=Cmpd 82, AutoMSn(688.8383), 12.9 min
RTINSECONDS=772.238
SCANS=MS: 756 MSMS: 758
PEPMASS=688.83830	16215
CHARGE=2+
426.32056	101	
516.22258	133	
517.28304	290	
536.73820	101	
603.77440	283	
604.28365	141	
860.40379	117	
1376.67211	1831	1+
END IONS

###FS:    #m/z: 618.26926 #charge   2
###MaxRes:#m/z:  0.00000 #charge-128
###MS: 760
###MSMS: 761
BEGIN IONS
TITLE=Cmpd 84, AutoMSn(618.2693), 12.9 min
RTINSECONDS=775.771
SCANS=MS: 760 MSMS: 761
PEPMASS=618.26926	16927
CHARGE=2+
353.12046	108	
389.64900	102	
392.16251	107	
450.19751	102	
463.21448	212	
483.19618	140	
520.25003	1495	1+
527.85485	301	
654.28715	105	
683.30971	510	1+
740.33021	1141	1+
827.36018	792	1+
914.38881	339	
1001.43741	331	
1088.46148	207	
END IONS

###FS:    #m/z: 500.88769 #charge   3
###MaxRes:#m/z:  0.00000 #charge-128
###MS: 760
###MSMS: 762
BEGIN IONS
TITLE=Cmpd 85, AutoMSn(500.8877), 12.9 min
RTINSECONDS=776.272
SCANS=MS: 760 MSMS: 762
PEPMASS=500.88769	5487
CHARGE=3+
329.12828	124	
337.14223	134	
357.66703	106	
371.19004	386	1+
380.18051	101	
389.19503	152	
390.18184	286	
394.15863	117	
413.20639	104	
415.16789	258	1+
428.67757	194	
436.15672	108	
463.19001	105	
485.21922	167	
495.21669	142	
497.55413	194	
514.20935	148	
532.22334	316	1+
549.24441	1798	1+
556.23637	111	
558.26471	556	1+
627.27258	287	
636.25044	343	1+
644.30861	284	1+
645.30467	206	
679.28866	100	
696.31760	2008	1+
705.11468	184	
805.33995	152	
856.34374	497	1+
926.34318	118	
944.37227	120	
END IONS

###FS:    #m/z: 478.22548 #charge   2
###MaxRes:#m/z:  0.00000 #charge-128
###MS: 760
###MSMS: 763
BEGIN IONS
TITLE=Cmpd 86, AutoMSn(478.2255), 12.9 min
RTINSECONDS=776.773
SCANS=MS: 760 MSMS: 763
PEPMASS=478.22548	6209
CHARGE=2+
444.70154	107	
517.28988	165	
603.79543	326	1+
619.76901	112	
632.80232	100	
653.32007	109	
END IONS

###FS:    #m/z: 500.88756 #charge   3
###MaxRes:#m/z:  0.00000 #charge-128
###MS: 764
###MSMS: 765
BEGIN IONS
TITLE=Cmpd 87, AutoMSn(500.8876), 13.0 min
RTINSECONDS=779.804
SCANS=MS: 764 MSMS: 765
PEPMASS=500.88756	38233
CHARGE=3+
314.14758	342	1+
322.66006	232	
329.12937	426	
337.13973	266	1+
371.19786	376	
372.18106	1059	1+
389.20084	513	
390.18418	1147	1+
395.78080	353	
398.15758	139	
414.19361	166	
416.16412	531	1+
420.16804	172	
459.20166	252	
461.21831	174	
485.22223	548	
494.87627	220	1+
497.19511	242	1+
504.30181	181	
514.19747	447	1+
531.24300	264	
532.21482	525	1+
540.25928	252	1+
547.74081	148	
549.24243	4950	1+
558.27452	934	1+
572.22756	183	
576.19005	145	
602.20240	179	
619.23767	230	1+
627.27961	515	1+
636.25212	408	
636.74528	498	1+
645.29921	1583	1+
661.28828	228	1+
662.32564	575	1+
679.28429	323	
689.01053	269	
696.31139	480	1+
696.31319	5302	1+
705.11165	879	
705.34120	267	
714.31774	430	1+
759.31718	690	1+
787.32975	143	
787.33136	444	1+
805.32444	1567	1+
839.32861	174	
856.33836	2194	1+
866.20178	230	
924.40126	343	1+
925.35338	294	1+
943.37712	1680	1+
1111.46098	698	1+
END IONS

###FS:    #m/z: 750.82393 #charge   2
###MaxRes:#m/z:  0.00000 #charge-128
###MS: 764
###MSMS: 766
BEGIN IONS
TITLE=Cmpd 88, AutoMSn(750.8239), 13.0 min
RTINSECONDS=780.305
SCANS=MS: 764 MSMS: 766
PEPMASS=750.82393	10218
CHARGE=2+
317.12796	115	
390.17895	1106	1+
636.27107	136	
645.30189	129	
723.25943	125	
752.33428	209	
943.37185	114	
1111.46630	699	1+
1272.48692	100	
1500.63843	1100	1+
END IONS

###FS:    #m/z: 500.88761 #charge   3
###MaxRes:#m/z:  0.00000 #charge-128
###MS: 767
###MSMS: 768
BEGIN IONS
TITLE=Cmpd 89, AutoMSn(500.8876), 13.0 min
RTINSECONDS=782.822
SCANS=MS: 767 MSMS: 768
PEPMASS=500.88761	64222
CHARGE=3+
329.13075	711	1+
337.14108	252	
355.15638	202	
358.65176	196	
371.18803	1090	1+
378.57923	172	
388.17431	177	
389.20719	948	
389.67483	181	
390.18367	1454	1+
398.14720	271	
414.18155	469	1+
416.16735	354	1+
420.16285	171	
423.19676	187	
428.67945	601	1+
430.18937	179	
432.18717	257	1+
435.58172	248	
468.14630	157	
473.19699	189	
485.22409	338	1+
497.20344	158	
514.20140	309	1+
530.23665	309	1+
532.20628	634	1+
544.26341	224	
547.22409	237	1+
549.24252	5988	1+
554.25339	184	
558.27344	1149	1+
576.19200	262	
619.23161	529	1+
627.28333	1088	1+
627.73075	195	
644.30914	568	1+
645.29984	877	1+
654.75358	148	
662.32123	359	1+
679.27908	361	
696.30720	774	1+
696.31431	5997	1+
700.29207	214	
714.31584	470	1+
732.29276	147	
759.32170	689	1+
769.30821	309	1+
787.31487	359	1+
805.32346	1516	1+
807.33416	220	
839.32210	278	1+
856.34572	1265	1+
924.39601	585	1+
925.35613	358	1+
943.37669	1864	1+
952.39937	297	1+
1014.39815	149	
1111.46694	846	1+
1271.49054	1152	1+
END IONS

###FS:    #m/z: 750.82349 #charge   2
###MaxRes:#m/z:  0.00000 #charge-128
###MS: 767
###MSMS: 769
BEGIN IONS
TITLE=Cmpd 90, AutoMSn(750.8235), 13.1 min
RTINSECONDS=783.323
SCANS=MS: 767 MSMS: 769
PEPMASS=750.82349	16786
CHARGE=2+
317.11716	158	
372.16722	291	
390.17947	1170	1+
549.24588	113	
558.27806	157	
696.31801	130	
1104.50094	100	
1111.45487	355	
1271.48818	505	1+
1500.62956	1341	1+
END IONS

###FS:    #m/z: 750.82589 #charge   2
###MaxRes:#m/z:  0.00000 #charge-128
###MS: 770
###MSMS: 771
BEGIN IONS
TITLE=Cmpd 91, AutoMSn(750.8259), 13.1 min
RTINSECONDS=785.84
SCANS=MS: 770 MSMS: 771
PEPMASS=750.82589	15612
CHARGE=2+
346.15084	102	
372.17300	135	
390.18492	1059	1+
636.24889	150	
696.30246	137	
750.83081	790	
751.32780	519	
1111.48469	374	
1112.46867	137	
1271.50009	119	
END IONS

###FS:    #m/z: 995.80024 #charge   2
###MaxRes:#m/z:  0.00000 #charge-128
###MS: 770
###MSMS: 772
BEGIN IONS
TITLE=Cmpd 92, AutoMSn(995.8002), 13.1 min
RTINSECONDS=786.341
SCANS=MS: 770 MSMS: 772
PEPMASS=995.80024	9300
CHARGE=2+
370.66632	183	
385.14372	155	
406.20281	189	
456.21160	204	
463.20824	105	
520.24498	401	
528.22620	196	
548.18868	106	
556.73580	181	
557.24577	196	
566.21670	176	
577.26917	1568	1+
585.25024	138	
585.75941	105	
629.26160	145	
680.27792	107	
740.33859	387	1+
775.31045	112	
797.34502	306	
841.83517	200	
854.38230	480	1+
911.39900	693	1+
921.51734	132	
952.60150	130	
992.61911	119	
998.43298	573	1+
999.74428	104	
1000.18076	159	
1055.43918	108	
1169.49116	116	
1982.88730	442	1+
END IONS

###FS:    #m/z: 1243.99985 #charge   2
###MaxRes:#m/z:  0.00000 #charge-128
###MS: 770
###MSMS: 773
BEGIN IONS
TITLE=Cmpd 93, AutoMSn(1243.9999), 13.1 min
RTINSECONDS=786.842
SCANS=MS: 770 MSMS: 773
PEPMASS=1243.99985	3638
CHARGE=2+
1244.55850	147	
1728.42473	104	
END IONS

###FS:    #m/z: 995.79767 #charge   2
###MaxRes:#m/z:  0.00000 #charge-128
###MS: 774
###MSMS: 775
BEGIN IONS
TITLE=Cmpd 94, AutoMSn(995.7977), 13.2 min
RTINSECONDS=789.862
SCANS=MS: 774 MSMS: 775
PEPMASS=995.79767	12132
CHARGE=2+
319.16600	101	
406.19113	114	
427.69533	105	
456.70634	147	
463.22781	206	
520.25171	463	
528.22673	248	
556.75109	265	
566.21681	216	1+
577.26809	1320	1+
585.24928	217	
623.22978	101	
657.27438	117	
701.28427	126	
740.33663	280	1+
797.37738	215	
854.38815	169	
863.31854	105	
911.38579	671	1+
992.17945	214	
992.36918	126	
997.39150	265	1+
998.42461	186	
999.99426	164	
END IONS

###FS:    #m/z: 1244.24833 #charge   2
###MaxRes:#m/z:  0.00000 #charge-128
###MS: 774
###MSMS: 776
BEGIN IONS
TITLE=Cmpd 95, AutoMSn(1244.2483), 13.2 min
RTINSECONDS=790.363
SCANS=MS: 774 MSMS: 776
PEPMASS=1244.24833	6285
CHARGE=2+
1244.51097	261	
1244.72748	185	
1245.29991	202	
END IONS

###FS:    #m/z: 1000.39372 #charge   2
###MaxRes:#m/z:  0.00000 #charge-128
###MS: 774
###MSMS: 777
BEGIN IONS
TITLE=Cmpd 96, AutoMSn(1000.3937), 13.2 min
RTINSECONDS=790.865
SCANS=MS: 774 MSMS: 777
PEPMASS=1000.39372	2253
CHARGE=2+
406.15585	109	
463.22514	150	
520.22945	429	1+
566.22567	132	
577.25958	867	1+
597.22114	102	
605.21653	163	
740.31052	186	
797.33924	211	1+
854.37608	124	
911.39464	280	1+
921.52886	140	
1055.41248	116	
1169.47054	114	
END IONS

###FS:    #m/z: 500.56340 #charge   3
###MaxRes:#m/z:  0.00000 #charge-128
###MS: 778
###MSMS: 779
BEGIN IONS
TITLE=Cmpd 97, AutoMSn(500.5634), 13.2 min
RTINSECONDS=793.9
SCANS=MS: 778 MSMS: 779
PEPMASS=500.56340	28017
CHARGE=3+
309.14350	178	
312.16969	275	
329.12874	219	
359.14078	227	1+
371.19132	318	1+
379.16368	130	
388.16211	196	
389.18436	776	1+
394.16211	132	
395.78449	348	
403.16893	126	
441.21205	364	1+
472.19193	141	
475.49569	196	
485.20672	139	
527.22615	184	
536.23551	244	1+
549.24394	2108	1+
555.25689	1557	1+
558.26716	665	1+
572.25362	136	
622.27223	198	
627.29736	405	1+
627.73851	142	
642.27191	168	
642.76807	215	
645.30112	845	1+
661.27096	239	1+
668.34469	221	
679.28040	158	
696.31180	2124	1+
696.31449	387	1+
705.11506	164	
718.29811	197	
746.26921	137	
765.36388	129	
782.39116	549	1+
805.32800	435	1+
856.33145	472	1+
856.33839	524	
926.37202	223	1+
942.42991	162	
943.39080	766	1+
1271.51457	380	1+
1300.53913	3398	1+
1399.59788	804	1+
END IONS

###FS:    #m/z: 995.60042 #charge   3
###MaxRes:#m/z:  0.00000 #charge-128
###MS: 778
###MSMS: 780
BEGIN IONS
TITLE=Cmpd 98, AutoMSn(995.6004), 13.2 min
RTINSECONDS=794.401
SCANS=MS: 778 MSMS: 780
PEPMASS=995.60042	8435
CHARGE=3+
463.22605	117	
520.24287	229	
548.22205	140	
577.27173	482	
740.32906	189	
797.33926	119	
854.37433	295	
911.42996	142	
991.74007	116	
992.00121	172	
1053.75335	101	
1169.51486	109	
END IONS

###FS:    #m/z: 529.76918 #charge   2
###MaxRes:#m/z:  0.00000 #charge-128
###MS: 778
###MSMS: 781
BEGIN IONS
TITLE=Cmpd 99, AutoMSn(529.7692), 13.2 min
RTINSECONDS=794.902
SCANS=MS: 778 MSMS: 781
PEPMASS=529.76918	4795
CHARGE=2+
345.18399	112	
349.17410	102	
360.21548	200	
435.21438	119	
439.23075	156	
464.22050	162	
585.33647	1342	1+
696.37881	237	1+
714.37977	363	
874.41545	625	1+
884.25854	204	
945.45311	362	
END IONS

###FS:    #m/z: 500.23050 #charge   3
###MaxRes:#m/z:  0.00000 #charge-128
###MS: 782
###MSMS: 783
BEGIN IONS
TITLE=Cmpd 100, AutoMSn(500.2305), 13.3 min
RTINSECONDS=797.934
SCANS=MS: 782 MSMS: 783
PEPMASS=500.23050	23621
CHARGE=3+
312.19289	148	
322.63549	145	
331.66957	112	
359.11480	250	
372.16332	131	
380.67329	128	
390.18466	156	
416.15823	144	
428.67356	155	
441.21914	325	
468.13491	152	
485.21749	272	
519.15326	175	
527.22599	148	
532.22864	116	
549.23845	964	1+
555.25506	1803	1+
566.23296	161	
593.75279	226	
600.20357	139	
627.29112	243	1+
636.24119	145	
642.26599	231	
642.76485	307	
645.29884	386	1+
654.75194	119	
668.33379	417	1+
696.30934	1253	1+
746.28992	170	
782.39691	716	1+
805.33061	162	
856.33736	530	1+
925.38936	142	
926.39555	347	1+
942.39976	875	1+
1300.53928	3716	1+
1399.59918	1256	1+
END IONS

###FS:    #m/z: 529.77025 #charge   2
###MaxRes:#m/z:  0.00000 #charge-128
###MS: 782
###MSMS: 784
BEGIN IONS
TITLE=Cmpd 101, AutoMSn(529.7702), 13.3 min
RTINSECONDS=798.435
SCANS=MS: 782 MSMS: 784
PEPMASS=529.77025	10835
CHARGE=2+
345.15426	147	
360.21781	156	
439.22717	212	
464.21909	248	
569.33655	103	
585.33411	1505	1+
696.35880	129	
714.38141	171	
874.41060	846	1+
945.43847	449	1+
END IONS

###FS:    #m/z: 644.81791 #charge   2
###MaxRes:#m/z:  0.00000 #charge-128
###MS: 782
###MSMS: 785
BEGIN IONS
TITLE=Cmpd 102, AutoMSn(644.8179), 13.3 min
RTINSECONDS=798.936
SCANS=MS: 782 MSMS: 785
PEPMASS=644.81791	5495
CHARGE=2+
412.15893	191	
469.17574	160	
488.28424	133	
545.29959	142	
582.26059	133	
600.26948	171	
615.34172	113	
632.33972	241	
689.36282	541	1+
698.11095	132	
916.48054	116	
END IONS

###FS:    #m/z: 500.23162 #charge   3
###MaxRes:#m/z:  0.00000 #charge-128
###MS: 786
###MSMS: 787
BEGIN IONS
TITLE=Cmpd 103, AutoMSn(500.2316), 13.4 min
RTINSECONDS=801.956
SCANS=MS: 786 MSMS: 787
PEPMASS=500.23162	18508
CHARGE=3+
313.16967	116	
390.17974	176	
403.16530	107	
411.12246	103	
415.17036	100	
418.66831	101	
428.66947	119	
441.22525	312	
471.71640	179	
536.22898	151	
538.22897	134	
549.24580	582	1+
555.26127	1042	1+
558.27286	106	
593.74756	109	
642.25836	147	
679.33546	100	
696.30619	434	1+
698.33048	185	
700.30575	251	1+
718.28742	130	
746.28654	104	
782.39249	376	1+
942.40090	239	1+
1300.53930	2375	1+
END IONS

###FS:    #m/z: 529.76934 #charge   2
###MaxRes:#m/z:  0.00000 #charge-128
###MS: 786
###MSMS: 788
BEGIN IONS
TITLE=Cmpd 104, AutoMSn(529.7693), 13.4 min
RTINSECONDS=802.457
SCANS=MS: 786 MSMS: 788
PEPMASS=529.76934	11559
CHARGE=2+
337.14397	100	
360.22201	113	
375.23983	101	
439.22787	191	
454.23614	115	
585.33345	1239	1+
714.37481	224	
874.41080	841	1+
884.26271	180	
945.43507	519	1+
END IONS

###FS:    #m/z: 644.81994 #charge   2
###MaxRes:#m/z:  0.00000 #charge-128
###MS: 786
###MSMS: 789
BEGIN IONS
TITLE=Cmpd 105, AutoMSn(644.8199), 13.4 min
RTINSECONDS=802.958
SCANS=MS: 786 MSMS: 789
PEPMASS=644.81994	6534
CHARGE=2+
488.29420	116	
545.31683	169	
572.28023	157	
582.25465	157	
632.34269	330	
644.82129	215	
689.37134	568	1+
802.45254	139	
859.47570	146	
END IONS

###FS:    #m/z: 479.70805 #charge   2
###MaxRes:#m/z:  0.00000 #charge-128
###MS: 790
###MSMS: 791
BEGIN IONS
TITLE=Cmpd 106, AutoMSn(479.7081), 13.4 min
RTINSECONDS=805.985
SCANS=MS: 790 MSMS: 791
PEPMASS=479.70805	14345
CHARGE=2+
312.12824	133	
342.65541	530	1+
349.18205	470	
386.15109	191	
449.25895	172	
469.21837	202	
470.71162	103	
486.24587	1244	1+
555.26141	578	1+
573.27639	968	1+
610.21681	159	
684.30969	286	1+
702.32095	570	1+
958.41543	1704	1+
END IONS

###FS:    #m/z: 546.26523 #charge   2
###MaxRes:#m/z:  0.00000 #charge-128
###MS: 790
###MSMS: 792
BEGIN IONS
TITLE=Cmpd 107, AutoMSn(546.2652), 13.4 min
RTINSECONDS=806.486
SCANS=MS: 790 MSMS: 792
PEPMASS=546.26523	5220
CHARGE=2+
392.24593	113	
473.69025	127	
501.68910	105	
533.34077	122	
538.22731	133	
540.27383	250	
540.58422	277	
540.92859	148	
546.60542	108	
547.97175	130	
631.32952	130	
646.40874	122	
702.34954	223	
831.40277	251	
928.44884	889	1+
973.33904	271	1+
1091.50949	1742	1+
END IONS

###FS:    #m/z: 479.70804 #charge   2
###MaxRes:#m/z:  0.00000 #charge-128
###MS: 794
###MSMS: 795
BEGIN IONS
TITLE=Cmpd 109, AutoMSn(479.7080), 13.5 min
RTINSECONDS=810.019
SCANS=MS: 794 MSMS: 795
PEPMASS=479.70804	32057
CHARGE=2+
332.15976	152	
349.18143	1913	1+
351.65530	388	
451.21060	204	
464.69864	145	
469.23020	255	1+
482.19877	111	
486.24595	1586	1+
487.98479	104	
545.24897	146	
555.25987	371	1+
573.27167	2026	1+
574.78373	113	
582.23238	434	1+
610.22591	175	
667.28755	135	
684.30465	1099	1+
702.31937	1151	1+
712.15379	108	
940.39114	677	1+
942.41108	363	1+
958.40933	3670	1+
END IONS

###FS:    #m/z: 546.26975 #charge   3
###MaxRes:#m/z:  0.00000 #charge-128
###MS: 794
###MSMS: 796
BEGIN IONS
TITLE=Cmpd 110, AutoMSn(546.2698), 13.5 min
RTINSECONDS=810.519
SCANS=MS: 794 MSMS: 796
PEPMASS=546.26975	24443
CHARGE=3+
392.23242	193	
405.15540	146	
420.24450	300	
479.17761	120	
487.18859	463	1+
496.20356	230	
501.69457	124	
507.77721	218	
518.56267	112	
533.31023	651	1+
534.59790	293	1+
534.92544	176	
535.25051	197	
539.93645	165	
540.26403	1678	1+
540.59702	2909	1+
540.93099	2459	1+
543.71580	112	
546.60389	872	
546.93311	449	
560.27126	104	
565.27909	107	
605.23628	126	
631.32188	220	
642.27570	125	
646.41874	543	1+
651.28800	117	
690.83674	141	
702.35175	214	
746.34425	207	
766.28194	173	
783.45602	120	
831.40458	449	1+
836.29400	310	1+
928.44051	1718	1+
946.36193	850	1+
974.35301	880	1+
1087.46647	495	1+
1091.52066	5182	1+
1199.52494	370	1+
END IONS

###FS:    #m/z: 410.20478 #charge   2
###MaxRes:#m/z:  0.00000 #charge-128
###MS: 794
###MSMS: 797
BEGIN IONS
TITLE=Cmpd 111, AutoMSn(410.2048), 13.5 min
RTINSECONDS=811.021
SCANS=MS: 794 MSMS: 797
PEPMASS=410.20478	8230
CHARGE=2+
332.09300	111	
354.12671	104	
360.63149	114	
374.63113	106	
420.24837	725	1+
424.14980	100	
463.19424	105	
465.17093	159	
473.68988	240	
479.65440	111	
482.20180	148	
484.16128	120	
487.68442	206	
496.18950	131	
533.33425	342	
544.22759	160	
589.19295	105	
598.21584	120	
606.23598	153	
642.27408	100	
746.27029	178	
766.24736	187	
END IONS

###FS:    #m/z: 546.26832 #charge   3
###MaxRes:#m/z:  0.00000 #charge-128
###MS: 798
###MSMS: 799
BEGIN IONS
TITLE=Cmpd 112, AutoMSn(546.2683), 13.6 min
RTINSECONDS=814.046
SCANS=MS: 798 MSMS: 799
PEPMASS=546.26832	34445
CHARGE=3+
369.14723	188	
392.24144	270	1+
420.23482	330	
473.68365	363	1+
487.18665	199	
498.68542	188	
501.68076	182	
507.78096	333	1+
530.22871	118	
533.33026	508	
534.91838	334	
540.26142	969	
540.59711	3264	1+
540.93067	1878	1+
541.26322	1391	1+
545.75990	120	
546.26432	3530	1+
546.61075	663	
546.93313	653	
560.26570	164	
600.77955	137	
605.22742	262	1+
620.80043	136	
631.31492	277	
633.81789	284	1+
642.28183	176	
642.79885	164	
646.41577	681	1+
686.31984	165	
702.36278	269	
737.84445	119	
746.33717	180	
751.32390	131	
831.39795	390	
837.29056	161	
928.44370	1415	1+
974.35896	779	1+
991.38603	276	1+
1086.44430	598	1+
1092.51393	1700	1+
1380.66809	459	1+
END IONS

###FS:    #m/z: 479.70735 #charge   2
###MaxRes:#m/z:  0.00000 #charge-128
###MS: 798
###MSMS: 800
BEGIN IONS
TITLE=Cmpd 113, AutoMSn(479.7074), 13.6 min
RTINSECONDS=814.547
SCANS=MS: 798 MSMS: 800
PEPMASS=479.70735	33388
CHARGE=2+
327.65254	122	
334.14837	216	
336.12866	117	
343.65979	176	
349.18348	1496	1+
351.65613	251	
381.15482	114	
386.14666	134	
455.15285	112	
486.24380	1848	1+
555.25519	269	1+
564.22773	103	
573.27326	2293	1+
582.21368	207	
592.21297	253	
610.22172	100	
684.30765	1191	1+
702.31657	999	1+
712.15991	112	
712.27779	142	
940.39244	767	1+
958.40937	2696	1+
END IONS

###FS:    #m/z: 409.95355 #charge   2
###MaxRes:#m/z:  0.00000 #charge-128
###MS: 798
###MSMS: 801
BEGIN IONS
TITLE=Cmpd 114, AutoMSn(409.9535), 13.6 min
RTINSECONDS=815.048
SCANS=MS: 798 MSMS: 801
PEPMASS=409.95355	11058
CHARGE=2+
392.73217	116	
418.65552	110	
420.23599	162	
424.17642	142	
479.18060	138	
489.30583	124	
533.32441	322	
588.21183	227	1+
606.22907	156	
615.35096	151	
646.40995	233	
716.39190	146	
729.26154	117	
749.23273	102	
END IONS

###FS:    #m/z: 651.61941 #charge   3
###MaxRes:#m/z:  0.00000 #charge-128
###MS: 802
###MSMS: 803
BEGIN IONS
TITLE=Cmpd 115, AutoMSn(651.6194), 13.6 min
RTINSECONDS=818.082
SCANS=MS: 802 MSMS: 803
PEPMASS=651.61941	11284
CHARGE=3+
314.13320	121	
431.19793	283	
433.24063	123	
445.19854	298	
490.26506	327	
504.16219	102	
558.23145	103	
591.30780	504	1+
601.75279	207	
619.20000	122	
634.23959	103	
662.24398	158	
730.30004	155	
747.29305	394	
751.34111	724	1+
761.29661	111	
776.28943	2738	1+
785.58265	716	
819.34465	101	
838.37807	1645	1+
871.36587	151	
889.37321	2260	1+
967.41251	513	1+
1046.47734	674	1+
1047.44794	116	
1064.46877	6075	1+
1076.29665	213	
1115.45974	114	
END IONS

###FS:    #m/z: 586.39160 #charge   1
###MaxRes:#m/z:  0.00000 #charge-128
###MS: 802
###MSMS: 804
BEGIN IONS
TITLE=Cmpd 116, AutoMSn(586.3916), 13.6 min
RTINSECONDS=818.582
SCANS=MS: 802 MSMS: 804
PEPMASS=586.39160	9938
CHARGE=1+
327.19230	172	
374.24126	486	
412.29367	228	
487.31588	343	
586.38806	671	1+
END IONS

###FS:    #m/z: 651.61926 #charge   3
###MaxRes:#m/z:  0.00000 #charge-128
###MS: 806
###MSMS: 807
BEGIN IONS
TITLE=Cmpd 117, AutoMSn(651.6193), 13.7 min
RTINSECONDS=822.123
SCANS=MS: 806 MSMS: 807
PEPMASS=651.61926	55801
CHARGE=3+
314.13577	262	
343.14156	488	
422.68301	245	
436.18475	219	
447.17347	229	
490.26106	1779	1+
493.71151	504	
501.23097	381	
558.23860	494	
589.28217	329	
591.31147	1987	1+
635.22449	236	
661.26177	565	
705.25848	222	
747.29924	1811	1+
751.34192	1934	1+
758.27226	283	
761.29862	230	
767.45234	729	
776.28636	10146	1+
785.58555	971	
838.37226	4942	1+
861.37186	228	
861.37485	2485	1+
871.36955	415	
889.36877	8920	1+
900.32865	221	
967.41161	1573	1+
1046.45428	3131	1+
1046.45995	340	
1064.46912	23866	1+
1076.29786	309	
1115.47819	221	
END IONS

###FS:    #m/z: 586.39178 #charge   1
###MaxRes:#m/z:  0.00000 #charge-128
###MS: 806
###MSMS: 808
BEGIN IONS
TITLE=Cmpd 118, AutoMSn(586.3918), 13.7 min
RTINSECONDS=822.624
SCANS=MS: 806 MSMS: 808
PEPMASS=586.39178	20935
CHARGE=1+
313.22793	167	
327.20627	343	
341.21211	103	
374.23776	1098	1+
412.28692	389	1+
487.31550	292	1+
586.39361	944	1+
END IONS

###FS:    #m/z: 651.61946 #charge   3
###MaxRes:#m/z:  0.00000 #charge-128
###MS: 810
###MSMS: 811
BEGIN IONS
TITLE=Cmpd 119, AutoMSn(651.6195), 13.8 min
RTINSECONDS=826.157
SCANS=MS: 810 MSMS: 811
PEPMASS=651.61946	73142
CHARGE=3+
343.13937	514	
376.68170	270	
386.20567	267	
410.68331	376	
490.26178	1590	1+
501.22218	400	
506.12266	323	
558.22995	676	
558.74041	285	
589.27445	416	
589.78891	370	
591.30858	2471	1+
601.75933	242	
619.20270	297	
634.21680	607	
661.26568	292	
747.29942	1940	1+
751.33874	2074	1+
757.34671	346	
758.46026	264	
776.28956	12536	1+
785.59216	984	
790.71602	443	
818.32029	269	
838.37179	5678	1+
861.37748	2968	1+
871.36762	331	
889.37313	10519	1+
899.17444	277	
899.43128	923	
967.41794	1775	1+
986.43145	724	1+
1046.45990	4406	1+
1046.46308	315	
1047.47122	302	
1064.46910	27002	1+
1115.47133	278	
END IONS

###FS:    #m/z: 636.25457 #charge   2
###MaxRes:#m/z:  0.00000 #charge-128
###MS: 810
###MSMS: 812
BEGIN IONS
TITLE=Cmpd 120, AutoMSn(636.2546), 13.8 min
RTINSECONDS=826.658
SCANS=MS: 810 MSMS: 812
PEPMASS=636.25457	30946
CHARGE=2+
329.12568	852	
335.18960	220	
354.18818	103	
372.18330	134	
388.16016	134	
398.14167	538	1+
416.15384	749	1+
428.67205	108	
431.18801	117	
435.57194	198	
468.13774	107	
472.17462	102	
508.20527	141	
514.21406	129	
527.19650	137	
541.14353	131	
549.24063	740	1+
564.70345	106	
619.23192	105	
632.25927	239	1+
663.25689	103	
696.31890	759	1+
723.25625	381	1+
741.27961	113	
839.33422	118	
856.34692	674	1+
883.29274	124	
886.27995	114	
943.36580	1405	1+
954.51985	136	
954.65753	136	
1014.41288	1055	1+
1019.39937	149	
1111.45675	190	
1111.47356	1366	1+
1253.48728	1039	1+
1271.50904	3688	1+
END IONS

###FS:    #m/z: 586.39187 #charge   1
###MaxRes:#m/z:  0.00000 #charge-128
###MS: 810
###MSMS: 813
BEGIN IONS
TITLE=Cmpd 121, AutoMSn(586.3919), 13.8 min
RTINSECONDS=827.159
SCANS=MS: 810 MSMS: 813
PEPMASS=586.39187	27800
CHARGE=1+
327.19695	515	1+
341.21509	138	
356.23490	106	
362.54097	144	
374.23661	1306	1+
404.19321	129	
412.29482	107	
487.32002	647	1+
492.23988	138	
584.37952	116	
586.39466	1476	1+
END IONS

###FS:    #m/z: 636.25372 #charge   2
###MaxRes:#m/z:  0.00000 #charge-128
###MS: 814
###MSMS: 815
BEGIN IONS
TITLE=Cmpd 122, AutoMSn(636.2537), 13.8 min
RTINSECONDS=830.184
SCANS=MS: 814 MSMS: 815
PEPMASS=636.25372	42439
CHARGE=2+
329.12388	1563	1+
355.14730	145	
370.14413	133	
371.19207	487	1+
379.12430	115	
389.22495	236	
395.78968	208	
398.15171	219	
399.13365	354	1+
416.15272	345	
429.18061	214	
464.14920	127	
467.16497	112	
532.21414	321	1+
541.14513	188	
547.22130	256	1+
549.23815	1157	1+
555.18929	125	
576.19374	192	
601.29945	116	
618.74286	148	
696.30787	1228	1+
705.11075	387	
705.22428	259	
709.31662	118	
723.26896	406	1+
742.36664	405	1+
851.31050	119	
856.34301	1171	1+
859.36942	113	
943.37599	2254	1+
997.38897	137	
1014.41443	1052	
1015.40503	278	
1016.39875	425	
1111.46988	1697	1+
1111.48459	146	
1253.48911	1532	1+
1271.50171	4325	1+
END IONS

###FS:    #m/z: 616.80470 #charge   2
###MaxRes:#m/z:  0.00000 #charge-128
###MS: 814
###MSMS: 816
BEGIN IONS
TITLE=Cmpd 123, AutoMSn(616.8047), 13.8 min
RTINSECONDS=830.685
SCANS=MS: 814 MSMS: 816
PEPMASS=616.80470	24770
CHARGE=2+
316.13402	190	
325.12414	157	
343.15277	182	
355.13307	514	
371.20274	205	
373.14447	261	
394.13999	193	
399.20428	142	
412.16258	467	1+
428.22528	364	
430.16234	169	
432.25704	156	
438.21068	189	
441.21249	140	
451.16362	392	1+
456.21614	136	
469.17857	626	1+
485.25398	143	
487.19928	450	
489.27654	1648	1+
495.22753	180	
516.76468	244	
535.78759	222	
544.77630	213	
564.25307	248	1+
572.28186	937	1+
573.80056	157	
576.30962	1378	1+
582.26191	872	1+
600.27562	451	1+
615.31445	415	1+
617.30707	618	1+
633.32932	5891	1+
639.28366	449	1+
746.41354	1095	1+
803.43351	1907	1+
860.45652	1628	1+
917.47664	991	1+
974.49700	1109	1+
984.92023	495	
1031.51360	159	
1032.52489	170	
1088.55468	182	
1214.58499	1058	1+
1231.60107	1229	1+
END IONS

###FS:    #m/z: 616.80488 #charge   2
###MaxRes:#m/z:  0.00000 #charge-128
###MS: 818
###MSMS: 819
BEGIN IONS
TITLE=Cmpd 124, AutoMSn(616.8049), 13.9 min
RTINSECONDS=834.212
SCANS=MS: 818 MSMS: 819
PEPMASS=616.80488	71900
CHARGE=2+
325.12251	256	
328.11993	346	
355.13814	656	
371.20041	351	
373.14856	339	
375.23866	258	
394.14199	608	1+
412.15389	886	1+
428.22191	521	
432.24687	340	
438.20791	624	1+
451.16847	257	
456.22044	552	1+
459.23096	227	
469.18122	1487	1+
487.19670	707	
487.75774	384	
489.27737	2556	1+
495.22750	456	
513.23224	272	
516.26322	438	
516.75984	275	
535.77828	238	
536.27650	262	
544.78165	725	
545.28256	269	
555.25975	288	
564.26235	537	1+
572.28210	1892	1+
573.78417	394	
576.30185	2332	1+
582.26051	1228	1+
600.27509	1291	1+
615.30654	702	1+
633.33105	11532	1+
639.28601	387	
746.41520	2077	1+
803.43641	3443	1+
860.46116	3071	1+
917.47823	3285	1+
974.50313	2090	1+
984.92149	803	
1031.51184	438	
1214.58420	1919	1+
1232.61173	3115	1+
END IONS

###FS:    #m/z: 636.25470 #charge   2
###MaxRes:#m/z:  0.00000 #charge-128
###MS: 818
###MSMS: 820
BEGIN IONS
TITLE=Cmpd 125, AutoMSn(636.2547), 13.9 min
RTINSECONDS=834.712
SCANS=MS: 818 MSMS: 820
PEPMASS=636.25470	40795
CHARGE=2+
329.12534	543	
331.11567	145	
371.13688	240	
372.18154	456	
378.57407	140	
389.20999	444	1+
395.78592	219	
398.13363	326	1+
404.13106	109	
416.16128	379	
423.18872	133	
428.67223	178	
435.58665	156	
436.15675	105	
450.13342	112	
466.17388	144	
506.22686	124	
531.19034	276	1+
549.24375	591	
563.22568	121	
576.18915	113	
581.24348	262	1+
629.75834	147	
633.32491	135	
696.30983	979	1+
705.23487	247	1+
723.25803	300	1+
801.62940	144	
838.90609	113	
856.33565	861	1+
883.30466	147	
926.34888	238	
943.37604	1476	1+
1014.41103	1006	1+
1111.46670	1942	1+
1253.48063	1440	1+
1271.49850	3777	1+
END IONS

###FS:    #m/z: 727.81830 #charge   2
###MaxRes:#m/z:  0.00000 #charge-128
###MS: 818
###MSMS: 821
BEGIN IONS
TITLE=Cmpd 126, AutoMSn(727.8183), 13.9 min
RTINSECONDS=835.214
SCANS=MS: 818 MSMS: 821
PEPMASS=727.81830	7456
CHARGE=2+
327.13003	182	
444.19571	134	
490.19595	125	
512.69233	134	
517.68246	121	
526.69289	123	
583.71770	142	
592.75026	188	
629.25799	115	
631.26420	120	
633.28551	128	
688.39492	131	
697.30747	128	
698.97149	143	
723.33347	172	
726.31931	221	1+
752.33877	267	
752.83816	217	
760.84790	240	
761.33484	270	
851.26833	109	
870.32237	130	
910.43155	155	
930.45825	110	
967.43985	150	
1070.40248	114	
END IONS

###FS:    #m/z: 616.80538 #charge   2
###MaxRes:#m/z:  0.00000 #charge-128
###MS: 822
###MSMS: 823
BEGIN IONS
TITLE=Cmpd 127, AutoMSn(616.8054), 14.0 min
RTINSECONDS=838.238
SCANS=MS: 822 MSMS: 823
PEPMASS=616.80538	117174
CHARGE=2+
316.12466	437	
325.12002	482	
355.13363	1438	
371.20062	904	
373.14605	659	
394.14470	493	
399.20023	474	
412.16035	1965	1+
428.21927	818	1+
430.16098	502	
432.25346	564	
438.20617	731	
441.20536	504	
469.18145	2849	1+
478.75023	442	
485.24438	447	
487.20174	1647	1+
489.27873	3780	1+
516.26329	1237	
516.76650	442	
535.76712	565	
544.77359	961	
545.27742	984	
564.27387	421	
572.27889	2766	1+
573.79453	510	
576.30857	4088	1+
582.26292	1905	1+
600.27481	1203	
615.31429	1028	1+
633.33054	20071	1+
639.27922	422	
657.29550	441	
746.41606	4015	1+
803.43778	4944	1+
860.45931	4568	1+
917.47408	4563	1+
974.49761	4155	1+
1031.51885	564	
1088.54698	500	
1214.58896	3903	1+
1232.60024	5927	1+
END IONS

###FS:    #m/z: 466.90627 #charge   3
###MaxRes:#m/z:  0.00000 #charge-128
###MS: 822
###MSMS: 824
BEGIN IONS
TITLE=Cmpd 128, AutoMSn(466.9063), 14.0 min
RTINSECONDS=838.739
SCANS=MS: 822 MSMS: 824
PEPMASS=466.90627	18883
CHARGE=3+
317.18269	171	
342.68466	132	
408.19792	154	
424.21300	152	
432.73337	159	
439.90080	263	
445.23702	567	1+
445.56966	723	
445.90676	564	
448.24359	454	1+
466.89573	198	
467.56742	149	
470.22403	146	
478.73754	178	
487.25006	819	
496.25869	835	1+
508.76210	124	
552.26743	306	
560.09242	108	
566.27917	234	
569.29061	745	1+
574.77994	236	
576.34287	137	
584.27135	233	1+
601.29591	378	1+
603.80556	135	
626.33545	163	
633.35474	669	1+
703.32522	106	
734.40361	1191	1+
845.43131	109	
845.43651	342	1+
847.42887	111	
863.44451	883	1+
933.48639	574	1+
942.51593	396	1+
974.48844	1370	1+
991.51871	109	
992.51838	355	1+
1138.58175	2365	1+
1261.65990	675	1+
END IONS

###FS:    #m/z: 669.27892 #charge   3
###MaxRes:#m/z:  0.00000 #charge-128
###MS: 822
###MSMS: 825
BEGIN IONS
TITLE=Cmpd 129, AutoMSn(669.2789), 14.0 min
RTINSECONDS=839.241
SCANS=MS: 822 MSMS: 825
PEPMASS=669.27892	14986
CHARGE=3+
460.67270	411	
463.20127	238	
532.73960	403	
538.71702	730	
539.22071	422	
591.89212	261	
597.23880	312	
597.55659	442	
597.90152	13879	1+
598.23525	10228	1+
598.56649	7132	1+
631.57995	552	
631.73443	245	
663.27809	576	1+
668.33213	249	
711.77447	247	
716.26831	606	
819.30238	257	
819.79430	333	
847.82175	250	
848.32502	263	
920.33330	300	
1791.67911	6346	1+
END IONS

###FS:    #m/z: 669.27855 #charge   3
###MaxRes:#m/z:  0.00000 #charge-128
###MS: 826
###MSMS: 827
BEGIN IONS
TITLE=Cmpd 130, AutoMSn(669.2785), 14.0 min
RTINSECONDS=842.267
SCANS=MS: 826 MSMS: 827
PEPMASS=669.27855	61402
CHARGE=3+
460.66671	638	
463.20145	393	
591.89671	365	
592.22743	715	
592.55373	436	
597.23967	425	
597.90023	23965	1+
598.23537	18655	1+
598.56877	12227	1+
631.57804	1088	
631.74810	412	
631.91667	828	
632.24557	433	
663.27180	431	
663.61398	494	
711.76933	388	
716.26780	467	
847.82285	492	
920.32910	425	
1076.41999	1904	1+
1791.67805	9545	1+
END IONS

###FS:    #m/z: 466.90482 #charge   3
###MaxRes:#m/z:  0.00000 #charge-128
###MS: 826
###MSMS: 828
BEGIN IONS
TITLE=Cmpd 131, AutoMSn(466.9048), 14.0 min
RTINSECONDS=842.768
SCANS=MS: 826 MSMS: 828
PEPMASS=466.90482	31494
CHARGE=3+
316.18027	259	1+
344.19116	142	
405.17055	179	
408.20220	240	
417.21607	143	
430.22570	255	
432.22083	238	
439.56357	124	
445.57522	1551	
445.90524	1278	
446.23614	703	
448.23960	472	1+
469.23430	125	
478.24945	174	
487.26196	480	
509.23895	122	
526.27843	141	
537.23449	157	
545.26146	176	
560.80877	126	
561.27553	187	
572.30840	205	
574.78952	233	
575.30168	395	1+
585.78411	121	
595.28622	158	
601.29593	358	1+
604.30445	134	
626.33383	160	
626.82373	428	1+
633.35849	988	1+
716.36068	255	1+
734.40364	1691	1+
827.39420	297	1+
845.43233	481	1+
863.44674	630	1+
933.49753	793	1+
942.51218	427	1+
974.48495	1901	1+
991.51127	1053	1+
1103.54177	515	1+
1138.57524	3031	1+
1261.63247	923	1+
END IONS

###FS:    #m/z: 425.17463 #charge   2
###MaxRes:#m/z:  0.00000 #charge-128
###MS: 826
###MSMS: 829
BEGIN IONS
TITLE=Cmpd 132, AutoMSn(425.1746), 14.1 min
RTINSECONDS=843.269
SCANS=MS: 826 MSMS: 829
PEPMASS=425.17463	20838
CHARGE=2+
342.16865	110	
353.66295	115	
376.09182	235	
382.18806	174	
383.24280	253	
400.19329	587	1+
426.18355	102	
546.30269	289	
END IONS

###FS:    #m/z: 669.27806 #charge   3
###MaxRes:#m/z:  0.00000 #charge-128
###MS: 830
###MSMS: 831
BEGIN IONS
TITLE=Cmpd 133, AutoMSn(669.2781), 14.1 min
RTINSECONDS=846.295
SCANS=MS: 830 MSMS: 831
PEPMASS=669.27806	63894
CHARGE=3+
460.66686	415	
463.20191	486	
538.71435	522	
539.21365	406	
592.23953	431	
597.22582	379	
597.57148	398	
597.90084	20897	1+
598.23600	16087	1+
598.56747	9825	1+
631.58150	807	
631.91529	691	
632.24359	770	
663.27493	487	
663.94400	445	
711.75760	379	
712.27827	421	
760.29016	340	
847.84491	412	
848.30607	581	
1791.68169	8345	1+
END IONS

###FS:    #m/z: 466.90481 #charge   3
###MaxRes:#m/z:  0.00000 #charge-128
###MS: 830
###MSMS: 832
BEGIN IONS
TITLE=Cmpd 134, AutoMSn(466.9048), 14.1 min
RTINSECONDS=846.796
SCANS=MS: 830 MSMS: 832
PEPMASS=466.90481	31941
CHARGE=3+
319.19930	132	
380.19537	221	
408.19263	119	
423.22167	369	1+
439.56783	147	
445.57330	1444	1+
445.90797	699	
446.23476	474	
448.24168	437	
455.31476	367	
466.90055	157	
467.57586	208	
471.26790	309	1+
487.24673	500	
496.26425	219	
508.24962	162	
518.26138	197	
534.24155	125	
552.28140	124	
560.29202	313	
563.26699	117	
575.30285	409	1+
601.28566	142	
619.82387	141	
626.33360	228	
626.83068	173	
633.35602	255	1+
633.35775	554	
734.40228	1570	1+
743.42246	137	
845.42859	200	
863.44241	844	1+
933.49237	1064	1+
942.49427	322	1+
955.47714	454	1+
974.48209	1678	1+
992.49632	419	1+
1138.57625	2654	1+
1261.63773	716	1+
END IONS

###FS:    #m/z: 425.17471 #charge   2
###MaxRes:#m/z:  0.00000 #charge-128
###MS: 830
###MSMS: 833
BEGIN IONS
TITLE=Cmpd 135, AutoMSn(425.1747), 14.1 min
RTINSECONDS=847.298
SCANS=MS: 830 MSMS: 833
PEPMASS=425.17471	21768
CHARGE=2+
376.09428	139	
382.16653	130	
383.23434	399	
389.73575	259	
400.19502	385	1+
418.20587	183	
467.09486	101	
546.30310	617	
561.25849	152	
END IONS

###FS:    #m/z: 450.90298 #charge   3
###MaxRes:#m/z:  0.00000 #charge-128
###MS: 834
###MSMS: 835
BEGIN IONS
TITLE=Cmpd 136, AutoMSn(450.9030), 14.2 min
RTINSECONDS=850.322
SCANS=MS: 834 MSMS: 835
PEPMASS=450.90298	26206
CHARGE=3+
424.23275	148	
441.26710	218	
453.68375	263	
501.22702	135	
505.75763	143	
506.24918	206	
525.73684	279	
536.76465	128	
539.25142	270	
564.43730	336	
564.52467	124	
582.79259	173	
586.26010	140	
590.80004	2090	1+
596.28239	319	
601.79474	199	
603.31104	140	
610.28381	140	
610.79758	147	
618.29353	185	
618.80253	121	
699.35173	194	
756.36529	153	
797.35632	383	1+
815.41894	277	
843.38994	197	
1050.47669	219	
1067.49593	4925	1+
1181.59168	1569	1+
1237.60698	12261	1+
END IONS

###FS:    #m/z: 1075.93884 #charge   2
###MaxRes:#m/z:  0.00000 #charge-128
###MS: 834
###MSMS: 836
BEGIN IONS
TITLE=Cmpd 137, AutoMSn(1075.9388), 14.2 min
RTINSECONDS=850.822
SCANS=MS: 834 MSMS: 836
PEPMASS=1075.93884	12407
CHARGE=2+
452.17260	149	
2150.36602	2328	1+
2150.86603	2526	1+
END IONS

###FS:    #m/z: 906.36928 #charge   2
###MaxRes:#m/z:  0.00000 #charge-128
###MS: 834
###MSMS: 837
BEGIN IONS
TITLE=Cmpd 138, AutoMSn(906.3693), 14.2 min
RTINSECONDS=851.323
SCANS=MS: 834 MSMS: 837
PEPMASS=906.36928	12662
CHARGE=2+
558.73436	146	
609.24653	102	
623.25243	329	1+
667.27064	131	
906.62756	237	
906.85476	114	
907.01552	123	
END IONS

###FS:    #m/z: 450.90206 #charge   3
###MaxRes:#m/z:  0.00000 #charge-128
###MS: 838
###MSMS: 839
BEGIN IONS
TITLE=Cmpd 139, AutoMSn(450.9021), 14.2 min
RTINSECONDS=854.346
SCANS=MS: 838 MSMS: 839
PEPMASS=450.90206	40222
CHARGE=3+
453.68286	326	
505.74753	480	
506.24764	212	
539.25082	189	
596.28185	349	
610.79166	188	
683.31780	181	
740.33124	228	
797.35754	578	
1067.50064	5824	1+
1180.59083	3680	1+
1237.60631	15234	1+
END IONS

###FS:    #m/z: 1075.68862 #charge   2
###MaxRes:#m/z:  0.00000 #charge-128
###MS: 838
###MSMS: 840
BEGIN IONS
TITLE=Cmpd 140, AutoMSn(1075.6886), 14.2 min
RTINSECONDS=854.847
SCANS=MS: 838 MSMS: 840
PEPMASS=1075.68862	18973
CHARGE=2+
2150.37550	2238	1+
END IONS

###FS:    #m/z: 675.84975 #charge   2
###MaxRes:#m/z:  0.00000 #charge-128
###MS: 838
###MSMS: 841
BEGIN IONS
TITLE=Cmpd 141, AutoMSn(675.8497), 14.3 min
RTINSECONDS=855.349
SCANS=MS: 838 MSMS: 841
PEPMASS=675.84975	8434
CHARGE=2+
667.32137	120	
1350.69669	1610	1+
END IONS

###FS:    #m/z: 450.90258 #charge   3
###MaxRes:#m/z:  0.00000 #charge-128
###MS: 842
###MSMS: 843
BEGIN IONS
TITLE=Cmpd 142, AutoMSn(450.9026), 14.3 min
RTINSECONDS=858.38
SCANS=MS: 842 MSMS: 843
PEPMASS=450.90258	30734
CHARGE=3+
378.19476	111	
384.69233	102	
394.19116	125	
441.25869	198	
450.90170	109	
482.23959	255	
505.74251	336	
506.23939	142	
525.25805	146	
525.74864	119	
539.23651	129	
596.26933	119	
601.77241	109	
610.30137	177	
618.80297	135	
642.33533	117	
699.35114	144	
740.33650	115	
797.36474	529	1+
806.80664	144	
1067.49963	3842	1+
1180.58476	2843	1+
1237.60753	10044	1+
END IONS

###FS:    #m/z: 1075.93856 #charge   2
###MaxRes:#m/z:  0.00000 #charge-128
###MS: 842
###MSMS: 844
BEGIN IONS
TITLE=Cmpd 143, AutoMSn(1075.9386), 14.3 min
RTINSECONDS=858.881
SCANS=MS: 842 MSMS: 844
PEPMASS=1075.93856	13720
CHARGE=2+
1075.08614	109	
1077.42014	119	
2149.87353	1491	1+
2150.35113	2000	1+
END IONS

###FS:    #m/z: 733.65311 #charge   3
###MaxRes:#m/z:  0.00000 #charge-128
###MS: 842
###MSMS: 845
BEGIN IONS
TITLE=Cmpd 144, AutoMSn(733.6531), 14.3 min
RTINSECONDS=859.382
SCANS=MS: 842 MSMS: 845
PEPMASS=733.65311	4395
CHARGE=3+
448.17224	105	
520.24377	205	
599.75813	129	
678.79820	113	
730.36977	107	
733.64772	652	1+
733.98752	395	1+
734.32309	266	
759.83903	118	
761.81798	113	
838.87138	163	
867.38680	220	
896.38151	152	
939.91901	148	
983.44977	265	
993.88230	160	
END IONS

###FS:    #m/z: 589.29911 #charge   2
###MaxRes:#m/z:  0.00000 #charge-128
###MS: 846
###MSMS: 847
BEGIN IONS
TITLE=Cmpd 145, AutoMSn(589.2991), 14.4 min
RTINSECONDS=862.428
SCANS=MS: 846 MSMS: 847
PEPMASS=589.29911	24613
CHARGE=2+
405.69593	107	
407.22719	321	
430.21813	109	
432.87785	103	
438.73008	626	1+
458.20232	175	
470.22171	107	
487.73740	233	
521.27242	284	1+
525.24840	116	
528.75526	105	
551.28125	123	
586.39045	187	
589.31709	172	
608.30242	895	1+
615.34617	230	
626.30404	115	
679.33955	1011	1+
716.39881	307	1+
732.30726	110	
762.37626	329	1+
780.39357	902	1+
790.36035	131	
796.40832	168	
813.43550	925	1+
859.42718	131	
875.44455	245	1+
877.44528	4584	1+
887.29111	277	
928.48671	206	1+
957.44405	387	1+
991.48274	1196	1+
END IONS

###FS:    #m/z: 733.65645 #charge   3
###MaxRes:#m/z:  0.00000 #charge-128
###MS: 846
###MSMS: 848
BEGIN IONS
TITLE=Cmpd 146, AutoMSn(733.6565), 14.4 min
RTINSECONDS=862.928
SCANS=MS: 846 MSMS: 848
PEPMASS=733.65645	23525
CHARGE=3+
391.15821	299	
409.17074	124	
438.19260	196	
520.24751	581	
523.21151	114	
644.26750	158	
649.62319	174	
655.62387	168	
655.96636	133	
678.29406	151	
724.84720	141	
727.64189	129	
727.98416	120	
733.65149	894	
733.99808	895	
734.32658	237	
738.85254	132	
740.32935	435	
782.34465	129	
838.86468	123	
839.37534	292	1+
867.40707	211	
867.87762	349	1+
939.92966	179	
983.42517	282	
983.93683	181	
1027.44033	138	
1790.76547	851	1+
END IONS

###FS:    #m/z: 685.29476 #charge   3
###MaxRes:#m/z:  0.00000 #charge-128
###MS: 846
###MSMS: 849
BEGIN IONS
TITLE=Cmpd 147, AutoMSn(685.2948), 14.4 min
RTINSECONDS=863.429
SCANS=MS: 846 MSMS: 849
PEPMASS=685.29476	10300
CHARGE=3+
336.16171	104	
369.63426	170	
370.23481	103	
446.18458	127	
449.64507	585	1+
463.20631	158	
508.22483	104	
534.69588	158	
535.20228	112	
564.79682	314	1+
578.24122	196	
587.32078	117	
680.74957	100	
684.33687	141	
687.32288	105	
738.26455	435	
740.28757	114	
786.41083	100	
898.29481	886	1+
986.45240	118	
1043.46470	180	
1044.49808	105	
1068.41554	174	
1156.58557	130	
END IONS

###FS:    #m/z: 589.29924 #charge   2
###MaxRes:#m/z:  0.00000 #charge-128
###MS: 850
###MSMS: 851
BEGIN IONS
TITLE=Cmpd 148, AutoMSn(589.2992), 14.4 min
RTINSECONDS=866.471
SCANS=MS: 850 MSMS: 851
PEPMASS=589.29924	49453
CHARGE=2+
343.23660	112	
367.17151	152	
375.17101	140	
381.68522	249	
395.16183	132	
407.23919	309	
412.19550	151	
430.20507	133	
445.27153	136	
448.20554	195	
449.70610	197	
453.22730	167	
482.21304	102	
504.25085	122	
521.27620	454	1+
544.30676	384	1+
554.25157	203	
580.27982	146	
608.30285	1773	1+
615.34488	501	
617.34790	118	
679.34146	1855	1+
689.00907	101	
716.39136	396	1+
731.33147	308	1+
780.39097	1821	1+
785.39322	102	
790.71901	385	
813.44017	1497	1+
859.42755	332	1+
876.40465	116	
877.44488	7737	1+
887.29510	594	
893.42634	375	1+
915.42871	336	1+
927.47694	388	1+
940.42526	270	1+
957.43726	1286	1+
973.46655	1397	1+
991.48336	2466	1+
1101.52833	106	
1102.51193	123	
END IONS

###FS:    #m/z: 733.65619 #charge   3
###MaxRes:#m/z:  0.00000 #charge-128
###MS: 850
###MSMS: 852
BEGIN IONS
TITLE=Cmpd 149, AutoMSn(733.6562), 14.4 min
RTINSECONDS=866.972
SCANS=MS: 850 MSMS: 852
PEPMASS=733.65619	28662
CHARGE=3+
391.15456	170	
430.16832	113	
470.18345	126	
520.24617	476	1+
612.25319	123	
655.61317	135	
683.30627	272	1+
689.29093	134	
694.00091	106	
694.26263	117	
724.82756	153	
727.65265	154	
728.32286	113	
733.31668	576	1+
733.65725	777	1+
733.98860	551	
740.32183	188	
781.84626	152	
782.37291	101	
810.35256	161	
827.35664	153	
838.89014	144	
868.39178	111	
895.91651	198	
896.40188	181	
939.42431	143	
1964.84766	510	1+
END IONS

###FS:    #m/z: 685.29851 #charge   3
###MaxRes:#m/z:  0.00000 #charge-128
###MS: 850
###MSMS: 853
BEGIN IONS
TITLE=Cmpd 150, AutoMSn(685.2985), 14.5 min
RTINSECONDS=867.473
SCANS=MS: 850 MSMS: 853
PEPMASS=685.29851	9228
CHARGE=3+
336.16441	101	
491.18270	102	
495.25748	105	
534.68042	101	
565.29662	187	
578.24898	329	1+
626.34785	130	
658.80624	132	
686.47537	101	
687.38434	107	
724.33348	133	
738.27235	231	1+
738.27247	242	
747.30581	112	
898.30014	1384	1+
1156.57964	108	
END IONS

###FS:    #m/z: 589.29945 #charge   2
###MaxRes:#m/z:  0.00000 #charge-128
###MS: 854
###MSMS: 855
BEGIN IONS
TITLE=Cmpd 151, AutoMSn(589.2995), 14.5 min
RTINSECONDS=870.503
SCANS=MS: 854 MSMS: 855
PEPMASS=589.29945	51675
CHARGE=2+
349.13373	115	
381.69279	296	
384.15100	127	
390.69776	307	
407.22537	156	
430.23003	129	
457.25035	186	
464.23936	102	
471.22304	118	
478.72394	154	
481.23933	100	
521.26982	505	1+
544.30544	330	1+
554.24898	186	
583.19441	111	
608.31065	1463	1+
615.34527	279	
631.31534	112	
661.32387	129	
679.33922	1574	1+
705.87456	112	
716.38819	390	1+
726.36288	102	
731.36688	118	
762.37843	368	1+
780.39015	1389	1+
790.71778	145	
813.44767	1286	1+
859.40881	332	1+
877.44226	6871	1+
887.31160	200	
927.48922	307	
957.44064	692	1+
973.45561	1049	1+
991.48992	2232	1+
1002.42926	102	
END IONS

###FS:    #m/z: 403.70238 #charge   2
###MaxRes:#m/z:  0.00000 #charge-128
###MS: 854
###MSMS: 856
BEGIN IONS
TITLE=Cmpd 152, AutoMSn(403.7024), 14.5 min
RTINSECONDS=871.004
SCANS=MS: 854 MSMS: 856
PEPMASS=403.70238	6845
CHARGE=2+
324.11592	122	
341.14502	152	
352.16419	255	1+
361.18092	132	
369.19123	362	
372.13830	109	
381.15697	191	
386.21759	952	1+
454.21481	272	
484.19689	114	
488.23247	107	
497.24886	119	
511.20151	354	1+
525.25516	165	
529.22609	432	1+
546.24343	2475	1+
586.32578	109	
659.32365	237	
END IONS

###FS:    #m/z: 439.89228 #charge   3
###MaxRes:#m/z:  0.00000 #charge-128
###MS: 854
###MSMS: 857
BEGIN IONS
TITLE=Cmpd 153, AutoMSn(439.8923), 14.5 min
RTINSECONDS=871.505
SCANS=MS: 854 MSMS: 857
PEPMASS=439.89228	4959
CHARGE=3+
319.17271	125	
331.19018	113	
340.18491	192	
348.69367	141	
361.20262	113	
383.19131	139	
405.18086	127	
435.21539	130	
448.24735	616	1+
452.20791	402	
462.18032	361	
466.24463	205	
480.19604	1217	1+
505.25580	143	
523.27458	148	
525.27091	124	
533.24814	104	
545.29954	100	
549.30296	835	1+
563.27205	109	
580.28997	687	1+
595.28252	234	
599.27338	155	
627.26541	250	
637.30498	776	1+
657.30220	106	
666.31079	122	
684.29466	263	1+
694.32299	1057	1+
696.36005	1379	1+
705.11869	209	
783.41434	148	
875.45056	430	1+
END IONS

###FS:    #m/z: 795.32500 #charge   3
###MaxRes:#m/z:  0.00000 #charge-128
###MS: 858
###MSMS: 859
BEGIN IONS
TITLE=Cmpd 154, AutoMSn(795.3250), 14.6 min
RTINSECONDS=874.53
SCANS=MS: 858 MSMS: 859
PEPMASS=795.32500	27373
CHARGE=3+
331.16053	278	
346.18198	211	
403.18953	562	1+
432.19302	317	1+
460.22472	459	
478.20301	611	1+
484.71757	214	
488.19170	599	1+
506.20297	793	1+
517.24688	1102	1+
520.19804	242	1+
545.20656	328	
561.73904	167	
563.23079	219	
566.22605	381	
570.24500	351	
570.76207	236	
574.26738	2994	1+
613.75238	226	
614.25035	246	
632.24555	597	1+
650.25646	513	1+
661.29941	1830	1+
680.25229	255	
689.26332	295	1+
707.27315	213	
710.27711	175	
718.32579	6211	1+
743.27307	244	
743.79512	178	
789.66455	180	
851.32710	320	1+
881.38673	2702	1+
920.35779	240	
938.35979	255	
968.40919	219	
1025.43849	801	1+
1084.42554	202	
1101.39388	337	
1139.48313	254	
1158.46101	169	
1283.52934	862	1+
END IONS

###FS:    #m/z: 403.70329 #charge   2
###MaxRes:#m/z:  0.00000 #charge-128
###MS: 858
###MSMS: 860
BEGIN IONS
TITLE=Cmpd 155, AutoMSn(403.7033), 14.6 min
RTINSECONDS=875.031
SCANS=MS: 858 MSMS: 860
PEPMASS=403.70329	14877
CHARGE=2+
326.16090	118	
353.14928	138	
369.19035	721	
372.13626	353	
378.57573	161	
386.21573	1572	1+
404.18376	116	
421.19070	190	
454.20393	127	
495.18288	115	
528.23094	116	
529.21977	585	1+
546.24684	4099	1+
659.32643	535	1+
668.86268	137	
END IONS

###FS:    #m/z: 442.72694 #charge   2
###MaxRes:#m/z:  0.00000 #charge-128
###MS: 858
###MSMS: 861
BEGIN IONS
TITLE=Cmpd 156, AutoMSn(442.7269), 14.6 min
RTINSECONDS=875.532
SCANS=MS: 858 MSMS: 861
PEPMASS=442.72694	7155
CHARGE=2+
361.22972	110	
448.26155	637	1+
452.20715	199	
455.31529	237	
478.23409	118	
480.19318	274	
505.27551	182	
531.29528	155	
544.26294	121	
549.29938	1442	1+
567.76408	102	
599.26383	115	
637.30837	129	
694.32406	294	
696.36362	1171	1+
783.39397	231	
END IONS

###FS:    #m/z: 794.98629 #charge   2
###MaxRes:#m/z:  0.00000 #charge-128
###MS: 862
###MSMS: 863
BEGIN IONS
TITLE=Cmpd 157, AutoMSn(794.9863), 14.6 min
RTINSECONDS=878.559
SCANS=MS: 862 MSMS: 863
PEPMASS=794.98629	98088
CHARGE=2+
331.15195	530	
346.18136	504	
350.65702	368	
403.20295	1083	
478.19897	1056	1+
488.19025	1525	1+
506.19852	1869	1+
517.24577	3123	1+
545.20971	893	1+
548.21446	596	
563.22494	475	
566.22152	508	
574.26734	7032	1+
613.76780	653	
614.24899	900	1+
632.24623	1200	1+
642.27588	806	
650.25279	669	
653.24862	446	
661.30227	4617	1+
680.26654	507	
689.27198	473	
700.29946	836	1+
707.27382	430	
709.27507	640	1+
718.32018	13290	1+
718.32210	1038	1+
723.81500	506	
737.29150	523	1+
752.29096	456	
767.31896	528	
789.65643	342	
789.97955	379	
833.30785	536	1+
851.32191	656	1+
854.32060	443	
862.35058	453	1+
868.35759	356	
881.38630	5791	1+
919.42425	1624	1+
920.35652	506	
938.36408	1130	1+
968.41869	1610	1+
968.42310	635	
1025.43884	1726	1+
1082.44828	2254	1+
1101.41502	437	
1139.48109	3076	1+
1158.43650	306	
1284.52469	1851	1+
1485.55618	1352	1+
END IONS

###FS:    #m/z: 403.70380 #charge   2
###MaxRes:#m/z:  0.00000 #charge-128
###MS: 862
###MSMS: 864
BEGIN IONS
TITLE=Cmpd 158, AutoMSn(403.7038), 14.7 min
RTINSECONDS=879.06
SCANS=MS: 862 MSMS: 864
PEPMASS=403.70380	15878
CHARGE=2+
352.16851	194	
369.18695	621	1+
372.12177	272	1+
386.21500	1119	1+
454.20985	149	
456.23614	141	
468.18951	185	
486.21474	149	
497.24355	107	
511.20181	281	1+
529.21738	788	1+
546.24176	3751	1+
554.37948	109	
659.31920	535	1+
END IONS

###FS:    #m/z: 533.26603 #charge   2
###MaxRes:#m/z:  0.00000 #charge-128
###MS: 862
###MSMS: 865
BEGIN IONS
TITLE=Cmpd 159, AutoMSn(533.2660), 14.7 min
RTINSECONDS=879.561
SCANS=MS: 862 MSMS: 865
PEPMASS=533.26603	13728
CHARGE=2+
53.35953	112	
346.20763	277	
385.67257	118	
408.14070	483	1+
428.69390	103	
459.28707	334	
464.21106	105	
488.73797	119	
493.21256	228	1+
517.27101	144	
519.16928	130	
521.22565	323	1+
574.31782	571	1+
685.34041	140	
702.30645	118	
703.36087	981	1+
712.15238	553	
713.23953	100	
724.31010	106	
746.34975	158	
866.42510	1495	1+
977.44942	125	
END IONS

###FS:    #m/z: 794.99817 #charge   2
###MaxRes:#m/z:  0.00000 #charge-128
###MS: 866
###MSMS: 867
BEGIN IONS
TITLE=Cmpd 160, AutoMSn(794.9982), 14.7 min
RTINSECONDS=882.584
SCANS=MS: 866 MSMS: 867
PEPMASS=794.99817	111631
CHARGE=2+
331.15428	362	
359.66261	646	
403.18906	1042	1+
422.16693	528	1+
432.18654	585	1+
460.21030	1869	1+
478.20650	936	
488.18986	1493	1+
496.55857	324	
504.21931	640	
506.19353	1550	1+
509.19969	385	
517.24410	3766	1+
545.20941	568	
548.21050	555	1+
561.23104	319	
563.22134	821	1+
566.22721	856	1+
574.26622	7046	1+
613.76717	645	
614.25872	400	
623.25120	485	
632.24556	1482	1+
650.25734	1314	1+
661.29918	4093	1+
680.26710	332	
689.28133	309	
700.30584	550	
700.31482	610	1+
707.27107	398	
708.77679	526	
710.26750	531	1+
718.31949	13261	1+
752.30163	455	
752.78451	451	
789.32415	338	
789.65737	522	
825.32753	552	
833.30981	448	1+
851.32792	1032	1+
862.01435	339	
881.38696	6826	1+
920.35524	680	1+
938.35936	596	1+
968.41612	2575	1+
1025.43976	2127	1+
1082.44003	2175	1+
1101.43036	472	
1102.43929	328	
1139.48593	2130	1+
1245.47569	459	
1283.53472	3284	1+
1446.60930	879	1+
1485.56744	939	1+
END IONS

###FS:    #m/z: 533.26643 #charge   2
###MaxRes:#m/z:  0.00000 #charge-128
###MS: 866
###MSMS: 868
BEGIN IONS
TITLE=Cmpd 161, AutoMSn(533.2664), 14.7 min
RTINSECONDS=883.085
SCANS=MS: 866 MSMS: 868
PEPMASS=533.26643	17575
CHARGE=2+
346.21132	205	
408.13520	432	
459.28481	250	
493.22729	223	
519.17859	146	
521.21581	150	
574.31875	532	1+
703.35578	748	1+
712.15266	112	
720.31039	102	
866.42457	1827	1+
976.49996	272	1+
977.46238	142	
END IONS

###FS:    #m/z: 802.64986 #charge   3
###MaxRes:#m/z:  0.00000 #charge-128
###MS: 866
###MSMS: 869
BEGIN IONS
TITLE=Cmpd 162, AutoMSn(802.6499), 14.7 min
RTINSECONDS=883.587
SCANS=MS: 866 MSMS: 869
PEPMASS=802.64986	11767
CHARGE=3+
325.12147	125	
478.20410	100	
488.17889	120	
506.19994	186	
517.25613	196	
574.27618	565	1+
651.24988	105	
661.30953	401	
718.32075	1410	1+
721.32044	145	
802.99117	186	
803.34015	149	
803.66467	107	
806.41757	145	
881.39367	300	1+
END IONS

###FS:    #m/z: 573.39591 #charge   1
###MaxRes:#m/z:  0.00000 #charge-128
###MS: 870
###MSMS: 871
BEGIN IONS
TITLE=Cmpd 163, AutoMSn(573.3959), 14.8 min
RTINSECONDS=886.61
SCANS=MS: 870 MSMS: 871
PEPMASS=573.39591	14048
CHARGE=1+
373.28938	221	
571.34365	365	
573.39499	435	
END IONS

###FS:    #m/z: 460.90191 #charge   1
###MaxRes:#m/z:  0.00000 #charge-128
###MS: 870
###MSMS: 872
BEGIN IONS
TITLE=Cmpd 164, AutoMSn(460.9019), 14.8 min
RTINSECONDS=887.111
SCANS=MS: 870 MSMS: 872
PEPMASS=460.90191	10648
CHARGE=1+
332.66047	128	
367.70528	158	
390.18782	259	
410.23630	144	
448.24144	300	1+
459.27431	122	
460.89840	523	
END IONS

###FS:    #m/z: 802.65132 #charge   3
###MaxRes:#m/z:  0.00000 #charge-128
###MS: 870
###MSMS: 873
BEGIN IONS
TITLE=Cmpd 165, AutoMSn(802.6513), 14.8 min
RTINSECONDS=887.611
SCANS=MS: 870 MSMS: 873
PEPMASS=802.65132	9836
CHARGE=3+
517.24483	102	
625.33071	103	
650.24189	137	
661.30116	188	
718.31357	626	1+
763.30739	105	
802.65549	229	
802.98798	221	
803.33560	170	
808.36432	106	
881.39955	172	
END IONS

###FS:    #m/z: 573.39687 #charge   1
###MaxRes:#m/z:  0.00000 #charge-128
###MS: 874
###MSMS: 876
BEGIN IONS
TITLE=Cmpd 167, AutoMSn(573.3969), 14.9 min
RTINSECONDS=891.146
SCANS=MS: 874 MSMS: 876
PEPMASS=573.39687	12807
CHARGE=1+
320.12443	140	
373.28319	406	
571.35405	237	
573.39121	147	
END IONS

###FS:    #m/z: 509.76806 #charge   2
###MaxRes:#m/z:  0.00000 #charge-128
###MS: 874
###MSMS: 877
BEGIN IONS
TITLE=Cmpd 168, AutoMSn(509.7681), 14.9 min
RTINSECONDS=891.647
SCANS=MS: 874 MSMS: 877
PEPMASS=509.76806	8054
CHARGE=2+
336.21852	104	
343.24922	149	
357.74541	130	
375.23118	202	
379.23057	319	
444.31293	101	
488.32084	677	1+
599.37820	208	1+
629.27949	127	
665.76749	109	
784.47849	536	1+
944.52211	270	1+
END IONS

###FS:    #m/z: 893.37141 #charge   3
###MaxRes:#m/z:  0.00000 #charge-128
###MS: 878
###MSMS: 879
BEGIN IONS
TITLE=Cmpd 169, AutoMSn(893.3714), 14.9 min
RTINSECONDS=894.681
SCANS=MS: 878 MSMS: 879
PEPMASS=893.37141	19362
CHARGE=3+
327.12769	249	1+
345.13735	651	1+
444.17537	258	1+
462.19347	599	1+
472.18551	140	
480.19725	177	
490.19544	811	1+
508.20212	687	1+
549.23602	147	
559.22117	236	
569.73126	134	
577.22356	732	1+
582.24180	161	
582.74522	132	
637.76358	151	
638.26858	173	
643.33481	190	
646.27352	437	
646.77709	177	
688.31555	209	
695.80911	301	1+
697.03801	248	
701.32295	395	1+
752.83612	165	
761.83011	232	
847.02690	144	
852.34835	322	1+
858.35004	689	1+
858.68830	649	
859.04184	294	
861.35173	276	1+
948.39498	221	
983.33859	134	
1033.43616	146	
1035.41032	263	
1163.44265	165	
1165.46156	155	
END IONS

###FS:    #m/z: 509.76959 #charge   2
###MaxRes:#m/z:  0.00000 #charge-128
###MS: 878
###MSMS: 880
BEGIN IONS
TITLE=Cmpd 170, AutoMSn(509.7696), 14.9 min
RTINSECONDS=895.182
SCANS=MS: 878 MSMS: 880
PEPMASS=509.76959	10698
CHARGE=2+
331.16799	116	
335.71590	106	
341.14694	145	
364.16484	136	
369.19597	183	
375.23411	499	1+
384.21774	138	
465.76321	166	
488.32113	823	1+
533.94363	104	
557.23055	124	
616.40637	132	
713.42784	130	
757.45386	448	1+
784.46988	387	1+
944.52020	464	1+
END IONS

###FS:    #m/z: 893.37096 #charge   3
###MaxRes:#m/z:  0.00000 #charge-128
###MS: 882
###MSMS: 883
BEGIN IONS
TITLE=Cmpd 172, AutoMSn(893.3710), 15.0 min
RTINSECONDS=898.707
SCANS=MS: 882 MSMS: 883
PEPMASS=893.37096	69402
CHARGE=3+
327.12561	1289	1+
345.14056	1269	1+
427.14878	295	1+
444.18146	752	1+
458.23037	189	
462.19617	1506	1+
472.18066	695	1+
480.20741	407	1+
490.19024	2132	1+
508.20089	1255	1+
517.70561	281	1+
526.69015	172	
559.20463	734	1+
573.23437	1202	1+
573.73151	345	
577.22042	1502	1+
582.23968	832	1+
592.23882	344	
595.22688	475	1+
628.75376	261	
637.25695	430	1+
637.76070	447	
641.77043	478	1+
658.26655	213	
673.26539	190	
677.27850	223	1+
687.30561	586	1+
691.27257	417	1+
701.31715	656	1+
709.28043	413	1+
744.31230	229	
761.31563	249	
770.33253	558	1+
775.32514	228	
777.33767	187	
777.67115	262	
795.86700	259	
796.37648	189	
813.35031	232	
820.29841	277	1+
846.67854	405	1+
847.03281	258	
847.38077	221	1+
851.31235	197	
852.35855	1084	1+
852.68955	1164	1+
853.01946	959	1+
858.36106	2222	1+
858.69319	2170	1+
859.02697	1594	1+
861.34711	880	1+
869.30618	323	
907.31679	407	1+
948.37480	1742	1+
983.37052	203	
1035.41205	2695	1+
1052.37307	207	
1070.38094	180	
1146.43358	256	
1147.44529	176	
1163.45788	1243	1+
1164.46364	998	1+
1264.51608	438	1+
1282.55097	186	
1291.53590	3019	1+
1390.60327	1770	1+
1864.77956	527	1+
1978.81809	823	1+
2047.85717	444	1+
2065.86715	1576	1+
2228.92313	545	1+
END IONS

###FS:    #m/z: 670.53328 #charge   2
###MaxRes:#m/z:  0.00000 #charge-128
###MS: 882
###MSMS: 884
BEGIN IONS
TITLE=Cmpd 173, AutoMSn(670.5333), 15.0 min
RTINSECONDS=899.208
SCANS=MS: 882 MSMS: 884
PEPMASS=670.53328	10551
CHARGE=2+
327.12879	376	
345.13577	233	
361.37001	236	
363.65836	317	
427.16964	151	
431.18147	140	
443.20141	257	1+
445.16833	537	1+
458.22941	167	
462.18722	469	1+
472.17475	347	1+
474.69524	150	
490.19775	340	1+
508.20714	443	1+
509.69014	145	
517.67197	167	
526.70465	154	
527.18018	216	1+
535.70159	180	
536.18857	154	
545.16872	378	1+
556.31772	142	
563.19672	441	1+
569.73067	168	
573.24750	445	1+
577.22061	423	1+
595.21865	151	
629.23765	189	
695.82235	157	
701.31881	358	1+
752.34753	151	
752.83512	157	
861.35072	302	
907.32430	193	
948.36805	140	
1035.39320	1026	1+
1053.36223	143	
1163.44883	139	
1163.47348	470	1+
1273.52953	966	1+
1291.52302	632	1+
END IONS

###FS:    #m/z: 644.27724 #charge   3
###MaxRes:#m/z:  0.00000 #charge-128
###MS: 882
###MSMS: 885
BEGIN IONS
TITLE=Cmpd 174, AutoMSn(644.2772), 15.0 min
RTINSECONDS=899.709
SCANS=MS: 882 MSMS: 885
PEPMASS=644.27724	10120
CHARGE=3+
463.22399	158	
475.19117	132	
520.24584	232	
577.26410	211	
633.30635	106	
643.41058	2738	1+
645.28889	109	
804.39286	256	1+
END IONS

###FS:    #m/z: 893.37223 #charge   3
###MaxRes:#m/z:  0.00000 #charge-128
###MS: 886
###MSMS: 887
BEGIN IONS
TITLE=Cmpd 175, AutoMSn(893.3722), 15.0 min
RTINSECONDS=902.735
SCANS=MS: 886 MSMS: 887
PEPMASS=893.37223	78198
CHARGE=3+
327.12912	750	
345.13878	1282	1+
431.17907	204	
444.16991	1068	1+
462.19781	1455	1+
472.18060	731	1+
474.70456	290	
480.20708	402	
490.19206	2234	1+
508.20177	1477	1+
559.21659	449	1+
573.23174	1159	1+
577.22070	1132	1+
592.23776	178	
595.23621	530	1+
623.25230	243	1+
641.76906	756	
642.27022	339	1+
673.24533	307	1+
687.29382	429	1+
691.28271	445	1+
697.04012	400	
701.32414	584	1+
705.80073	188	
709.28280	272	
752.34863	251	
769.82580	176	
775.33963	338	
777.33968	184	
777.67470	294	1+
795.85325	202	
843.88782	291	1+
846.34846	488	1+
846.69144	444	1+
851.32881	328	1+
852.69670	1232	1+
853.02969	572	
858.06796	204	
858.36059	2430	1+
858.69895	2562	1+
859.02594	1715	1+
861.34965	436	1+
869.30143	188	
907.32375	273	
932.89714	205	
933.40979	222	
948.38640	1081	1+
982.38537	350	1+
1024.93641	228	
1035.41403	1932	1+
1037.40529	294	
1052.36365	412	1+
1163.47047	2578	1+
1163.47253	448	
1164.47150	1084	1+
1254.50856	433	1+
1264.52511	603	1+
1273.50805	987	1+
1282.52870	333	
1283.52878	215	
1291.53190	3522	1+
1390.60999	1457	1+
1705.69065	950	1+
1978.82180	541	1+
2065.88146	2069	1+
END IONS

###FS:    #m/z: 806.83040 #charge   2
###MaxRes:#m/z:  0.00000 #charge-128
###MS: 886
###MSMS: 888
BEGIN IONS
TITLE=Cmpd 176, AutoMSn(806.8304), 15.1 min
RTINSECONDS=903.236
SCANS=MS: 886 MSMS: 888
PEPMASS=806.83040	22260
CHARGE=2+
313.15855	141	
405.20757	417	1+
442.19946	293	
462.23161	1068	1+
514.22726	395	
514.72041	182	
517.23411	149	
530.22504	173	
540.21991	140	
549.73224	449	
558.72845	327	
559.23150	182	
593.21835	149	
614.24684	268	
614.76032	157	
625.29401	548	1+
666.76507	192	
667.26423	175	
682.31116	463	1+
718.30852	323	1+
723.79322	228	
739.33988	1186	1+
796.35170	333	1+
796.35524	2276	1+
823.68566	148	
865.36670	129	
881.36848	156	
883.38858	938	
893.34759	133	
934.35091	220	
940.41649	1561	1+
952.35651	129	
974.41483	326	1+
1002.39935	820	1+
1027.44100	463	
1028.45300	164	
1245.48430	1019	1+
END IONS

###FS:    #m/z: 1075.10565 #charge   1
###MaxRes:#m/z:  0.00000 #charge-128
###MS: 886
###MSMS: 889
BEGIN IONS
TITLE=Cmpd 177, AutoMSn(1075.1057), 15.1 min
RTINSECONDS=903.736
SCANS=MS: 886 MSMS: 889
PEPMASS=1075.10565	19685
CHARGE=1+
462.23297	138	
796.35386	235	1+
1075.09949	508	
END IONS

###FS:    #m/z: 806.83116 #charge   2
###MaxRes:#m/z:  0.00000 #charge-128
###MS: 890
###MSMS: 891
BEGIN IONS
TITLE=Cmpd 178, AutoMSn(806.8312), 15.1 min
RTINSECONDS=906.763
SCANS=MS: 890 MSMS: 891
PEPMASS=806.83116	27491
CHARGE=2+
405.20350	232	
447.14697	163	
461.70891	168	
462.22751	1100	1+
470.70997	536	
487.70895	278	
514.21834	153	
514.72138	168	
521.20398	154	
530.21735	167	
574.28163	154	
614.24354	222	
623.24773	759	
623.74294	265	
625.28720	322	
666.76686	370	
667.27249	241	
682.31429	600	1+
739.33924	1062	1+
756.30811	156	
767.28760	154	
796.35482	1712	1+
806.82369	166	
855.32135	191	
883.39244	1014	1+
940.41599	1284	1+
1027.45095	468	
1028.44689	194	
1063.38632	153	
1063.93793	148	
1098.48868	155	
END IONS

###FS:    #m/z: 1075.10336 #charge   1
###MaxRes:#m/z:  0.00000 #charge-128
###MS: 890
###MSMS: 892
BEGIN IONS
TITLE=Cmpd 179, AutoMSn(1075.1034), 15.1 min
RTINSECONDS=907.264
SCANS=MS: 890 MSMS: 892
PEPMASS=1075.10336	22516
CHARGE=1+
796.35855	120	
940.41566	112	
1075.09471	721	1+
END IONS

###FS:    #m/z: 956.07712 #charge   3
###MaxRes:#m/z:  0.00000 #charge-128
###MS: 890
###MSMS: 893
BEGIN IONS
TITLE=Cmpd 180, AutoMSn(956.0771), 15.1 min
RTINSECONDS=907.765
SCANS=MS: 890 MSMS: 893
PEPMASS=956.07712	13519
CHARGE=3+
327.13768	138	
345.14940	127	
462.19892	356	1+
472.18642	144	
490.19490	516	
497.73082	111	
508.20347	282	
559.19991	102	
595.23733	132	
720.29414	110	
729.32946	101	
908.40867	101	
918.43991	960	
950.05347	234	1+
950.75470	128	
951.17933	100	
956.06549	406	1+
956.40756	286	
956.72931	163	
1180.02404	171	
END IONS

###FS:    #m/z: 602.28317 #charge   2
###MaxRes:#m/z:  0.00000 #charge-128
###MS: 894
###MSMS: 895
BEGIN IONS
TITLE=Cmpd 181, AutoMSn(602.2832), 15.2 min
RTINSECONDS=910.79
SCANS=MS: 894 MSMS: 895
PEPMASS=602.28317	20220
CHARGE=2+
367.17251	104	
395.20406	131	
434.24565	295	1+
447.17466	162	
449.24929	126	
463.22433	108	
500.74964	193	
501.25168	183	
539.27392	107	
542.25667	109	
548.28417	284	1+
607.30134	120	
635.31863	710	
637.32374	140	
654.76429	148	
706.36038	759	1+
712.16499	104	
740.32087	115	
776.34647	101	
807.40108	583	1+
886.42612	126	
904.45598	4412	1+
984.44329	383	1+
1018.50279	1776	1+
1030.10920	108	
END IONS

###FS:    #m/z: 956.07703 #charge   3
###MaxRes:#m/z:  0.00000 #charge-128
###MS: 894
###MSMS: 896
BEGIN IONS
TITLE=Cmpd 182, AutoMSn(956.0770), 15.2 min
RTINSECONDS=911.292
SCANS=MS: 894 MSMS: 896
PEPMASS=956.07703	18535
CHARGE=3+
345.13871	264	
445.18190	117	
490.19243	348	1+
577.22679	263	
709.27137	136	
728.83077	120	
852.30223	125	
942.42485	107	
951.09700	118	
956.08505	454	1+
956.38844	165	
956.73149	326	
1079.95935	130	
1180.00090	109	
END IONS

###FS:    #m/z: 829.08607 #charge   2
###MaxRes:#m/z:  0.00000 #charge-128
###MS: 894
###MSMS: 897
BEGIN IONS
TITLE=Cmpd 183, AutoMSn(829.0861), 15.2 min
RTINSECONDS=911.792
SCANS=MS: 894 MSMS: 897
PEPMASS=829.08607	11928
CHARGE=2+
365.14312	155	
424.18001	104	
452.18161	284	1+
539.24505	337	
548.19296	103	
558.94947	113	
566.21302	139	
626.29678	159	
635.24433	253	1+
644.23812	147	
653.24786	292	
666.24438	117	
669.92431	141	
722.28150	106	
725.78707	118	
770.31179	117	
795.33245	116	
823.33593	124	
824.59188	197	
828.56018	103	
850.84966	337	
851.35971	130	
886.33426	121	
894.86916	159	
903.35599	138	
922.88128	382	
923.37118	275	
END IONS

###FS:    #m/z: 602.80501 #charge   2
###MaxRes:#m/z:  0.00000 #charge-128
###MS: 898
###MSMS: 899
BEGIN IONS
TITLE=Cmpd 184, AutoMSn(602.8050), 15.2 min
RTINSECONDS=914.822
SCANS=MS: 898 MSMS: 899
PEPMASS=602.80501	23230
CHARGE=2+
395.19388	180	
434.23472	123	
452.73056	1308	1+
493.22771	116	
500.74868	171	
560.25320	154	
607.28359	139	
635.31866	569	
637.31292	111	
683.26668	115	
706.35315	610	1+
758.36428	133	
762.31276	101	
807.40112	609	1+
817.42331	175	
904.45421	2610	1+
905.45008	670	1+
916.20983	257	
1018.50218	1409	1+
1030.10432	104	
END IONS

###FS:    #m/z: 828.83641 #charge   3
###MaxRes:#m/z:  0.00000 #charge-128
###MS: 898
###MSMS: 900
BEGIN IONS
TITLE=Cmpd 185, AutoMSn(828.8364), 15.3 min
RTINSECONDS=915.323
SCANS=MS: 898 MSMS: 900
PEPMASS=828.83641	20460
CHARGE=3+
365.14309	176	
452.19157	146	
539.26255	320	1+
548.20929	132	
635.24025	106	
653.76699	103	
686.26722	103	
716.77547	114	
740.28804	121	
770.37886	124	
798.28822	100	
822.83875	194	
914.37049	215	
924.35644	189	
1004.89808	118	
1048.44481	121	
1162.45378	136	
1219.46689	128	
1844.77538	633	1+
END IONS

###FS:    #m/z: 1104.78006 #charge   1
###MaxRes:#m/z:  0.00000 #charge-128
###MS: 898
###MSMS: 901
BEGIN IONS
TITLE=Cmpd 186, AutoMSn(1104.7801), 15.3 min
RTINSECONDS=915.824
SCANS=MS: 898 MSMS: 901
PEPMASS=1104.78006	11957
CHARGE=1+
1104.81402	182	
END IONS

###FS:    #m/z: 631.80499 #charge   2
###MaxRes:#m/z:  0.00000 #charge-128
###MS: 902
###MSMS: 903
BEGIN IONS
TITLE=Cmpd 187, AutoMSn(631.8050), 15.3 min
RTINSECONDS=918.855
SCANS=MS: 902 MSMS: 903
PEPMASS=631.80499	16630
CHARGE=2+
377.11330	120	
403.20212	231	
410.66374	131	
417.92977	110	
443.25120	204	
479.49262	153	
490.24105	485	
531.75605	148	
532.25445	176	
537.14508	120	
577.26693	500	1+
593.27150	136	
624.82313	114	
629.31065	141	
634.29113	1790	1+
642.32281	104	
661.46302	108	
751.27162	155	
763.32378	424	1+
772.52897	156	
774.44347	227	
802.36603	106	
820.35480	2463	1+
931.38743	172	
949.40314	1002	1+
1039.51606	554	1+
1062.47673	393	
1063.50362	103	
END IONS

###FS:    #m/z: 476.23881 #charge   2
###MaxRes:#m/z:  0.00000 #charge-128
###MS: 902
###MSMS: 904
BEGIN IONS
TITLE=Cmpd 188, AutoMSn(476.2388), 15.3 min
RTINSECONDS=919.356
SCANS=MS: 902 MSMS: 904
PEPMASS=476.23881	12379
CHARGE=2+
331.19228	117	
372.18132	113	
390.20864	102	
433.21178	487	
500.25239	115	
563.29616	116	
580.28919	250	
637.31301	343	1+
661.35222	298	1+
694.32967	343	
751.34854	3063	1+
774.42926	143	
END IONS

###FS:    #m/z: 829.08717 #charge   3
###MaxRes:#m/z:  0.00000 #charge-128
###MS: 902
###MSMS: 905
BEGIN IONS
TITLE=Cmpd 189, AutoMSn(829.0872), 15.3 min
RTINSECONDS=919.857
SCANS=MS: 902 MSMS: 905
PEPMASS=829.08717	12736
CHARGE=3+
365.14088	131	
566.22523	145	
653.24133	132	
711.28529	109	
740.27547	150	
824.81308	121	
914.39342	157	
922.89044	232	
END IONS

###FS:    #m/z: 631.80375 #charge   2
###MaxRes:#m/z:  0.00000 #charge-128
###MS: 906
###MSMS: 907
BEGIN IONS
TITLE=Cmpd 190, AutoMSn(631.8037), 15.4 min
RTINSECONDS=922.877
SCANS=MS: 906 MSMS: 907
PEPMASS=631.80375	20548
CHARGE=2+
331.18777	158	
359.10108	155	
377.10596	119	
387.18132	136	
396.65134	136	
403.20177	341	
410.67642	189	
427.66049	131	
437.17728	137	
443.24943	386	1+
459.28622	276	
490.23516	438	
500.28642	130	
520.28497	408	
522.73166	149	
531.74113	326	
532.25560	295	1+
559.21920	295	1+
574.31650	136	
577.27549	709	1+
588.25549	128	
597.28361	152	
632.31363	181	
634.29157	1934	1+
638.72609	129	
661.35009	506	1+
763.32900	674	1+
772.52792	284	
774.43877	400	1+
820.35638	2956	1+
922.45182	138	
932.38517	190	
949.39405	1730	1+
1062.48138	302	
1063.48602	189	
END IONS

###FS:    #m/z: 556.25535 #charge   2
###MaxRes:#m/z:  0.00000 #charge-128
###MS: 906
###MSMS: 908
BEGIN IONS
TITLE=Cmpd 191, AutoMSn(556.2554), 15.4 min
RTINSECONDS=923.378
SCANS=MS: 906 MSMS: 908
PEPMASS=556.25535	14368
CHARGE=2+
318.11888	152	
335.15323	221	
395.78480	153	
424.18945	115	
430.20137	249	1+
464.19773	214	
491.23014	155	
494.19745	125	
510.73513	119	
517.24024	146	
527.73882	101	
537.72991	104	
548.23030	113	
554.29266	105	
559.29129	135	
565.23991	234	
617.32209	158	
622.26872	651	1+
630.29568	104	
675.30822	102	
693.30493	572	1+
745.40770	101	
750.31944	2065	1+
819.36498	149	
838.89589	118	
861.40062	501	1+
904.41423	221	1+
908.44245	154	
916.38652	646	1+
918.41996	189	
990.43973	893	1+
END IONS

###FS:    #m/z: 508.95354 #charge   3
###MaxRes:#m/z:  0.00000 #charge-128
###MS: 906
###MSMS: 909
BEGIN IONS
TITLE=Cmpd 192, AutoMSn(508.9535), 15.4 min
RTINSECONDS=923.879
SCANS=MS: 906 MSMS: 909
PEPMASS=508.95354	6972
CHARGE=3+
319.14760	116	
362.18395	108	
375.23298	123	
393.25341	153	
401.24237	305	
417.23735	109	
422.23631	111	
468.23795	110	
472.26821	267	1+
478.75874	123	
488.30343	143	
508.27742	229	1+
508.94497	201	
509.76502	201	
527.31604	110	
527.76309	120	
559.29224	128	
579.27938	134	
626.37641	226	
638.34814	109	
656.36226	154	
690.41730	213	
706.37977	185	
717.32707	111	
719.34897	121	
722.33843	115	
757.44743	242	1+
758.42405	951	1+
806.35899	303	
1019.51311	500	1+
END IONS

###FS:    #m/z: 556.25608 #charge   2
###MaxRes:#m/z:  0.00000 #charge-128
###MS: 910
###MSMS: 911
BEGIN IONS
TITLE=Cmpd 193, AutoMSn(556.2561), 15.4 min
RTINSECONDS=926.903
SCANS=MS: 910 MSMS: 911
PEPMASS=556.25608	17677
CHARGE=2+
316.16945	117	
335.14905	158	
373.18738	136	
431.70940	128	
447.20275	105	
464.21154	188	
475.73746	104	
487.26626	143	
533.95327	173	
552.27789	103	
559.58496	113	
560.23389	104	
565.24970	123	
622.26633	764	1+
659.32006	117	
693.29571	250	
750.31830	2299	1+
762.32339	115	
804.35058	158	
861.38489	839	1+
889.38202	213	
908.44007	190	
916.38988	626	1+
990.45230	556	1+
END IONS

###FS:    #m/z: 517.26268 #charge   2
###MaxRes:#m/z:  0.00000 #charge-128
###MS: 910
###MSMS: 912
BEGIN IONS
TITLE=Cmpd 194, AutoMSn(517.2627), 15.5 min
RTINSECONDS=927.404
SCANS=MS: 910 MSMS: 912
PEPMASS=517.26268	14334
CHARGE=2+
328.22092	243	1+
391.19250	244	
401.18697	118	
457.26642	135	
495.25228	111	
520.24340	121	
577.26012	2917	1+
590.33585	102	
688.28612	414	1+
697.04140	140	
706.30116	2996	1+
801.34471	219	1+
817.38622	173	
819.38446	4301	1+
828.90553	337	
830.13794	215	
END IONS

###FS:    #m/z: 523.28480 #charge   2
###MaxRes:#m/z:  0.00000 #charge-128
###MS: 910
###MSMS: 913
BEGIN IONS
TITLE=Cmpd 195, AutoMSn(523.2848), 15.5 min
RTINSECONDS=927.905
SCANS=MS: 910 MSMS: 913
PEPMASS=523.28480	11521
CHARGE=2+
357.17461	137	
359.17397	113	
370.20425	656	1+
376.19221	1098	1+
379.20549	182	
383.22487	115	
405.21403	132	
433.21184	102	
454.22825	115	
472.24812	256	1+
482.62418	141	
488.31170	200	
489.27418	2120	1+
519.21726	112	
528.24991	100	
572.31755	105	
588.29142	147	
590.17886	102	
590.32608	4584	1+
643.34185	419	1+
645.35084	149	
661.36125	3960	1+
672.34723	110	
679.96617	393	
708.30461	135	
740.39534	105	
740.40553	1316	1+
751.33723	102	
756.39565	314	1+
758.41704	11683	1+
768.57542	125	
821.38279	105	
827.44173	2370	1+
843.43270	420	1+
845.44879	3641	1+
914.47150	124	
930.46227	284	1+
932.48152	1693	1+
942.46092	262	1+
942.62501	343	
END IONS

###FS:    #m/z: 523.28682 #charge   2
###MaxRes:#m/z:  0.00000 #charge-128
###MS: 914
###MSMS: 915
BEGIN IONS
TITLE=Cmpd 196, AutoMSn(523.2868), 15.5 min
RTINSECONDS=930.941
SCANS=MS: 914 MSMS: 915
PEPMASS=523.28682	72305
CHARGE=2+
322.18076	162	
339.16580	172	
357.19381	162	
359.16785	489	
376.19263	1783	1+
383.22787	250	
385.19548	292	
413.20553	171	
489.27834	2805	1+
572.30579	547	1+
588.31340	227	
590.32438	10031	1+
643.34865	691	1+
661.36240	9253	1+
669.92942	1002	
671.36258	206	
679.96485	316	
697.04240	200	
738.39079	609	1+
740.40352	3542	1+
756.40288	1393	1+
758.41755	24452	1+
809.42332	809	1+
821.39156	170	
827.44339	4650	1+
843.43874	162	
845.45057	9463	1+
914.46419	469	1+
930.44639	204	
932.48430	4081	1+
942.62020	646	
END IONS

###FS:    #m/z: 517.26274 #charge   2
###MaxRes:#m/z:  0.00000 #charge-128
###MS: 914
###MSMS: 916
BEGIN IONS
TITLE=Cmpd 197, AutoMSn(517.2627), 15.5 min
RTINSECONDS=931.442
SCANS=MS: 914 MSMS: 916
PEPMASS=517.26274	32169
CHARGE=2+
356.15896	137	
359.68299	113	
378.71150	358	1+
391.19524	444	
406.66603	133	
410.18644	163	
457.23869	125	
475.49943	108	
501.20739	108	
508.24580	123	
515.77000	127	
517.26972	282	1+
520.24623	259	
554.75111	106	
577.25852	5145	1+
590.32219	181	
688.28751	718	1+
697.04814	156	
704.27621	148	
706.29893	6153	1+
756.37093	130	
758.40810	199	
784.36034	155	
801.38053	253	1+
817.36849	131	
819.38320	7969	1+
829.13519	394	1+
829.34364	104	
831.05327	124	
939.35263	118	
END IONS

###FS:    #m/z: 540.59446 #charge   3
###MaxRes:#m/z:  0.00000 #charge-128
###MS: 914
###MSMS: 917
BEGIN IONS
TITLE=Cmpd 198, AutoMSn(540.5945), 15.5 min
RTINSECONDS=931.943
SCANS=MS: 914 MSMS: 917
PEPMASS=540.59446	15868
CHARGE=3+
392.23647	306	
401.70161	190	
420.24938	408	1+
423.22177	175	
442.72609	210	
463.20555	210	
479.17434	179	
505.25401	202	
508.27129	229	
513.73054	167	
527.26312	161	
533.32020	624	1+
534.58856	522	1+
534.91775	317	
535.26043	567	1+
537.28561	390	1+
539.25937	589	1+
539.76605	203	
539.93194	315	
540.59452	6120	1+
540.92819	3849	1+
541.26717	2409	1+
542.78075	302	
544.23520	420	
544.72390	630	
565.29202	219	
577.26377	170	
600.75821	262	
606.23344	329	1+
642.77556	166	
646.40838	547	1+
650.29023	348	1+
677.80261	184	
678.30654	410	1+
737.85784	167	
745.30723	229	1+
756.40111	465	1+
758.40297	364	
758.41839	417	1+
766.25748	198	
798.40412	303	1+
802.40212	190	
837.28933	543	1+
863.37900	299	1+
866.46397	367	1+
889.42132	321	1+
946.37387	1214	1+
974.35418	2126	1+
END IONS

###FS:    #m/z: 523.28719 #charge   2
###MaxRes:#m/z:  0.00000 #charge-128
###MS: 918
###MSMS: 919
BEGIN IONS
TITLE=Cmpd 199, AutoMSn(523.2872), 15.6 min
RTINSECONDS=934.984
SCANS=MS: 918 MSMS: 919
PEPMASS=523.28719	168197
CHARGE=2+
339.16870	460	
357.18059	642	
359.16906	747	
369.69289	347	
376.19322	2480	1+
452.25095	407	
457.73898	353	
487.25138	363	
489.27874	6594	1+
546.29283	385	
572.31366	470	
588.30428	385	
590.32422	18871	1+
643.34910	1422	1+
661.36068	15169	1+
669.94452	1021	1+
671.34451	554	
740.40373	6644	1+
756.39751	533	
756.40941	1553	1+
758.41689	51756	1+
768.58485	379	
809.41871	1613	1+
827.42933	361	
827.43832	10324	1+
845.44727	19396	1+
914.45298	523	
930.46209	429	
932.47706	7882	1+
941.76146	1107	1+
942.47195	366	
944.89301	365	
END IONS

###FS:    #m/z: 517.26292 #charge   2
###MaxRes:#m/z:  0.00000 #charge-128
###MS: 918
###MSMS: 920
BEGIN IONS
TITLE=Cmpd 200, AutoMSn(517.2629), 15.6 min
RTINSECONDS=935.485
SCANS=MS: 918 MSMS: 920
PEPMASS=517.26292	41571
CHARGE=2+
328.21885	143	
370.70141	116	
379.72225	167	
391.18826	532	1+
401.24611	120	
458.21744	123	
484.20612	121	
487.25695	152	
489.28841	117	
516.26664	132	
520.23644	387	1+
559.24140	355	1+
577.25949	5779	1+
590.32768	134	
602.23439	116	
661.36182	289	
688.28954	669	1+
697.05034	281	
704.27495	139	
706.30332	6831	1+
713.33282	120	
756.39238	358	
758.41183	279	
783.36348	153	
801.36576	249	1+
817.39542	289	1+
819.38349	8818	1+
828.90750	332	
829.13828	638	1+
829.71609	200	
932.46366	209	
END IONS

###FS:    #m/z: 562.76441 #charge   2
###MaxRes:#m/z:  0.00000 #charge-128
###MS: 918
###MSMS: 921
BEGIN IONS
TITLE=Cmpd 201, AutoMSn(562.7644), 15.6 min
RTINSECONDS=935.986
SCANS=MS: 918 MSMS: 921
PEPMASS=562.76441	27086
CHARGE=2+
343.14087	310	
364.16700	134	
369.14165	187	
370.21281	270	
371.13979	599	1+
388.17274	337	1+
392.19848	199	
409.21633	553	1+
428.21601	173	
437.19582	172	
468.21715	129	
472.22693	172	
485.20017	489	
486.16434	1100	1+
498.72365	194	
506.12079	150	
515.20665	256	1+
523.25920	2316	1+
535.23878	205	
561.33080	268	
562.77058	143	
572.32973	129	
574.29131	254	
584.31022	211	
585.22585	171	
591.31233	159	
622.33170	2101	1+
632.34493	218	
737.35679	5372	1+
747.38828	540	1+
758.42893	142	
836.41797	3306	1+
846.35733	347	1+
847.18275	205	
926.39973	190	
996.44241	516	
1106.50779	5890	1+
END IONS

###FS:    #m/z: 562.76421 #charge   2
###MaxRes:#m/z:  0.00000 #charge-128
###MS: 922
###MSMS: 923
BEGIN IONS
TITLE=Cmpd 202, AutoMSn(562.7642), 15.7 min
RTINSECONDS=939.014
SCANS=MS: 922 MSMS: 923
PEPMASS=562.76421	35482
CHARGE=2+
343.14631	304	
353.19052	190	
371.14040	348	
387.22172	168	
395.78474	316	
409.21597	612	
426.69648	157	
428.19283	291	
440.15684	185	
448.22871	442	1+
468.22328	270	1+
472.21891	415	
485.21032	307	
486.16515	1099	1+
490.26067	224	
523.26167	2570	1+
528.26666	156	
534.22992	262	
545.23841	183	
556.29001	321	1+
561.28783	201	
562.76235	149	
584.25992	348	1+
591.28454	161	
605.30544	290	1+
622.32992	2730	1+
632.33360	416	1+
661.34802	215	
673.35348	173	
720.33330	353	1+
737.35574	4876	1+
819.40199	235	
836.42284	3426	1+
845.98152	256	
846.42817	199	
855.37805	162	
926.41107	169	
996.43978	612	1+
1106.50148	6484	1+
END IONS

###FS:    #m/z: 540.59393 #charge   3
###MaxRes:#m/z:  0.00000 #charge-128
###MS: 922
###MSMS: 924
BEGIN IONS
TITLE=Cmpd 203, AutoMSn(540.5939), 15.7 min
RTINSECONDS=939.515
SCANS=MS: 922 MSMS: 924
PEPMASS=540.59393	19301
CHARGE=3+
395.69932	159	
399.21826	262	
420.24015	340	
430.20294	259	1+
433.72393	220	
439.22755	294	
442.73822	437	
489.26761	324	1+
520.23940	365	1+
523.25651	238	1+
526.25890	267	1+
529.29738	204	
529.80018	173	
530.23978	179	
533.32544	704	1+
534.59015	255	1+
534.92272	297	
536.27827	382	1+
539.27487	607	1+
539.91645	253	
540.59363	2895	1+
540.92898	2721	1+
541.26376	2123	1+
542.79656	408	
565.27866	174	
577.25297	167	
590.31817	193	
600.77605	163	
627.33789	266	1+
633.80886	339	
642.29493	247	
646.40544	668	1+
661.34880	557	1+
691.33861	164	
706.29871	246	
728.31252	350	1+
756.39908	435	1+
758.41093	1137	1+
766.26351	311	
767.45112	583	
774.43263	187	
782.45241	488	1+
797.43279	184	
819.39734	198	
837.29066	434	1+
845.42884	364	1+
925.43254	314	1+
946.36559	790	1+
970.54498	257	1+
974.36286	981	1+
1014.54037	539	1+
1070.54230	475	1+
1087.47305	1094	1+
END IONS

###FS:    #m/z: 652.81874 #charge   2
###MaxRes:#m/z:  0.00000 #charge-128
###MS: 922
###MSMS: 925
BEGIN IONS
TITLE=Cmpd 204, AutoMSn(652.8187), 15.7 min
RTINSECONDS=940.015
SCANS=MS: 922 MSMS: 925
PEPMASS=652.81874	13699
CHARGE=2+
326.20481	124	
356.15341	119	
370.13940	153	
384.20941	105	
417.70248	134	
434.22079	112	
464.24877	313	
488.24372	131	
490.25651	105	
513.78405	184	
523.76486	128	
532.77302	129	
533.27481	287	
535.24840	136	
544.31125	347	1+
570.79253	111	
591.78280	154	
600.31255	468	1+
615.34133	178	
638.28478	107	
716.39451	183	
796.42070	473	1+
813.44703	3969	1+
823.06246	284	
909.45630	267	1+
910.45328	238	1+
912.46189	127	
927.48691	605	1+
END IONS

###FS:    #m/z: 562.76333 #charge   2
###MaxRes:#m/z:  0.00000 #charge-128
###MS: 926
###MSMS: 927
BEGIN IONS
TITLE=Cmpd 205, AutoMSn(562.7633), 15.7 min
RTINSECONDS=943.034
SCANS=MS: 926 MSMS: 927
PEPMASS=562.76333	31985
CHARGE=2+
326.11664	143	
370.16621	176	
371.13762	512	1+
375.14016	123	
376.60222	273	
401.07260	128	
409.21557	327	
416.20616	149	
418.72637	124	
440.16786	275	1+
468.23469	121	
485.22751	343	
486.17267	847	1+
489.20648	206	
490.26472	150	
493.22175	149	
502.19803	170	
506.11912	133	
523.26212	2115	1+
532.73707	134	
533.24074	242	1+
558.35411	122	
560.28850	138	
574.29018	173	
584.29819	302	1+
587.22980	135	
591.30494	506	1+
619.24473	123	
622.33016	2027	1+
631.25733	126	
632.32828	120	
698.26270	266	1+
720.33186	402	1+
737.35571	4693	1+
747.38256	799	1+
751.33465	182	
836.42275	2622	1+
854.38951	340	1+
925.43309	304	1+
926.41613	121	
996.45536	334	1+
1106.51027	4327	1+
END IONS

###FS:    #m/z: 652.82146 #charge   2
###MaxRes:#m/z:  0.00000 #charge-128
###MS: 926
###MSMS: 928
BEGIN IONS
TITLE=Cmpd 206, AutoMSn(652.8215), 15.7 min
RTINSECONDS=943.534
SCANS=MS: 926 MSMS: 928
PEPMASS=652.82146	15841
CHARGE=2+
326.20294	103	
370.14089	275	
387.15480	170	
455.73791	233	
457.26388	134	
462.28640	116	
464.25988	161	
497.76016	107	
532.77135	316	
544.32140	197	
569.79845	386	
570.28402	298	1+
576.31472	114	
600.30609	220	
600.79274	106	
615.35315	312	
639.33358	126	
685.35223	112	
698.38425	106	
716.39226	486	1+
724.37785	114	
795.41360	100	
796.41421	763	1+
811.42409	145	
813.44941	3297	1+
910.45668	499	1+
927.48512	785	1+
937.63771	280	
END IONS

###FS:    #m/z: 773.65653 #charge   3
###MaxRes:#m/z:  0.00000 #charge-128
###MS: 926
###MSMS: 929
BEGIN IONS
TITLE=Cmpd 207, AutoMSn(773.6565), 15.7 min
RTINSECONDS=944.035
SCANS=MS: 926 MSMS: 929
PEPMASS=773.65653	9519
CHARGE=3+
389.14609	204	
477.18383	108	
488.24011	124	
569.12465	111	
589.27550	112	
596.18817	105	
648.27605	173	
707.27553	105	
707.63209	145	
763.30414	493	1+
774.34897	140	
834.32361	221	1+
921.35992	228	
979.88839	116	
1060.41246	118	
1060.93110	100	
1072.30441	116	
END IONS

###FS:    #m/z: 773.65541 #charge   3
###MaxRes:#m/z:  0.00000 #charge-128
###MS: 930
###MSMS: 931
BEGIN IONS
TITLE=Cmpd 208, AutoMSn(773.6554), 15.8 min
RTINSECONDS=947.054
SCANS=MS: 930 MSMS: 931
PEPMASS=773.65541	10469
CHARGE=3+
361.15687	109	
389.16557	117	
476.18025	118	
488.24312	153	
525.72185	101	
562.27681	107	
589.24998	130	
648.27918	190	
763.28804	157	
773.64919	102	
774.32108	212	
921.36552	246	
1059.92473	201	
END IONS

###FS:    #m/z: 652.81888 #charge   2
###MaxRes:#m/z:  0.00000 #charge-128
###MS: 930
###MSMS: 932
BEGIN IONS
TITLE=Cmpd 209, AutoMSn(652.8189), 15.8 min
RTINSECONDS=947.554
SCANS=MS: 930 MSMS: 932
PEPMASS=652.81888	12523
CHARGE=2+
339.14436	100	
407.22614	612	1+
425.70439	144	
447.24607	127	
455.72394	118	
457.29437	123	
464.23733	270	
532.76596	112	
544.28179	122	
554.27070	140	
569.80399	227	1+
600.80359	188	
615.34766	168	
655.28839	159	
716.38220	213	
796.42177	251	
813.44389	1468	1+
910.43974	182	
927.49395	540	1+
END IONS

###FS:    #m/z: 627.80902 #charge   2
###MaxRes:#m/z:  0.00000 #charge-128
###MS: 930
###MSMS: 933
BEGIN IONS
TITLE=Cmpd 210, AutoMSn(627.8090), 15.8 min
RTINSECONDS=948.056
SCANS=MS: 930 MSMS: 933
PEPMASS=627.80902	7371
CHARGE=2+
453.21062	118	
463.22566	412	
511.22607	129	
558.25195	108	
562.29380	738	
587.23188	114	
661.36085	755	1+
732.39813	339	1+
819.41499	406	1+
963.48861	178	
1050.52337	106	
END IONS

###FS:    #m/z: 553.28361 #charge   3
###MaxRes:#m/z:  0.00000 #charge-128
###MS: 934
###MSMS: 935
BEGIN IONS
TITLE=Cmpd 211, AutoMSn(553.2836), 15.9 min
RTINSECONDS=951.086
SCANS=MS: 934 MSMS: 935
PEPMASS=553.28361	11134
CHARGE=3+
313.11303	179	
319.00916	165	
334.21609	286	
369.16806	237	1+
386.21246	1057	
398.19019	165	
403.19124	260	
413.24503	173	
423.22723	212	
426.19572	328	
481.27832	312	
482.22567	205	
497.23217	262	1+
509.22674	400	1+
514.27199	641	
521.79509	188	
527.23686	835	1+
542.79358	172	
545.26061	203	
552.30655	895	1+
556.75820	186	
571.31724	1660	1+
602.27217	213	
672.36002	943	1+
674.30258	2193	1+
695.41780	378	
758.41229	1270	1+
765.44664	245	1+
766.45083	881	1+
805.35515	565	1+
835.47689	437	1+
835.47789	220	
845.45228	433	
853.48593	390	
853.48678	527	1+
863.21594	213	
863.33433	178	
892.36395	502	1+
932.47571	284	
963.42137	202	
966.49292	288	1+
984.51538	419	1+
1065.56186	570	1+
1443.69213	732	1+
END IONS

###FS:    #m/z: 487.28166 #charge   2
###MaxRes:#m/z:  0.00000 #charge-128
###MS: 934
###MSMS: 936
BEGIN IONS
TITLE=Cmpd 212, AutoMSn(487.2817), 15.9 min
RTINSECONDS=951.587
SCANS=MS: 934 MSMS: 936
PEPMASS=487.28166	8330
CHARGE=2+
388.22498	117	
503.25345	284	
656.34075	101	
731.31799	342	1+
762.34794	130	
END IONS

###FS:    #m/z: 356.22964 #charge   2
###MaxRes:#m/z:  0.00000 #charge-128
###MS: 934
###MSMS: 937
BEGIN IONS
TITLE=Cmpd 213, AutoMSn(356.2296), 15.9 min
RTINSECONDS=952.088
SCANS=MS: 934 MSMS: 937
PEPMASS=356.22964	7289
CHARGE=2+
401.29125	104	
END IONS

###FS:    #m/z: 690.80402 #charge   2
###MaxRes:#m/z:  0.00000 #charge-128
###MS: 938
###MSMS: 939
BEGIN IONS
TITLE=Cmpd 214, AutoMSn(690.8040), 15.9 min
RTINSECONDS=955.119
SCANS=MS: 938 MSMS: 939
PEPMASS=690.80402	16743
CHARGE=2+
308.18552	194	
361.15630	421	1+
389.14595	219	
458.17283	211	
472.17673	130	
476.18176	207	
532.73007	204	
543.25070	166	
561.26522	150	
571.25497	117	
589.27345	248	
592.32496	112	
637.26405	224	1+
640.77105	115	
649.26309	148	
681.29893	409	1+
687.34605	476	1+
690.80334	219	
691.29673	185	
724.31202	655	1+
724.64464	318	
724.99211	151	
745.34257	112	
745.83644	162	
762.02677	168	
762.33143	253	
773.33914	457	1+
773.86058	133	
800.34450	289	1+
800.67681	289	
801.01635	113	
853.68861	1308	1+
854.03362	1351	1+
854.36722	849	1+
973.40394	148	
1088.50952	1445	1+
END IONS

###FS:    #m/z: 365.23485 #charge   2
###MaxRes:#m/z:  0.00000 #charge-128
###MS: 938
###MSMS: 941
BEGIN IONS
TITLE=Cmpd 216, AutoMSn(365.2348), 15.9 min
RTINSECONDS=956.12
SCANS=MS: 938 MSMS: 941
PEPMASS=365.23485	12962
CHARGE=2+
366.24947	270	
384.25204	409	1+
399.27816	125	
401.28698	3791	1+
408.01161	400	
424.25255	223	
466.29875	129	
500.35428	3098	1+
510.33275	119	
557.37451	324	1+
583.39752	123	
601.40238	826	1+
END IONS

###FS:    #m/z: 690.55312 #charge   3
###MaxRes:#m/z:  0.00000 #charge-128
###MS: 942
###MSMS: 943
BEGIN IONS
TITLE=Cmpd 217, AutoMSn(690.5531), 16.0 min
RTINSECONDS=959.139
SCANS=MS: 942 MSMS: 943
PEPMASS=690.55312	46370
CHARGE=3+
308.17660	273	
361.15390	562	1+
375.14305	203	
389.15444	585	
426.19620	186	
476.17614	670	1+
536.24940	288	
539.53199	134	
544.75916	2170	1+
561.27080	318	
571.25591	326	1+
574.28680	139	
589.27380	452	1+
592.27455	315	1+
602.27932	221	
615.34212	138	
625.26046	158	
636.28574	361	1+
636.76947	514	1+
640.76809	576	
641.26805	226	
649.60542	174	
666.04307	134	
686.29809	648	1+
686.61859	198	
688.59214	239	1+
690.81221	448	
691.31995	548	1+
691.95528	410	1+
724.31189	1492	1+
724.65320	1955	1+
724.97670	1120	1+
752.30708	210	
762.01030	517	1+
800.36724	438	1+
800.67639	517	1+
801.00962	360	
810.32364	143	
824.37345	184	
824.88426	147	
847.70202	354	1+
848.03563	184	
853.69493	3204	1+
854.02554	2688	1+
854.36180	2863	1+
904.38354	229	
1085.95600	136	
1089.50867	2011	1+
1280.03177	953	1+
1361.60544	1157	1+
1377.77912	460	1+
1380.09873	705	1+
1546.66838	1032	1+
END IONS

###FS:    #m/z: 552.84315 #charge   1
###MaxRes:#m/z:  0.00000 #charge-128
###MS: 942
###MSMS: 944
BEGIN IONS
TITLE=Cmpd 218, AutoMSn(552.8431), 16.0 min
RTINSECONDS=959.64
SCANS=MS: 942 MSMS: 944
PEPMASS=552.84315	17677
CHARGE=1+
308.17711	180	
334.21709	216	
337.65220	257	
348.20928	136	
361.14876	457	
364.18085	183	
386.21321	755	1+
389.14829	431	
398.21819	329	1+
414.21730	350	
426.20380	157	
427.23470	310	1+
434.73132	150	
455.73194	164	
458.17668	271	1+
476.18164	499	
481.21101	242	1+
490.21272	389	1+
499.29143	150	
507.69412	142	
514.27746	525	1+
520.79338	145	
524.77325	140	
527.24806	344	1+
529.24574	159	
533.75722	157	
533.93088	280	1+
535.24763	153	
536.22953	839	1+
539.24830	148	
544.22211	315	
550.28323	159	
551.28957	204	
551.80076	424	
552.93057	138	
END IONS

###FS:    #m/z: 690.80500 #charge   2
###MaxRes:#m/z:  0.00000 #charge-128
###MS: 946
###MSMS: 947
BEGIN IONS
TITLE=Cmpd 220, AutoMSn(690.8050), 16.1 min
RTINSECONDS=963.171
SCANS=MS: 946 MSMS: 947
PEPMASS=690.80500	40708
CHARGE=2+
361.15615	297	
375.13317	148	
389.15054	472	
476.17952	510	1+
506.22021	142	
561.26592	197	
570.32767	137	
571.25837	150	
589.27423	228	
592.30109	158	
615.34061	430	1+
636.76938	521	1+
638.29511	198	
640.78220	286	
641.25646	415	1+
649.28165	283	
665.53097	200	
686.32449	480	1+
687.02838	170	
688.33525	187	
689.33304	728	1+
690.55264	269	
691.03487	201	
694.36328	231	1+
697.05705	250	
724.31488	1325	1+
724.65018	863	1+
724.98792	536	
762.01189	467	
762.33383	514	1+
762.68298	179	
773.85841	190	
800.35600	422	1+
800.68545	260	
801.02359	301	
824.37218	408	1+
853.69198	3190	1+
854.02832	2349	1+
854.35927	2059	1+
904.36810	143	
904.89824	279	1+
1088.51415	3037	1+
1280.04306	779	1+
1361.59708	1047	1+
1380.65892	1049	1+
END IONS

###FS:    #m/z: 570.32620 #charge   1
###MaxRes:#m/z:  0.00000 #charge-128
###MS: 946
###MSMS: 948
BEGIN IONS
TITLE=Cmpd 221, AutoMSn(570.3262), 16.1 min
RTINSECONDS=963.672
SCANS=MS: 946 MSMS: 948
PEPMASS=570.32620	24834
CHARGE=1+
311.13934	108	
331.19801	123	
423.25470	235	
435.22133	107	
464.74906	101	
511.24168	121	
558.30172	130	
570.31755	286	1+
END IONS

###FS:    #m/z: 465.77268 #charge   2
###MaxRes:#m/z:  0.00000 #charge-128
###MS: 946
###MSMS: 949
BEGIN IONS
TITLE=Cmpd 222, AutoMSn(465.7727), 16.1 min
RTINSECONDS=964.173
SCANS=MS: 946 MSMS: 949
PEPMASS=465.77268	20287
CHARGE=2+
327.20766	119	
330.17129	189	
342.17788	123	
347.19709	284	
367.18127	142	
369.19411	432	1+
383.18861	229	1+
387.21169	264	1+
394.19327	146	
397.20793	133	
404.22322	1235	1+
412.18041	175	
414.22785	212	
420.22829	119	
427.24423	105	
429.20917	151	
441.25003	104	
443.26356	178	
465.24462	222	1+
482.27423	143	
484.29999	169	
499.30459	156	
505.23907	104	
517.30694	1136	1+
523.23903	109	
527.29133	259	1+
541.28427	121	
614.32232	299	
629.32963	109	
631.35171	1379	1+
639.74756	152	
642.30300	124	
713.39217	183	
730.42173	990	1+
END IONS

###FS:    #m/z: 542.90503 #charge   3
###MaxRes:#m/z:  0.00000 #charge-128
###MS: 950
###MSMS: 951
BEGIN IONS
TITLE=Cmpd 223, AutoMSn(542.9050), 16.1 min
RTINSECONDS=967.212
SCANS=MS: 950 MSMS: 951
PEPMASS=542.90503	53278
CHARGE=3+
331.19068	436	
333.11977	361	
335.13340	1591	1+
347.19704	1228	
347.53001	722	
369.19985	3402	1+
400.18371	525	
401.46585	359	
419.23057	541	1+
431.17373	547	1+
448.21942	400	
468.26978	812	
500.21309	369	
504.89103	410	
505.21995	659	1+
505.55927	353	
508.22347	372	
515.99597	912	
516.24646	1396	
516.49945	371	
520.29022	905	
520.79487	504	
525.28561	3859	1+
531.21949	790	1+
531.55216	613	
531.89743	450	
536.89484	538	1+
537.23315	1093	1+
537.56539	599	
539.59399	914	1+
540.28608	516	1+
540.93209	543	
581.24422	1039	1+
627.35488	569	
644.27856	539	1+
661.35093	866	1+
665.25296	794	1+
685.32057	1787	1+
757.33628	622	1+
781.39028	666	1+
799.35759	1707	1+
808.24156	382	
810.30177	462	1+
942.39535	468	1+
959.39716	2575	1+
968.53066	596	1+
970.56035	669	1+
1016.41572	11947	1+
1022.37866	483	
1023.39492	350	
1089.50051	700	1+
1140.63005	2501	1+
1162.46193	2287	1+
1179.47846	15738	1+
1189.44396	707	1+
1292.55909	2956	1+
1332.56524	1694	1+
1349.58706	18695	1+
1522.63049	2090	1+
END IONS

###FS:    #m/z: 570.32654 #charge   1
###MaxRes:#m/z:  0.00000 #charge-128
###MS: 950
###MSMS: 952
BEGIN IONS
TITLE=Cmpd 224, AutoMSn(570.3265), 16.1 min
RTINSECONDS=967.713
SCANS=MS: 950 MSMS: 952
PEPMASS=570.32654	28307
CHARGE=1+
367.13293	111	
423.26648	168	
425.22091	209	
433.17399	107	
533.94796	108	
570.33162	449	1+
END IONS

###FS:    #m/z: 465.77365 #charge   2
###MaxRes:#m/z:  0.00000 #charge-128
###MS: 950
###MSMS: 953
BEGIN IONS
TITLE=Cmpd 225, AutoMSn(465.7736), 16.1 min
RTINSECONDS=968.214
SCANS=MS: 950 MSMS: 953
PEPMASS=465.77365	21909
CHARGE=2+
332.19046	120	
347.19859	198	
349.18310	105	
356.20917	106	
360.22099	141	
387.20331	240	
397.21409	235	1+
404.22336	907	1+
412.18467	117	
414.24328	170	
425.24006	176	
428.22518	302	1+
443.27018	206	1+
466.28499	133	
470.26525	123	
473.74365	107	
507.19641	132	
517.31527	440	1+
527.31684	148	
553.30570	126	
554.90742	116	
597.30195	107	
614.33136	683	1+
623.29254	110	
631.35304	1236	1+
639.73994	357	
639.95197	144	
656.36092	142	
681.36451	117	
688.36542	152	
712.41309	110	
730.41816	1204	1+
739.54263	258	
END IONS

###FS:    #m/z: 542.90517 #charge   3
###MaxRes:#m/z:  0.00000 #charge-128
###MS: 954
###MSMS: 955
BEGIN IONS
TITLE=Cmpd 226, AutoMSn(542.9052), 16.2 min
RTINSECONDS=971.241
SCANS=MS: 954 MSMS: 955
PEPMASS=542.90517	74572
CHARGE=3+
331.19548	441	
334.16591	366	
335.13357	1987	1+
343.16378	642	1+
347.19706	700	
347.53353	663	
369.19733	3306	1+
391.19347	475	
448.21840	875	1+
468.26113	986	1+
471.69138	417	
484.77512	692	1+
486.28696	430	
500.19904	501	
504.89190	368	
508.24025	473	
515.99736	865	
516.24061	1423	
516.49198	1085	
516.75497	358	
525.28548	3494	1+
531.55284	1284	1+
531.88452	443	
532.22548	602	
535.24278	651	1+
536.89189	815	1+
537.22384	1118	1+
537.56544	509	
540.26407	719	1+
540.93595	556	
545.23254	581	1+
547.64904	507	
595.24796	567	1+
627.35253	614	
644.27348	594	1+
661.34828	740	1+
665.25089	648	1+
666.78538	1064	
667.28282	467	
685.31955	1990	1+
774.43059	455	1+
799.35984	3366	1+
808.23710	486	
810.31243	483	1+
959.38955	2654	1+
1016.41774	12809	1+
1022.37574	437	
1039.57954	1977	1+
1140.63787	2220	1+
1161.45554	1812	1+
1179.48028	17734	1+
1189.45815	386	
1292.54655	3369	1+
1349.58620	21421	1+
1512.63747	1672	1+
1522.63490	3152	1+
END IONS

###FS:    #m/z: 570.32686 #charge   1
###MaxRes:#m/z:  0.00000 #charge-128
###MS: 954
###MSMS: 956
BEGIN IONS
TITLE=Cmpd 227, AutoMSn(570.3269), 16.2 min
RTINSECONDS=971.742
SCANS=MS: 954 MSMS: 956
PEPMASS=570.32686	23291
CHARGE=1+
311.13243	117	
393.17391	115	
423.25470	241	
539.27866	109	
555.24357	116	
570.33364	227	
END IONS

###FS:    #m/z: 548.55327 #charge   1
###MaxRes:#m/z:  0.00000 #charge-128
###MS: 954
###MSMS: 957
BEGIN IONS
TITLE=Cmpd 228, AutoMSn(548.5533), 16.2 min
RTINSECONDS=972.243
SCANS=MS: 954 MSMS: 957
PEPMASS=548.55327	12636
CHARGE=1+
331.19233	155	
335.14256	127	
347.18428	121	
347.86251	149	
369.20272	329	1+
379.70591	139	
387.23209	160	
419.20090	126	
420.24884	353	
427.26037	262	1+
443.19508	176	
448.22888	175	
456.21569	340	1+
465.22961	372	1+
466.74447	195	
488.26752	492	1+
501.23355	220	
504.25343	218	
505.91485	354	1+
507.78870	128	
508.71805	186	
513.27275	128	
515.92154	192	
516.27742	132	
520.28353	200	
521.73096	165	
523.26423	1059	1+
525.99790	135	
533.31696	630	1+
533.74877	123	
543.26927	305	1+
544.55524	137	
544.75563	349	
545.75857	515	1+
546.27786	964	1+
546.95179	226	1+
547.77543	332	
END IONS

###FS:    #m/z: 542.90583 #charge   3
###MaxRes:#m/z:  0.00000 #charge-128
###MS: 958
###MSMS: 959
BEGIN IONS
TITLE=Cmpd 229, AutoMSn(542.9058), 16.3 min
RTINSECONDS=975.274
SCANS=MS: 958 MSMS: 959
PEPMASS=542.90583	57330
CHARGE=3+
323.51485	396	
324.19592	365	
331.18520	678	1+
335.13393	1291	1+
343.16456	384	1+
347.19783	2056	1+
347.53329	1286	
347.86964	548	
369.19942	2406	1+
393.83420	465	
418.91684	389	
420.23100	486	1+
431.18192	431	1+
437.25334	456	
447.22541	426	1+
468.26599	735	1+
471.91934	341	
484.77947	1829	1+
485.27411	573	1+
495.20932	341	1+
504.88988	668	
505.24347	563	1+
508.55938	315	
511.49902	364	
515.75484	888	1+
525.28685	3674	1+
531.22807	481	1+
531.55493	746	
533.94211	1396	
536.90015	798	1+
537.23056	2006	1+
537.56420	341	
540.60520	374	
540.92463	526	
541.27363	857	1+
543.26495	342	
547.16775	624	1+
574.31858	408	
586.32231	312	
594.26358	494	1+
597.29755	471	
605.75102	696	
620.26696	386	1+
656.32625	379	1+
661.35249	1581	1+
665.24792	641	1+
669.92567	368	
685.32048	2004	1+
700.30397	524	
774.43600	711	1+
799.36440	1489	1+
808.25003	1561	1+
942.42439	701	1+
959.40176	1760	1+
959.40446	340	
970.55799	1623	1+
999.39479	943	1+
1016.41808	9460	1+
1022.40567	1835	1+
1030.98935	4393	1+
1031.48891	4123	1+
1039.57598	2972	1+
1057.58152	717	1+
1067.56935	908	1+
1087.53450	932	1+
1140.63670	4480	1+
1162.46660	1370	1+
1179.48229	12485	1+
1189.46478	309	
1253.71278	1338	1+
1287.52625	1169	1+
1292.55171	2822	1+
1332.55724	1474	1+
1349.58614	16916	1+
1512.66522	987	1+
1522.63947	2086	1+
END IONS

###FS:    #m/z: 523.77960 #charge   2
###MaxRes:#m/z:  0.00000 #charge-128
###MS: 958
###MSMS: 960
BEGIN IONS
TITLE=Cmpd 230, AutoMSn(523.7796), 16.3 min
RTINSECONDS=975.774
SCANS=MS: 958 MSMS: 960
PEPMASS=523.77960	39037
CHARGE=2+
371.20077	470	1+
377.17759	858	
388.21262	169	
414.22566	266	
416.18503	127	
423.23460	250	
434.25077	130	
448.22138	165	
454.21157	123	
487.21457	123	
490.25797	1295	1+
491.59107	153	
498.25580	332	
515.28704	227	
522.28583	119	
567.27447	127	
575.27316	394	1+
590.31938	438	
591.30663	3080	1+
644.34501	176	
661.35661	574	
662.34485	2269	1+
669.95980	383	1+
690.31792	124	
757.40283	1482	1+
759.40064	7052	1+
768.57883	274	
810.41236	243	1+
828.42346	1388	1+
837.38026	202	
845.44727	120	
846.43706	2459	1+
932.49060	229	
933.46559	1032	1+
942.62197	404	
943.44589	178	
952.41487	144	
END IONS

###FS:    #m/z: 583.26192 #charge   2
###MaxRes:#m/z:  0.00000 #charge-128
###MS: 958
###MSMS: 961
BEGIN IONS
TITLE=Cmpd 231, AutoMSn(583.2619), 16.3 min
RTINSECONDS=976.275
SCANS=MS: 958 MSMS: 961
PEPMASS=583.26192	15543
CHARGE=2+
329.13623	425	
341.15343	100	
359.20382	509	
448.17285	122	
457.72917	395	
488.24256	315	
514.21858	119	
525.23683	108	
526.29575	111	
531.22476	237	
542.75272	102	
558.24739	121	
575.27575	1830	1+
586.31641	514	
591.23568	178	
657.35097	123	
669.25227	183	
689.01188	108	
690.30629	1775	1+
837.36675	2183	1+
914.44500	1042	1+
934.38204	328	1+
952.40070	4852	1+
961.74628	176	
962.69859	562	1+
962.96437	113	
1061.44810	660	1+
1072.29672	328	
END IONS

###FS:    #m/z: 449.77937 #charge   2
###MaxRes:#m/z:  0.00000 #charge-128
###MS: 962
###MSMS: 963
BEGIN IONS
TITLE=Cmpd 232, AutoMSn(449.7794), 16.3 min
RTINSECONDS=979.306
SCANS=MS: 962 MSMS: 963
PEPMASS=449.77937	37702
CHARGE=2+
311.17788	946	
328.20623	2293	
355.72078	455	
424.26207	360	
441.29138	2248	1+
454.27682	470	
526.31492	748	
528.32420	19797	1+
533.94466	389	
627.39514	6100	1+
684.41391	413	
726.43264	385	
728.44107	7176	1+
738.43110	1072	
781.46855	359	
781.46898	1123	1+
797.45292	351	
799.48110	3475	1+
END IONS

###FS:    #m/z: 583.26188 #charge   2
###MaxRes:#m/z:  0.00000 #charge-128
###MS: 962
###MSMS: 964
BEGIN IONS
TITLE=Cmpd 233, AutoMSn(583.2619), 16.3 min
RTINSECONDS=979.808
SCANS=MS: 962 MSMS: 964
PEPMASS=583.26188	30242
CHARGE=2+
329.14223	709	1+
341.15246	162	
343.16268	204	1+
359.20359	780	1+
406.16771	141	
412.21553	122	
419.17397	109	
441.21396	102	
448.22993	166	
476.19025	138	
487.18696	181	
487.99275	100	
488.24903	328	
531.23280	115	
544.26542	228	1+
566.24371	116	
575.27745	2326	1+
580.29482	137	
586.31226	1222	1+
595.20481	142	
623.27091	125	
657.35181	491	1+
669.27057	194	
677.86135	108	
690.30498	2055	1+
696.83155	136	
740.31914	125	
817.38877	108	
837.36971	2041	1+
914.44031	2788	1+
924.61140	124	
934.38563	357	1+
952.39950	6361	1+
962.70897	753	
1061.45664	402	
1062.45913	263	
1072.29057	471	
END IONS

###FS:    #m/z: 465.25199 #charge   3
###MaxRes:#m/z:  0.00000 #charge-128
###MS: 962
###MSMS: 965
BEGIN IONS
TITLE=Cmpd 234, AutoMSn(465.2520), 16.3 min
RTINSECONDS=980.308
SCANS=MS: 962 MSMS: 965
PEPMASS=465.25199	24343
CHARGE=3+
326.18656	218	
342.20045	256	1+
368.24473	363	
371.16091	244	
373.15133	381	1+
388.28996	676	
391.15729	352	1+
399.15151	382	
404.22078	395	
416.19234	227	
442.28084	319	1+
444.17132	267	
445.25067	248	1+
462.25727	183	
464.26766	448	1+
466.26051	730	1+
472.27688	185	
487.29153	356	1+
489.33756	2977	1+
502.20644	166	
513.18921	348	1+
517.31788	177	
526.30925	282	1+
528.31914	394	
530.22178	222	
545.30711	302	
545.81627	163	
554.30767	404	
554.79931	276	
567.32978	596	1+
588.40246	2529	1+
589.82853	1380	1+
607.20041	297	1+
624.22450	543	1+
631.34655	923	1+
640.78422	184	
641.25747	274	
642.24062	476	1+
646.86102	241	
647.33513	322	
659.26248	1280	1+
666.39739	167	
728.42873	279	1+
730.40959	448	
735.47783	1357	1+
767.45939	335	1+
789.30875	207	
864.52074	539	1+
915.48641	312	1+
920.54892	460	1+
934.50678	285	1+
978.60575	1784	1+
1179.60992	1125	1+
1275.65757	471	1+
1334.65692	760	1+
END IONS

###FS:    #m/z: 449.77840 #charge   2
###MaxRes:#m/z:  0.00000 #charge-128
###MS: 966
###MSMS: 967
BEGIN IONS
TITLE=Cmpd 235, AutoMSn(449.7784), 16.4 min
RTINSECONDS=983.33
SCANS=MS: 966 MSMS: 967
PEPMASS=449.77840	87224
CHARGE=2+
311.18381	2050	1+
325.22043	741	
328.20922	4763	1+
355.71953	626	
424.26836	568	
441.29008	4505	1+
449.26194	744	
454.26494	691	
526.30703	852	
528.32475	34934	1+
627.39327	10374	1+
684.41863	662	
726.42972	923	
728.44044	14617	1+
738.43173	1548	1+
781.46571	1121	
781.47314	1529	1+
799.47679	6285	1+
END IONS

###FS:    #m/z: 583.26098 #charge   2
###MaxRes:#m/z:  0.00000 #charge-128
###MS: 966
###MSMS: 968
BEGIN IONS
TITLE=Cmpd 236, AutoMSn(583.2610), 16.4 min
RTINSECONDS=983.831
SCANS=MS: 966 MSMS: 968
PEPMASS=583.26098	39459
CHARGE=2+
312.13940	121	
329.14452	263	
341.14337	150	
359.20090	302	1+
371.18779	124	
440.22059	171	
451.16595	116	
465.18311	169	
476.21673	187	
487.17403	226	
488.24014	704	1+
545.75306	131	
566.23528	144	
568.29805	123	
575.27796	2121	1+
578.21427	122	
586.31896	1222	1+
587.83461	119	
632.33195	248	1+
657.34730	363	
669.26396	618	1+
672.28858	212	1+
677.85871	241	
690.30707	2388	1+
733.35443	141	
740.32750	123	
768.33134	306	
817.38233	356	
837.37694	1687	1+
866.34189	134	
914.43760	3578	1+
934.37998	468	1+
952.39887	6143	1+
963.39253	126	
1061.45384	613	
1062.44858	149	
1072.29607	515	
END IONS

###FS:    #m/z: 587.78499 #charge   2
###MaxRes:#m/z:  0.00000 #charge-128
###MS: 966
###MSMS: 969
BEGIN IONS
TITLE=Cmpd 237, AutoMSn(587.7850), 16.4 min
RTINSECONDS=984.332
SCANS=MS: 966 MSMS: 969
PEPMASS=587.78499	34680
CHARGE=2+
329.13464	405	
331.14016	118	
341.15020	310	1+
359.20134	169	
412.20257	258	1+
430.17471	106	
439.22655	455	1+
449.24157	116	
469.22066	271	1+
488.24029	144	
511.23672	165	
518.20820	229	1+
522.19235	126	
526.25863	122	
531.22859	110	
551.26563	185	
554.24047	116	
556.25947	377	1+
566.23532	125	
569.29111	173	
572.20624	105	
573.33845	116	
575.27588	1096	1+
583.26538	105	
585.24171	130	
586.32329	2327	1+
591.28338	108	
623.26201	210	
657.35571	1406	1+
669.27036	1329	1+
677.86652	462	1+
690.30899	1316	1+
740.36409	103	
768.35106	503	1+
817.38803	1104	1+
837.37065	718	1+
914.43652	13047	1+
924.60681	353	
952.39863	2991	1+
962.71814	752	1+
991.50105	108	
1061.43992	220	
1062.45453	110	
END IONS

###FS:    #m/z: 449.77776 #charge   2
###MaxRes:#m/z:  0.00000 #charge-128
###MS: 970
###MSMS: 971
BEGIN IONS
TITLE=Cmpd 238, AutoMSn(449.7778), 16.5 min
RTINSECONDS=987.359
SCANS=MS: 970 MSMS: 971
PEPMASS=449.77776	95079
CHARGE=2+
311.18190	1530	
325.21982	740	
328.20628	3845	
424.26423	610	
441.29302	4703	1+
454.26974	776	
526.31329	827	
528.32594	32559	1+
627.39218	10313	1+
726.42966	603	
728.44021	12621	1+
738.42971	814	
739.53434	580	
781.46337	1443	1+
781.47155	694	
799.47763	6502	1+
END IONS

###FS:    #m/z: 879.69595 #charge   3
###MaxRes:#m/z:  0.00000 #charge-128
###MS: 970
###MSMS: 972
BEGIN IONS
TITLE=Cmpd 239, AutoMSn(879.6960), 16.5 min
RTINSECONDS=987.86
SCANS=MS: 970 MSMS: 972
PEPMASS=879.69595	59817
CHARGE=3+
327.12790	413	
345.13693	820	
356.19259	331	
408.19091	1020	1+
413.16935	435	1+
431.16878	318	1+
462.19395	320	
472.19211	275	
480.20979	413	1+
490.19199	1755	1+
508.19719	1407	1+
518.19354	346	1+
522.23155	1407	1+
569.74210	200	
577.22696	1044	1+
595.23062	919	1+
637.25662	1801	1+
650.28170	234	1+
660.24807	339	1+
669.27014	560	
673.25278	492	1+
691.26990	683	1+
696.78332	212	
709.27251	489	1+
719.28482	743	1+
748.29991	205	
760.30211	249	1+
765.31363	1454	1+
767.45123	310	
769.82509	521	
770.34608	457	
804.83950	255	
834.32361	324	1+
869.30236	221	
870.31810	333	1+
874.33247	375	1+
880.02186	223	
884.25156	868	
904.37244	202	
925.35151	3746	1+
948.35108	248	1+
983.35016	269	
1012.38775	3509	1+
1022.40430	221	
1034.35756	245	
1035.39356	233	
1047.13748	276	
1052.36907	1116	1+
1070.38095	1949	1+
1081.40041	1003	1+
1099.41304	5126	1+
1147.43710	1220	1+
1165.45886	3097	1+
1183.47036	2716	1+
1209.45586	996	1+
1210.43564	291	
1227.47780	3528	1+
1248.48889	288	
1264.52413	2186	1+
1282.53950	3479	1+
1294.49516	290	
1338.52786	1775	1+
1355.53579	7252	1+
1409.59571	842	1+
1454.59487	2289	1+
1549.64696	442	1+
1625.69802	796	1+
1768.74898	438	1+
1928.77913	386	1+
END IONS

###FS:    #m/z: 587.78471 #charge   2
###MaxRes:#m/z:  0.00000 #charge-128
###MS: 970
###MSMS: 973
BEGIN IONS
TITLE=Cmpd 240, AutoMSn(587.7847), 16.5 min
RTINSECONDS=988.361
SCANS=MS: 970 MSMS: 973
PEPMASS=587.78471	37170
CHARGE=2+
329.13222	305	
335.16687	128	
341.13959	695	
353.12705	117	
361.22291	109	
412.21188	198	
466.24991	115	
473.18038	116	
487.25640	144	
489.25303	185	
504.61131	121	
514.25032	121	
575.27804	709	1+
586.31976	1847	1+
592.80787	473	
608.27201	197	
623.26859	155	
657.35548	1232	1+
669.26540	1453	1+
678.90711	240	
679.34827	136	
690.30541	646	1+
765.20242	228	
768.32978	270	
817.38308	550	1+
837.37972	730	1+
877.44070	137	
879.43025	386	1+
914.44157	9335	1+
924.60785	205	
952.39602	2240	1+
962.70601	196	
1061.46047	299	
1062.47247	135	
1072.30845	108	
END IONS

###FS:    #m/z: 879.69393 #charge   3
###MaxRes:#m/z:  0.00000 #charge-128
###MS: 974
###MSMS: 975
BEGIN IONS
TITLE=Cmpd 241, AutoMSn(879.6939), 16.5 min
RTINSECONDS=991.391
SCANS=MS: 974 MSMS: 975
PEPMASS=879.69393	85181
CHARGE=3+
327.13304	523	1+
344.15350	254	
345.14033	812	
356.19206	286	
408.18813	688	1+
413.16901	395	1+
444.17303	747	1+
462.19521	918	
480.20842	229	
490.18889	1972	1+
508.20452	1476	1+
518.18574	268	
522.23379	1002	1+
535.81603	253	
560.22291	311	1+
569.72564	297	
577.22414	1106	1+
592.24084	561	
592.75446	344	
595.23729	971	1+
619.25122	367	1+
624.25913	221	
637.25734	2228	1+
660.75548	692	1+
669.26407	866	
673.25634	346	1+
688.28972	235	
691.26706	433	1+
702.29662	262	1+
709.28086	407	
748.29521	280	1+
758.32023	243	1+
765.31346	1794	1+
767.46800	448	
770.33168	567	
785.57966	516	
845.97246	339	
851.29560	533	1+
869.31471	546	1+
874.02478	247	
875.32902	249	1+
925.35055	3968	1+
948.37659	253	1+
965.34147	275	1+
983.34950	594	1+
995.37121	328	1+
1012.37819	3847	1+
1022.93375	709	
1052.37146	2268	1+
1070.38839	1815	1+
1081.32915	239	
1099.42061	5426	1+
1147.44958	1438	1+
1165.44965	3434	1+
1183.46256	1287	1+
1209.44122	1229	1+
1227.47586	3777	1+
1258.18889	322	
1264.51856	284	
1265.50969	1435	1+
1282.53904	4154	1+
1294.49386	297	
1338.51034	3098	1+
1355.53470	8199	1+
1393.59783	347	1+
1410.58274	291	
1410.60028	557	1+
1419.56425	492	1+
1437.56261	770	1+
1454.59938	2527	1+
1549.66468	508	1+
1567.69181	662	1+
1607.68231	728	1+
1625.68662	1150	1+
1654.69781	403	1+
1769.73107	426	1+
2025.74790	1220	1+
2129.83094	492	1+
END IONS

###FS:    #m/z: 587.78383 #charge   2
###MaxRes:#m/z:  0.00000 #charge-128
###MS: 974
###MSMS: 976
BEGIN IONS
TITLE=Cmpd 242, AutoMSn(587.7838), 16.5 min
RTINSECONDS=991.892
SCANS=MS: 974 MSMS: 976
PEPMASS=587.78383	29002
CHARGE=2+
329.13104	157	
341.14430	382	
357.16800	120	
371.19443	154	
410.22265	110	
412.19322	178	
440.21941	255	1+
454.18437	147	
478.19951	105	
487.20068	109	
489.26129	114	
525.25598	132	
555.79408	162	
570.71273	113	
575.28431	354	1+
586.31865	1639	1+
595.18271	118	
657.35693	720	1+
669.25745	660	1+
673.28272	113	
677.84862	136	
679.33991	245	1+
690.31000	476	1+
703.32979	117	
768.32861	232	
770.33026	111	
802.31673	116	
817.38359	589	1+
837.38234	215	
877.45299	189	
914.43922	7349	1+
924.60745	477	
952.40771	1249	1+
962.71570	168	
1061.44125	171	
END IONS

###FS:    #m/z: 837.29165 #charge   3
###MaxRes:#m/z:  0.00000 #charge-128
###MS: 974
###MSMS: 977
BEGIN IONS
TITLE=Cmpd 243, AutoMSn(837.2917), 16.5 min
RTINSECONDS=992.393
SCANS=MS: 974 MSMS: 977
PEPMASS=837.29165	17908
CHARGE=3+
359.66768	143	
403.19731	125	
443.18014	164	
460.22086	352	
462.21863	240	
470.70760	200	
488.18526	296	1+
506.20075	173	
514.23066	114	
517.25010	367	
533.20189	122	
543.22704	114	
566.21775	113	
574.27018	1250	1+
614.27079	116	
623.24755	178	
642.26789	132	
661.30147	612	1+
676.72458	183	
682.34193	129	
700.31082	167	
718.32300	1667	1+
739.33577	153	
776.16072	113	
796.37132	276	1+
849.52393	116	
881.38366	366	1+
881.38861	266	
940.41510	126	
1027.43524	127	
1038.25109	150	
END IONS

###FS:    #m/z: 879.69497 #charge   3
###MaxRes:#m/z:  0.00000 #charge-128
###MS: 978
###MSMS: 979
BEGIN IONS
TITLE=Cmpd 244, AutoMSn(879.6950), 16.6 min
RTINSECONDS=995.418
SCANS=MS: 978 MSMS: 979
PEPMASS=879.69497	68371
CHARGE=3+
327.12425	662	
345.13882	449	
356.19149	300	
383.16353	283	
408.18733	959	
444.17916	275	1+
462.18687	1053	1+
472.17542	320	
480.19778	261	
490.19094	1284	1+
506.69231	320	
508.19941	1469	1+
522.23240	828	1+
535.69795	735	
536.18903	326	
541.19275	237	1+
559.21213	330	
569.73408	299	
573.23093	375	1+
578.22256	358	1+
583.23935	511	
592.24416	672	1+
595.23123	927	1+
637.25531	1714	1+
673.25516	844	1+
688.28818	230	
691.26650	692	1+
696.80332	404	1+
706.30235	250	
709.27310	253	
719.29232	401	
765.30895	1061	1+
784.84362	403	
804.34795	303	1+
827.86271	232	
835.31165	209	1+
851.29756	542	1+
869.31422	472	1+
874.35661	221	
925.35107	2062	1+
948.37563	246	
983.34524	339	1+
1012.37416	2416	1+
1022.93246	758	
1034.38560	383	1+
1052.36349	1642	1+
1070.37931	260	
1099.41106	3763	1+
1166.45424	2307	1+
1183.46151	875	1+
1209.45559	1068	1+
1227.47206	2416	1+
1227.47989	440	
1228.48967	391	
1264.53622	1145	1+
1282.53247	2827	1+
1320.49076	514	1+
1337.51756	2694	1+
1355.53226	4812	1+
1454.60823	1576	1+
1538.65686	697	1+
1625.68784	680	1+
2130.85783	524	1+
END IONS

###FS:    #m/z: 837.29228 #charge   3
###MaxRes:#m/z:  0.00000 #charge-128
###MS: 978
###MSMS: 980
BEGIN IONS
TITLE=Cmpd 245, AutoMSn(837.2923), 16.6 min
RTINSECONDS=995.919
SCANS=MS: 978 MSMS: 980
PEPMASS=837.29228	14004
CHARGE=3+
403.20233	166	
432.69124	138	
460.22325	262	
462.23147	134	
517.24544	448	1+
520.20086	106	
530.20926	103	
563.23104	126	
570.24320	148	
574.27474	625	1+
623.21701	107	
661.29895	634	1+
718.32128	1108	1+
739.33157	140	
796.34402	240	
833.33679	118	
881.37529	198	
883.39207	138	
938.38090	104	
940.40690	228	1+
END IONS

###FS:    #m/z: 444.76494 #charge   2
###MaxRes:#m/z:  0.00000 #charge-128
###MS: 978
###MSMS: 981
BEGIN IONS
TITLE=Cmpd 246, AutoMSn(444.7649), 16.6 min
RTINSECONDS=996.421
SCANS=MS: 978 MSMS: 981
PEPMASS=444.76494	6201
CHARGE=2+
311.17510	110	
341.18390	144	
353.21152	121	
396.72709	117	
401.25396	503	
403.23809	117	
414.23760	163	
425.22165	100	
426.30737	117	
441.27994	307	
442.22798	224	1+
444.26660	165	
446.27878	226	
486.27640	104	
488.29405	2718	1+
495.64972	374	
495.75492	293	
526.29668	141	
528.32958	1146	
543.31998	114	
549.24759	104	
601.36777	845	1+
627.39422	461	1+
670.40223	233	
686.40286	159	
688.40870	4151	1+
726.44547	122	
728.43093	690	1+
738.43331	161	
767.45561	236	
799.47704	232	
END IONS

###FS:    #m/z: 444.76686 #charge   2
###MaxRes:#m/z:  0.00000 #charge-128
###MS: 982
###MSMS: 983
BEGIN IONS
TITLE=Cmpd 247, AutoMSn(444.7669), 16.7 min
RTINSECONDS=999.448
SCANS=MS: 982 MSMS: 983
PEPMASS=444.76686	11546
CHARGE=2+
328.19584	129	
336.70811	112	
341.20730	162	
369.20280	187	
384.22046	127	
388.28083	123	
401.25761	563	1+
414.24645	129	
425.24517	106	
441.28436	211	
448.27007	258	1+
454.27294	217	
488.29498	2996	1+
495.65371	1639	
496.25222	109	
528.32428	1101	
533.95694	308	
543.33910	131	
601.37520	829	1+
614.35780	245	
627.38495	345	1+
647.31543	123	
671.39164	108	
686.38757	140	
688.40725	4948	1+
697.05190	113	
700.25750	109	
728.44306	445	
738.42325	124	
781.46653	133	
799.46925	173	
END IONS

###FS:    #m/z: 610.35219 #charge   1
###MaxRes:#m/z:  0.00000 #charge-128
###MS: 982
###MSMS: 984
BEGIN IONS
TITLE=Cmpd 248, AutoMSn(610.3522), 16.7 min
RTINSECONDS=999.949
SCANS=MS: 982 MSMS: 984
PEPMASS=610.35219	9709
CHARGE=1+
344.20738	154	
369.20245	188	
444.16826	124	
453.20574	164	
468.26408	107	
503.20305	138	
526.27096	119	
555.29807	107	
END IONS

###FS:    #m/z: 887.69308 #charge   1
###MaxRes:#m/z:  0.00000 #charge-128
###MS: 982
###MSMS: 985
BEGIN IONS
TITLE=Cmpd 249, AutoMSn(887.6931), 16.7 min
RTINSECONDS=1000.45
SCANS=MS: 982 MSMS: 985
PEPMASS=887.69308	8642
CHARGE=1+
327.13295	129	
345.13993	111	
446.15355	124	
477.19178	142	
490.19780	326	1+
508.20362	193	
532.21884	107	
549.24028	367	1+
575.23209	100	
578.23596	145	
583.23170	202	
595.23420	109	
627.74466	139	
642.26539	155	
674.25187	142	
691.76301	129	
692.28321	135	
741.30956	156	
792.33835	107	
851.29492	117	
878.02975	120	
887.41503	149	
END IONS

###FS:    #m/z: 700.31026 #charge   3
###MaxRes:#m/z:  0.00000 #charge-128
###MS: 986
###MSMS: 987
BEGIN IONS
TITLE=Cmpd 250, AutoMSn(700.3103), 16.7 min
RTINSECONDS=1003.48
SCANS=MS: 986 MSMS: 987
PEPMASS=700.31026	39400
CHARGE=3+
312.18900	273	
320.69635	280	
335.14757	1275	1+
413.72287	671	1+
463.21041	2788	1+
478.23775	337	
489.24137	402	1+
495.30981	571	
511.73774	297	1+
530.21564	1056	1+
530.72100	310	
555.28679	318	1+
568.77628	322	
623.35727	1326	1+
623.75755	383	
626.27106	2421	1+
634.61365	463	
643.31791	297	
643.81188	600	1+
691.82957	280	
692.37594	238	
692.38490	853	1+
694.30725	413	1+
697.04212	229	
697.34809	267	
697.86389	246	
700.32164	1412	1+
700.63538	842	1+
700.96139	449	
714.29068	537	1+
737.36799	231	1+
755.40013	651	1+
763.42476	2098	1+
771.30554	260	
783.38981	3023	1+
786.29940	5226	1+
786.30548	1156	1+
826.39432	219	1+
827.43056	380	1+
854.42763	3953	1+
891.41579	311	1+
928.43955	1164	1+
939.50758	245	
946.33167	12398	1+
965.43089	304	1+
983.47254	5343	1+
993.87884	713	
1040.49454	6662	1+
1059.39946	343	
1060.43372	252	
1107.55707	692	1+
1116.43598	4504	1+
1125.58938	2965	1+
1127.58513	501	
1153.57878	5269	1+
1153.58026	781	
1154.57253	453	
1245.48523	392	
1246.45555	226	
1313.62280	1267	1+
1316.53968	577	1+
1473.62619	888	1+
1765.73381	376	1+
1829.72433	1017	1+
END IONS

###FS:    #m/z: 610.35209 #charge   1
###MaxRes:#m/z:  0.00000 #charge-128
###MS: 986
###MSMS: 988
BEGIN IONS
TITLE=Cmpd 251, AutoMSn(610.3521), 16.7 min
RTINSECONDS=1003.98
SCANS=MS: 986 MSMS: 988
PEPMASS=610.35209	18115
CHARGE=1+
366.17274	166	
489.23298	113	
525.28366	164	
540.22284	120	
END IONS

###FS:    #m/z: 497.24570 #charge   3
###MaxRes:#m/z:  0.00000 #charge-128
###MS: 986
###MSMS: 989
BEGIN IONS
TITLE=Cmpd 252, AutoMSn(497.2457), 16.7 min
RTINSECONDS=1004.48
SCANS=MS: 986 MSMS: 989
PEPMASS=497.24570	14588
CHARGE=3+
404.56408	113	
444.24366	168	
460.24542	111	
490.28451	177	
493.28655	157	
494.29392	340	1+
496.27248	214	
498.26498	515	1+
603.78775	123	
END IONS

###FS:    #m/z: 700.30944 #charge   3
###MaxRes:#m/z:  0.00000 #charge-128
###MS: 990
###MSMS: 991
BEGIN IONS
TITLE=Cmpd 253, AutoMSn(700.3094), 16.8 min
RTINSECONDS=1007.5
SCANS=MS: 990 MSMS: 991
PEPMASS=700.30944	68430
CHARGE=3+
311.18261	304	1+
335.14945	1791	1+
354.17293	285	
418.13755	245	
446.18872	341	1+
463.20731	3506	1+
467.31168	308	
495.30238	833	1+
506.74789	224	
507.25115	228	
526.28495	217	
554.78879	410	
568.28356	255	
568.78748	195	
579.28897	188	
608.23802	267	1+
623.35465	2375	1+
623.74181	281	
626.26881	3712	1+
634.61739	1009	1+
643.31314	803	1+
656.30545	206	
692.38352	1814	1+
694.31149	791	1+
694.64372	283	
697.87390	193	
698.96999	227	1+
700.31541	803	1+
700.64299	1296	1+
700.97652	826	
702.34041	309	
714.28327	966	1+
737.33110	226	
747.85903	189	
755.39631	817	1+
763.41688	3521	1+
769.27844	209	
771.31413	985	1+
783.39288	4265	1+
786.30363	7569	1+
818.85049	338	1+
826.43045	690	1+
837.39374	264	1+
854.43007	6584	1+
870.38540	181	
928.40060	967	1+
928.45269	197	
929.30368	210	
946.33279	16354	1+
955.48880	592	1+
956.67642	619	1+
956.81597	475	
983.47578	7812	1+
993.87611	514	
1023.46391	430	1+
1040.49556	9680	1+
1059.41916	2760	1+
1116.44231	5947	1+
1125.59145	4299	1+
1127.58603	385	
1153.57828	7272	1+
1170.59841	869	1+
1245.48039	864	1+
1313.59839	2894	1+
1381.63532	948	1+
1474.60543	987	1+
1765.74643	490	1+
1829.72669	1494	1+
END IONS

###FS:    #m/z: 497.23891 #charge   3
###MaxRes:#m/z:  0.00000 #charge-128
###MS: 990
###MSMS: 992
BEGIN IONS
TITLE=Cmpd 254, AutoMSn(497.2389), 16.8 min
RTINSECONDS=1008
SCANS=MS: 990 MSMS: 992
PEPMASS=497.23891	25084
CHARGE=3+
362.17850	101	
449.26713	120	
456.29612	104	
476.24753	102	
491.21457	122	
494.27599	217	
496.27552	755	1+
631.35897	128	
654.76422	112	
730.41942	103	
765.35465	164	
887.45518	314	1+
END IONS

###FS:    #m/z: 610.35229 #charge   1
###MaxRes:#m/z:  0.00000 #charge-128
###MS: 990
###MSMS: 993
BEGIN IONS
TITLE=Cmpd 255, AutoMSn(610.3523), 16.8 min
RTINSECONDS=1008.51
SCANS=MS: 990 MSMS: 993
PEPMASS=610.35229	22947
CHARGE=1+
366.15687	100	
389.17030	105	
401.17582	119	
408.19088	136	
446.18088	101	
454.21066	328	1+
484.17997	103	
505.20960	224	1+
516.20501	111	
520.26330	112	
525.27041	308	1+
549.09045	116	
567.23732	105	
584.25791	104	
600.28307	109	
602.28072	271	1+
END IONS

###FS:    #m/z: 700.31027 #charge   3
###MaxRes:#m/z:  0.00000 #charge-128
###MS: 994
###MSMS: 995
BEGIN IONS
TITLE=Cmpd 256, AutoMSn(700.3103), 16.9 min
RTINSECONDS=1011.53
SCANS=MS: 994 MSMS: 995
PEPMASS=700.31027	59691
CHARGE=3+
312.18903	316	
320.69313	174	
335.14845	971	1+
346.69192	671	1+
378.20007	169	
419.70616	158	
446.18998	161	
463.20583	2906	1+
465.65666	203	
494.22441	212	
495.30571	752	1+
510.73461	363	1+
512.31091	155	
526.27159	528	1+
550.24850	161	
568.28974	238	
585.25735	314	1+
594.28283	241	
612.30952	257	
623.36213	1368	1+
623.74541	188	
626.27240	2727	1+
631.31254	202	
634.62285	356	1+
643.30637	204	
648.79633	166	
657.30934	607	
686.30301	179	
700.32475	1661	1+
700.64178	1053	1+
700.79183	252	1+
700.98207	306	
714.28144	706	1+
723.33245	202	
763.42220	1968	1+
769.28968	267	1+
771.30718	811	1+
783.39840	2668	1+
786.30403	4743	1+
786.30702	644	1+
826.43504	543	1+
854.43195	4772	1+
866.22182	200	
906.35342	217	1+
915.36463	577	1+
928.39988	518	1+
946.33642	13708	1+
955.46497	171	
955.48980	264	1+
956.67028	392	1+
956.80493	361	
983.46918	1616	1+
983.47451	4267	1+
993.89619	539	
1040.49450	5974	1+
1059.40799	2355	1+
1107.55793	718	1+
1116.43505	4870	1+
1125.58588	3589	1+
1153.58027	6248	1+
1245.48655	769	1+
1258.17424	601	
1314.61256	1585	1+
1382.66960	480	1+
1394.69985	588	1+
1473.61479	984	1+
1764.78253	636	1+
END IONS

###FS:    #m/z: 497.23692 #charge   3
###MaxRes:#m/z:  0.00000 #charge-128
###MS: 994
###MSMS: 996
BEGIN IONS
TITLE=Cmpd 257, AutoMSn(497.2369), 16.9 min
RTINSECONDS=1012.03
SCANS=MS: 994 MSMS: 996
PEPMASS=497.23692	27258
CHARGE=3+
328.19754	138	
395.78604	284	
460.25167	131	
476.27038	126	
493.28854	175	
494.26946	218	
495.26823	985	1+
500.29854	249	1+
645.29192	101	
887.46151	352	1+
END IONS

###FS:    #m/z: 678.81103 #charge   2
###MaxRes:#m/z:  0.00000 #charge-128
###MS: 994
###MSMS: 997
BEGIN IONS
TITLE=Cmpd 258, AutoMSn(678.8110), 16.9 min
RTINSECONDS=1012.53
SCANS=MS: 994 MSMS: 997
PEPMASS=678.81103	20665
CHARGE=2+
335.14979	370	
338.16941	254	1+
355.14764	115	
356.19036	580	
381.11822	125	
413.20340	316	1+
428.22480	112	
430.22629	187	
468.20117	122	
488.23784	112	
498.21887	619	
506.22676	128	
556.24880	416	
556.75594	234	
593.24676	117	
613.77226	141	
615.27840	121	
626.26892	106	
626.77665	135	
645.26797	363	
653.73260	398	1+
676.35796	129	
678.29460	241	1+
679.86120	107	
756.32556	213	
759.32311	415	1+
816.34527	1271	1+
842.39888	127	
944.40203	464	1+
973.35406	379	1+
1001.41968	2233	1+
1011.91488	196	
1112.46412	170	
1129.48037	1163	1+
1142.66325	208	
END IONS

###FS:    #m/z: 678.80922 #charge   2
###MaxRes:#m/z:  0.00000 #charge-128
###MS: 998
###MSMS: 999
BEGIN IONS
TITLE=Cmpd 259, AutoMSn(678.8092), 16.9 min
RTINSECONDS=1015.56
SCANS=MS: 998 MSMS: 999
PEPMASS=678.80922	20937
CHARGE=2+
335.14096	281	
339.15750	211	1+
356.19327	591	1+
433.21075	268	
451.16237	146	
498.20985	446	
506.57478	141	
531.21426	116	
541.26438	136	
556.24386	176	
565.24899	172	
565.74916	221	
568.71823	146	
615.26167	297	1+
619.26342	122	
626.78157	172	
638.26284	135	
645.27583	433	1+
653.70928	120	
679.31996	117	
679.86279	254	1+
756.33110	117	
759.31965	267	1+
816.34472	1418	1+
916.33927	130	
944.39305	272	
973.36855	203	
975.34011	121	
1001.42570	2097	1+
1011.92530	124	
1112.45572	199	
1129.49751	472	
1130.47210	464	
END IONS

###FS:    #m/z: 320.24120 #charge-128
###MaxRes:#m/z:  0.00000 #charge-128
###MS: 998
###MSMS: 1000
BEGIN IONS
TITLE=Cmpd 260, AutoMSn(320.2412), 16.9 min
RTINSECONDS=1016.06
SCANS=MS: 998 MSMS: 1000
PEPMASS=320.24120	17397

320.24316	543	1+
END IONS

###FS:    #m/z: 559.76995 #charge   2
###MaxRes:#m/z:  0.00000 #charge-128
###MS: 998
###MSMS: 1001
BEGIN IONS
TITLE=Cmpd 261, AutoMSn(559.7699), 16.9 min
RTINSECONDS=1016.56
SCANS=MS: 998 MSMS: 1001
PEPMASS=559.76995	14063
CHARGE=2+
338.17821	213	
387.13633	403	
394.22706	132	
404.16108	1044	1+
439.22620	387	
457.20876	111	
489.26004	105	
505.20726	141	
510.26191	109	
536.26104	108	
543.27175	114	
550.99369	116	
552.29184	146	
559.29906	109	
560.28194	303	
642.27559	175	
664.33950	104	
699.30315	107	
702.35946	102	
711.29055	109	
715.35952	181	
729.29032	247	
825.35639	278	1+
842.38613	624	1+
940.48665	168	
END IONS

###FS:    #m/z: 581.30113 #charge   2
###MaxRes:#m/z:  0.00000 #charge-128
###MS: 1002
###MSMS: 1003
BEGIN IONS
TITLE=Cmpd 262, AutoMSn(581.3011), 17.0 min
RTINSECONDS=1019.61
SCANS=MS: 1002 MSMS: 1003
PEPMASS=581.30113	46568
CHARGE=2+
366.16843	173	
391.24190	532	1+
395.15196	141	
422.21750	184	
429.20602	326	1+
441.70902	326	
450.21938	464	
454.19844	458	1+
462.22193	355	
479.24234	473	
489.25071	881	
499.22289	164	
505.28031	718	1+
507.26271	185	
526.25723	612	1+
552.20981	265	
564.27721	181	
567.25605	141	
574.27941	390	1+
576.83425	154	
582.29767	409	1+
584.27086	298	
585.24527	663	1+
590.31644	292	1+
592.31232	2411	1+
602.25789	841	1+
632.34230	167	
639.25587	270	1+
663.34711	2411	1+
687.35592	194	
697.04239	236	
697.31993	521	1+
715.34271	506	1+
737.34576	152	
746.37558	667	1+
764.39773	2533	1+
773.65473	243	
829.37372	317	1+
837.40641	140	
843.43321	717	1+
853.08759	148	
859.43932	731	1+
861.44682	15230	1+
871.21630	669	1+
871.38017	219	
871.93668	210	
882.49442	489	1+
939.43547	378	1+
941.43851	2563	1+
958.47655	1105	1+
975.49269	5267	1+
986.45725	402	1+
1085.52115	181	
END IONS

###FS:    #m/z: 320.24097 #charge-128
###MaxRes:#m/z:  0.00000 #charge-128
###MS: 1002
###MSMS: 1004
BEGIN IONS
TITLE=Cmpd 263, AutoMSn(320.2410), 17.0 min
RTINSECONDS=1020.11
SCANS=MS: 1002 MSMS: 1004
PEPMASS=320.24097	20632

320.24153	647	1+
END IONS

###FS:    #m/z: 713.34962 #charge   2
###MaxRes:#m/z:  0.00000 #charge-128
###MS: 1002
###MSMS: 1005
BEGIN IONS
TITLE=Cmpd 264, AutoMSn(713.3496), 17.0 min
RTINSECONDS=1020.61
SCANS=MS: 1002 MSMS: 1005
PEPMASS=713.34962	13846
CHARGE=2+
340.15997	103	
346.69880	146	
357.17601	221	
436.21635	445	1+
470.18245	194	
474.22361	110	
485.78097	149	
492.24589	408	1+
502.23329	226	
520.23352	274	1+
535.26368	139	
554.29020	139	
577.27049	124	
583.74934	141	
608.24977	110	
611.28812	114	
622.30804	348	
646.82185	138	
661.33676	298	
695.33628	121	
704.84807	117	
774.43318	365	1+
804.39207	109	
849.44368	365	1+
906.45284	1215	1+
918.43524	277	
970.54752	211	
1069.50384	304	
1070.50371	202	
1080.30322	177	
1080.42635	108	
1354.65567	656	1+
1425.70487	2945	1+
END IONS

###FS:    #m/z: 581.30184 #charge   2
###MaxRes:#m/z:  0.00000 #charge-128
###MS: 1006
###MSMS: 1007
BEGIN IONS
TITLE=Cmpd 265, AutoMSn(581.3018), 17.1 min
RTINSECONDS=1023.64
SCANS=MS: 1006 MSMS: 1007
PEPMASS=581.30184	130970
CHARGE=2+
357.17405	254	
373.69345	441	
391.23563	746	1+
404.15688	504	
423.20349	281	
429.20665	623	1+
436.17973	478	
453.20816	267	
454.19904	578	
470.72522	2305	1+
487.20734	267	
505.27414	1234	1+
509.20461	405	
526.25834	520	
567.24755	416	
584.27235	396	
585.24770	677	1+
592.31129	4985	1+
600.27510	279	
602.25973	1463	1+
628.30805	246	
640.25318	258	
663.34695	5344	1+
687.35297	325	
697.32274	559	1+
715.33017	1386	1+
725.23513	415	
725.30984	320	
746.39060	1284	1+
764.39802	4543	1+
773.66071	519	
774.38830	384	
843.43658	1500	1+
859.44965	577	1+
861.44833	31935	1+
871.94563	290	
882.40806	1053	1+
899.43216	1524	1+
923.42473	493	1+
939.44212	685	1+
941.44110	6959	1+
957.46041	626	1+
957.47464	5178	1+
975.48984	12890	1+
986.44730	491	
986.85112	287	
1085.51963	644	
1086.52077	491	
END IONS

###FS:    #m/z: 437.75405 #charge   2
###MaxRes:#m/z:  0.00000 #charge-128
###MS: 1006
###MSMS: 1008
BEGIN IONS
TITLE=Cmpd 266, AutoMSn(437.7540), 17.1 min
RTINSECONDS=1024.14
SCANS=MS: 1006 MSMS: 1008
PEPMASS=437.75405	21070
CHARGE=2+
325.15017	196	
330.17490	276	
342.17245	262	1+
348.18535	2877	1+
358.17430	261	
364.17024	114	
367.18725	122	
370.17186	119	
384.20831	122	
395.21352	129	
400.18005	141	
411.20130	287	
414.23061	281	1+
424.23102	231	1+
435.26668	200	
436.25955	475	1+
438.23903	627	1+
443.24627	807	
446.24000	176	
448.23950	265	1+
461.27133	3587	1+
468.43785	634	
471.25588	499	1+
481.23941	132	
497.27509	222	1+
510.25669	395	1+
523.22584	147	
528.28019	146	
540.28817	191	
541.27433	511	1+
550.03957	159	
557.34086	115	
558.28882	1242	1+
573.30075	314	1+
575.31200	5916	1+
585.28722	128	
586.28878	916	1+
590.31943	196	
656.37631	301	
657.35766	563	1+
674.38223	7263	1+
685.35877	147	
787.46791	193	
END IONS

###FS:    #m/z: 379.68651 #charge   2
###MaxRes:#m/z:  0.00000 #charge-128
###MS: 1006
###MSMS: 1009
BEGIN IONS
TITLE=Cmpd 267, AutoMSn(379.6865), 17.1 min
RTINSECONDS=1024.64
SCANS=MS: 1006 MSMS: 1009
PEPMASS=379.68651	21169
CHARGE=2+
305.16077	112	
308.09930	169	
318.13110	133	
322.18045	412	1+
324.10359	256	
359.24354	253	1+
362.25715	102	
374.16907	164	
375.24463	104	
376.23377	247	
377.25069	805	1+
380.25580	668	
385.73358	108	
440.19828	121	
447.16929	520	1+
465.19060	1278	1+
472.38815	246	
482.21653	5406	1+
520.20944	111	
554.27348	472	1+
611.22094	101	
645.28196	4239	1+
653.71981	894	1+
END IONS

###FS:    #m/z: 581.30118 #charge   2
###MaxRes:#m/z:  0.00000 #charge-128
###MS: 1010
###MSMS: 1011
BEGIN IONS
TITLE=Cmpd 268, AutoMSn(581.3012), 17.1 min
RTINSECONDS=1027.67
SCANS=MS: 1010 MSMS: 1011
PEPMASS=581.30118	159370
CHARGE=2+
356.36908	273	
391.23049	665	
397.80722	574	
404.15899	309	
422.22473	690	
449.72219	300	
453.20481	839	1+
457.73043	536	
462.21253	332	
470.72573	2429	1+
479.24406	1796	
505.27666	1662	1+
509.20600	452	
517.24647	317	
526.26388	539	
545.25558	277	
567.24210	643	1+
574.28213	655	1+
578.78352	440	
579.29077	316	
584.26051	1078	1+
592.30909	4897	1+
602.26370	1335	
663.34614	5806	1+
687.36225	301	
697.33150	282	
698.31383	925	1+
713.41547	279	
715.32671	1518	1+
746.38151	2120	1+
764.39503	6526	1+
774.39109	591	
774.92376	283	
843.42990	1430	1+
859.44260	439	
861.44712	36239	1+
882.41496	1194	1+
899.42180	1141	1+
939.44150	840	1+
941.44245	7218	1+
958.46310	506	
958.46990	3591	1+
975.49170	14842	1+
986.45927	985	1+
1085.52706	510	
1086.53063	299	
END IONS

###FS:    #m/z: 437.75406 #charge   2
###MaxRes:#m/z:  0.00000 #charge-128
###MS: 1010
###MSMS: 1012
BEGIN IONS
TITLE=Cmpd 269, AutoMSn(437.7541), 17.1 min
RTINSECONDS=1028.17
SCANS=MS: 1010 MSMS: 1012
PEPMASS=437.75406	111520
CHARGE=2+
327.19727	577	
330.18122	731	
342.17221	570	
348.18665	14331	1+
354.44444	684	
358.17153	461	
396.22150	423	
408.83351	536	
429.20984	407	
441.24639	540	
443.25374	1055	
453.24352	436	
461.27031	13674	1+
468.44995	1801	
471.25375	1929	
510.27406	395	
523.25563	518	
540.27466	1557	1+
557.31029	666	
558.28709	5027	1+
568.27231	569	
573.29278	603	
575.31440	22413	1+
586.28083	2686	1+
656.36410	2064	1+
672.36616	1388	1+
674.38335	27653	1+
685.35734	460	
END IONS

###FS:    #m/z: 379.68686 #charge   2
###MaxRes:#m/z:  0.00000 #charge-128
###MS: 1010
###MSMS: 1013
BEGIN IONS
TITLE=Cmpd 270, AutoMSn(379.6869), 17.1 min
RTINSECONDS=1028.67
SCANS=MS: 1010 MSMS: 1013
PEPMASS=379.68686	32647
CHARGE=2+
322.18753	664	1+
324.09894	343	
328.14625	202	
332.18837	127	
359.25100	225	
362.24219	132	
374.18368	268	
376.25174	487	1+
378.24304	586	1+
380.24655	499	1+
391.21418	114	
422.17245	113	
426.22605	114	
441.19611	103	
447.17615	558	1+
464.19895	130	
465.18917	1461	1+
482.21805	5275	1+
554.27251	736	1+
611.23715	108	
628.26061	307	1+
645.28172	4334	1+
654.75123	330	
END IONS

###FS:    #m/z: 437.75458 #charge   2
###MaxRes:#m/z:  0.00000 #charge-128
###MS: 1014
###MSMS: 1015
BEGIN IONS
TITLE=Cmpd 271, AutoMSn(437.7546), 17.2 min
RTINSECONDS=1031.7
SCANS=MS: 1014 MSMS: 1015
PEPMASS=437.75458	258687
CHARGE=2+
330.17640	1862	
342.17761	868	
348.18632	21086	1+
367.18541	707	
384.21167	680	
411.18918	1962	1+
414.23909	763	
429.20714	985	
441.24903	870	
443.26017	1730	
449.25707	1488	
461.27078	23294	1+
471.25427	3103	
511.26086	746	
540.27269	3095	1+
557.30932	1615	
558.28895	9157	1+
573.30446	853	
575.31357	39557	1+
586.28277	4119	1+
656.37141	2133	
657.35607	3166	1+
672.36878	1748	
674.38285	48171	1+
685.35112	831	
END IONS

###FS:    #m/z: 874.49826 #charge   1
###MaxRes:#m/z:  0.00000 #charge-128
###MS: 1014
###MSMS: 1016
BEGIN IONS
TITLE=Cmpd 272, AutoMSn(874.4983), 17.2 min
RTINSECONDS=1032.2
SCANS=MS: 1014 MSMS: 1016
PEPMASS=874.49826	63235
CHARGE=1+
327.19617	403	
348.18661	4483	1+
414.23160	2071	
428.24933	382	
461.27206	3008	1+
499.32643	544	
510.29236	554	
527.32228	717	
558.28750	992	
567.31606	622	
575.31098	4381	1+
674.38186	2067	1+
856.48483	1314	1+
872.47774	1532	1+
874.49802	27872	1+
END IONS

###FS:    #m/z: 674.38256 #charge   1
###MaxRes:#m/z:  0.00000 #charge-128
###MS: 1014
###MSMS: 1017
BEGIN IONS
TITLE=Cmpd 273, AutoMSn(674.3826), 17.2 min
RTINSECONDS=1032.7
SCANS=MS: 1014 MSMS: 1017
PEPMASS=674.38256	55566
CHARGE=1+
335.14921	123	
357.16635	116	
364.72794	175	
381.17660	109	
413.12764	139	
436.11213	100	
439.09743	141	
463.22619	124	
495.21398	122	
520.88461	140	
545.21497	105	
END IONS

###FS:    #m/z: 874.49791 #charge   1
###MaxRes:#m/z:  0.00000 #charge-128
###MS: 1018
###MSMS: 1019
BEGIN IONS
TITLE=Cmpd 274, AutoMSn(874.4979), 17.3 min
RTINSECONDS=1035.72
SCANS=MS: 1018 MSMS: 1019
PEPMASS=874.49791	90891
CHARGE=1+
348.18867	3723	1+
414.23322	1871	
461.27032	3730	1+
499.32632	578	
510.28039	502	
527.31535	1733	1+
558.28361	955	
575.31322	5506	1+
657.35268	470	
674.38531	2006	
856.47734	1706	1+
872.48543	1895	1+
874.49880	33330	1+
END IONS

###FS:    #m/z: 674.38191 #charge   1
###MaxRes:#m/z:  0.00000 #charge-128
###MS: 1018
###MSMS: 1020
BEGIN IONS
TITLE=Cmpd 275, AutoMSn(674.3819), 17.3 min
RTINSECONDS=1036.22
SCANS=MS: 1018 MSMS: 1020
PEPMASS=674.38191	81202
CHARGE=1+
335.13778	167	
370.16526	128	
403.22312	109	
446.18582	228	
530.19229	101	
535.27357	125	
578.25014	104	
583.25077	133	
654.75238	104	
END IONS

###FS:    #m/z: 575.31459 #charge   1
###MaxRes:#m/z:  0.00000 #charge-128
###MS: 1018
###MSMS: 1021
BEGIN IONS
TITLE=Cmpd 276, AutoMSn(575.3146), 17.3 min
RTINSECONDS=1036.72
SCANS=MS: 1018 MSMS: 1021
PEPMASS=575.31459	26564
CHARGE=1+
341.14380	230	
373.13352	109	
405.09630	125	
414.22444	110	
417.93320	120	
431.20049	394	
444.15328	118	
448.23363	398	1+
450.10867	116	
455.28840	127	
461.17485	204	
475.21427	134	
500.20391	123	
512.30524	132	
515.25488	122	
526.24827	147	
550.99264	109	
554.24333	100	
556.25799	172	
561.31855	223	
571.25731	257	1+
574.26934	158	
END IONS

###FS:    #m/z: 421.75922 #charge   2
###MaxRes:#m/z:  0.00000 #charge-128
###MS: 1022
###MSMS: 1023
BEGIN IONS
TITLE=Cmpd 277, AutoMSn(421.7592), 17.3 min
RTINSECONDS=1039.74
SCANS=MS: 1022 MSMS: 1023
PEPMASS=421.75922	131075
CHARGE=2+
325.22116	1085	
341.18079	1272	
368.22843	2111	
383.23196	1171	
385.25520	5583	
454.27280	1899	
470.26937	2147	
472.28653	71169	1+
553.34398	1301	
571.35593	31151	1+
628.37825	4110	1+
654.39510	1957	
670.38794	2246	
672.40341	50313	1+
682.38949	4774	1+
725.43016	12002	1+
741.42257	1444	
743.44016	29710	1+
END IONS

###FS:    #m/z: 874.49758 #charge   1
###MaxRes:#m/z:  0.00000 #charge-128
###MS: 1022
###MSMS: 1024
BEGIN IONS
TITLE=Cmpd 278, AutoMSn(874.4976), 17.3 min
RTINSECONDS=1040.24
SCANS=MS: 1022 MSMS: 1024
PEPMASS=874.49758	81700
CHARGE=1+
348.18710	3475	1+
414.23274	2139	
461.27068	3562	1+
499.32226	766	
509.29019	1088	1+
527.31947	817	
558.28773	792	
575.31455	4478	1+
674.38291	1913	1+
856.48989	566	
857.47837	1159	1+
872.48599	1349	1+
874.49836	28702	1+
END IONS

###FS:    #m/z: 412.75420 #charge   2
###MaxRes:#m/z:  0.00000 #charge-128
###MS: 1022
###MSMS: 1025
BEGIN IONS
TITLE=Cmpd 279, AutoMSn(412.7542), 17.3 min
RTINSECONDS=1040.74
SCANS=MS: 1022 MSMS: 1025
PEPMASS=412.75420	53117
CHARGE=2+
340.18933	228	1+
344.20350	140	
362.18946	273	
383.21975	105	
385.25336	162	
390.23862	205	
394.25702	107	
396.22977	221	1+
408.25058	302	1+
410.23540	409	1+
412.25551	256	
414.23791	619	1+
417.93612	132	
432.25835	383	
449.26146	140	
455.26411	127	
461.41017	104	
472.28752	1047	1+
475.29395	182	
532.30956	743	1+
545.34277	135	
631.38554	553	
632.37186	1264	1+
640.79587	228	
640.84741	142	
672.40015	339	
END IONS

###FS:    #m/z: 421.76023 #charge   2
###MaxRes:#m/z:  0.00000 #charge-128
###MS: 1026
###MSMS: 1027
BEGIN IONS
TITLE=Cmpd 280, AutoMSn(421.7602), 17.4 min
RTINSECONDS=1043.76
SCANS=MS: 1026 MSMS: 1027
PEPMASS=421.76023	760577
CHARGE=2+
325.22203	5550	
341.18139	6935	
368.22725	9311	
385.25395	24113	
454.27003	8068	
470.26948	8147	
472.28699	344326	1+
571.35521	145932	1+
628.37731	14790	
654.38947	14047	1+
670.38750	8663	
672.40331	257620	1+
682.38753	24460	1+
725.42968	60627	1+
741.42466	5604	
743.43950	146153	1+
END IONS

###FS:    #m/z: 412.75400 #charge   2
###MaxRes:#m/z:  0.00000 #charge-128
###MS: 1026
###MSMS: 1028
BEGIN IONS
TITLE=Cmpd 281, AutoMSn(412.7540), 17.4 min
RTINSECONDS=1044.26
SCANS=MS: 1026 MSMS: 1028
PEPMASS=412.75400	325313
CHARGE=2+
345.21532	179	
359.20958	205	
369.20825	653	
385.24915	315	
397.22374	166	
408.27858	238	
410.25567	460	
412.22465	206	
413.25593	196	
414.22989	634	1+
432.25477	3487	1+
440.24527	261	
458.26771	191	
472.29081	2174	1+
532.30869	441	
545.34301	1423	1+
571.35934	774	1+
614.35082	1000	1+
630.37235	831	1+
632.37313	10079	1+
640.77859	1471	
672.40359	1083	1+
725.43348	215	
END IONS

###FS:    #m/z: 672.40239 #charge   1
###MaxRes:#m/z:  0.00000 #charge-128
###MS: 1026
###MSMS: 1029
BEGIN IONS
TITLE=Cmpd 282, AutoMSn(672.4024), 17.4 min
RTINSECONDS=1044.76
SCANS=MS: 1026 MSMS: 1029
PEPMASS=672.40239	154948
CHARGE=1+
352.13827	111	
354.16609	114	
387.11232	116	
399.17016	161	
409.20128	112	
472.29515	108	
571.36712	117	
640.27607	128	
669.28665	103	
672.40216	433	1+
END IONS

###FS:    #m/z: 421.76310 #charge   2
###MaxRes:#m/z:  0.00000 #charge-128
###MS: 1030
###MSMS: 1031
BEGIN IONS
TITLE=Cmpd 283, AutoMSn(421.7631), 17.5 min
RTINSECONDS=1047.79
SCANS=MS: 1030 MSMS: 1031
PEPMASS=421.76310	1177990
CHARGE=2+
341.18135	12804	
368.22724	15759	
385.25432	43648	
454.27183	14269	
470.27127	12033	
472.28703	623789	1+
571.35542	277319	1+
628.37681	27036	
654.39353	16956	
670.38829	13689	
672.40312	491234	1+
682.38672	42185	1+
725.42835	118244	1+
743.43931	283127	1+
END IONS

###FS:    #m/z: 412.75485 #charge   2
###MaxRes:#m/z:  0.00000 #charge-128
###MS: 1030
###MSMS: 1032
BEGIN IONS
TITLE=Cmpd 284, AutoMSn(412.7549), 17.5 min
RTINSECONDS=1048.29
SCANS=MS: 1030 MSMS: 1032
PEPMASS=412.75485	667575
CHARGE=2+
328.19648	689	
345.21887	1185	
369.21457	1285	
385.24740	582	
387.22207	554	
415.23109	938	
432.25428	9402	1+
472.28655	2330	
545.34032	5542	1+
571.35285	578	
602.36453	644	
614.35299	2291	1+
630.35807	1939	1+
632.37167	34928	1+
642.36407	573	
672.40071	953	
END IONS

###FS:    #m/z: 842.50791 #charge   1
###MaxRes:#m/z:  0.00000 #charge-128
###MS: 1030
###MSMS: 1033
BEGIN IONS
TITLE=Cmpd 285, AutoMSn(842.5079), 17.5 min
RTINSECONDS=1048.79
SCANS=MS: 1030 MSMS: 1033
PEPMASS=842.50791	361619
CHARGE=1+
840.49454	17029	1+
842.50781	366173	1+
END IONS

###FS:    #m/z: 842.50851 #charge   1
###MaxRes:#m/z:  0.00000 #charge-128
###MS: 1034
###MSMS: 1035
BEGIN IONS
TITLE=Cmpd 286, AutoMSn(842.5085), 17.5 min
RTINSECONDS=1051.81
SCANS=MS: 1034 MSMS: 1035
PEPMASS=842.50851	429077
CHARGE=1+
840.49171	15294	1+
842.50862	361891	1+
END IONS

###FS:    #m/z: 672.40365 #charge   1
###MaxRes:#m/z:  0.00000 #charge-128
###MS: 1034
###MSMS: 1036
BEGIN IONS
TITLE=Cmpd 287, AutoMSn(672.4037), 17.5 min
RTINSECONDS=1052.32
SCANS=MS: 1034 MSMS: 1036
PEPMASS=672.40365	361866
CHARGE=1+
369.17817	128	
373.16423	128	
394.17593	392	
407.19922	127	
435.19125	101	
463.21582	112	
510.24188	116	
532.24664	100	
538.77066	103	
602.29958	104	
631.32094	109	
633.33314	237	1+
672.40138	598	1+
END IONS

###FS:    #m/z: 832.48782 #charge   1
###MaxRes:#m/z:  0.00000 #charge-128
###MS: 1034
###MSMS: 1037
BEGIN IONS
TITLE=Cmpd 288, AutoMSn(832.4878), 17.5 min
RTINSECONDS=1052.82
SCANS=MS: 1034 MSMS: 1037
PEPMASS=832.48782	243015
CHARGE=1+
830.47228	3050	
832.48775	227524	1+
END IONS

###FS:    #m/z: 832.48716 #charge   1
###MaxRes:#m/z:  0.00000 #charge-128
###MS: 1038
###MSMS: 1039
BEGIN IONS
TITLE=Cmpd 289, AutoMSn(832.4872), 17.6 min
RTINSECONDS=1055.84
SCANS=MS: 1038 MSMS: 1039
PEPMASS=832.48716	313960
CHARGE=1+
830.47432	3352	
832.48701	228640	1+
END IONS

###FS:    #m/z: 842.50791 #charge   1
###MaxRes:#m/z:  0.00000 #charge-128
###MS: 1038
###MSMS: 1040
BEGIN IONS
TITLE=Cmpd 290, AutoMSn(842.5079), 17.6 min
RTINSECONDS=1056.34
SCANS=MS: 1038 MSMS: 1040
PEPMASS=842.50791	341806
CHARGE=1+
840.48964	8779	1+
842.50822	190811	1+
END IONS

###FS:    #m/z: 672.40320 #charge   1
###MaxRes:#m/z:  0.00000 #charge-128
###MS: 1038
###MSMS: 1041
BEGIN IONS
TITLE=Cmpd 291, AutoMSn(672.4032), 17.6 min
RTINSECONDS=1056.84
SCANS=MS: 1038 MSMS: 1041
PEPMASS=672.40320	298593
CHARGE=1+
364.19694	145	
396.15844	157	
407.21634	123	
435.20373	163	
497.73039	123	
533.24656	120	
626.30344	101	
671.38226	366	1+
END IONS

###FS:    #m/z: 832.48732 #charge   1
###MaxRes:#m/z:  0.00000 #charge-128
###MS: 1042
###MSMS: 1043
BEGIN IONS
TITLE=Cmpd 292, AutoMSn(832.4873), 17.7 min
RTINSECONDS=1059.86
SCANS=MS: 1042 MSMS: 1043
PEPMASS=832.48732	268794
CHARGE=1+
830.46722	2764	
832.48703	165996	1+
END IONS

###FS:    #m/z: 416.74873 #charge   2
###MaxRes:#m/z:  0.00000 #charge-128
###MS: 1042
###MSMS: 1044
BEGIN IONS
TITLE=Cmpd 293, AutoMSn(416.7487), 17.7 min
RTINSECONDS=1060.36
SCANS=MS: 1042 MSMS: 1044
PEPMASS=416.74873	125506
CHARGE=2+
328.19727	1614	
345.22182	1769	
363.21749	2265	
368.21758	4042	1+
385.25295	4152	
415.22985	2647	
432.25553	20566	1+
449.26028	1300	
454.27351	1290	
470.27294	2954	
472.28696	45137	1+
545.34249	9362	1+
569.34035	1838	
571.35651	19229	1+
602.35798	1480	
614.35913	4167	1+
628.37788	2155	
630.36302	1380	
632.37215	76204	1+
642.35968	1141	
654.39357	1560	
670.38731	4664	1+
672.40262	31881	1+
682.39036	2253	
725.43125	4803	
741.42298	1986	
743.44130	18746	1+
END IONS

###FS:    #m/z: 632.37215 #charge   1
###MaxRes:#m/z:  0.00000 #charge-128
###MS: 1042
###MSMS: 1045
BEGIN IONS
TITLE=Cmpd 294, AutoMSn(632.3722), 17.7 min
RTINSECONDS=1060.86
SCANS=MS: 1042 MSMS: 1045
PEPMASS=632.37215	107360
CHARGE=1+
331.19228	141	
341.16581	138	
361.15147	109	
369.19220	102	
379.15707	109	
389.16543	140	
414.25307	121	
440.20172	113	
446.20128	122	
463.22922	506	
496.25676	102	
543.29552	109	
550.99522	104	
562.29362	540	
577.06532	104	
628.34100	104	
629.36607	297	
632.34929	542	1+
END IONS

###FS:    #m/z: 632.37179 #charge   1
###MaxRes:#m/z:  0.00000 #charge-128
###MS: 1046
###MSMS: 1047
BEGIN IONS
TITLE=Cmpd 295, AutoMSn(632.3718), 17.7 min
RTINSECONDS=1063.89
SCANS=MS: 1046 MSMS: 1047
PEPMASS=632.37179	76185
CHARGE=1+
331.18191	108	
358.13734	145	
359.08708	104	
376.18333	101	
379.12482	100	
408.19941	104	
450.23023	124	
463.22903	139	
472.20451	128	
562.29028	251	1+
632.34228	314	1+
END IONS

###FS:    #m/z: 416.74903 #charge   2
###MaxRes:#m/z:  0.00000 #charge-128
###MS: 1046
###MSMS: 1048
BEGIN IONS
TITLE=Cmpd 296, AutoMSn(416.7490), 17.7 min
RTINSECONDS=1064.39
SCANS=MS: 1046 MSMS: 1048
PEPMASS=416.74903	84333
CHARGE=2+
328.19143	857	
341.20384	724	
345.22124	1285	
363.21989	1155	
368.22488	745	
369.21040	1764	
383.22855	819	
385.25194	2533	
389.73743	678	
415.23131	1474	
432.25511	12961	1+
449.26005	821	
454.27510	776	
470.27248	1735	
472.28667	26425	1+
545.33864	6073	1+
569.33961	1002	
571.35565	11111	1+
614.35607	3281	1+
628.37230	1080	
630.35645	968	
632.37186	45608	1+
642.36373	678	
670.38716	1909	
672.40355	18897	1+
681.02720	1676	
682.38705	1861	
725.43389	2678	
741.41983	1232	
743.44031	10706	1+
END IONS

###FS:    #m/z: 552.07324 #charge-128
###MaxRes:#m/z:  0.00000 #charge-128
###MS: 1046
###MSMS: 1049
BEGIN IONS
TITLE=Cmpd 297, AutoMSn(552.0732), 17.7 min
RTINSECONDS=1064.89
SCANS=MS: 1046 MSMS: 1049
PEPMASS=552.07324	10279

319.17890	105	
412.74429	128	
448.23628	108	
452.22782	166	
456.72233	211	
467.69030	131	
495.23682	304	1+
516.24683	101	
520.27107	102	
523.24988	265	1+
530.26199	102	
531.32768	251	1+
548.30814	212	
549.32235	283	
550.28836	531	1+
552.28863	441	1+
554.31802	262	
555.28567	466	1+
557.26122	408	1+
558.17907	180	
560.27107	138	
647.33973	118	
743.44134	112	
767.42357	172	
917.47234	288	1+
END IONS

###FS:    #m/z: 576.27799 #charge   3
###MaxRes:#m/z:  0.00000 #charge-128
###MS: 1050
###MSMS: 1051
BEGIN IONS
TITLE=Cmpd 298, AutoMSn(576.2780), 17.8 min
RTINSECONDS=1067.93
SCANS=MS: 1050 MSMS: 1051
PEPMASS=576.27799	42067
CHARGE=3+
327.67707	334	
329.12421	494	1+
331.67175	375	1+
333.69575	404	
353.18451	338	1+
356.22889	238	
371.18657	523	1+
373.27141	286	
380.16210	245	
382.20223	285	1+
389.16909	486	
390.18297	2270	1+
401.17651	208	1+
405.17643	291	1+
414.18029	254	1+
416.18607	521	1+
433.18361	365	
436.18632	299	1+
441.19364	214	1+
444.19621	288	1+
448.21576	355	1+
453.69485	236	
454.20481	289	
457.70492	425	1+
466.68936	270	1+
467.25363	395	
471.21317	402	1+
483.20730	432	
484.70651	261	1+
487.31643	848	1+
489.22579	1859	1+
489.54737	916	1+
489.88201	455	
494.88299	922	1+
495.54761	278	
497.17603	556	
499.23352	311	1+
510.22644	564	1+
514.20737	754	1+
517.24475	397	1+
523.24173	554	1+
525.07285	252	
531.23145	600	1+
533.23906	346	
537.23630	360	1+
540.26082	363	1+
543.73773	314	1+
545.24621	478	1+
548.23932	244	
550.22285	392	1+
552.04592	232	1+
552.52271	254	1+
553.28292	1008	1+
556.73401	401	
558.26935	1700	1+
560.27171	1873	1+
566.24421	266	
570.92048	318	1+
571.27964	442	1+
576.22411	361	
576.74898	288	1+
577.30860	444	1+
580.28682	604	1+
594.28589	242	1+
598.35000	594	1+
615.37138	1468	1+
622.24516	303	1+
625.28107	654	1+
627.28844	880	1+
631.32036	1857	1+
635.66102	482	1+
644.31841	565	
645.30382	1344	1+
653.73964	369	1+
654.33673	598	1+
660.29716	663	1+
668.27844	329	1+
669.78831	322	1+
670.31193	555	1+
688.12392	1139	1+
696.31475	373	1+
701.32515	242	
702.34146	782	1+
714.32342	476	
715.30695	238	1+
720.84833	374	
723.27934	462	1+
732.30236	1661	1+
740.33616	306	1+
745.37039	261	1+
747.84120	606	1+
748.34279	1279	1+
758.38281	486	1+
769.36586	841	1+
775.39473	537	1+
775.40335	1904	1+
787.31470	1174	1+
791.38068	400	1+
805.32941	3391	1+
816.41450	229	1+
838.33481	768	1+
842.46690	237	1+
862.39309	345	1+
883.27302	330	1+
905.44751	315	1+
908.36487	449	1+
913.42075	384	1+
914.21938	967	1+
916.47178	302	1+
921.44774	741	1+
922.47194	892	1+
924.39314	1255	1+
925.36147	254	1+
934.34572	325	1+
952.39927	1912	1+
966.56808	450	1+
969.43899	702	1+
978.44044	550	1+
985.25461	858	1+
990.46084	383	1+
1016.43155	480	1+
1038.47245	415	1+
1084.47960	491	1+
1093.44224	414	1+
1123.52682	239	
1127.56240	1265	1+
1145.56515	2056	1+
1156.55974	620	1+
1206.53377	675	1+
1240.48509	838	1+
1321.58539	631	1+
1336.54973	587	1+
1354.55662	1698	1+
1366.58024	1011	1+
1464.60417	2155	1+
1479.69895	481	1+
1482.63038	5287	1+
1496.68611	720	1+
1498.68841	621	1+
1567.72105	824	1+
1577.68399	917	1+
1595.71533	6371	1+
END IONS

###FS:    #m/z: 513.76583 #charge   2
###MaxRes:#m/z:  0.00000 #charge-128
###MS: 1050
###MSMS: 1052
BEGIN IONS
TITLE=Cmpd 299, AutoMSn(513.7658), 17.8 min
RTINSECONDS=1068.43
SCANS=MS: 1050 MSMS: 1052
PEPMASS=513.76583	20687
CHARGE=2+
315.66832	229	
343.15920	140	
361.22340	209	
379.16219	186	
413.14904	178	
415.20362	145	
432.72939	201	
448.24593	3143	1+
455.31344	772	
456.21349	116	
458.23079	127	
462.26703	137	
466.19573	183	
474.23585	128	
497.26430	161	
509.29038	134	
510.27345	325	1+
512.26911	839	1+
516.26967	232	
518.27388	124	
559.31697	141	
561.33218	2193	1+
570.25126	554	
630.34653	169	
648.36443	3204	1+
656.85772	679	1+
668.87414	153	
699.38265	123	
717.38867	461	1+
735.39861	5438	1+
744.51397	153	
745.38046	122	
750.41237	126	
882.46509	708	1+
END IONS

###FS:    #m/z: 863.90436 #charge-128
###MaxRes:#m/z:  0.00000 #charge-128
###MS: 1050
###MSMS: 1053
BEGIN IONS
TITLE=Cmpd 300, AutoMSn(863.9044), 17.8 min
RTINSECONDS=1068.93
SCANS=MS: 1050 MSMS: 1053
PEPMASS=863.90436	10583

390.17791	812	1+
403.13200	145	
421.13946	143	
438.15670	124	
463.17288	100	
530.25704	111	
558.27313	222	
581.17637	110	
609.26531	100	
639.21884	110	
645.32598	107	
652.20272	163	
734.35937	101	
740.83952	109	
742.82735	107	
749.83324	104	
776.42262	105	
860.44966	263	1+
861.74025	120	
862.89187	111	
863.45380	144	
865.73773	109	
866.42006	121	
866.49967	135	
928.42684	132	
965.97420	167	
966.48751	149	
1595.70292	396	1+
1726.81205	3113	1+
END IONS

###FS:    #m/z: 576.27710 #charge   3
###MaxRes:#m/z:  0.00000 #charge-128
###MS: 1054
###MSMS: 1055
BEGIN IONS
TITLE=Cmpd 301, AutoMSn(576.2771), 17.9 min
RTINSECONDS=1071.96
SCANS=MS: 1054 MSMS: 1055
PEPMASS=576.27710	72823
CHARGE=3+
329.13658	318	1+
337.14504	306	
348.66279	386	1+
354.16973	469	1+
356.22670	405	
357.66008	288	1+
371.19505	594	1+
373.27162	410	
387.70855	235	1+
390.17877	3768	1+
395.16231	645	1+
397.80612	533	
402.66315	486	1+
416.16884	759	1+
440.73083	254	
449.24655	304	1+
452.18218	273	1+
457.21724	359	1+
466.25724	451	1+
468.19965	428	
478.20978	466	1+
483.53260	449	1+
484.27081	408	
485.22435	970	1+
487.31844	1195	1+
489.22177	2035	1+
489.53607	1314	1+
489.87878	542	1+
491.59212	658	
491.67877	636	
493.13961	406	
494.21275	609	1+
494.88835	577	1+
495.54266	452	1+
497.19082	379	1+
502.20819	544	1+
514.21254	1264	1+
523.24267	891	1+
523.91265	291	
527.23886	304	1+
531.23420	1651	1+
535.24979	478	1+
539.52358	241	1+
541.25699	623	1+
550.21233	449	
552.27796	380	1+
554.27062	776	1+
558.27420	2033	1+
560.27876	1773	1+
564.26707	376	
569.26643	313	1+
569.61202	420	1+
572.27002	400	
575.26490	708	1+
578.77516	382	1+
579.29329	329	
580.28919	453	1+
592.24987	222	1+
595.25315	302	1+
597.37034	400	
598.35019	926	1+
612.25306	310	1+
615.36756	1381	1+
618.73911	444	
619.23731	1022	1+
620.75209	432	1+
624.93398	299	1+
625.61749	325	
627.28521	1179	1+
631.33141	793	1+
644.30107	3415	1+
653.72591	1258	1+
654.34200	353	1+
659.28194	374	1+
661.29347	1220	1+
662.32715	487	1+
668.30105	772	1+
677.77070	777	
682.78503	1009	1+
688.12146	770	1+
695.27183	541	1+
702.34318	460	1+
713.34016	243	1+
714.31831	696	1+
718.29651	360	1+
739.30851	368	1+
748.34109	1012	1+
757.37614	1179	1+
759.32984	786	1+
763.38039	703	1+
768.58279	266	
769.29963	268	1+
769.36570	400	
773.37938	403	1+
775.41024	3632	1+
777.34100	813	1+
785.17941	475	1+
787.32459	989	1+
792.38438	261	
805.32783	3195	1+
822.30349	332	1+
838.32495	296	
860.43224	337	1+
861.39707	1002	1+
906.39233	942	1+
908.34355	328	1+
914.22609	453	
917.39140	583	1+
920.35946	326	1+
922.46943	1693	1+
924.41695	1703	1+
925.37045	317	1+
933.44318	531	1+
952.40608	2188	1+
992.10163	412	1+
1083.48877	740	1+
1087.50278	833	1+
1093.44640	817	1+
1104.49806	343	
1112.42744	949	1+
1128.50805	1176	1+
1145.56003	2322	1+
1152.61110	892	1+
1206.55717	658	1+
1283.60747	394	1+
1338.57665	662	1+
1348.56563	604	1+
1355.54599	1529	1+
1366.57185	1444	1+
1447.56454	358	1+
1462.59670	900	1+
1464.60549	2987	1+
1479.66953	868	1+
1482.62693	8405	1+
1493.66679	788	1+
1496.67698	1524	1+
1567.70700	1361	1+
1577.70900	2110	1+
1595.70966	8841	1+
END IONS

###FS:    #m/z: 513.76603 #charge   2
###MaxRes:#m/z:  0.00000 #charge-128
###MS: 1054
###MSMS: 1056
BEGIN IONS
TITLE=Cmpd 302, AutoMSn(513.7660), 17.9 min
RTINSECONDS=1072.46
SCANS=MS: 1054 MSMS: 1056
PEPMASS=513.76603	27263
CHARGE=2+
315.67804	217	
343.14896	131	
357.18860	138	
361.20810	322	
373.21357	142	
379.17217	375	1+
413.16321	153	
430.20841	332	1+
432.72685	132	
438.14020	216	
448.24924	2738	1+
455.32296	184	
456.18779	363	
460.23561	241	1+
466.18764	224	
468.25204	124	
479.25693	158	
489.27464	124	
494.27195	123	
504.75330	122	
510.28329	438	1+
512.26311	785	1+
515.30935	244	
516.28964	540	1+
519.29343	151	
561.33216	1807	1+
568.61951	116	
569.27022	352	1+
630.35263	331	1+
646.35599	197	
648.36903	3101	1+
656.34112	136	
656.83793	374	
699.36965	284	
717.38449	551	1+
726.33066	304	
733.38293	214	1+
735.39801	5588	1+
745.37125	217	
END IONS

###FS:    #m/z: 863.90853 #charge   2
###MaxRes:#m/z:  0.00000 #charge-128
###MS: 1054
###MSMS: 1057
BEGIN IONS
TITLE=Cmpd 303, AutoMSn(863.9085), 17.9 min
RTINSECONDS=1072.96
SCANS=MS: 1054 MSMS: 1057
PEPMASS=863.90853	17338
CHARGE=2+
390.18032	844	1+
444.11156	111	
459.28883	111	
645.31015	128	
652.20101	183	
683.78490	106	
724.30320	106	
741.82693	165	
743.32021	101	
860.48859	608	1+
865.90133	341	
866.49534	309	1+
965.46981	212	
1337.62404	150	
1595.72364	831	1+
1726.81187	2497	1+
END IONS

###FS:    #m/z: 450.26896 #charge   2
###MaxRes:#m/z:  0.00000 #charge-128
###MS: 1058
###MSMS: 1059
BEGIN IONS
TITLE=Cmpd 304, AutoMSn(450.2690), 17.9 min
RTINSECONDS=1075.98
SCANS=MS: 1058 MSMS: 1059
PEPMASS=450.26896	54381
CHARGE=2+
329.17588	285	
337.22132	445	
341.18090	393	
359.19209	335	
363.21987	311	
368.22016	814	1+
383.22428	322	
385.25163	827	
418.75371	278	
434.26086	250	
447.24294	267	
448.23999	600	1+
450.25436	395	
452.27432	1148	1+
454.28142	956	1+
461.41078	252	
470.26845	399	
472.28704	6721	1+
553.33862	259	
569.33009	302	
571.35110	3924	1+
628.37376	668	
654.39184	755	1+
670.38857	550	
672.40104	18681	1+
682.37777	398	
725.42511	3336	1+
741.42752	737	1+
743.43768	12375	1+
753.41991	253	
754.55052	386	
755.44113	824	1+
778.47602	704	1+
END IONS

###FS:    #m/z: 576.27752 #charge   3
###MaxRes:#m/z:  0.00000 #charge-128
###MS: 1058
###MSMS: 1060
BEGIN IONS
TITLE=Cmpd 305, AutoMSn(576.2775), 17.9 min
RTINSECONDS=1076.48
SCANS=MS: 1058 MSMS: 1060
PEPMASS=576.27752	61851
CHARGE=3+
309.15478	359	
323.15370	425	1+
329.12956	404	
331.66712	250	
336.15366	412	1+
345.15652	261	1+
354.18990	312	
371.18821	349	1+
373.27668	236	
374.18600	327	1+
389.17010	399	
390.17849	2206	1+
392.18206	496	1+
394.15598	765	1+
416.17437	269	
417.19658	512	1+
445.69010	313	1+
447.22265	242	1+
454.20738	316	1+
457.22167	298	1+
464.21659	474	1+
467.26109	580	1+
467.69641	234	1+
482.21090	352	1+
484.28698	300	
487.31716	603	
488.24145	295	
488.87663	550	1+
489.21352	1163	1+
489.54849	374	
493.15282	238	
494.54902	556	1+
494.87941	583	1+
495.20819	555	1+
496.55903	872	1+
497.18363	230	
502.02234	208	
503.24132	385	1+
508.24970	300	1+
512.25235	356	1+
514.21762	699	1+
517.24191	218	1+
521.78747	321	
523.24233	340	
523.58560	303	1+
526.24306	463	1+
531.22755	1087	1+
535.24830	625	1+
552.28112	317	1+
555.25409	255	1+
558.27204	1596	1+
560.27912	928	1+
564.26303	358	1+
566.85812	262	
571.27515	1251	1+
571.80270	280	1+
573.78725	366	
575.28401	662	1+
577.27554	1250	1+
577.81078	212	
580.60066	236	1+
590.32785	307	
595.31741	570	1+
598.34104	529	1+
615.37193	1305	1+
619.73794	575	1+
621.24005	440	1+
627.28242	627	1+
631.31157	833	1+
644.32560	410	
645.29831	1263	1+
653.70364	357	
654.36069	339	1+
661.28495	611	1+
664.32090	283	1+
667.33005	211	1+
668.77848	589	1+
669.29653	864	1+
675.28804	296	1+
677.77058	1082	1+
678.29084	739	1+
688.12971	460	
702.34735	315	1+
705.35472	233	1+
714.32946	706	1+
715.31948	420	1+
742.32428	320	1+
747.84539	459	1+
758.38419	426	1+
763.38261	335	1+
769.34168	261	1+
775.39788	2422	1+
789.84439	796	1+
791.38073	425	1+
805.33008	744	1+
805.33973	1625	1+
838.31492	584	1+
861.39883	885	1+
866.36323	299	1+
891.31346	278	1+
906.42715	350	1+
918.33545	272	1+
922.48089	1231	1+
924.40672	1363	1+
952.40786	2003	1+
957.47597	295	1+
969.45746	689	1+
985.25879	292	1+
1084.48685	784	1+
1088.33864	292	
1093.44306	537	1+
1095.46645	449	1+
1112.42912	239	
1206.53193	420	1+
1218.48965	361	1+
1320.58927	610	1+
1366.58669	752	1+
1411.68143	413	1+
1447.58896	685	1+
1464.60573	1529	1+
1479.64046	439	1+
1482.62902	5498	1+
1496.67987	874	1+
1499.67250	692	1+
1567.70949	965	1+
1595.70657	5733	1+
END IONS

###FS:    #m/z: 605.30605 #charge   3
###MaxRes:#m/z:  0.00000 #charge-128
###MS: 1058
###MSMS: 1061
BEGIN IONS
TITLE=Cmpd 306, AutoMSn(605.3061), 17.9 min
RTINSECONDS=1076.98
SCANS=MS: 1058 MSMS: 1061
PEPMASS=605.30605	21080
CHARGE=3+
361.14994	167	
369.20279	425	
378.17476	1229	1+
406.17592	834	
425.23545	155	
430.18213	157	
450.77600	157	
468.26134	297	
475.20071	219	
481.78232	163	
493.21258	229	
501.74773	154	
509.19976	180	
510.28167	182	
525.28680	1092	1+
533.94104	248	
545.79922	158	
558.27450	186	
567.28351	151	
588.31215	460	1+
589.82290	272	
590.24976	346	
594.78638	291	1+
598.62867	237	1+
599.30060	257	1+
601.31373	628	1+
605.31312	1006	1+
605.96151	223	
639.31185	146	
685.32557	198	
694.84189	274	1+
713.78432	173	
714.86468	212	
778.40251	1023	1+
778.91822	347	1+
863.95219	271	
1101.55025	502	1+
1234.65938	2399	1+
1321.69844	3283	1+
1408.73771	6179	1+
1612.80662	580	1+
1669.83718	791	1+
END IONS

###FS:    #m/z: 450.27020 #charge   2
###MaxRes:#m/z:  0.00000 #charge-128
###MS: 1062
###MSMS: 1063
BEGIN IONS
TITLE=Cmpd 307, AutoMSn(450.2702), 18.0 min
RTINSECONDS=1080
SCANS=MS: 1062 MSMS: 1063
PEPMASS=450.27020	159322
CHARGE=2+
359.18878	654	
363.21639	649	
368.22346	2680	1+
385.25307	2077	
418.75502	799	
452.27087	764	
454.26494	987	
472.28521	16062	1+
571.35460	11168	1+
628.37802	2891	1+
654.38653	1872	1+
670.38934	1676	
672.40265	46273	1+
682.38159	641	
725.43044	6864	1+
741.42682	960	
743.43981	26717	1+
754.54766	685	
755.43886	862	
779.47734	2623	1+
END IONS

###FS:    #m/z: 748.35005 #charge   2
###MaxRes:#m/z:  0.00000 #charge-128
###MS: 1062
###MSMS: 1064
BEGIN IONS
TITLE=Cmpd 308, AutoMSn(748.3500), 18.0 min
RTINSECONDS=1080.5
SCANS=MS: 1062 MSMS: 1064
PEPMASS=748.35005	23444
CHARGE=2+
343.19518	153	
369.19616	520	1+
392.19007	159	
468.25878	419	1+
475.50275	192	
525.28768	1039	1+
568.26755	151	
590.24107	163	
649.31510	194	
664.32604	173	
685.32171	518	1+
687.31645	206	
718.71114	309	
719.04901	336	
736.37306	172	
737.08260	153	
741.07323	165	
741.33146	277	
741.57725	183	
741.83094	169	
743.59702	207	
744.10955	224	
745.39538	716	1+
746.57694	318	1+
750.34863	658	1+
781.35409	146	
781.71259	150	
784.36515	213	1+
799.36698	640	1+
849.41060	209	1+
867.73557	163	
905.93420	147	
916.07871	202	
916.75779	178	
959.39280	451	1+
959.40658	155	
1016.41323	1059	1+
1486.67016	403	1+
1494.69197	3098	1+
1495.17109	2986	1+
END IONS

###FS:    #m/z: 899.52842 #charge   1
###MaxRes:#m/z:  0.00000 #charge-128
###MS: 1062
###MSMS: 1065
BEGIN IONS
TITLE=Cmpd 309, AutoMSn(899.5284), 18.0 min
RTINSECONDS=1081.01
SCANS=MS: 1062 MSMS: 1065
PEPMASS=899.52842	19421
CHARGE=1+
497.27142	614	
515.28050	255	
897.51412	873	1+
899.52832	14780	1+
END IONS

###FS:    #m/z: 450.27033 #charge   2
###MaxRes:#m/z:  0.00000 #charge-128
###MS: 1066
###MSMS: 1067
BEGIN IONS
TITLE=Cmpd 310, AutoMSn(450.2703), 18.1 min
RTINSECONDS=1084.04
SCANS=MS: 1066 MSMS: 1067
PEPMASS=450.27033	233096
CHARGE=2+
329.18052	940	
341.18247	1219	
368.22026	3597	1+
383.22755	982	
385.25330	2408	
390.24275	1514	
449.26185	1264	
454.26950	1495	
472.28663	22018	1+
571.35664	14769	1+
628.37649	2467	
654.39536	1276	
670.38554	3217	1+
672.40240	66966	1+
725.43007	10586	1+
741.42443	1533	
743.43845	40639	1+
755.44429	1531	
END IONS

###FS:    #m/z: 899.52740 #charge   1
###MaxRes:#m/z:  0.00000 #charge-128
###MS: 1066
###MSMS: 1068
BEGIN IONS
TITLE=Cmpd 311, AutoMSn(899.5274), 18.1 min
RTINSECONDS=1084.54
SCANS=MS: 1066 MSMS: 1068
PEPMASS=899.52740	29717
CHARGE=1+
410.23805	249	
497.27127	298	
897.50845	1074	1+
899.52876	16225	1+
END IONS

###FS:    #m/z: 802.45227 #charge   1
###MaxRes:#m/z:  0.00000 #charge-128
###MS: 1066
###MSMS: 1069
BEGIN IONS
TITLE=Cmpd 312, AutoMSn(802.4523), 18.1 min
RTINSECONDS=1085.04
SCANS=MS: 1066 MSMS: 1069
PEPMASS=802.45227	20430
CHARGE=1+
345.16153	140	
355.23430	136	
414.17669	106	
416.20393	147	
422.22511	114	
431.20579	237	
452.24013	100	
491.60177	104	
497.28464	142	
515.28212	464	
521.26904	138	
539.28194	202	
602.30287	211	
653.27711	110	
670.36731	206	
678.90634	143	
785.42479	225	
794.72792	432	
802.45860	5997	1+
END IONS

###FS:    #m/z: 899.52870 #charge   1
###MaxRes:#m/z:  0.00000 #charge-128
###MS: 1070
###MSMS: 1071
BEGIN IONS
TITLE=Cmpd 313, AutoMSn(899.5287), 18.1 min
RTINSECONDS=1088.07
SCANS=MS: 1070 MSMS: 1071
PEPMASS=899.52870	28393
CHARGE=1+
410.23524	235	
497.27898	341	
515.28406	295	
897.51722	672	1+
899.29712	188	
899.52700	14256	1+
END IONS

###FS:    #m/z: 445.25849 #charge   2
###MaxRes:#m/z:  0.00000 #charge-128
###MS: 1070
###MSMS: 1072
BEGIN IONS
TITLE=Cmpd 314, AutoMSn(445.2585), 18.1 min
RTINSECONDS=1088.57
SCANS=MS: 1070 MSMS: 1072
PEPMASS=445.25849	18037
CHARGE=2+
341.18708	195	
359.18876	301	
368.21412	624	1+
374.62799	212	
385.24759	435	
391.74499	329	
415.22497	218	
427.25019	336	1+
432.25852	1116	1+
440.23713	191	
441.26574	461	1+
443.26702	489	1+
446.25472	511	
448.26693	697	1+
450.25876	287	
454.26909	380	1+
462.27541	292	
470.26080	288	
472.28442	2953	1+
514.28883	725	1+
545.33890	879	1+
569.34492	260	
571.35508	2309	1+
611.35556	160	
614.35268	706	1+
628.37082	492	1+
630.34963	214	
632.37201	6423	1+
640.77582	253	
654.38957	257	
670.39062	762	1+
672.40395	7188	1+
680.64168	168	
681.04135	605	
711.42625	186	
716.39096	356	
725.42946	1324	1+
741.41981	549	
743.43815	4469	1+
753.42096	163	
754.54116	212	
755.44208	202	
838.91068	184	
END IONS

###FS:    #m/z: 441.26373 #charge   2
###MaxRes:#m/z:  0.00000 #charge-128
###MS: 1070
###MSMS: 1073
BEGIN IONS
TITLE=Cmpd 315, AutoMSn(441.2637), 18.2 min
RTINSECONDS=1089.07
SCANS=MS: 1070 MSMS: 1073
PEPMASS=441.26373	31981
CHARGE=2+
345.18875	155	
348.18157	346	
369.19561	221	
383.22152	167	
386.26159	141	
387.21308	135	
411.24444	134	
421.24923	252	1+
424.24441	135	
432.25374	961	1+
437.27327	322	1+
439.25328	888	1+
444.26171	364	1+
446.24742	231	
449.25457	620	
449.34461	466	
461.26644	639	1+
468.42544	200	
472.28527	552	1+
479.48880	236	
482.28452	145	
511.28667	190	
514.28968	293	
516.27020	483	1+
545.34731	371	
558.29551	185	
575.29871	521	1+
610.36982	162	
613.37897	179	
632.37383	3748	1+
640.77537	280	
672.40330	154	
674.38004	909	1+
711.40333	304	
714.41289	143	
715.40540	509	1+
745.44535	224	
785.44352	286	1+
END IONS

###FS:    #m/z: 626.62140 #charge   3
###MaxRes:#m/z:  0.00000 #charge-128
###MS: 1074
###MSMS: 1075
BEGIN IONS
TITLE=Cmpd 316, AutoMSn(626.6214), 18.2 min
RTINSECONDS=1092.1
SCANS=MS: 1074 MSMS: 1075
PEPMASS=626.62140	23707
CHARGE=3+
331.18691	590	
332.09041	287	1+
359.09197	1433	1+
366.41138	361	
377.11658	1086	1+
411.09673	743	1+
429.10870	539	
435.99693	340	
436.67214	367	
459.28626	572	
471.92125	1105	1+
472.25944	426	
472.58036	404	
484.78548	432	1+
500.22082	303	
502.10714	1844	1+
505.60560	1041	
505.93411	931	
506.26981	518	
511.78048	323	
514.19733	323	
520.11503	2056	1+
522.11915	382	
533.25585	326	1+
542.19062	1492	1+
569.80719	288	
570.30701	301	
571.59787	249	1+
574.31204	358	
585.60840	867	1+
585.94080	1083	1+
586.28860	601	1+
590.93150	412	
591.27247	601	
591.61436	7620	1+
591.94704	5571	1+
592.28484	3969	1+
600.26442	269	1+
605.20392	270	
622.32736	373	1+
624.31535	612	1+
625.70980	271	
633.19893	291	
661.34924	1971	1+
669.92305	414	
704.86186	473	1+
708.86390	385	
774.43171	2388	1+
953.41115	429	1+
971.40062	1433	1+
999.39838	726	1+
1039.58065	7071	1+
1057.57401	1354	1+
1140.63119	11220	1+
1246.64537	753	1+
1250.67904	616	1+
1253.70144	5789	1+
1413.74097	2578	1+
1514.77878	463	1+
END IONS

###FS:    #m/z: 591.61531 #charge   3
###MaxRes:#m/z:  0.00000 #charge-128
###MS: 1074
###MSMS: 1076
BEGIN IONS
TITLE=Cmpd 317, AutoMSn(591.6153), 18.2 min
RTINSECONDS=1092.6
SCANS=MS: 1074 MSMS: 1076
PEPMASS=591.61531	14682
CHARGE=3+
332.19123	166	
343.17377	121	
369.20331	111	
393.18075	122	
406.74933	121	
409.21354	115	
412.21544	117	
444.24371	108	
464.72219	128	
499.26893	107	
508.20902	110	
520.75424	108	
525.28644	141	
532.27759	111	
549.29307	132	
587.31585	130	
588.28265	396	1+
588.79213	118	
590.30943	213	
590.81108	155	
591.37659	2591	1+
594.30816	424	1+
596.28837	178	
610.28872	171	
617.31142	115	
697.33386	449	1+
762.37800	111	
765.21643	125	
806.36162	241	1+
1002.46168	107	
END IONS

###FS:    #m/z: 445.25842 #charge   2
###MaxRes:#m/z:  0.00000 #charge-128
###MS: 1074
###MSMS: 1077
BEGIN IONS
TITLE=Cmpd 318, AutoMSn(445.2584), 18.2 min
RTINSECONDS=1093.1
SCANS=MS: 1074 MSMS: 1077
PEPMASS=445.25842	14930
CHARGE=2+
329.17808	204	
358.17220	125	
365.20742	124	
368.22478	120	
369.21222	397	1+
389.20410	113	
390.24190	314	
415.22795	148	
428.25005	228	
432.25845	865	1+
441.24265	299	1+
443.25173	306	
444.26204	650	1+
446.25240	933	1+
449.26134	655	
454.27871	305	1+
472.28682	1954	1+
479.52836	128	
514.29410	207	
520.88008	164	
545.34523	555	1+
571.35741	879	
597.31774	150	
602.36741	147	
613.33733	304	1+
628.38154	305	
632.37187	5662	1+
640.62774	212	
640.77988	1318	1+
670.38230	835	1+
672.40303	3893	1+
681.02377	547	
682.38931	136	
715.41982	121	
717.40147	300	1+
724.41830	112	
725.42458	901	1+
741.42708	403	1+
743.43899	2775	1+
755.43944	118	
783.43641	139	
785.43972	156	
END IONS

###FS:    #m/z: 626.62264 #charge   3
###MaxRes:#m/z:  0.00000 #charge-128
###MS: 1078
###MSMS: 1079
BEGIN IONS
TITLE=Cmpd 319, AutoMSn(626.6226), 18.3 min
RTINSECONDS=1096.13
SCANS=MS: 1078 MSMS: 1079
PEPMASS=626.62264	27470
CHARGE=3+
331.18556	469	
359.09587	1437	1+
366.40955	252	
367.19690	312	
377.11285	931	1+
411.09749	486	1+
427.66819	240	
429.11017	361	
459.29666	299	
471.92314	1128	
472.25095	968	
472.59413	423	
474.11963	259	
477.19666	281	
485.78779	244	
492.12133	436	
502.10572	1443	1+
505.60647	1213	
505.93507	689	
506.26880	855	1+
514.20168	313	
520.11670	2543	1+
542.18872	1555	1+
555.27642	319	1+
561.81203	269	
574.31425	349	
585.60909	1533	1+
585.94230	595	
586.27940	582	
589.28109	316	1+
590.93842	493	
591.28367	484	
591.61530	7765	1+
591.94864	7034	1+
592.28389	3367	1+
605.20981	336	
624.29031	566	1+
626.25787	252	
629.30289	341	1+
633.20784	412	
661.35838	2563	1+
774.43729	2486	1+
971.39879	1538	1+
999.39412	590	1+
1021.56644	984	1+
1039.58447	8049	1+
1057.58439	1469	1+
1067.57761	690	1+
1140.63007	13060	1+
1232.40006	1044	1+
1253.71501	5708	1+
1413.74328	3706	1+
END IONS

###FS:    #m/z: 556.28910 #charge   2
###MaxRes:#m/z:  0.00000 #charge-128
###MS: 1078
###MSMS: 1080
BEGIN IONS
TITLE=Cmpd 320, AutoMSn(556.2891), 18.3 min
RTINSECONDS=1096.63
SCANS=MS: 1078 MSMS: 1080
PEPMASS=556.28910	14172
CHARGE=2+
325.65355	182	
330.20291	131	
338.16301	135	
347.16974	401	
350.14473	193	
353.17968	275	
356.20757	104	
368.18909	118	
371.18771	181	
381.68485	178	
401.23798	189	
431.20040	104	
438.22661	190	
440.22483	275	
444.89080	106	
456.23955	148	
466.24352	223	
483.28428	108	
523.26274	1362	1+
538.29731	276	1+
552.29089	479	1+
554.29019	768	1+
557.32092	593	1+
560.28980	345	1+
610.29418	2648	1+
621.24607	132	
693.32872	189	
711.34133	2514	1+
762.34458	453	1+
780.36664	603	1+
798.37271	5917	1+
808.92662	150	
911.45905	1679	1+
921.52482	136	
980.46690	226	
997.48990	166	
998.49071	1505	1+
1009.95840	113	
END IONS

###FS:    #m/z: 591.61407 #charge   3
###MaxRes:#m/z:  0.00000 #charge-128
###MS: 1078
###MSMS: 1081
BEGIN IONS
TITLE=Cmpd 321, AutoMSn(591.6141), 18.3 min
RTINSECONDS=1097.13
SCANS=MS: 1078 MSMS: 1081
PEPMASS=591.61407	15662
CHARGE=3+
332.20444	143	
343.15856	157	
437.68228	107	
448.21154	111	
453.22364	131	
456.24299	122	
508.67155	104	
517.28560	102	
544.27667	338	1+
544.78566	110	
554.23225	121	
557.99113	117	
569.27863	115	
571.30831	170	
575.30367	112	
587.30375	174	
588.30323	302	1+
590.30945	148	
591.35991	930	1+
594.29215	416	
596.29321	149	
610.29005	136	
614.35561	151	
645.29975	129	
697.34009	361	1+
761.35867	111	
914.46614	162	
926.39523	108	
971.49184	127	
END IONS

###FS:    #m/z: 556.29165 #charge   2
###MaxRes:#m/z:  0.00000 #charge-128
###MS: 1082
###MSMS: 1083
BEGIN IONS
TITLE=Cmpd 322, AutoMSn(556.2916), 18.3 min
RTINSECONDS=1100.15
SCANS=MS: 1082 MSMS: 1083
PEPMASS=556.29165	48892
CHARGE=2+
347.18492	282	
353.17644	554	1+
371.19820	283	
373.24212	159	
381.67899	222	
383.23144	201	
390.16826	189	
401.23220	286	
409.21666	425	1+
416.22312	171	
438.23286	535	1+
448.23251	331	1+
458.22964	205	
466.24516	897	1+
488.26728	148	
523.26365	2563	1+
535.27788	161	
538.27821	255	
549.80320	154	
552.27895	274	
553.29513	663	1+
556.26668	1018	1+
560.09525	171	
561.32474	148	
610.29556	4583	1+
622.32340	164	
675.31654	179	
693.33822	227	
711.34018	5516	1+
720.31547	260	
724.39946	154	
762.34823	1104	1+
772.52463	701	
780.36193	499	
796.35007	164	
798.37267	11728	1+
911.45911	4136	1+
998.48666	3481	1+
1002.87446	261	
END IONS

###FS:    #m/z: 566.26413 #charge   3
###MaxRes:#m/z:  0.00000 #charge-128
###MS: 1082
###MSMS: 1084
BEGIN IONS
TITLE=Cmpd 323, AutoMSn(566.2641), 18.3 min
RTINSECONDS=1100.65
SCANS=MS: 1082 MSMS: 1084
PEPMASS=566.26413	13962
CHARGE=3+
324.11214	180	
425.20099	158	
445.17860	177	
448.22527	1145	1+
455.23535	241	1+
456.74541	148	
464.21777	247	1+
468.19646	138	
483.68044	499	1+
486.25206	252	1+
489.22489	179	
492.15950	150	
493.22592	171	
498.90039	390	
503.26391	237	1+
506.23180	145	
533.20919	228	
542.57876	318	1+
542.91689	236	
543.35750	138	
552.29889	262	1+
561.29940	2482	1+
565.14899	238	
566.27603	262	
567.28463	1696	1+
567.79484	313	
598.33423	163	
603.30150	465	
603.81791	323	
629.83686	139	
632.35585	2869	1+
640.78891	296	1+
688.30809	140	
702.34399	248	1+
727.33549	154	
731.41925	877	1+
761.42761	322	1+
763.25878	412	1+
767.22221	152	
798.37688	197	
802.44914	411	1+
938.36867	270	1+
966.34149	268	
967.34026	410	1+
1037.43154	524	1+
1334.66119	923	1+
1494.68633	5259	1+
END IONS

###FS:    #m/z: 626.62176 #charge   3
###MaxRes:#m/z:  0.00000 #charge-128
###MS: 1082
###MSMS: 1085
BEGIN IONS
TITLE=Cmpd 324, AutoMSn(626.6218), 18.4 min
RTINSECONDS=1101.15
SCANS=MS: 1082 MSMS: 1085
PEPMASS=626.62176	20380
CHARGE=3+
332.08332	255	
359.08865	715	1+
375.16392	216	
377.11120	514	
411.09827	490	
429.10714	334	
459.28111	403	1+
471.92295	375	
472.25748	376	
484.40187	380	
485.21714	613	1+
485.78033	223	
492.11795	333	1+
500.20492	326	
502.10705	729	1+
505.60642	482	
505.93190	329	
506.25863	226	
511.24765	197	
520.11685	1263	1+
529.30766	316	
534.80205	193	
542.19419	1146	1+
574.29904	199	
578.27687	401	1+
585.61971	560	1+
585.93803	268	
586.29804	369	
591.26962	425	
591.61752	4148	1+
591.94960	3322	1+
592.28631	2731	1+
598.28723	264	1+
600.75700	217	
605.21925	232	1+
612.31687	285	
622.30910	641	1+
625.33378	799	1+
627.64318	345	1+
630.33458	326	1+
633.21591	285	1+
649.15346	411	
661.36309	1750	1+
691.34148	248	1+
707.38032	723	
707.87338	677	1+
774.43958	1383	1+
854.38063	252	1+
863.26173	385	1+
872.33323	283	1+
950.19594	304	1+
953.37845	254	1+
962.32047	293	1+
971.39606	724	1+
999.38427	657	1+
1009.96009	224	
1039.57346	4498	1+
1140.62734	6934	1+
1232.39578	1850	1+
1250.45058	878	1+
1253.69544	3776	1+
END IONS

###FS:    #m/z: 556.29124 #charge   2
###MaxRes:#m/z:  0.00000 #charge-128
###MS: 1086
###MSMS: 1087
BEGIN IONS
TITLE=Cmpd 325, AutoMSn(556.2912), 18.4 min
RTINSECONDS=1104.18
SCANS=MS: 1086 MSMS: 1087
PEPMASS=556.29124	76826
CHARGE=2+
338.18731	231	
347.17016	697	
353.19297	245	
371.19391	352	
381.68094	261	
383.21739	297	
395.78532	393	
401.23546	679	
409.21529	285	
438.21865	251	
456.24018	492	
466.24658	1501	1+
523.26249	3600	1+
547.28116	278	
552.27207	506	
554.27821	251	
556.29754	962	1+
560.26270	253	
561.05792	561	
561.15921	386	
610.29273	6513	1+
711.33914	7314	1+
755.41106	250	
762.35870	1067	
764.36455	248	
780.36163	1324	1+
790.71939	324	
796.36468	227	
798.37396	17318	1+
911.45814	4882	1+
921.51809	224	
998.48997	4321	1+
1009.11941	232	
1009.96746	667	
END IONS

###FS:    #m/z: 601.33746 #charge   1
###MaxRes:#m/z:  0.00000 #charge-128
###MS: 1086
###MSMS: 1088
BEGIN IONS
TITLE=Cmpd 326, AutoMSn(601.3375), 18.4 min
RTINSECONDS=1104.68
SCANS=MS: 1086 MSMS: 1088
PEPMASS=601.33746	19789
CHARGE=1+
328.19765	4100	1+
369.17412	194	
371.20421	184	
378.57881	216	
386.22723	415	1+
402.23725	247	
423.19167	190	
428.22311	784	
441.27250	169	
457.25737	418	
469.24513	189	
470.26984	708	1+
513.30537	262	
514.27203	10432	1+
521.79209	926	
525.28425	248	
527.32876	1789	1+
594.29090	177	
END IONS

###FS:    #m/z: 566.26388 #charge   3
###MaxRes:#m/z:  0.00000 #charge-128
###MS: 1086
###MSMS: 1089
BEGIN IONS
TITLE=Cmpd 327, AutoMSn(566.2639), 18.4 min
RTINSECONDS=1105.18
SCANS=MS: 1086 MSMS: 1089
PEPMASS=566.26388	18452
CHARGE=3+
355.19809	195	
363.11345	153	
404.15407	249	
419.17022	149	
432.17606	153	
448.23233	1127	1+
470.18727	219	
485.79190	160	
494.72634	147	
519.21405	196	
533.95160	204	
544.30190	163	
545.29785	212	
546.27573	450	1+
550.28152	171	
554.26226	239	1+
559.30318	157	
561.31345	2052	1+
562.78288	291	1+
564.30848	828	1+
565.14887	369	
566.29352	455	
569.28183	388	
570.32843	545	1+
571.21323	472	1+
574.14939	300	
574.25775	294	1+
577.29013	149	
632.35388	3639	1+
682.32166	244	1+
693.23810	238	
699.29830	143	
725.30461	150	
731.41308	807	1+
739.34939	161	
747.31371	165	
763.27867	341	1+
795.36196	296	1+
802.45708	856	1+
825.26347	156	
863.34060	330	1+
930.51473	303	1+
966.35451	1001	1+
1065.44774	600	1+
1133.56308	1835	1+
1205.61312	545	1+
1334.65369	1432	1+
1494.68627	5335	1+
1625.73327	724	1+
END IONS

###FS:    #m/z: 601.33914 #charge   1
###MaxRes:#m/z:  0.00000 #charge-128
###MS: 1090
###MSMS: 1091
BEGIN IONS
TITLE=Cmpd 328, AutoMSn(601.3391), 18.5 min
RTINSECONDS=1108.22
SCANS=MS: 1090 MSMS: 1091
PEPMASS=601.33914	34350
CHARGE=1+
328.19496	6197	1+
358.19070	265	
371.19850	422	
386.22436	455	
402.24632	382	
428.22019	1169	1+
440.22626	482	
457.25074	547	
469.25468	266	
470.26834	1194	1+
497.25366	273	
514.27152	17198	1+
521.80029	339	
527.32921	3135	1+
END IONS

###FS:    #m/z: 806.74379 #charge   3
###MaxRes:#m/z:  0.00000 #charge-128
###MS: 1090
###MSMS: 1092
BEGIN IONS
TITLE=Cmpd 329, AutoMSn(806.7438), 18.5 min
RTINSECONDS=1108.72
SCANS=MS: 1090 MSMS: 1092
PEPMASS=806.74379	17817
CHARGE=3+
328.19315	172	
356.19643	243	
372.19279	115	
441.28291	625	1+
469.27782	612	
471.27589	149	
540.28757	135	
556.30618	313	1+
558.27313	465	1+
624.29673	262	1+
643.32591	107	
724.39151	395	1+
742.39076	101	
745.73007	148	
746.04061	151	
802.43367	512	1+
805.93002	150	
806.40160	770	1+
806.76844	772	1+
807.07664	859	
807.86889	213	
808.23255	120	
826.38541	127	
931.96222	252	
974.47665	570	1+
976.98092	309	
989.43653	210	1+
1619.76408	446	1+
1676.80966	1244	1+
1949.94081	758	1+
2234.09995	659	1+
END IONS

###FS:    #m/z: 694.65212 #charge   3
###MaxRes:#m/z:  0.00000 #charge-128
###MS: 1090
###MSMS: 1093
BEGIN IONS
TITLE=Cmpd 330, AutoMSn(694.6521), 18.5 min
RTINSECONDS=1109.22
SCANS=MS: 1090 MSMS: 1093
PEPMASS=694.65212	16461
CHARGE=3+
357.17572	284	
387.67375	144	
459.18455	207	
466.22352	306	1+
495.19398	141	
517.69810	151	
518.21324	250	1+
544.25843	156	
553.25045	330	1+
555.25474	443	1+
572.26982	379	1+
584.60215	166	
628.33104	219	1+
632.29843	259	1+
639.31695	326	1+
645.19534	299	
648.29112	235	
648.77272	152	
653.63813	342	1+
653.96356	201	
659.30595	858	1+
659.64186	398	1+
659.97770	345	
667.32376	475	1+
684.34136	353	1+
689.98222	147	
690.33316	379	1+
692.34962	581	1+
692.70646	289	1+
695.30738	282	1+
696.84803	165	
697.32697	451	1+
700.41613	142	
703.81499	145	
724.34623	156	
725.34114	293	1+
742.36976	587	1+
753.84086	195	
774.30665	918	1+
797.34755	163	
808.26113	150	
810.26008	172	
813.41748	168	
838.43786	487	1+
855.46113	355	1+
884.26556	153	
888.35319	2058	1+
896.36142	179	
908.46396	290	1+
926.48745	1409	1+
928.43721	452	1+
1051.41962	1418	1+
1122.43600	629	1+
1122.46112	210	
1292.57974	800	1+
END IONS

###FS:    #m/z: 601.33901 #charge   1
###MaxRes:#m/z:  0.00000 #charge-128
###MS: 1094
###MSMS: 1095
BEGIN IONS
TITLE=Cmpd 331, AutoMSn(601.3390), 18.5 min
RTINSECONDS=1112.25
SCANS=MS: 1094 MSMS: 1095
PEPMASS=601.33901	49760
CHARGE=1+
328.19511	8389	1+
371.20543	535	
386.22429	627	
402.24356	1037	
428.22261	1988	1+
440.22524	631	
457.24823	890	
470.27035	1285	
497.24033	389	
514.27189	22705	1+
527.32866	3408	1+
END IONS

###FS:    #m/z: 806.74546 #charge   3
###MaxRes:#m/z:  0.00000 #charge-128
###MS: 1094
###MSMS: 1096
BEGIN IONS
TITLE=Cmpd 332, AutoMSn(806.7455), 18.5 min
RTINSECONDS=1112.75
SCANS=MS: 1094 MSMS: 1096
PEPMASS=806.74546	28635
CHARGE=3+
344.19822	116	
349.17040	107	
356.19334	545	1+
372.19276	114	
441.27750	826	1+
443.23781	115	
449.20378	154	
469.28033	957	1+
512.24523	146	
523.24141	237	
538.29657	150	
556.30232	185	
558.29255	204	
559.77365	106	
624.28111	219	
643.33380	121	
725.34741	211	
737.29833	141	
742.40808	209	
782.38902	267	1+
799.41631	252	
800.74521	182	
801.06400	148	
802.42401	285	1+
804.43278	191	
806.74902	1073	1+
807.07057	1214	1+
807.41105	829	1+
809.34613	155	
826.40198	131	
847.94054	124	
931.96087	267	
932.46138	156	
989.44795	235	1+
1609.78811	556	1+
1619.77465	537	1+
1676.80011	1560	1+
1775.89434	453	1+
1949.93076	1418	1+
2234.07489	781	1+
END IONS

###FS:    #m/z: 579.30012 #charge   2
###MaxRes:#m/z:  0.00000 #charge-128
###MS: 1094
###MSMS: 1097
BEGIN IONS
TITLE=Cmpd 333, AutoMSn(579.3001), 18.6 min
RTINSECONDS=1113.25
SCANS=MS: 1094 MSMS: 1097
PEPMASS=579.30012	17954
CHARGE=2+
337.15864	165	
345.21528	207	
346.16329	196	
357.21196	183	
381.15773	373	1+
383.15923	661	
385.19792	143	
388.15885	139	
390.18085	182	
416.18915	288	1+
431.23366	136	
437.20295	196	
442.22681	148	
449.25119	249	
454.19372	175	
459.26174	868	1+
470.24484	169	
481.28724	168	
485.22309	243	1+
487.26353	664	1+
523.26350	156	
531.23188	282	1+
550.22058	454	1+
560.28363	475	1+
560.77802	145	
563.25826	164	
568.22682	402	1+
572.34672	1539	1+
575.28464	419	1+
578.30241	664	1+
581.28599	771	1+
594.29143	282	1+
598.33830	339	1+
632.34188	263	1+
645.30160	242	
687.37628	1541	1+
758.41343	1199	1+
795.35809	139	
805.32668	192	
873.43831	1669	1+
880.33890	274	1+
884.41143	191	
972.50629	248	
1029.52910	167	
1030.54829	179	
1139.58156	2590	1+
END IONS

###FS:    #m/z: 637.00289 #charge   3
###MaxRes:#m/z:  0.00000 #charge-128
###MS: 1098
###MSMS: 1099
BEGIN IONS
TITLE=Cmpd 334, AutoMSn(637.0029), 18.6 min
RTINSECONDS=1116.27
SCANS=MS: 1098 MSMS: 1099
PEPMASS=637.00289	24187
CHARGE=3+
355.22204	144	
399.14221	245	
429.21934	149	
448.26591	204	
520.26034	282	1+
543.76622	263	1+
549.24348	186	
550.98557	200	
552.28465	348	1+
556.62211	314	
556.82615	159	
564.44682	152	
572.73618	219	1+
579.97072	485	1+
580.29812	1004	1+
580.63232	677	1+
582.23510	224	
588.35439	217	
596.95321	141	
605.29040	138	
612.80797	232	1+
613.65028	136	
615.31175	412	1+
619.29165	210	
633.31962	404	1+
633.81389	149	
635.31773	561	1+
635.84756	151	
637.00651	1890	1+
637.31257	2036	1+
637.66823	650	1+
645.42068	893	1+
654.33782	495	1+
674.29029	134	
696.30770	284	1+
697.88128	200	
698.35958	394	1+
727.34863	229	1+
769.37288	558	1+
784.43282	144	
795.89490	266	
806.92305	135	
832.33417	243	1+
856.33588	175	
861.43338	155	
943.38209	172	
952.43471	210	1+
1276.61243	639	1+
1281.66341	627	1+
1554.75209	2684	1+
1667.84362	1139	1+
1738.87886	5407	1+
END IONS

###FS:    #m/z: 478.25451 #charge   2
###MaxRes:#m/z:  0.00000 #charge-128
###MS: 1098
###MSMS: 1100
BEGIN IONS
TITLE=Cmpd 335, AutoMSn(478.2545), 18.6 min
RTINSECONDS=1116.77
SCANS=MS: 1098 MSMS: 1100
PEPMASS=478.25451	22777
CHARGE=2+
327.67990	209	
333.70003	488	
345.15638	264	
349.19606	176	
369.24682	264	1+
371.20297	478	1+
376.19368	565	
379.70951	324	
390.23014	472	1+
398.24682	217	
407.19576	197	
414.21726	309	1+
441.73212	201	
451.21142	272	
456.27837	183	
458.23692	163	
461.27206	377	1+
463.23532	226	
472.73178	234	1+
474.27149	385	
475.26145	1421	1+
478.26391	2432	1+
489.27517	719	1+
513.26153	346	1+
518.25387	253	
521.79531	460	
553.29051	655	1+
556.94363	158	
559.27037	215	1+
569.28629	741	1+
580.63738	175	
590.32557	1474	1+
641.31265	249	1+
643.47520	168	
652.43129	520	1+
654.35073	1093	1+
661.36203	391	
669.92708	180	
670.44940	1245	1+
673.31166	644	1+
682.36782	789	1+
697.86958	576	1+
740.40865	674	1+
741.37907	299	
758.41579	247	
769.36745	920	1+
785.39415	375	1+
786.39827	299	1+
795.47911	193	
838.53718	236	1+
852.48397	557	1+
857.41420	318	1+
857.43857	316	
901.41743	602	1+
941.52759	610	1+
951.54177	887	1+
END IONS

###FS:    #m/z: 806.74486 #charge   3
###MaxRes:#m/z:  0.00000 #charge-128
###MS: 1098
###MSMS: 1101
BEGIN IONS
TITLE=Cmpd 336, AutoMSn(806.7449), 18.6 min
RTINSECONDS=1117.27
SCANS=MS: 1098 MSMS: 1101
PEPMASS=806.74486	23702
CHARGE=3+
356.19143	428	
422.23471	105	
441.27178	337	
469.28124	480	1+
485.24708	107	
514.24508	106	
540.27027	193	
556.30966	296	
588.92884	101	
623.66004	102	
661.34420	146	
724.37457	310	1+
740.07438	155	
742.44720	102	
745.37631	122	
801.06815	136	
802.46740	118	
803.36488	340	1+
806.39540	445	1+
806.75827	580	1+
807.06799	476	
809.33189	163	
975.47137	240	
975.99603	143	
1676.82187	649	1+
2234.08497	548	1+
END IONS

###FS:    #m/z: 612.61795 #charge   2
###MaxRes:#m/z:  0.00000 #charge-128
###MS: 1102
###MSMS: 1103
BEGIN IONS
TITLE=Cmpd 337, AutoMSn(612.6179), 18.7 min
RTINSECONDS=1120.3
SCANS=MS: 1102 MSMS: 1103
PEPMASS=612.61795	16088
CHARGE=2+
331.18206	165	
377.11456	214	
387.71841	518	
391.13476	376	1+
423.25373	185	
434.65039	169	
446.12585	164	
459.28632	523	1+
491.13509	151	
519.13728	248	1+
528.28956	528	1+
529.79914	173	
537.14570	307	1+
559.23689	280	1+
574.32000	366	1+
579.26344	152	
581.28246	275	1+
601.25308	251	1+
603.97742	155	
607.95502	177	
608.28869	943	1+
613.32025	414	
613.63246	800	1+
613.95609	327	
614.30597	1629	1+
616.80403	149	
621.87280	452	
622.21923	207	
630.51940	224	
650.21738	875	1+
651.33697	384	1+
661.35254	1526	1+
669.93444	221	
731.36911	157	
740.32056	176	
774.42494	1884	1+
781.26365	414	1+
781.89285	188	
782.42411	179	
850.29021	871	1+
868.30137	275	
873.50011	163	
970.55303	2818	1+
1057.59390	166	
1188.61183	719	1+
END IONS

###FS:    #m/z: 637.00335 #charge   3
###MaxRes:#m/z:  0.00000 #charge-128
###MS: 1102
###MSMS: 1104
BEGIN IONS
TITLE=Cmpd 338, AutoMSn(637.0034), 18.7 min
RTINSECONDS=1120.8
SCANS=MS: 1102 MSMS: 1104
PEPMASS=637.00335	19284
CHARGE=3+
450.13043	182	
486.26372	239	1+
514.26398	349	1+
520.23116	233	
531.24433	161	
534.88609	204	
535.81975	243	
545.26294	206	1+
549.26450	244	
569.28930	217	1+
580.29614	771	
580.64394	210	
587.77179	269	
590.26601	230	1+
596.30128	270	
601.29943	354	1+
601.97476	457	
605.31213	485	1+
606.57532	361	
616.30381	277	1+
618.33240	216	
624.29649	235	1+
628.32375	277	1+
631.33419	285	1+
633.32081	243	
634.33152	514	1+
636.34656	406	
636.67434	445	1+
636.84002	241	
637.01279	548	
637.30432	2862	1+
654.33087	192	
661.30236	170	
684.32502	241	
696.32010	318	1+
745.35762	171	
765.31799	264	
769.37130	357	1+
777.37618	806	1+
795.88389	240	
901.42699	199	
1037.96280	294	
1210.60389	575	1+
1280.64849	872	1+
1554.76478	1741	1+
1667.83254	1016	1+
1738.88449	3580	1+
END IONS

###FS:    #m/z: 478.00526 #charge   2
###MaxRes:#m/z:  0.00000 #charge-128
###MS: 1102
###MSMS: 1105
BEGIN IONS
TITLE=Cmpd 339, AutoMSn(478.0053), 18.7 min
RTINSECONDS=1121.3
SCANS=MS: 1102 MSMS: 1105
PEPMASS=478.00526	16781
CHARGE=2+
327.67519	290	
346.17811	134	
353.21872	133	
376.19199	338	
379.71132	189	
380.13944	178	
390.22684	146	
429.22270	203	
434.18878	145	
459.24289	256	1+
461.25637	546	1+
474.28198	565	1+
476.28357	1169	1+
478.26804	1058	1+
480.26033	1188	1+
483.50913	723	
489.26924	256	
514.27455	130	
529.25482	167	
552.24906	143	
553.29875	441	
569.29305	785	1+
590.32361	773	1+
641.32356	222	
641.83432	140	
643.34501	221	
654.34940	601	1+
661.34585	268	
670.45218	298	
673.31360	160	
682.37404	830	1+
697.88001	162	
698.35582	216	
740.40084	326	1+
769.36506	589	1+
786.39365	156	
852.48343	479	1+
857.43328	299	1+
859.44287	151	
901.43028	365	1+
END IONS

###FS:    #m/z: 590.30392 #charge   2
###MaxRes:#m/z:  0.00000 #charge-128
###MS: 1106
###MSMS: 1107
BEGIN IONS
TITLE=Cmpd 340, AutoMSn(590.3039), 18.7 min
RTINSECONDS=1124.34
SCANS=MS: 1106 MSMS: 1107
PEPMASS=590.30392	25450
CHARGE=2+
319.16564	294	1+
326.17210	187	
353.17702	260	1+
362.17979	263	1+
371.17731	526	1+
374.17635	150	
376.19485	186	
387.19424	241	
404.21989	2612	1+
410.89103	198	
417.17202	214	1+
422.15439	2642	1+
427.65502	140	
449.22389	155	
451.19972	155	
457.73281	145	
482.22288	141	
500.25919	180	
507.24490	187	
517.30427	2771	1+
523.26246	283	
525.28577	159	
535.24603	858	1+
539.28155	147	
542.91078	168	
550.99361	272	
552.28149	205	
572.28206	263	1+
577.26447	148	
580.28507	686	1+
586.31977	832	1+
593.31789	280	1+
628.34252	729	1+
637.30268	1658	1+
643.33954	238	1+
645.36705	3733	1+
654.76027	144	
663.30058	183	
708.34620	400	1+
727.97965	318	
728.08502	208	
729.36434	153	
756.42825	167	
758.45269	2436	1+
765.35683	893	1+
836.29938	404	1+
854.30779	418	1+
869.48598	450	1+
887.49833	3329	1+
1016.52410	781	1+
1179.64242	790	1+
END IONS

###FS:    #m/z: 518.74914 #charge   2
###MaxRes:#m/z:  0.00000 #charge-128
###MS: 1106
###MSMS: 1108
BEGIN IONS
TITLE=Cmpd 341, AutoMSn(518.7491), 18.7 min
RTINSECONDS=1124.84
SCANS=MS: 1106 MSMS: 1108
PEPMASS=518.74914	13338
CHARGE=2+
414.20774	196	
438.12570	416	
450.24793	977	1+
457.13914	533	1+
468.26245	601	1+
474.16937	250	
476.24361	231	
480.21598	450	1+
493.75435	191	
501.23822	571	
501.73053	251	
514.28333	321	
514.78181	320	
515.28363	1362	1+
518.27712	642	
518.74961	10569	1+
518.94917	458	
522.28358	322	
534.29879	199	
543.30948	269	
548.75526	217	
549.26789	254	
562.81214	721	
563.32440	1864	1+
570.24761	624	1+
591.30389	239	
596.32744	227	
605.31258	361	
619.37420	229	
646.35544	667	1+
669.33766	207	
678.35548	1189	1+
694.32749	211	
708.91272	201	
761.37844	2030	1+
779.39986	2218	1+
839.42326	431	1+
874.44879	359	1+
876.45885	2755	1+
884.28884	212	
895.51570	524	1+
929.48085	510	1+
1010.54322	877	1+
1018.47449	4547	1+
END IONS

###FS:    #m/z: 738.39601 #charge   2
###MaxRes:#m/z:  0.00000 #charge-128
###MS: 1106
###MSMS: 1109
BEGIN IONS
TITLE=Cmpd 342, AutoMSn(738.3960), 18.8 min
RTINSECONDS=1125.34
SCANS=MS: 1106 MSMS: 1109
PEPMASS=738.39601	13929
CHARGE=2+
376.21663	574	
390.19311	348	
484.20722	124	
489.30510	1018	1+
518.25350	171	
534.81054	162	
535.30862	257	
536.23052	161	
543.80612	331	1+
565.23447	142	
588.36461	444	
608.33194	233	
623.28522	137	
629.27750	133	
646.32712	282	
648.34855	208	
695.34719	192	
716.40595	150	
729.86418	130	
730.40139	151	
776.28776	227	
785.58619	161	
830.47189	413	1+
840.42007	143	
871.41852	129	
889.37718	171	
958.52148	463	1+
1086.59091	155	
1215.59668	255	
1475.80932	574	1+
END IONS

###FS:    #m/z: 518.74964 #charge   2
###MaxRes:#m/z:  0.00000 #charge-128
###MS: 1110
###MSMS: 1111
BEGIN IONS
TITLE=Cmpd 343, AutoMSn(518.7496), 18.8 min
RTINSECONDS=1128.36
SCANS=MS: 1110 MSMS: 1111
PEPMASS=518.74964	34435
CHARGE=2+
314.13424	261	
323.68704	229	
324.09975	209	
359.14165	462	1+
366.15945	218	
376.60394	216	
380.69081	228	1+
390.21845	152	
393.13443	218	
399.21853	279	1+
413.70995	228	
415.20239	277	1+
423.21959	242	1+
433.22712	234	
442.20076	232	
448.23547	198	
450.24501	3044	1+
457.13834	685	
458.20432	235	1+
465.23448	236	1+
468.25559	337	1+
472.25370	258	1+
474.17329	495	1+
476.23239	382	1+
480.21902	618	1+
484.26900	217	1+
487.74176	310	1+
490.25090	237	1+
496.23391	256	1+
498.29659	420	1+
503.28279	343	1+
505.25639	370	1+
514.28796	317	1+
516.28821	293	
517.27789	757	1+
518.74998	1748	
521.28834	168	
522.28456	661	1+
531.33352	397	1+
542.28772	240	1+
546.29013	157	
548.75862	261	
563.32631	3855	1+
570.23136	265	1+
572.19824	552	
573.29905	241	1+
583.27790	157	
591.28776	295	1+
596.33400	378	1+
605.80284	160	
619.86206	202	
646.35158	572	1+
678.35510	3522	1+
693.33908	267	1+
703.36440	293	1+
710.36006	158	
717.33275	189	
745.34614	216	1+
761.37565	1961	1+
779.40478	5071	1+
789.39368	784	1+
790.72263	208	
821.40767	218	1+
854.40465	771	1+
859.43152	271	1+
874.45887	227	
876.45861	4787	1+
896.51085	520	1+
911.39915	653	1+
994.56794	342	1+
1001.46206	887	1+
1018.47705	3282	1+
END IONS

###FS:    #m/z: 590.30451 #charge   2
###MaxRes:#m/z:  0.00000 #charge-128
###MS: 1110
###MSMS: 1112
BEGIN IONS
TITLE=Cmpd 344, AutoMSn(590.3045), 18.8 min
RTINSECONDS=1128.86
SCANS=MS: 1110 MSMS: 1112
PEPMASS=590.30451	33383
CHARGE=2+
314.17992	257	
320.09696	180	
353.17542	265	1+
371.18702	470	1+
373.17801	242	
387.19645	242	1+
393.17412	335	1+
404.22280	2443	1+
410.88533	204	
422.15515	2998	1+
430.17858	224	1+
439.19855	163	
449.25132	481	
466.24838	379	1+
482.20676	360	1+
491.22236	342	1+
500.23441	196	
507.23876	281	
515.21688	259	1+
517.30562	2883	1+
523.26089	621	
529.71292	158	
535.24211	598	1+
567.29362	291	1+
580.28350	921	1+
588.29343	403	1+
592.29419	178	
593.29624	617	1+
602.21016	171	
617.29831	159	
619.28144	234	1+
627.35308	166	
628.33872	722	1+
635.25527	160	
637.30566	2622	1+
645.36932	3846	1+
648.35613	159	
654.76984	333	
663.29571	399	1+
679.96174	376	
708.33838	738	1+
739.26757	214	
758.45150	2308	1+
765.36513	1627	1+
817.35846	217	
819.29121	208	1+
836.28025	349	
838.28589	161	
854.31794	285	
870.47036	343	1+
887.49447	4010	1+
1016.53467	445	
1017.54272	201	
1179.61864	581	1+
END IONS

###FS:    #m/z: 738.39179 #charge   2
###MaxRes:#m/z:  0.00000 #charge-128
###MS: 1110
###MSMS: 1113
BEGIN IONS
TITLE=Cmpd 345, AutoMSn(738.3918), 18.8 min
RTINSECONDS=1129.36
SCANS=MS: 1110 MSMS: 1113
PEPMASS=738.39179	14444
CHARGE=2+
376.21706	368	
408.19338	239	
431.20870	144	
436.17023	206	1+
457.24444	154	
472.24981	224	
489.30129	606	
509.22297	139	
518.27758	130	
525.28300	153	
583.27326	130	
588.36721	482	1+
623.33585	138	
631.30434	126	
634.23158	136	
684.30167	225	1+
716.40581	127	
740.69900	128	
754.39700	133	
767.46262	140	
776.29550	1371	1+
830.47150	641	1+
840.07387	256	
871.35413	156	
876.43526	375	1+
888.40877	151	
889.38027	600	1+
928.43643	147	
952.44204	236	1+
958.52992	332	
997.50265	277	1+
1042.01110	133	
1069.53846	129	
1197.59583	495	1+
1215.64902	142	
1475.79501	705	1+
END IONS

###FS:    #m/z: 518.74880 #charge   2
###MaxRes:#m/z:  0.00000 #charge-128
###MS: 1114
###MSMS: 1115
BEGIN IONS
TITLE=Cmpd 346, AutoMSn(518.7488), 18.9 min
RTINSECONDS=1132.38
SCANS=MS: 1114 MSMS: 1115
PEPMASS=518.74880	48488
CHARGE=2+
314.13320	251	
323.68238	231	
342.12703	349	1+
354.18970	282	1+
359.13777	904	1+
375.19373	322	1+
380.18971	421	1+
391.21270	435	1+
394.10894	199	
395.69698	209	1+
402.17278	191	
415.21197	306	1+
427.71662	274	1+
433.21571	682	1+
438.26061	230	
439.11900	748	1+
448.26302	262	
450.24317	3228	1+
457.14410	970	1+
458.34978	228	
460.22667	232	
468.26994	414	
471.25909	278	1+
474.17420	711	1+
483.23422	254	1+
485.26925	344	1+
493.23447	253	1+
495.65352	329	
497.24780	450	1+
505.77865	381	
509.74546	2126	1+
510.24286	2149	1+
514.29305	307	
515.29011	1025	1+
518.29858	269	
518.74989	2766	1+
519.26988	1746	1+
522.30855	292	
531.33166	340	
546.30391	197	
548.25691	388	1+
553.28247	211	1+
559.25363	342	1+
561.31890	666	1+
562.81461	762	1+
563.32610	5176	1+
567.30670	276	1+
570.22068	189	
571.21618	568	1+
573.31350	382	1+
577.29160	709	1+
582.29462	388	1+
587.25048	453	1+
595.31231	558	1+
611.30469	228	
618.86855	239	
619.36355	247	
626.32434	255	1+
628.33883	512	1+
631.30306	197	
636.71996	324	1+
640.82127	364	
646.35575	657	1+
661.34624	322	1+
678.35591	4651	1+
688.31507	372	1+
693.34589	350	1+
704.35697	220	1+
710.37502	882	1+
717.34145	349	1+
735.37681	271	
748.39262	294	1+
761.38198	1572	1+
779.40522	6797	1+
782.40721	422	1+
789.38750	1093	1+
790.72543	364	
822.38877	322	1+
830.41755	274	1+
839.42326	752	1+
858.43317	813	1+
876.45850	7868	1+
885.45898	244	
896.50615	567	1+
911.39746	373	1+
982.46315	223	1+
990.50181	393	1+
1001.47042	1188	1+
1011.53764	1097	1+
END IONS

###FS:    #m/z: 590.30236 #charge   2
###MaxRes:#m/z:  0.00000 #charge-128
###MS: 1114
###MSMS: 1116
BEGIN IONS
TITLE=Cmpd 347, AutoMSn(590.3024), 18.9 min
RTINSECONDS=1132.88
SCANS=MS: 1114 MSMS: 1116
PEPMASS=590.30236	30116
CHARGE=2+
319.17202	152	
353.17289	267	1+
369.18331	168	
371.18411	520	1+
383.69942	155	
388.18745	211	
390.21142	138	
404.21975	1701	1+
410.90111	148	
421.16433	119	
422.15409	1994	1+
440.69199	122	
466.24134	125	
492.70725	131	
502.21492	131	
506.25360	237	1+
517.30787	2144	1+
523.26631	478	1+
529.69553	139	
532.30129	126	
533.19351	139	
535.24754	296	
542.90970	208	
552.26477	231	1+
578.27258	144	
580.27739	808	1+
587.31598	826	1+
590.81946	140	
591.29186	483	1+
594.27213	151	
598.37351	145	
627.33982	497	1+
637.30759	2598	1+
645.36938	2521	1+
653.70498	145	
663.30153	122	
708.34474	921	1+
758.44938	1968	1+
765.36416	1134	1+
774.84349	234	
800.39583	170	
836.29763	428	1+
854.29948	390	1+
870.46906	229	1+
887.49261	2660	1+
915.45480	337	1+
999.48404	127	
1016.53512	650	1+
END IONS

###FS:    #m/z: 743.33812 #charge   3
###MaxRes:#m/z:  0.00000 #charge-128
###MS: 1114
###MSMS: 1117
BEGIN IONS
TITLE=Cmpd 348, AutoMSn(743.3381), 18.9 min
RTINSECONDS=1133.38
SCANS=MS: 1114 MSMS: 1117
PEPMASS=743.33812	18493
CHARGE=3+
343.15661	239	
358.19318	170	
390.19041	397	
489.28623	221	1+
501.23100	173	
518.22830	173	
535.27461	143	
558.23789	179	
587.26051	212	1+
653.28931	165	
673.29299	326	1+
678.34832	240	1+
687.28317	168	
688.64453	272	
689.00080	262	
689.32208	142	
691.35103	145	
694.65121	1459	1+
694.99587	799	
695.32499	1135	1+
702.35501	188	
709.32006	335	1+
715.36890	230	1+
718.73806	217	
739.71875	150	
740.05202	1877	1+
740.38200	1997	1+
740.71906	875	
741.59203	236	1+
744.06201	160	
745.37341	420	1+
747.33401	868	1+
758.27991	158	
760.34470	287	1+
767.45044	212	
776.28794	3665	1+
779.38350	249	1+
785.58364	855	
861.37092	972	1+
871.36081	213	
876.45749	1033	1+
889.36989	3117	1+
889.37592	697	1+
900.43321	183	
986.44386	360	1+
1036.49419	146	
1235.59422	412	1+
1322.67815	669	1+
1459.72117	410	1+
1475.77644	1752	1+
1484.72168	802	1+
1507.72719	796	1+
1608.77312	1027	1+
1768.85462	485	1+
1854.86242	856	1+
2081.93910	1223	1+
END IONS

###FS:    #m/z: 518.27351 #charge   3
###MaxRes:#m/z:  0.00000 #charge-128
###MS: 1118
###MSMS: 1119
BEGIN IONS
TITLE=Cmpd 349, AutoMSn(518.2735), 18.9 min
RTINSECONDS=1136.4
SCANS=MS: 1118 MSMS: 1119
PEPMASS=518.27351	52238
CHARGE=3+
337.17535	975	1+
340.18420	512	
341.12492	508	1+
355.18792	1247	1+
359.13742	534	
361.70450	259	
366.17534	251	
375.21236	308	
378.57694	418	
381.19906	438	1+
383.20979	1364	1+
391.72348	1858	1+
405.19684	413	1+
420.21774	478	
423.20880	373	1+
428.21675	392	1+
433.22656	731	1+
437.22125	481	1+
444.26443	378	1+
450.24634	3824	1+
456.14016	1131	1+
466.24990	440	1+
468.26596	1952	1+
471.27772	585	1+
474.16693	316	
475.49165	612	
480.24087	477	1+
485.29560	1186	1+
488.25496	696	1+
493.23852	330	1+
496.27656	373	
499.26766	369	1+
504.27405	304	
504.76693	266	
514.29941	599	1+
516.28624	716	1+
518.25828	2819	1+
522.27281	526	1+
531.31781	575	1+
545.29838	556	1+
549.25846	293	
553.30776	1196	1+
561.31084	330	
564.32407	1532	1+
567.31489	577	1+
570.23096	267	
573.29741	453	1+
578.32235	356	
579.30055	699	1+
594.30508	430	1+
596.33637	2806	1+
608.33004	302	
610.32988	662	1+
613.31904	328	1+
618.35217	270	
628.34881	1474	1+
645.35708	1306	1+
655.79093	340	
664.35038	286	1+
676.32726	452	1+
678.35280	4582	1+
693.35289	1016	1+
710.37425	3032	1+
716.31413	421	1+
719.22320	1188	
720.31628	407	
735.34584	315	
761.38278	1162	1+
765.41014	700	1+
778.43962	902	1+
779.40513	6537	1+
783.43439	1039	1+
789.38587	768	1+
794.39769	306	1+
802.77169	353	
811.41823	281	
822.39908	1990	1+
839.42770	2840	1+
849.19481	616	
853.43152	745	1+
858.43649	922	1+
876.46501	8120	1+
889.47449	679	1+
895.52059	9240	1+
907.48972	924	1+
952.50681	451	1+
967.52517	837	1+
978.54164	328	1+
993.52305	1746	1+
1001.46141	2356	1+
1010.55034	7452	1+
1018.48041	5801	1+
1036.49464	5001	1+
1106.61384	1746	1+
1123.63515	16110	1+
1236.72246	4017	1+
1365.74214	1017	1+
1479.81456	799	1+
END IONS

###FS:    #m/z: 706.08128 #charge   3
###MaxRes:#m/z:  0.00000 #charge-128
###MS: 1118
###MSMS: 1120
BEGIN IONS
TITLE=Cmpd 350, AutoMSn(706.0813), 18.9 min
RTINSECONDS=1136.91
SCANS=MS: 1118 MSMS: 1120
PEPMASS=706.08128	23711
CHARGE=3+
327.68163	197	
447.15719	208	
456.15308	306	
469.25589	228	1+
485.78673	402	
491.67098	822	1+
509.21194	221	
527.21254	573	
576.72817	516	
577.24882	342	1+
580.31436	199	
609.28275	203	1+
613.31010	343	1+
613.65646	194	
638.30573	264	1+
653.33916	339	1+
673.31695	236	1+
676.02151	191	
676.80454	220	1+
681.34392	237	1+
687.73799	307	1+
688.32840	710	1+
690.07100	227	
692.02666	255	
693.35294	196	
697.32591	610	1+
700.72282	234	
701.34522	1777	1+
701.85935	357	1+
702.05108	654	1+
702.68964	458	1+
704.83121	321	
705.35562	573	
706.72384	795	1+
707.35169	777	1+
708.04800	207	
708.98296	781	1+
709.32538	1021	1+
709.66461	692	
712.17328	210	
719.22998	196	
724.65743	190	
810.40310	236	
828.90514	208	
829.30074	290	1+
861.41880	235	1+
867.74790	631	1+
868.08425	622	1+
868.41105	704	
954.34754	501	1+
964.38692	249	1+
983.35736	768	1+
1002.87947	195	
1081.41252	1200	1+
1375.10825	650	1+
1391.28490	385	1+
1410.15792	4329	1+
1410.65059	3124	1+
1553.77696	1211	1+
1667.84021	963	1+
1738.89005	1656	1+
END IONS

###FS:    #m/z: 555.54285 #charge   2
###MaxRes:#m/z:  0.00000 #charge-128
###MS: 1118
###MSMS: 1121
BEGIN IONS
TITLE=Cmpd 351, AutoMSn(555.5429), 19.0 min
RTINSECONDS=1137.41
SCANS=MS: 1118 MSMS: 1121
PEPMASS=555.54285	19671
CHARGE=2+
321.17057	199	
415.19658	547	1+
421.20537	426	1+
433.71887	265	1+
447.71204	231	
448.21504	476	1+
451.72507	306	1+
459.23676	224	1+
466.24411	280	
483.22127	265	1+
487.25128	234	1+
493.23986	227	
500.22728	249	1+
506.27933	227	
510.24166	290	1+
515.26085	440	1+
522.27092	363	1+
525.27201	635	1+
532.25547	779	1+
533.95484	450	
536.24231	330	1+
538.27166	586	1+
541.25718	320	1+
546.27072	1203	1+
549.77692	527	1+
551.03210	491	
551.28021	857	1+
553.27998	1277	1+
554.79577	1189	1+
555.28476	3222	1+
558.77013	218	
560.29458	705	1+
562.81761	374	1+
579.26892	248	1+
586.27134	590	1+
589.29959	260	1+
595.28192	359	
607.34262	216	
610.28674	374	1+
616.33944	229	1+
619.01724	248	1+
619.34000	430	
619.66749	488	
620.27201	340	1+
642.32594	362	
644.31839	240	
651.34517	218	
656.02696	273	1+
656.34196	863	1+
656.68246	345	
662.01746	461	1+
662.34462	984	1+
662.69117	388	1+
670.37143	251	
674.34496	251	1+
682.32753	226	
684.34997	332	1+
685.68687	425	1+
691.02889	1272	1+
691.35743	1131	1+
691.68573	1158	1+
695.36849	975	1+
695.89223	208	
700.35981	211	
703.33993	266	1+
710.35625	398	1+
740.39207	267	1+
743.42892	379	1+
750.36551	348	1+
754.36817	302	1+
777.39154	337	1+
779.38910	1991	1+
795.40224	397	1+
798.38110	512	1+
816.44607	263	
829.38570	436	
866.43215	635	1+
884.46439	471	1+
894.40906	254	
895.41246	430	1+
902.44804	357	1+
914.44529	451	1+
927.44695	205	1+
942.47459	215	
942.48333	394	1+
968.53956	291	1+
979.51402	863	1+
993.48114	1798	1+
998.48540	229	
1013.47149	1022	1+
1092.54294	2323	1+
1100.55466	799	1+
1104.54457	1334	1+
1109.08800	973	1+
END IONS

###FS:    #m/z: 519.25970 #charge   3
###MaxRes:#m/z:  0.00000 #charge-128
###MS: 1122
###MSMS: 1123
BEGIN IONS
TITLE=Cmpd 352, AutoMSn(519.2597), 19.0 min
RTINSECONDS=1140.43
SCANS=MS: 1122 MSMS: 1123
PEPMASS=519.25970	87303
CHARGE=3+
375.21825	1986	
375.55025	1536	
375.88038	771	
406.22216	1473	
450.24609	3323	1+
457.13783	1108	
468.27316	4196	1+
485.29838	1345	
497.26629	1257	
501.23714	703	
515.29368	793	
518.28574	987	
521.27955	754	
561.31288	1592	
561.82045	814	
579.31504	811	
596.33932	5592	1+
628.35205	789	
674.38130	808	
678.35622	1690	
693.35133	1274	
709.36955	2114	1+
710.37721	5636	1+
719.23939	707	
740.40811	1441	
740.90796	1511	
761.37810	911	
779.40798	3296	1+
782.43708	3385	1+
822.39251	1247	
822.39895	3065	1+
839.42813	14166	1+
876.47123	5991	1+
889.47708	1669	1+
895.52246	13105	1+
907.49596	3715	1+
935.47857	802	
952.50952	1206	
1010.55030	27416	1+
1018.47652	10440	1+
1036.49345	35366	1+
1106.61128	3418	1+
1123.63643	65159	1+
1236.71787	23565	1+
1365.76793	4175	1+
END IONS

###FS:    #m/z: 692.38228 #charge   3
###MaxRes:#m/z:  0.00000 #charge-128
###MS: 1122
###MSMS: 1124
BEGIN IONS
TITLE=Cmpd 353, AutoMSn(692.3823), 19.0 min
RTINSECONDS=1140.93
SCANS=MS: 1122 MSMS: 1124
PEPMASS=692.38228	28531
CHARGE=3+
464.72489	436	
564.43981	250	
594.28890	239	
618.84759	199	
642.32105	205	
649.69548	462	
650.02311	321	
650.34580	227	
659.86438	275	
660.33161	203	
669.30610	224	
686.35667	332	
686.70906	1202	1+
687.05091	1095	1+
687.36850	1586	1+
690.32340	587	1+
691.70125	636	
691.83688	357	
692.04029	844	
692.38307	11748	1+
692.72196	10204	1+
693.05410	5548	1+
696.23455	790	
697.31696	384	
697.69164	220	
868.38916	215	
895.52493	966	1+
974.04621	215	
974.52174	217	
END IONS

###FS:    #m/z: 555.54290 #charge   2
###MaxRes:#m/z:  0.00000 #charge-128
###MS: 1122
###MSMS: 1125
BEGIN IONS
TITLE=Cmpd 354, AutoMSn(555.5429), 19.0 min
RTINSECONDS=1141.43
SCANS=MS: 1122 MSMS: 1125
PEPMASS=555.54290	27420
CHARGE=2+
421.22020	311	1+
425.20146	257	1+
440.19632	250	
447.72345	251	
449.21390	409	1+
457.73012	314	1+
459.23076	345	1+
466.22871	408	1+
480.71524	263	1+
484.24781	426	1+
488.24097	554	1+
496.73663	753	1+
505.26131	443	1+
507.76198	282	
512.76907	379	1+
515.28026	392	1+
520.23927	221	1+
523.24809	638	1+
533.28627	359	1+
538.25705	413	1+
540.29771	248	
546.78024	1176	
547.27882	821	1+
551.56354	270	1+
553.28945	1018	1+
554.28769	2506	1+
555.54226	663	
556.02330	488	1+
558.27524	363	
559.28541	1326	1+
560.09007	351	1+
564.29269	208	
566.29087	311	1+
569.25761	743	1+
579.28989	507	1+
585.30462	329	1+
587.26400	563	1+
590.28374	735	1+
595.28241	311	1+
602.30635	605	1+
602.79620	218	
603.82197	733	1+
610.26882	207	1+
619.34061	261	
619.65967	446	
620.00824	317	
627.97415	408	
638.33938	657	1+
642.32195	482	1+
656.00853	524	1+
656.33696	1060	1+
661.34636	526	1+
662.02965	313	1+
662.67370	220	
664.31427	311	1+
671.31361	562	1+
682.31326	522	1+
685.03156	491	1+
685.35458	317	
688.35003	220	1+
691.03178	1343	1+
691.36287	1156	1+
691.70755	492	
700.33447	450	1+
708.35466	265	1+
715.38860	239	
723.85984	214	
728.36275	410	1+
779.40380	1554	1+
782.37703	233	1+
789.37187	262	
795.37685	447	1+
798.37818	660	1+
829.39202	1699	1+
838.89346	220	
860.40014	205	1+
866.42380	471	1+
866.43131	530	
891.46567	447	1+
894.41038	333	1+
902.46972	365	1+
904.45141	301	
940.45373	308	1+
942.45799	733	1+
968.48391	264	1+
974.49738	331	1+
979.52088	300	1+
993.48609	340	1+
993.48734	1509	1+
1008.03194	204	
1013.50804	334	
1014.48188	223	
1056.53150	697	1+
1073.51253	582	1+
1100.57035	638	1+
1102.56941	702	1+
1104.54504	771	1+
1109.56857	2597	1+
END IONS

###FS:    #m/z: 519.54155 #charge   2
###MaxRes:#m/z:  0.00000 #charge-128
###MS: 1126
###MSMS: 1127
BEGIN IONS
TITLE=Cmpd 355, AutoMSn(519.5415), 19.1 min
RTINSECONDS=1144.46
SCANS=MS: 1126 MSMS: 1127
PEPMASS=519.54155	90824
CHARGE=2+
340.18201	797	
375.21957	2786	
375.55549	1006	
383.21014	920	
406.22093	1330	
411.70502	1440	
445.23668	941	
450.24755	2034	
468.27364	3924	1+
475.49055	1554	
485.30278	1095	
497.26857	1378	
504.76484	666	
509.74741	4016	1+
515.29008	723	
517.28704	1476	1+
521.28102	737	
553.31447	673	
561.31106	1276	
561.81035	926	
567.31149	731	
596.34039	5171	1+
678.36053	1285	
683.38335	1590	
683.89127	1548	
693.35642	1181	
709.37035	1465	1+
710.37951	6323	1+
740.40548	1390	
740.90762	1616	
779.40260	2468	1+
782.43718	3554	1+
822.40097	2253	1+
839.42561	14992	1+
876.48338	4542	1+
895.52638	14868	1+
907.49188	3859	1+
935.48240	984	
952.50357	1596	1+
1010.55184	25391	1+
1019.48803	5043	1+
1036.49288	21855	1+
END IONS

###FS:    #m/z: 699.66255 #charge   3
###MaxRes:#m/z:  0.00000 #charge-128
###MS: 1126
###MSMS: 1128
BEGIN IONS
TITLE=Cmpd 356, AutoMSn(699.6625), 19.1 min
RTINSECONDS=1144.96
SCANS=MS: 1126 MSMS: 1128
PEPMASS=699.66255	37028
CHARGE=3+
349.15428	258	
401.20364	234	
408.21039	904	1+
436.17910	236	
442.19829	458	1+
492.23849	220	
496.24156	760	1+
503.74735	245	
512.75504	324	
513.24531	301	1+
517.74687	381	
533.24463	478	1+
546.24678	401	1+
547.74645	477	1+
552.25262	470	
552.77772	288	
553.26701	1673	1+
562.75366	277	
580.77813	408	
604.77841	287	1+
610.29324	5260	1+
618.28542	381	
618.79414	266	
624.30910	259	1+
627.30156	1277	1+
627.78259	328	
640.29557	387	
647.32493	730	1+
668.80834	325	
679.32355	350	1+
683.30456	245	
686.33842	457	1+
687.68112	461	1+
688.00303	632	1+
688.33140	440	
693.66607	527	
693.99476	429	1+
694.32599	588	1+
696.25488	729	
697.05393	687	1+
697.32710	8581	1+
697.72857	402	1+
699.66961	1082	1+
700.01197	916	1+
700.36126	1385	1+
744.33877	487	
744.84600	467	
758.46336	273	
761.37448	528	1+
818.39973	2807	1+
844.39435	2154	1+
901.41225	2356	1+
937.47007	2721	1+
958.44113	3817	1+
965.46397	2760	1+
1007.45963	532	1+
1035.49348	878	1+
1045.47108	3453	1+
1052.50159	2214	1+
1121.52449	1077	1+
1132.50154	2010	1+
1132.50286	468	
1133.50589	221	
1139.54027	739	1+
1178.54192	1422	1+
1196.54580	524	1+
1372.64637	1534	1+
1382.62426	758	1+
1400.63746	1198	1+
1407.70413	702	1+
1469.63603	610	1+
END IONS

###FS:    #m/z: 627.73755 #charge   2
###MaxRes:#m/z:  0.00000 #charge-128
###MS: 1126
###MSMS: 1129
BEGIN IONS
TITLE=Cmpd 357, AutoMSn(627.7376), 19.1 min
RTINSECONDS=1145.46
SCANS=MS: 1126 MSMS: 1129
PEPMASS=627.73755	26901
CHARGE=2+
312.10505	318	
354.14444	496	1+
369.19546	337	
371.16340	2906	1+
381.12258	1370	1+
389.21098	954	
395.39065	511	
395.79561	830	
397.20901	234	
398.15307	874	
399.13405	2715	1+
403.14493	333	1+
408.84052	393	
410.89174	529	
416.15897	919	1+
422.93099	232	
423.18879	363	1+
427.67999	1543	1+
428.18946	530	1+
436.17158	310	
449.25608	203	
450.14105	1676	1+
467.70215	229	
468.14709	764	1+
468.26589	311	
475.19354	237	
486.23657	473	1+
495.20245	207	
513.17140	480	1+
515.21347	336	
520.23955	277	
525.27504	715	1+
531.21672	310	
532.21782	899	1+
541.15291	2276	1+
547.74315	400	1+
549.24262	6063	1+
559.16677	891	1+
587.23492	223	
594.30589	405	
596.19673	525	1+
604.31371	645	1+
615.22477	1107	1+
618.73760	406	1+
624.35471	371	1+
626.30909	211	
627.32141	934	1+
679.28641	995	1+
687.92807	252	
692.31048	278	1+
696.31246	8679	1+
706.22601	692	1+
712.16204	215	
802.77760	303	
835.41586	404	1+
839.32142	749	1+
856.34440	5692	1+
926.35184	445	1+
931.49672	261	1+
943.37492	4053	1+
1014.41584	1274	1+
END IONS

###FS:    #m/z: 627.73828 #charge   2
###MaxRes:#m/z:  0.00000 #charge-128
###MS: 1130
###MSMS: 1131
BEGIN IONS
TITLE=Cmpd 358, AutoMSn(627.7383), 19.1 min
RTINSECONDS=1148.48
SCANS=MS: 1130 MSMS: 1131
PEPMASS=627.73828	55802
CHARGE=2+
354.13366	691	1+
359.09914	357	1+
369.20971	266	
371.16447	3523	1+
381.12117	1611	1+
386.12869	534	1+
389.21007	1804	1+
395.13716	251	
395.78576	741	
398.14848	1411	
399.13456	3588	1+
403.12855	875	1+
406.19179	356	1+
416.15638	575	
423.19450	256	
435.58197	218	
436.17538	264	
446.15163	303	1+
450.14802	1664	1+
468.15347	902	1+
476.38043	281	
508.23217	345	1+
513.16448	895	1+
515.19353	433	
522.72516	301	
525.28081	596	1+
531.22765	270	
532.21703	956	1+
541.15445	3074	1+
542.90576	354	
549.24203	6955	1+
555.23192	464	1+
559.16452	1035	1+
596.20273	423	1+
610.72585	218	
615.22937	883	1+
618.74141	408	1+
624.29686	351	1+
626.30979	622	1+
629.32971	431	1+
631.31953	466	1+
659.29455	555	1+
679.29337	851	1+
687.93604	251	
696.31189	10219	1+
705.11183	794	
706.22459	336	
709.38755	458	1+
711.25082	226	
725.24689	276	
756.16184	948	1+
786.87837	260	
795.33140	228	
839.32102	690	1+
853.39297	314	1+
856.34215	6913	1+
866.22906	220	
872.45737	236	
926.36053	938	1+
926.36419	416	
943.37392	5310	1+
973.51953	629	1+
997.39038	229	
1014.41138	1176	1+
END IONS

###FS:    #m/z: 519.54104 #charge   2
###MaxRes:#m/z:  0.00000 #charge-128
###MS: 1130
###MSMS: 1132
BEGIN IONS
TITLE=Cmpd 359, AutoMSn(519.5410), 19.1 min
RTINSECONDS=1148.99
SCANS=MS: 1130 MSMS: 1132
PEPMASS=519.54104	68658
CHARGE=2+
375.21963	1194	
375.54916	475	
383.20981	578	
403.19366	487	
406.22249	596	
412.91628	608	
413.23218	462	
450.24710	842	
468.27592	2458	1+
485.29225	677	
497.26425	704	
505.77957	10150	1+
509.74320	1272	
515.27958	483	
516.29159	1035	1+
518.26023	4796	1+
522.27960	546	
561.31350	658	
579.31714	481	
596.33772	3364	1+
610.35421	493	
678.36079	517	
683.38378	1082	
683.88449	691	
693.35543	712	
710.38075	5322	1+
719.23824	703	
720.32910	627	
740.40354	1018	
740.91017	640	
779.40004	899	
782.44546	1457	1+
822.40080	3132	1+
839.42530	9006	1+
876.46564	2083	1+
889.46699	1353	1+
895.52231	8655	1+
907.48889	2249	1+
952.49660	1130	1+
1011.55033	6844	1+
1019.47684	2394	1+
1036.49915	8945	1+
END IONS

###FS:    #m/z: 699.66237 #charge   3
###MaxRes:#m/z:  0.00000 #charge-128
###MS: 1130
###MSMS: 1133
BEGIN IONS
TITLE=Cmpd 360, AutoMSn(699.6624), 19.2 min
RTINSECONDS=1149.49
SCANS=MS: 1130 MSMS: 1133
PEPMASS=699.66237	33972
CHARGE=3+
409.21577	312	
447.22422	212	
473.24039	362	1+
479.72354	381	1+
496.24850	308	
504.74679	192	
509.24230	290	
514.22640	247	
534.25025	396	1+
540.22045	301	1+
548.74988	204	
552.27346	299	
552.76272	312	1+
553.27037	1214	1+
570.27449	332	1+
577.26920	258	1+
585.26816	231	
589.77572	608	1+
605.27396	226	1+
610.29159	3969	1+
627.28912	408	
627.79092	215	
629.31728	236	
644.31084	278	
647.33361	295	
655.78461	337	
679.31455	319	1+
681.30328	200	
686.83251	301	
687.99285	297	1+
693.67014	410	1+
694.00214	261	
694.32280	286	
696.23395	707	
696.65908	391	1+
696.84338	268	1+
697.32313	5631	1+
698.06686	242	1+
699.83472	726	1+
699.99513	288	
700.34962	1555	1+
701.09218	270	1+
706.19841	597	
744.34050	426	
782.36620	195	
818.40608	1993	1+
844.39717	1230	1+
844.40307	612	1+
883.41390	279	1+
901.42196	1489	1+
929.43314	286	1+
937.47570	1363	1+
957.41898	344	1+
958.43130	2341	1+
965.47224	2246	1+
1024.51514	457	1+
1034.49343	1086	1+
1045.47550	1667	1+
1052.50036	2440	1+
1091.50594	621	1+
1114.50806	549	1+
1121.53844	1225	1+
1132.50405	2006	1+
1235.58975	828	1+
1253.56974	233	
1373.64990	1117	1+
1381.68795	442	1+
1400.68150	1173	1+
1406.69711	784	1+
END IONS

###FS:    #m/z: 602.31581 #charge   2
###MaxRes:#m/z:  0.00000 #charge-128
###MS: 1134
###MSMS: 1135
BEGIN IONS
TITLE=Cmpd 361, AutoMSn(602.3158), 19.2 min
RTINSECONDS=1152.52
SCANS=MS: 1134 MSMS: 1135
PEPMASS=602.31581	92987
CHARGE=2+
328.19526	2762	1+
339.16770	358	
358.16881	816	1+
364.46758	766	
372.18286	691	1+
385.16012	340	
386.16965	5218	1+
391.19382	416	1+
397.21384	608	
403.17250	572	
408.22534	1201	1+
418.21549	367	
428.22273	958	1+
439.23987	325	
454.22279	382	1+
470.27266	687	
471.23500	2089	1+
482.22748	504	1+
485.25450	635	1+
497.22066	588	1+
499.23817	7056	1+
499.75087	531	1+
512.27655	380	1+
514.26964	12429	1+
522.28065	433	
527.32724	1863	1+
531.28502	335	
542.24101	496	
550.02574	638	1+
555.25955	415	
572.28646	1246	1+
584.31622	1110	1+
590.32670	540	
595.27524	539	1+
599.32619	558	1+
601.33710	6038	1+
612.31605	4952	1+
627.32759	571	1+
629.34331	402	
630.34461	739	1+
638.71353	384	
655.32244	632	1+
660.31595	819	1+
668.88568	829	1+
670.30719	454	
677.30692	1474	1+
679.96174	680	
681.33926	391	
684.31663	626	1+
689.36589	350	
698.36502	525	1+
702.36970	581	1+
709.33468	1303	1+
726.35832	4245	1+
740.41286	505	1+
752.37339	531	1+
762.39192	3632	1+
767.44263	385	
768.40068	1388	1+
772.51083	399	
773.37808	724	1+
774.38557	550	1+
775.36912	661	1+
779.38004	342	
780.37273	1396	1+
782.44067	496	1+
790.38659	4968	1+
790.71541	595	
797.39591	5364	1+
797.40658	600	1+
806.80987	535	
854.44039	487	1+
875.48838	945	1+
886.44543	1066	1+
895.43084	1914	1+
903.46776	4266	1+
912.45399	969	
913.48188	1654	1+
925.48396	507	1+
958.44045	448	1+
970.50875	416	1+
989.53350	417	1+
1000.48703	1082	1+
1017.50963	5969	1+
1071.52617	946	1+
1088.55418	7741	1+
END IONS

###FS:    #m/z: 627.74011 #charge   2
###MaxRes:#m/z:  0.00000 #charge-128
###MS: 1134
###MSMS: 1136
BEGIN IONS
TITLE=Cmpd 362, AutoMSn(627.7401), 19.2 min
RTINSECONDS=1153.02
SCANS=MS: 1134 MSMS: 1136
PEPMASS=627.74011	74741
CHARGE=2+
312.09989	333	
337.14704	380	1+
354.15488	430	1+
369.19637	484	1+
371.15903	4934	1+
378.57877	466	
381.12489	2172	1+
389.21083	1620	1+
395.40107	294	
395.78393	742	
398.14777	1703	
399.13242	4242	1+
403.13947	588	1+
408.83197	867	
416.15933	765	1+
420.16513	519	1+
429.67826	389	
435.57398	534	
436.16155	461	1+
450.14265	2525	1+
460.16777	244	
466.26424	527	1+
468.15241	1461	1+
485.18205	333	
513.18366	1393	1+
525.27803	281	
531.21416	324	
532.21759	1450	1+
541.15481	3847	1+
545.26997	263	
548.77361	261	
549.24152	8137	1+
556.24981	684	1+
559.17644	1190	1+
569.24092	467	1+
594.36824	474	
596.20024	624	1+
615.22719	1763	1+
624.30955	581	1+
626.31577	908	1+
636.67116	497	1+
661.28667	429	1+
663.31522	424	1+
678.27718	260	
679.27615	1625	1+
687.34434	331	
688.21244	316	
696.31280	12781	1+
704.36639	324	
705.11618	266	
705.23260	244	
706.22675	899	1+
709.38989	442	1+
711.25034	289	
723.25540	298	
775.24639	286	
778.35830	427	1+
798.37678	337	1+
839.31909	1030	1+
856.34215	6214	1+
856.35132	1380	1+
890.36646	397	1+
926.34739	921	1+
943.37765	7500	1+
954.52828	237	
973.49957	1639	1+
996.40946	352	1+
1014.41318	1496	1+
1236.45547	1512	1+
END IONS

###FS:    #m/z: 602.31483 #charge   2
###MaxRes:#m/z:  0.00000 #charge-128
###MS: 1138
###MSMS: 1139
BEGIN IONS
TITLE=Cmpd 363, AutoMSn(602.3148), 19.3 min
RTINSECONDS=1156.55
SCANS=MS: 1138 MSMS: 1139
PEPMASS=602.31483	365148
CHARGE=2+
328.19448	1496	
339.15679	1994	
343.18481	586	1+
351.18218	668	1+
358.15648	1221	
364.46779	725	
365.17493	549	
379.20765	789	1+
383.21706	570	
385.15925	646	
386.15873	12402	1+
395.20228	1285	1+
397.20548	2337	1+
402.18023	498	
403.17880	1198	
406.21666	727	1+
409.22546	1667	1+
412.24165	962	1+
414.22522	573	
417.21693	582	1+
428.22288	1048	1+
430.21071	1216	1+
454.23231	942	1+
457.23949	1193	1+
462.24303	496	
471.23980	3748	1+
474.24988	721	
477.24056	1295	1+
482.22200	1679	1+
485.24819	632	1+
488.25636	906	1+
497.22751	987	1+
499.23435	22475	1+
514.26617	9872	1+
517.27356	2452	1+
521.30410	686	
521.77054	1072	1+
527.30579	1708	1+
542.25120	2191	1+
550.01383	1004	1+
555.26779	795	1+
565.28259	756	1+
570.29077	651	1+
572.28125	3827	1+
584.31291	3516	1+
590.31882	2843	1+
593.80232	1092	
594.30074	744	
595.28955	1428	1+
599.31639	714	1+
601.33311	5909	1+
602.82275	473	
612.31452	13270	1+
617.30310	559	1+
627.32546	1705	1+
629.33040	1718	1+
638.30335	758	1+
655.32715	3146	1+
660.28944	1331	1+
662.30308	531	
667.29581	947	1+
670.32128	1432	1+
677.30991	6102	1+
678.94336	2076	1+
681.32893	4154	1+
681.39130	715	1+
689.34204	807	1+
698.36411	764	
699.35995	2397	1+
700.36997	625	1+
709.33089	3509	1+
726.35752	14297	1+
737.34279	487	
740.41140	2515	1+
743.38547	1349	1+
745.36760	1394	1+
752.37962	1426	1+
762.39150	8963	1+
768.39893	888	
769.40370	2388	1+
773.37642	1808	1+
774.34337	1171	1+
775.37384	1884	1+
777.61829	714	
779.38756	776	
780.36750	3458	1+
790.38831	13641	1+
790.72400	587	
795.37672	642	1+
797.39645	20589	1+
815.43236	4970	1+
854.44797	2117	1+
858.43614	1380	1+
862.40992	2703	1+
872.39403	1099	1+
875.47493	4695	1+
875.47910	1024	1+
884.45839	1445	1+
886.44352	2497	1+
889.42344	1318	1+
894.44453	744	1+
895.43304	6383	1+
903.46860	14268	1+
912.45702	5127	1+
925.48921	3830	1+
929.48511	929	1+
930.46274	859	1+
953.48003	1873	1+
958.44932	475	
960.45519	1523	1+
972.48979	518	
972.49285	2033	1+
975.47710	1066	1+
990.52075	871	1+
1000.49156	7011	1+
1017.51924	20027	1+
1043.53293	3893	1+
1060.55625	3631	1+
1071.53263	4651	1+
1088.55212	21048	1+
END IONS

###FS:    #m/z: 610.31096 #charge   2
###MaxRes:#m/z:  0.00000 #charge-128
###MS: 1138
###MSMS: 1141
BEGIN IONS
TITLE=Cmpd 364, AutoMSn(610.3110), 19.3 min
RTINSECONDS=1157.55
SCANS=MS: 1138 MSMS: 1141
PEPMASS=610.31096	23651
CHARGE=2+
331.18728	432	1+
344.17186	172	
386.14119	385	
388.19170	194	
397.21360	209	
399.18843	492	1+
408.21322	722	1+
425.65295	219	
432.64560	162	
459.26459	233	1+
471.23579	179	
490.21601	211	
497.24165	356	
499.24021	838	1+
515.22798	173	
516.25582	546	1+
542.25854	258	
553.28069	235	
555.28224	234	1+
565.26417	168	
573.28781	189	
579.28376	161	
591.32587	307	1+
606.29860	230	1+
608.30690	380	1+
610.30685	457	1+
612.30995	1344	1+
613.78969	218	
628.30850	456	
635.34291	174	
643.34110	372	1+
650.24371	262	
661.35026	705	1+
684.36058	166	
693.30781	177	
700.38834	253	1+
705.38468	487	1+
709.34638	263	1+
726.35432	641	1+
740.38018	165	
742.36256	232	1+
774.43524	623	1+
778.39429	420	1+
780.37049	234	1+
788.38685	245	1+
791.37393	257	1+
795.36782	464	1+
797.39085	609	1+
804.41565	352	1+
806.40925	159	
812.44418	404	1+
850.27536	182	
919.47249	531	1+
926.50769	811	1+
934.44075	1541	1+
952.52531	341	1+
969.53230	410	1+
970.55923	499	1+
997.54426	215	
998.50252	342	1+
END IONS

###FS:    #m/z: 602.31521 #charge   2
###MaxRes:#m/z:  0.00000 #charge-128
###MS: 1142
###MSMS: 1143
BEGIN IONS
TITLE=Cmpd 365, AutoMSn(602.3152), 19.3 min
RTINSECONDS=1160.57
SCANS=MS: 1142 MSMS: 1143
PEPMASS=602.31521	640247
CHARGE=2+
328.19469	1337	
336.19757	620	
341.18851	2181	1+
350.18419	1166	1+
358.16064	2025	1+
365.18598	907	
369.12668	691	
379.20493	1494	1+
384.17284	1052	1+
386.15330	20843	1+
386.68521	1203	1+
394.69865	4602	1+
395.19836	1946	1+
395.39672	650	
397.20752	3327	1+
402.18063	910	
403.18390	3073	1+
406.22240	1181	1+
407.70419	1203	1+
409.22436	2150	1+
412.25170	1278	
414.23338	904	
430.20942	2641	1+
431.70606	708	
451.73804	3158	1+
455.24619	1606	1+
457.23028	885	
464.24816	759	
471.23516	7259	1+
477.24514	2502	1+
482.22559	1931	1+
497.23118	1559	1+
499.23558	32672	1+
514.26459	9173	1+
517.27506	3631	1+
521.30063	947	
530.28117	1638	1+
542.25481	3317	1+
555.25698	742	
567.26780	1114	1+
569.26923	698	
570.27306	1439	1+
572.28620	5788	1+
582.29908	607	
584.31500	5780	1+
590.32151	1936	1+
594.29400	2794	1+
599.32639	1139	1+
601.32249	4882	1+
612.31307	21699	1+
627.32417	2441	1+
629.33264	2377	1+
638.30717	1054	1+
655.32192	4310	1+
660.28853	2171	1+
662.29867	2451	1+
670.32334	2683	1+
677.31095	12165	1+
681.32814	6691	1+
689.36460	635	
698.11581	713	
698.35888	3059	1+
702.37123	1496	1+
706.38252	971	
709.33356	5474	1+
726.35777	21273	1+
740.40609	2404	1+
743.38196	2178	1+
745.36891	2355	1+
747.35670	1046	1+
752.37450	2041	1+
762.39550	14080	1+
767.41352	2854	1+
769.40033	4913	1+
773.36412	2479	1+
774.32190	2043	1+
775.37714	2961	1+
779.38544	1572	
780.37091	7007	1+
790.38840	22289	1+
790.72206	963	
795.39457	1110	1+
797.39504	32524	1+
815.42719	8912	1+
833.41070	946	1+
854.44990	3837	1+
858.43654	2218	1+
861.40884	1399	1+
863.42674	2261	1+
870.41119	1017	1+
875.47588	1145	
875.47868	6730	1+
877.43263	945	1+
882.45004	1078	1+
885.43792	5544	1+
889.42226	2052	1+
895.42971	10072	1+
895.43151	1133	1+
903.46878	24509	1+
907.45647	1102	1+
912.45586	6064	1+
925.48951	5432	1+
929.47705	2361	1+
929.49048	702	
936.47196	597	
942.45284	1741	1+
943.43570	975	
953.48458	3216	1+
956.47181	1889	1+
958.44116	930	1+
960.45069	1410	1+
972.49285	3097	1+
975.47249	4277	1+
989.52669	2089	1+
1000.48552	12022	1+
1008.03248	889	
1017.51579	33692	1+
1043.53967	6413	1+
1053.52982	1588	1+
1060.56071	5975	1+
1071.52994	6855	1+
1088.55231	34496	1+
1186.59148	2855	1+
END IONS

###FS:    #m/z: 1203.61471 #charge-128
###MaxRes:#m/z:  0.00000 #charge-128
###MS: 1142
###MSMS: 1144
BEGIN IONS
TITLE=Cmpd 366, AutoMSn(1203.6147), 19.4 min
RTINSECONDS=1161.07
SCANS=MS: 1142 MSMS: 1144
PEPMASS=1203.61471	37032

507.21633	104	
516.25284	122	
572.28061	154	
612.31532	211	
790.38319	379	1+
797.39194	438	
806.81294	116	
903.47049	628	1+
912.45668	1002	1+
1017.49475	285	
1072.51792	116	
1080.51154	104	
1088.56090	1336	1+
1201.58202	105	
1203.61500	6069	1+
END IONS

###FS:    #m/z: 1203.61419 #charge-128
###MaxRes:#m/z:  0.00000 #charge-128
###MS: 1146
###MSMS: 1147
BEGIN IONS
TITLE=Cmpd 367, AutoMSn(1203.6142), 19.4 min
RTINSECONDS=1164.6
SCANS=MS: 1146 MSMS: 1147
PEPMASS=1203.61419	40718

499.23108	335	
612.31214	442	1+
678.29058	117	
687.32945	122	
762.38686	231	1+
780.36621	105	
790.38391	585	1+
797.39789	631	1+
903.47617	294	1+
912.46245	810	1+
1017.51394	208	
1071.53224	244	
1088.54193	1257	1+
1186.59632	104	
1203.61530	5810	1+
1214.30761	124	
END IONS

###FS:    #m/z: 559.79761 #charge   2
###MaxRes:#m/z:  0.00000 #charge-128
###MS: 1146
###MSMS: 1148
BEGIN IONS
TITLE=Cmpd 368, AutoMSn(559.7976), 19.4 min
RTINSECONDS=1165.1
SCANS=MS: 1146 MSMS: 1148
PEPMASS=559.79761	28203
CHARGE=2+
355.21267	300	
372.18535	618	1+
374.18754	350	
375.16778	852	1+
390.19518	1198	1+
402.18208	524	
412.21205	343	1+
433.21006	261	1+
442.72529	435	1+
446.22968	456	
448.22602	163	
451.23819	266	1+
456.25099	275	1+
470.26478	263	1+
472.27888	266	
487.25998	433	1+
489.23825	400	1+
495.65344	310	
497.26336	181	
503.27612	2149	1+
509.28000	421	1+
514.76549	149	
515.25795	284	
525.28018	366	1+
531.22526	184	
532.29739	430	1+
540.28039	229	
543.29020	158	
552.22948	156	
555.29286	494	1+
557.30683	929	1+
557.77157	228	1+
560.28319	1252	1+
590.30614	154	
598.31326	361	
616.35152	375	
631.30931	254	1+
644.29911	586	1+
648.25241	352	1+
657.37432	153	
673.38393	3809	1+
679.96360	313	
698.32019	183	
702.34408	511	1+
726.37169	264	1+
744.42155	3835	1+
750.34583	219	1+
754.55004	694	
758.37048	188	
779.38217	169	
837.43776	170	
854.50559	1150	1+
886.43579	226	1+
887.42798	487	1+
891.46463	178	
904.45366	8127	1+
1116.57367	619	1+
END IONS

###FS:    #m/z: 703.65684 #charge   3
###MaxRes:#m/z:  0.00000 #charge-128
###MS: 1146
###MSMS: 1149
BEGIN IONS
TITLE=Cmpd 369, AutoMSn(703.6568), 19.4 min
RTINSECONDS=1165.6
SCANS=MS: 1146 MSMS: 1149
PEPMASS=703.65684	24696
CHARGE=3+
331.18843	193	
387.71210	293	
405.17684	746	1+
458.20003	464	
462.16379	248	
470.18184	265	
476.21059	766	1+
494.23607	643	1+
545.28884	1547	1+
547.18984	237	
552.26355	394	1+
563.25166	273	
569.28348	254	
574.31468	300	
581.25434	472	1+
588.82201	180	
595.32317	432	1+
598.27297	398	1+
610.28782	358	1+
614.78612	188	
616.26888	580	1+
632.31991	269	1+
634.28550	684	1+
643.34414	228	1+
645.73232	310	1+
646.35214	2421	1+
648.20791	275	
652.30397	635	1+
661.34588	1703	1+
669.94404	761	1+
682.34073	366	1+
687.35238	182	
687.85265	512	1+
689.32927	437	1+
692.33748	229	
695.84641	651	1+
697.34525	1005	1+
697.97747	268	
698.82836	406	1+
700.65944	412	1+
701.05136	296	
701.34587	610	1+
703.33713	395	
703.65506	5330	1+
703.99272	4121	1+
704.33165	4429	1+
704.85418	1422	1+
708.32989	643	1+
717.23414	200	
729.36745	269	1+
747.37599	306	1+
759.43246	2368	1+
765.39152	359	1+
768.57302	188	
774.42547	1855	1+
781.89528	220	1+
808.23846	641	1+
810.87545	376	
818.40833	210	
830.41733	1274	1+
840.07006	331	
866.41881	434	
873.48665	335	1+
893.36438	596	1+
902.43292	255	1+
917.50172	1765	1+
921.32870	1940	1+
928.44536	199	
970.55589	5669	1+
988.54071	538	1+
999.02241	357	
1052.37372	1148	1+
1057.58913	2958	1+
1121.41535	492	1+
1139.40173	1509	1+
1151.45411	451	1+
1187.62410	755	1+
1203.61503	460	1+
1217.56436	443	1+
1391.68609	1283	1+
1398.70604	637	1+
1409.71179	2186	1+
END IONS

###FS:    #m/z: 626.07189 #charge   3
###MaxRes:#m/z:  0.00000 #charge-128
###MS: 1150
###MSMS: 1151
BEGIN IONS
TITLE=Cmpd 370, AutoMSn(626.0719), 19.5 min
RTINSECONDS=1168.63
SCANS=MS: 1150 MSMS: 1151
PEPMASS=626.07189	47220
CHARGE=3+
371.16493	1111	1+
378.57640	491	
386.18685	598	1+
389.21418	879	
394.71202	466	
395.78091	1421	
398.20188	409	
399.14309	1482	1+
404.22411	12226	1+
410.89123	601	
416.19289	399	
450.14081	491	
476.24097	461	1+
487.23429	887	1+
499.26330	959	1+
503.23521	441	1+
508.24549	738	1+
517.30847	13530	1+
531.26143	493	
532.23348	795	1+
541.15969	2049	1+
549.24790	3868	1+
556.25576	686	1+
565.29049	442	
573.27191	394	
582.28692	448	
590.30533	386	
615.27095	2247	1+
617.98403	398	
618.74861	480	
621.80018	1890	1+
623.33074	816	
623.64317	992	1+
623.98502	604	
624.31309	2579	1+
627.35470	1054	1+
627.74188	636	
628.32961	3586	1+
628.84449	429	1+
630.82326	503	
634.61659	773	
637.28809	474	
645.36591	4857	1+
662.31628	918	1+
685.31022	1165	1+
696.31894	4375	1+
703.32547	2134	1+
705.11276	534	
705.23175	839	1+
726.35505	566	1+
743.37349	520	1+
750.36344	739	1+
765.34274	635	1+
770.36347	466	1+
785.58406	493	
790.39460	503	1+
797.40218	454	
798.38498	1104	1+
806.85459	1413	1+
816.40840	2927	1+
825.98110	1173	
856.33720	2208	1+
878.42271	875	1+
927.39119	613	1+
943.39272	3899	1+
979.46819	2030	1+
992.97465	1123	1+
993.49757	1000	1+
996.51015	674	1+
1056.54375	1025	1+
1130.55384	1108	1+
1237.49600	1196	1+
1241.58260	2153	1+
1394.71505	1463	1+
1504.76951	1612	1+
1522.78046	1594	1+
1614.75420	1547	1+
1653.79214	2851	1+
1685.86189	1405	1+
1725.80040	924	1+
1743.81012	6833	1+
1855.87370	2976	1+
END IONS

###FS:    #m/z: 834.42465 #charge   3
###MaxRes:#m/z:  0.00000 #charge-128
###MS: 1150
###MSMS: 1152
BEGIN IONS
TITLE=Cmpd 371, AutoMSn(834.4247), 19.5 min
RTINSECONDS=1169.13
SCANS=MS: 1150 MSMS: 1152
PEPMASS=834.42465	29926
CHARGE=3+
404.22144	238	
487.23956	140	
517.30379	429	1+
590.28645	142	
599.77541	173	
602.31912	279	1+
616.29093	214	
621.28645	222	
645.36433	389	1+
659.81329	150	
697.87967	236	
729.36778	154	
758.45040	233	
765.29422	266	
773.33602	343	
788.84613	223	
791.43237	147	
807.89876	201	
808.38643	149	
817.40618	191	
827.43218	267	1+
828.76131	436	1+
829.08336	390	1+
833.80213	164	
834.09782	234	
834.42179	5529	1+
834.75937	5707	1+
835.09031	3315	1+
840.41778	131	
843.42946	136	
887.49795	420	1+
929.43494	174	
943.48287	152	
1016.54244	190	
1144.09324	181	
1618.78223	389	1+
1663.99316	550	1+
END IONS

###FS:    #m/z: 559.79875 #charge   2
###MaxRes:#m/z:  0.00000 #charge-128
###MS: 1150
###MSMS: 1153
BEGIN IONS
TITLE=Cmpd 372, AutoMSn(559.7988), 19.5 min
RTINSECONDS=1169.63
SCANS=MS: 1150 MSMS: 1153
PEPMASS=559.79875	32171
CHARGE=2+
311.13044	241	
356.15762	347	1+
372.17604	684	1+
374.18765	263	
375.18149	889	1+
378.57076	177	
390.20230	748	1+
402.18498	319	1+
411.16762	144	
417.93087	137	
439.23029	247	
444.21782	205	
458.21008	145	
462.28131	160	
480.23638	153	
485.25276	462	1+
489.23990	606	1+
497.22865	165	
500.23335	168	
503.27784	2484	1+
509.27713	184	
510.71297	311	
515.26367	484	
517.27741	215	
523.27664	157	
524.24992	614	1+
529.23821	245	1+
544.29847	146	
556.30546	241	
557.30724	290	
558.31664	576	1+
560.28788	1007	1+
562.28611	745	1+
569.28485	322	1+
610.29340	234	1+
613.35074	262	1+
616.34612	533	1+
631.30763	580	
636.40421	145	
644.28889	230	1+
648.24147	705	1+
673.38783	3222	1+
684.34288	230	1+
702.34583	537	1+
737.37914	135	
742.41453	237	1+
744.42440	3489	1+
754.54899	830	
777.38838	251	1+
854.50405	808	1+
866.43298	154	
874.35633	247	1+
902.47080	226	1+
904.45407	7295	1+
988.50286	273	1+
996.47508	254	1+
1049.49660	513	1+
1061.53443	475	1+
END IONS

###FS:    #m/z: 626.32250 #charge   2
###MaxRes:#m/z:  0.00000 #charge-128
###MS: 1154
###MSMS: 1155
BEGIN IONS
TITLE=Cmpd 373, AutoMSn(626.3225), 19.5 min
RTINSECONDS=1172.66
SCANS=MS: 1154 MSMS: 1155
PEPMASS=626.32250	55928
CHARGE=2+
314.17981	420	
314.68277	433	
371.16597	827	1+
386.19381	492	1+
395.77838	736	
397.18391	522	1+
399.13855	737	
404.22299	11576	1+
408.83124	446	
410.89700	797	
416.19463	630	1+
444.21069	397	
487.25217	481	
489.24060	797	1+
499.25623	475	1+
503.73835	425	
507.25062	645	1+
517.30806	13351	1+
527.25129	460	
532.21728	592	1+
541.15746	802	
549.24627	1856	1+
560.26040	394	1+
565.27941	1039	1+
569.27323	767	1+
581.27640	502	1+
593.26448	544	1+
600.29093	672	1+
612.31179	666	1+
616.29637	1699	1+
617.64001	509	
617.98389	584	1+
618.29946	436	
622.97860	1339	1+
623.30746	3700	1+
623.64853	1918	
627.33847	832	
627.79035	797	1+
628.32830	3228	1+
637.28715	486	
645.36478	5507	1+
653.33106	472	1+
662.29452	771	1+
679.30896	557	1+
685.31430	1399	1+
689.34525	615	
696.32232	3476	1+
697.86728	618	
703.32892	2091	1+
743.37131	761	1+
750.63351	506	
758.44578	466	
770.38023	470	
770.38997	422	1+
788.39974	401	
790.37666	434	1+
794.39269	1351	1+
798.40106	1395	1+
807.88949	781	
808.38807	625	
816.40558	5061	1+
833.41270	453	1+
834.93256	473	1+
856.34291	1865	1+
866.21456	435	
878.41442	1113	1+
943.38823	2180	1+
979.47447	1574	1+
987.47481	511	1+
1145.56607	860	1+
1237.49598	1217	1+
1241.58922	1974	1+
1246.60990	1541	1+
END IONS

###FS:    #m/z: 834.42338 #charge   3
###MaxRes:#m/z:  0.00000 #charge-128
###MS: 1154
###MSMS: 1156
BEGIN IONS
TITLE=Cmpd 374, AutoMSn(834.4234), 19.6 min
RTINSECONDS=1173.16
SCANS=MS: 1154 MSMS: 1156
PEPMASS=834.42338	37577
CHARGE=3+
404.22658	248	
416.20385	143	
517.31990	151	
528.32126	185	
565.79543	139	
602.81247	143	
618.28451	150	
618.80190	190	
645.36649	528	1+
662.36208	169	
696.86500	257	1+
729.86548	225	1+
758.45289	193	
773.34228	226	
778.32874	139	
788.34929	246	
798.40906	142	
800.39746	146	
808.35064	142	
810.35663	144	
829.43192	336	1+
829.74924	343	1+
832.49549	178	
833.77734	223	
834.41727	4259	1+
834.76081	4119	1+
835.09625	3277	1+
843.91400	141	
845.99481	198	
1017.52933	194	
1108.54164	189	
1144.03454	137	
1179.59461	138	
1664.82711	432	1+
END IONS

###FS:    #m/z: 737.35491 #charge   3
###MaxRes:#m/z:  0.00000 #charge-128
###MS: 1154
###MSMS: 1157
BEGIN IONS
TITLE=Cmpd 375, AutoMSn(737.3549), 19.6 min
RTINSECONDS=1173.66
SCANS=MS: 1154 MSMS: 1157
PEPMASS=737.35491	24543
CHARGE=3+
409.21841	219	
422.70799	214	
436.19108	216	
442.19980	243	
466.25053	310	
475.18149	305	1+
479.72772	355	
485.77773	288	
496.24603	297	
519.23217	252	1+
525.26711	1017	1+
530.77552	270	
548.73447	203	
553.27117	574	1+
557.74553	237	
560.30459	225	
583.29142	400	
583.79704	491	
610.29103	2760	1+
614.79302	583	1+
618.32600	211	
622.28364	233	1+
646.32201	814	1+
655.31904	282	
668.83126	251	1+
670.30775	265	
674.82630	247	
675.32466	329	
684.33743	582	1+
696.79267	319	1+
697.31679	427	1+
697.32831	3715	1+
715.32530	291	1+
725.32816	372	1+
731.34886	287	
731.67058	410	
733.37087	342	1+
736.39267	324	
737.02585	279	1+
737.35765	712	1+
737.67671	903	1+
740.02810	341	1+
740.36917	333	
742.37773	621	1+
742.86262	369	1+
760.41462	200	
800.87597	223	
844.40052	932	1+
878.44575	339	1+
901.41282	1599	1+
931.47618	812	1+
948.40390	258	1+
958.43649	2334	1+
1031.52798	371	1+
1045.47095	2094	1+
1050.54788	2100	1+
1078.56208	1919	1+
1132.50170	2251	1+
1147.56887	1220	1+
1187.52152	345	1+
1251.59822	567	1+
1313.63651	415	1+
1366.66586	746	1+
1450.64941	526	1+
1466.75329	913	1+
1476.72055	693	1+
1513.71203	790	1+
END IONS

###FS:    #m/z: 1078.09185 #charge   2
###MaxRes:#m/z:  0.00000 #charge-128
###MS: 1158
###MSMS: 1159
BEGIN IONS
TITLE=Cmpd 376, AutoMSn(1078.0919), 19.6 min
RTINSECONDS=1176.69
SCANS=MS: 1158 MSMS: 1159
PEPMASS=1078.09185	59787
CHARGE=2+
362.17138	566	
436.19700	403	
506.24809	844	
516.24223	633	
533.24908	18369	1+
596.76091	573	
617.29560	1164	1+
635.30336	4070	1+
647.29074	3393	1+
655.78849	439	
686.30845	425	
704.31662	1359	1+
722.33291	3236	1+
731.27149	1144	
732.36561	507	
734.28837	676	
748.33945	3581	1+
758.46488	575	
761.34534	1825	1+
772.52368	568	
779.35967	4478	1+
791.80539	632	
792.30088	574	
876.40585	868	1+
904.31922	694	
908.36755	6372	1+
908.36869	901	1+
918.42849	1258	1+
963.86239	553	
964.37272	518	
1021.43325	479	
1050.37588	362	
1072.08325	393	
1072.42845	424	
1078.46418	653	
1079.48185	437	
1133.48487	387	
1465.55158	425	
1766.68612	4622	1+
END IONS

###FS:    #m/z: 626.07174 #charge   2
###MaxRes:#m/z:  0.00000 #charge-128
###MS: 1158
###MSMS: 1160
BEGIN IONS
TITLE=Cmpd 377, AutoMSn(626.0717), 19.6 min
RTINSECONDS=1177.19
SCANS=MS: 1158 MSMS: 1160
PEPMASS=626.07174	45935
CHARGE=2+
323.18415	339	
371.19012	528	1+
387.19264	340	
404.22369	6958	1+
410.89469	333	
416.20181	317	
472.20022	541	
483.50882	320	
487.24154	786	1+
490.24444	553	
508.24201	347	1+
517.30707	9417	1+
530.26521	347	1+
541.14772	321	
542.90241	354	
549.24988	613	
550.24958	1150	1+
551.94147	474	
554.27286	616	
564.78581	393	1+
569.26824	653	1+
572.37228	427	1+
574.26870	590	1+
581.27564	414	1+
584.27366	592	1+
589.63579	355	
589.96769	329	
590.27475	1097	1+
595.30318	465	1+
599.29990	368	1+
601.29946	1047	1+
601.99714	343	1+
606.27509	282	1+
608.27213	818	1+
612.29897	704	1+
616.29994	1794	1+
617.64667	901	1+
617.97301	888	
621.31259	871	1+
623.30924	5278	1+
623.64641	3051	1+
623.98537	1681	
625.93840	312	
627.35292	543	1+
628.33007	2118	1+
630.82605	333	
631.31690	462	
637.28863	501	1+
639.33202	758	1+
645.36534	4030	1+
685.31863	866	1+
689.35091	766	1+
696.31133	1190	1+
697.87174	506	
701.40666	793	1+
703.32761	1715	1+
706.25436	416	1+
712.16753	614	
743.87969	351	1+
750.37366	408	1+
765.34601	779	1+
792.39975	320	1+
795.39186	1576	1+
799.38291	433	
816.40625	3066	1+
825.98625	1155	
826.87554	304	
856.34640	799	1+
878.42775	354	1+
884.43376	398	1+
889.42415	363	1+
920.44192	400	1+
928.42013	361	1+
944.40243	763	1+
979.47067	648	1+
1004.46501	1386	1+
1107.52494	294	
1129.58253	1121	1+
1139.57047	764	1+
1203.60920	851	1+
END IONS

###FS:    #m/z: 623.31459 #charge   3
###MaxRes:#m/z:  0.00000 #charge-128
###MS: 1158
###MSMS: 1161
BEGIN IONS
TITLE=Cmpd 378, AutoMSn(623.3146), 19.6 min
RTINSECONDS=1177.69
SCANS=MS: 1158 MSMS: 1161
PEPMASS=623.31459	33128
CHARGE=3+
314.17975	234	
371.18733	352	1+
386.19612	488	1+
394.69833	248	
399.13653	313	
405.22145	1404	1+
416.20891	315	
438.21974	222	
442.22081	219	1+
444.20599	375	
481.23829	271	1+
487.25075	241	
501.24014	418	1+
502.72796	253	
508.73784	254	1+
511.72785	249	1+
515.29229	283	1+
517.30986	6278	1+
520.24570	389	1+
530.25915	244	1+
535.25699	439	1+
545.27635	276	1+
549.25892	290	
550.26405	523	1+
550.94237	565	1+
552.27078	283	
555.27475	278	1+
561.27346	282	1+
564.79834	228	
569.25341	453	1+
571.35607	442	1+
573.27402	325	1+
582.27849	332	
584.27850	828	1+
589.62890	1051	1+
589.95515	434	
590.31380	296	
594.27912	294	1+
598.28605	354	
600.28705	429	1+
602.29890	453	1+
602.65462	329	
609.28945	860	1+
613.80775	409	1+
616.29622	895	1+
617.64161	941	1+
617.97543	405	
618.30093	2914	1+
620.59615	305	1+
623.31318	5486	1+
623.64910	2927	1+
623.97669	2117	1+
626.66318	225	
628.32830	1520	1+
645.36671	2599	1+
662.30876	480	1+
685.31582	603	1+
687.32628	269	
696.30916	607	1+
701.42431	815	1+
703.33108	1159	1+
708.38013	254	1+
712.16165	361	
718.35183	228	1+
742.39217	345	1+
743.86727	290	1+
747.32638	311	1+
752.37400	1029	1+
752.88334	415	1+
758.42878	227	
758.44184	307	1+
765.36021	373	1+
767.45083	258	
772.39874	293	1+
787.37483	263	1+
797.39458	661	1+
804.37484	227	1+
807.44042	5291	1+
816.41154	1991	1+
831.38907	288	1+
834.92068	229	
837.40612	274	1+
855.38104	407	1+
857.35150	231	1+
860.39793	316	1+
864.48323	479	1+
878.42366	551	1+
883.94383	347	
889.42057	356	1+
943.39449	470	1+
950.42123	238	1+
952.42742	338	1+
976.46872	552	1+
979.47079	1025	1+
986.42480	604	1+
997.53182	242	1+
1005.46827	898	1+
1081.36181	471	1+
1107.54543	241	
1107.54744	404	1+
1122.51069	415	1+
1129.56558	1055	1+
1183.57752	507	1+
1210.48677	678	1+
1227.60203	403	1+
1236.60821	1675	1+
1242.61283	1401	1+
1248.63414	699	1+
1252.61891	492	1+
1277.69422	609	1+
1322.61170	506	1+
1359.70165	446	1+
1394.73849	887	1+
1424.70796	1397	1+
1505.75697	975	1+
1521.78173	953	1+
1539.74307	2201	1+
1589.78481	1667	1+
1614.77131	1098	1+
1635.78979	1332	1+
1653.78848	13428	1+
1663.75858	833	1+
1685.83920	814	1+
1743.80638	3898	1+
1855.88153	1330	1+
END IONS

###FS:    #m/z: 1078.42639 #charge   1
###MaxRes:#m/z:  0.00000 #charge-128
###MS: 1162
###MSMS: 1163
BEGIN IONS
TITLE=Cmpd 379, AutoMSn(1078.4264), 19.7 min
RTINSECONDS=1180.72
SCANS=MS: 1162 MSMS: 1163
PEPMASS=1078.42639	118943
CHARGE=1+
344.15540	482	
362.16927	585	
506.25184	793	
511.22421	636	
516.24068	925	
533.24936	29675	1+
539.73778	782	
540.23942	526	
596.76781	820	
597.26308	483	
617.29394	1809	1+
635.30071	6700	1+
647.29163	5423	1+
654.28208	414	
686.31344	856	
697.03840	841	
704.32706	2264	1+
713.24174	742	
722.33291	5718	1+
743.34241	490	
748.33544	5547	1+
761.34393	2829	1+
779.35597	8205	1+
790.72110	409	
791.81209	838	1+
858.39610	495	
876.39843	1888	1+
908.36977	10727	1+
908.37034	2130	1+
918.45136	1319	
919.35277	412	
1021.44638	801	
1022.44482	441	
1049.89961	562	
1050.88134	516	
1072.09967	514	
1072.75588	564	
1078.46831	1124	
END IONS

###FS:    #m/z: 808.82271 #charge   3
###MaxRes:#m/z:  0.00000 #charge-128
###MS: 1162
###MSMS: 1164
BEGIN IONS
TITLE=Cmpd 380, AutoMSn(808.8227), 19.7 min
RTINSECONDS=1181.22
SCANS=MS: 1162 MSMS: 1164
PEPMASS=808.82271	43228
CHARGE=3+
344.15476	358	1+
362.17481	619	1+
381.17711	554	
449.20643	401	
487.22789	595	1+
506.23753	420	
511.22130	551	
516.24021	666	1+
525.22581	273	
527.19575	861	1+
533.24872	10904	1+
539.74272	273	
584.21377	580	1+
596.74058	362	
599.25136	714	1+
603.28111	340	
617.28611	1105	1+
635.29995	1906	1+
644.24863	280	1+
647.29182	3031	1+
653.27509	359	
655.79269	861	
659.25981	485	1+
671.24505	316	
686.31499	390	
686.31956	440	1+
687.23069	720	1+
689.23008	556	
700.32408	381	1+
704.32483	1402	1+
722.32680	1970	1+
732.30711	1025	1+
743.34901	293	
744.24410	337	
745.25108	1452	1+
748.33552	5092	1+
758.45068	303	
759.80384	274	1+
761.34151	1511	1+
779.35640	2119	1+
814.32050	362	1+
817.84217	408	
831.29406	670	1+
859.34359	904	1+
874.83565	522	1+
876.39328	511	1+
890.35354	444	1+
906.25752	377	
906.28479	271	1+
908.37138	11237	1+
918.44116	1197	
932.31848	297	
955.44901	394	1+
969.35220	270	1+
1021.43709	312	
1032.40380	306	
1078.46875	334	
1192.45381	344	
1203.95500	390	
1429.55466	459	1+
1431.47957	1000	1+
1766.69245	3372	1+
END IONS

###FS:    #m/z: 749.33711 #charge   2
###MaxRes:#m/z:  0.00000 #charge-128
###MS: 1162
###MSMS: 1165
BEGIN IONS
TITLE=Cmpd 381, AutoMSn(749.3371), 19.7 min
RTINSECONDS=1181.72
SCANS=MS: 1162 MSMS: 1165
PEPMASS=749.33711	32895
CHARGE=2+
329.12594	1442	1+
337.15067	473	1+
354.17500	547	1+
371.19076	224	
373.28381	264	
388.16021	386	1+
398.13845	389	1+
402.24365	238	
416.16434	1154	1+
433.18731	184	
442.15962	244	
485.29935	329	1+
488.31317	198	
497.17471	435	1+
514.20474	516	1+
525.28937	191	
531.22868	323	1+
538.71390	193	
563.21407	376	1+
576.20386	315	
603.78450	347	
604.27916	271	1+
610.72323	373	1+
615.36146	187	
627.25320	550	
627.74582	401	1+
632.24211	270	
644.28017	257	1+
660.81585	285	
661.29156	303	
669.32897	385	
676.28482	306	
678.28831	489	1+
695.28435	619	1+
705.24463	342	1+
723.25909	1274	1+
735.35219	246	1+
744.35462	260	1+
748.36130	181	
775.41398	629	1+
791.37671	307	1+
801.63636	236	
883.28485	1386	1+
922.47763	224	
928.46451	228	1+
994.35936	187	
1011.33952	952	1+
1022.93403	256	
1082.50724	194	
1125.38193	447	
1126.40129	227	
1169.54607	741	1+
1218.45170	658	1+
1236.47078	1763	1+
1338.59193	1624	1+
1348.55855	1022	1+
1366.56660	4937	1+
1479.64286	2462	1+
1497.66838	7736	1+
END IONS

###FS:    #m/z: 1078.42718 #charge   1
###MaxRes:#m/z:  0.00000 #charge-128
###MS: 1166
###MSMS: 1167
BEGIN IONS
TITLE=Cmpd 382, AutoMSn(1078.4272), 19.7 min
RTINSECONDS=1184.75
SCANS=MS: 1166 MSMS: 1167
PEPMASS=1078.42718	131917
CHARGE=1+
362.16970	736	
376.12185	461	
436.19773	963	
506.25516	1163	1+
516.24319	569	
533.24981	29361	1+
540.24964	411	
541.96375	833	
596.76811	772	
597.27287	657	
617.29238	1718	1+
635.30284	5322	1+
644.38343	1002	
647.29288	5808	1+
654.28025	434	
655.80955	1214	1+
686.31309	451	
704.32371	2482	1+
722.33502	5219	1+
731.26792	1208	
748.34005	4820	1+
758.46038	1032	
761.34324	3095	1+
779.35493	7794	1+
791.81797	490	
792.31134	427	
875.33830	471	
876.38571	1222	1+
908.36999	11226	1+
918.43939	756	
1021.44779	459	
1022.44906	468	
1049.88062	567	
1050.39133	639	
1061.66664	736	
1072.07456	410	
1072.75626	471	
1078.46771	1452	
END IONS

###FS:    #m/z: 808.57241 #charge   3
###MaxRes:#m/z:  0.00000 #charge-128
###MS: 1166
###MSMS: 1168
BEGIN IONS
TITLE=Cmpd 383, AutoMSn(808.5724), 19.8 min
RTINSECONDS=1185.25
SCANS=MS: 1166 MSMS: 1168
PEPMASS=808.57241	50723
CHARGE=3+
307.12592	241	
344.15683	358	
362.16777	307	
373.64881	484	1+
376.12346	263	
381.17733	276	
431.18034	411	1+
445.68903	236	
470.20665	264	1+
478.23174	300	
506.24135	585	
511.22034	391	
515.23057	460	1+
527.20018	666	1+
533.24889	9960	1+
539.72664	245	
575.19666	386	1+
584.22018	641	
587.25896	320	1+
596.25435	391	1+
599.27444	405	1+
601.24369	390	1+
617.29204	1102	1+
635.30176	2250	1+
644.25523	267	
644.76761	234	
647.29255	3001	1+
655.78748	734	
687.24212	282	
688.25341	425	1+
704.32714	932	1+
716.73771	505	
717.24537	462	1+
722.32175	1346	1+
733.29642	370	1+
744.25049	344	
745.24054	1210	1+
748.33691	4246	1+
758.45719	304	
761.34074	1523	1+
767.44796	427	
773.28988	387	1+
779.35246	2127	1+
801.64015	414	
831.29760	577	1+
860.34305	305	1+
875.37770	579	1+
891.34135	266	
908.36840	9238	1+
918.44481	1364	
1021.42801	267	
1078.47590	314	
1133.44953	593	1+
1192.46403	293	
1766.69738	2614	1+
END IONS

###FS:    #m/z: 749.33839 #charge   2
###MaxRes:#m/z:  0.00000 #charge-128
###MS: 1166
###MSMS: 1169
BEGIN IONS
TITLE=Cmpd 384, AutoMSn(749.3384), 19.8 min
RTINSECONDS=1185.75
SCANS=MS: 1166 MSMS: 1169
PEPMASS=749.33839	47286
CHARGE=2+
329.12745	1658	1+
335.17489	266	1+
337.14508	531	1+
353.18039	245	
354.17443	373	1+
371.16253	311	
373.27888	609	
395.78445	206	
398.14335	459	1+
402.22972	1005	1+
416.15948	1070	
422.93934	454	
422.99495	220	
437.18780	381	1+
462.20723	198	
465.22136	254	
468.15091	209	
485.20771	294	
487.32002	349	
497.18661	834	1+
507.22706	260	1+
513.20820	567	1+
531.24300	272	
540.25087	230	1+
545.20465	205	
547.23273	338	1+
558.16543	400	1+
563.21736	358	
576.18316	623	1+
594.28757	217	
596.21239	221	
609.72780	280	
616.23374	289	1+
618.23943	1048	1+
627.25584	795	1+
632.80556	256	1+
644.30542	407	1+
652.76660	252	1+
665.78585	219	1+
669.32006	564	
677.30086	454	1+
682.30198	296	1+
694.90963	347	
695.27239	337	1+
704.25821	413	1+
723.25837	1516	1+
732.31763	216	
775.40373	409	1+
791.38149	282	1+
839.35344	229	1+
851.90661	201	
852.43253	459	1+
865.27198	289	1+
883.29567	684	1+
900.32683	211	
922.46823	350	1+
1011.33840	796	1+
1051.49642	412	1+
1082.50894	238	
1125.38691	530	1+
1169.54454	1110	1+
1206.54319	698	1+
1219.44484	695	1+
1236.47011	2042	1+
1240.59886	312	
1254.50515	903	1+
1319.59508	420	1+
1331.57332	394	1+
1338.59415	1410	1+
1348.55702	1929	1+
1366.56844	6061	1+
1452.72679	519	1+
1479.64701	1698	1+
1494.60888	385	1+
1497.67171	8900	1+
END IONS

###FS:    #m/z: 749.33651 #charge   2
###MaxRes:#m/z:  0.00000 #charge-128
###MS: 1170
###MSMS: 1171
BEGIN IONS
TITLE=Cmpd 385, AutoMSn(749.3365), 19.8 min
RTINSECONDS=1188.77
SCANS=MS: 1170 MSMS: 1171
PEPMASS=749.33651	46712
CHARGE=2+
329.12631	1221	1+
337.14979	403	1+
354.17455	262	
356.22222	297	1+
372.14336	261	
373.28417	458	
388.16166	312	1+
396.64086	300	
398.15089	358	
402.23391	952	1+
416.15896	1227	1+
437.18423	579	
463.19838	267	1+
487.31912	386	
489.18304	306	1+
497.17380	358	
514.21398	553	1+
531.23495	420	1+
541.15714	227	
547.23620	558	1+
555.22730	235	1+
573.18115	366	
576.19109	1032	1+
598.33538	254	1+
603.76899	390	
615.37751	280	
620.77472	234	
625.29081	241	1+
631.27936	396	1+
634.61380	248	
644.28937	356	1+
652.72761	240	1+
661.30916	561	1+
665.28496	433	1+
669.31912	439	
674.78312	443	
683.27928	258	
692.37413	219	1+
723.26895	983	1+
724.24959	215	1+
725.26531	292	
770.89245	229	
774.40581	313	1+
791.37822	316	
878.21654	285	
883.29025	431	
922.47553	308	1+
1011.34980	860	1+
1082.49493	243	
1094.38214	340	
1125.40158	1320	1+
1136.51810	512	1+
1169.54723	304	
1219.46700	717	1+
1236.46259	2095	1+
1253.49122	764	1+
1320.62585	581	1+
1338.60721	1371	1+
1349.54478	1459	1+
1366.57919	6259	1+
1452.73483	828	1+
1461.62190	351	1+
1479.63667	2423	1+
1487.70814	761	1+
1497.66956	8205	1+
END IONS

###FS:    #m/z: 703.65637 #charge   3
###MaxRes:#m/z:  0.00000 #charge-128
###MS: 1170
###MSMS: 1172
BEGIN IONS
TITLE=Cmpd 386, AutoMSn(703.6564), 19.8 min
RTINSECONDS=1189.27
SCANS=MS: 1170 MSMS: 1172
PEPMASS=703.65637	44639
CHARGE=3+
331.18926	488	
415.66510	460	
459.28800	541	
461.16700	456	
526.69541	437	
529.29941	1653	
529.80229	1021	
561.20246	617	
570.20727	1727	1+
594.82045	820	
609.72277	449	
661.34912	2457	1+
669.92930	533	
697.33608	700	1+
697.65924	646	
699.34975	406	
701.58319	457	
701.83491	383	
702.33100	1423	1+
702.99177	859	
703.65584	16126	1+
703.99464	15672	1+
704.32620	11045	1+
774.43364	2740	1+
781.88830	419	
808.23905	1133	1+
867.75447	440	
868.08725	436	
870.44662	446	
873.50315	412	
921.32475	3203	1+
931.42288	615	
970.55597	9862	1+
1052.35962	439	
1057.59345	524	
1139.40191	735	
END IONS

###FS:    #m/z: 829.09245 #charge   2
###MaxRes:#m/z:  0.00000 #charge-128
###MS: 1170
###MSMS: 1173
BEGIN IONS
TITLE=Cmpd 387, AutoMSn(829.0924), 19.8 min
RTINSECONDS=1189.77
SCANS=MS: 1170 MSMS: 1173
PEPMASS=829.09245	30452
CHARGE=2+
360.17055	270	
378.17672	1021	1+
388.16413	367	1+
406.17239	592	1+
413.69683	217	
447.19359	272	1+
452.19840	228	1+
457.17824	372	1+
465.21215	177	
466.24185	463	
475.18501	318	1+
487.25510	255	1+
493.20050	399	1+
533.23173	234	
534.22494	359	1+
544.21717	298	
548.76428	528	
549.25868	227	1+
562.23437	352	1+
580.27584	1830	1+
590.30842	140	
597.28020	198	
619.24607	569	1+
627.31690	197	
646.27412	241	1+
653.72713	342	1+
693.36693	2013	1+
696.34440	362	1+
697.88539	291	
700.33681	267	
706.27861	149	
718.32242	156	
724.27919	305	1+
748.36382	262	1+
777.32281	447	
779.36820	156	
795.33073	461	1+
801.08980	152	
801.34735	252	1+
806.42863	330	1+
811.89598	146	
828.90366	1222	1+
829.08730	975	1+
829.41844	2805	1+
829.76582	567	
834.36406	188	
852.35171	161	
854.39495	393	1+
863.46529	1739	1+
921.41901	152	
928.43479	226	1+
934.49912	665	1+
965.41796	276	1+
1021.55014	280	
1022.53561	141	
1060.52714	140	
1078.54897	1328	1+
1165.59044	889	1+
1209.60144	849	1+
1252.62321	818	1+
1280.63989	1263	1+
1639.77821	638	1+
END IONS

###FS:    #m/z: 829.41230 #charge   2
###MaxRes:#m/z:  0.00000 #charge-128
###MS: 1174
###MSMS: 1175
BEGIN IONS
TITLE=Cmpd 388, AutoMSn(829.4123), 19.9 min
RTINSECONDS=1192.79
SCANS=MS: 1174 MSMS: 1175
PEPMASS=829.41230	41835
CHARGE=2+
333.15221	198	
343.12769	162	
346.14058	162	
360.15900	200	
361.14220	453	1+
378.17588	1045	1+
387.18178	279	1+
404.21724	185	
406.17389	327	
408.20012	199	
429.18026	502	1+
447.19363	156	
448.19001	291	1+
455.22340	153	
466.23358	512	1+
473.24151	147	
475.18752	415	1+
493.21093	227	
498.24424	148	
505.19437	212	1+
516.17977	221	1+
563.26512	285	1+
575.27086	158	
580.28006	962	1+
619.25350	155	
693.36236	1121	1+
704.33052	316	1+
715.39084	190	
717.34521	445	1+
759.32839	199	
779.37435	175	
826.40213	834	1+
836.35918	238	1+
854.38914	1683	1+
863.47271	881	1+
875.19010	184	
928.43806	225	1+
934.50942	855	1+
939.45049	495	1+
946.69845	152	
967.48135	354	1+
1021.53355	663	1+
1078.55103	590	
1079.55058	389	
1096.51484	1635	1+
1165.59680	459	
1166.58518	440	
1209.59196	743	1+
1252.63359	462	
1253.63525	284	
1280.62075	812	1+
END IONS

###FS:    #m/z: 622.07666 #charge   3
###MaxRes:#m/z:  0.00000 #charge-128
###MS: 1174
###MSMS: 1176
BEGIN IONS
TITLE=Cmpd 389, AutoMSn(622.0767), 19.9 min
RTINSECONDS=1193.29
SCANS=MS: 1174 MSMS: 1176
PEPMASS=622.07666	29729
CHARGE=3+
404.22324	655	
413.19832	358	1+
492.26055	343	1+
517.30741	553	
526.27580	351	1+
546.26905	398	1+
548.75852	928	
549.27306	647	
553.26641	289	
569.26693	809	1+
577.26303	397	1+
582.31137	298	
585.28938	277	
590.30175	1099	1+
599.28690	448	1+
602.32079	456	1+
604.81325	1070	1+
605.29754	775	
606.06204	393	
606.31375	1610	1+
606.58300	554	
614.31041	437	1+
617.31788	365	
617.82099	797	
620.05589	354	1+
620.32554	1019	1+
621.56860	506	
621.82114	5054	1+
622.32258	11459	1+
623.64493	1771	1+
623.99108	932	1+
683.34286	495	1+
686.68381	319	
688.33207	388	1+
695.36817	625	1+
703.35776	428	1+
712.16805	369	
717.33871	629	1+
731.09844	855	
731.61059	555	
746.89855	411	
747.39347	327	
750.37029	359	1+
779.39102	1660	1+
780.72174	297	
816.42765	551	
826.40890	1209	1+
854.38877	1502	1+
854.41164	453	
894.40108	374	
896.39859	291	
929.44662	302	
967.47339	1167	1+
973.50939	837	1+
993.47192	740	1+
1210.63136	1978	1+
1234.15433	1858	1+
1235.61906	1953	1+
1243.14478	13146	1+
1250.10396	756	1+
1280.63587	2741	1+
1393.71647	2178	1+
1423.69380	1105	1+
1460.69945	1772	1+
1518.78465	894	1+
1539.75061	771	1+
1635.79256	543	1+
1653.78645	4721	1+
END IONS

###FS:    #m/z: 703.65647 #charge   3
###MaxRes:#m/z:  0.00000 #charge-128
###MS: 1174
###MSMS: 1177
BEGIN IONS
TITLE=Cmpd 390, AutoMSn(703.6565), 19.9 min
RTINSECONDS=1193.8
SCANS=MS: 1174 MSMS: 1177
PEPMASS=703.65647	35224
CHARGE=3+
331.19568	230	
447.17731	379	1+
459.29578	232	
526.69780	297	
542.27172	233	
544.26333	290	1+
556.61835	263	1+
570.22613	398	1+
574.30973	393	1+
582.24351	394	1+
609.27525	373	1+
613.30653	219	
637.29270	803	1+
651.34456	288	
653.28824	271	1+
661.34937	1587	1+
668.77504	382	1+
669.92318	479	
685.35859	218	
687.33624	204	
693.84991	234	
697.30909	251	
697.65808	309	
697.99329	790	1+
698.33555	2377	1+
698.68050	843	1+
702.99115	453	
703.32848	693	
703.65941	8215	1+
703.99142	7442	1+
704.32974	6761	1+
704.83219	571	1+
731.36696	320	
774.43434	2457	1+
782.41047	304	
808.24037	783	1+
834.41840	309	1+
867.74378	474	1+
868.08828	302	
868.42448	294	1+
870.95127	207	
893.42823	289	1+
896.38944	249	
921.31906	1535	1+
921.33171	446	1+
928.45308	250	1+
970.55851	5202	1+
982.01557	309	
1052.36490	308	
1054.36308	216	
1057.58309	2985	1+
1121.38629	1223	1+
1139.37835	396	
1141.38613	218	
1188.61185	777	1+
1188.64876	200	
1275.55822	619	1+
1396.69150	982	1+
1401.68666	947	1+
END IONS

###FS:    #m/z: 829.41327 #charge   2
###MaxRes:#m/z:  0.00000 #charge-128
###MS: 1178
###MSMS: 1179
BEGIN IONS
TITLE=Cmpd 391, AutoMSn(829.4133), 19.9 min
RTINSECONDS=1196.82
SCANS=MS: 1178 MSMS: 1179
PEPMASS=829.41327	34580
CHARGE=2+
378.17681	661	
387.21013	190	
388.15529	236	1+
397.13687	275	1+
406.17157	281	
429.17824	266	1+
432.17638	221	1+
441.17975	145	
466.23639	480	
475.20291	163	
533.25262	314	1+
563.27836	362	1+
573.26510	223	1+
580.28366	827	1+
605.31425	235	
605.79593	377	
619.25471	151	
630.30956	159	
640.82811	303	1+
642.31270	146	
688.27283	137	
693.37089	569	1+
715.38324	141	
717.32728	329	
779.37775	269	
806.45254	345	1+
826.39384	703	1+
830.40432	155	
832.48865	276	1+
836.37987	351	1+
854.38677	1688	1+
863.46496	990	1+
894.40116	206	
930.47195	134	
934.50993	622	1+
967.47330	678	1+
1021.53162	183	
1022.54269	144	
1078.55386	487	
1079.56769	292	
1092.53872	177	
1096.51584	1342	1+
1165.58651	293	
1252.61543	612	1+
1265.40029	281	
END IONS

###FS:    #m/z: 622.32470 #charge   2
###MaxRes:#m/z:  0.00000 #charge-128
###MS: 1178
###MSMS: 1180
BEGIN IONS
TITLE=Cmpd 392, AutoMSn(622.3247), 20.0 min
RTINSECONDS=1197.32
SCANS=MS: 1178 MSMS: 1180
PEPMASS=622.32470	26851
CHARGE=2+
404.21705	325	
450.22853	270	1+
465.24409	291	1+
476.21648	336	
485.24700	206	
489.24564	286	1+
493.24067	349	1+
502.22676	292	1+
505.23751	243	
508.24940	328	1+
517.30914	719	
519.26628	206	
547.25088	279	1+
548.75892	436	
549.26860	528	
552.27003	564	1+
560.26983	502	1+
565.26970	389	1+
569.27415	341	
569.77461	548	1+
574.29926	381	1+
578.30907	251	
588.94608	254	1+
590.28982	492	1+
593.30346	192	
596.30524	478	1+
601.31311	256	
601.81414	200	
602.30066	793	1+
605.30675	2048	1+
610.29448	1134	1+
615.31940	227	
617.57151	876	1+
621.28167	466	
621.57039	392	
621.81751	3278	1+
622.32753	6430	1+
623.65711	635	1+
623.97403	690	
626.32438	773	1+
640.32457	1396	1+
645.34593	452	1+
664.34310	250	1+
683.34740	532	1+
687.02731	231	
689.32282	316	
690.83202	200	
695.36158	478	1+
696.34890	1079	1+
709.38508	359	
715.34391	332	1+
717.33327	571	1+
721.86371	230	1+
731.10289	681	
738.37130	259	1+
739.87615	315	1+
743.37641	310	1+
749.35814	387	1+
761.35036	279	1+
779.38394	1150	1+
780.40359	377	1+
810.85845	223	
816.42870	512	1+
817.91968	237	1+
819.38678	323	1+
826.39259	745	1+
836.38773	230	1+
838.43311	254	1+
852.93894	246	1+
854.41003	1765	1+
872.43142	334	1+
890.42386	219	
893.44214	510	1+
894.41238	776	1+
904.31533	406	
951.42264	336	1+
967.47651	603	1+
973.51587	568	1+
974.44062	215	1+
976.49662	276	1+
993.48889	295	1+
1050.53072	472	1+
1169.57473	476	1+
1210.18087	821	1+
1210.62738	1229	1+
1233.16260	822	1+
1233.63090	1392	1+
1235.12669	1102	1+
1236.61435	2085	1+
1243.14265	8866	1+
END IONS

###FS:    #m/z: 808.82032 #charge   3
###MaxRes:#m/z:  0.00000 #charge-128
###MS: 1178
###MSMS: 1181
BEGIN IONS
TITLE=Cmpd 393, AutoMSn(808.8203), 20.0 min
RTINSECONDS=1197.82
SCANS=MS: 1178 MSMS: 1181
PEPMASS=808.82032	34541
CHARGE=3+
327.15992	270	
344.16015	308	
362.16854	746	1+
374.67487	261	
381.16882	300	
430.18379	408	1+
436.19822	318	
438.70205	281	
449.20974	296	
460.14200	327	
488.22644	498	1+
506.24375	738	1+
511.23163	630	
511.72771	451	1+
516.24104	511	1+
527.20199	428	
533.24916	9671	1+
574.15990	721	1+
584.23022	612	1+
603.26935	277	
617.28959	829	1+
635.30055	1832	1+
647.29303	2974	1+
654.77723	632	1+
671.24286	522	1+
686.30189	322	
687.21828	536	
696.01354	1100	1+
704.31484	1179	1+
716.26722	418	1+
722.32829	1255	1+
734.78641	286	
744.24795	874	1+
747.23106	573	
748.33581	4027	1+
757.36160	351	
758.46024	1042	
761.33564	1359	1+
779.35241	1854	1+
785.57841	360	
792.30759	309	1+
799.34012	351	1+
802.27392	467	1+
813.75373	509	
831.28396	608	1+
860.32125	443	1+
891.34851	323	1+
908.36963	8213	1+
917.58545	399	
917.85193	775	
918.43465	1853	1+
973.46648	391	1+
1021.40997	256	
1033.39107	279	
1078.47085	259	
1133.48500	271	
1192.46195	1368	1+
1305.53384	418	1+
1611.76962	570	1+
1749.67475	701	1+
1767.67620	2810	1+
END IONS

###FS:    #m/z: 530.78642 #charge   2
###MaxRes:#m/z:  0.00000 #charge-128
###MS: 1182
###MSMS: 1183
BEGIN IONS
TITLE=Cmpd 394, AutoMSn(530.7864), 20.0 min
RTINSECONDS=1200.84
SCANS=MS: 1182 MSMS: 1183
PEPMASS=530.78642	24132
CHARGE=2+
346.18074	653	1+
390.20797	760	1+
443.24704	305	
473.19213	402	
476.22968	363	1+
483.51074	157	
487.18512	395	
491.20861	371	1+
493.25324	2371	1+
497.26921	152	
500.64969	562	
504.27959	171	
505.23134	1545	1+
510.28885	304	1+
512.28754	172	
514.27878	188	
516.25685	171	
526.30076	416	1+
528.29253	609	1+
530.28817	692	1+
532.30029	1259	1+
540.97421	366	1+
543.74410	210	
552.73085	174	
553.24134	276	1+
560.26365	285	
591.25486	421	1+
601.29156	224	
608.27641	3647	1+
618.31709	3433	1+
629.30030	182	
631.32046	186	
633.29924	165	
651.29254	420	
661.36381	227	
678.34507	152	
715.34814	155	
733.34833	5277	1+
767.45062	301	
792.38818	259	1+
829.39421	254	1+
836.31185	424	1+
845.97689	276	
846.43115	7540	1+
856.05722	176	
893.42131	159	
946.36519	1087	1+
963.37837	305	1+
970.52454	412	1+
974.38859	1649	1+
991.39103	890	1+
END IONS

###FS:    #m/z: 808.81965 #charge   3
###MaxRes:#m/z:  0.00000 #charge-128
###MS: 1182
###MSMS: 1184
BEGIN IONS
TITLE=Cmpd 395, AutoMSn(808.8197), 20.0 min
RTINSECONDS=1201.34
SCANS=MS: 1182 MSMS: 1184
PEPMASS=808.81965	41776
CHARGE=3+
362.17072	501	
376.12591	293	1+
400.17635	530	1+
436.19516	505	1+
449.23931	390	
463.21373	388	1+
487.22946	517	1+
499.19038	244	
506.25071	467	1+
516.23601	547	1+
527.20111	257	
533.24671	10117	1+
541.96244	399	
575.17878	421	
584.22276	568	1+
590.18253	295	
597.25116	516	
597.74928	247	
598.26397	1046	1+
601.25122	295	
603.25848	301	
607.28297	300	
617.29250	886	1+
630.51891	434	
635.30081	2223	1+
647.29156	3302	1+
650.59424	517	
652.78025	267	
654.78679	578	1+
660.25979	378	1+
671.24418	504	1+
686.30462	828	1+
686.31075	535	
687.24001	779	1+
690.19991	290	
695.96976	420	
704.32399	1005	1+
717.24703	377	1+
722.33510	1387	1+
724.79255	385	1+
733.78607	373	1+
744.25272	566	1+
747.22266	584	
748.33962	3934	1+
757.46679	369	1+
761.34474	1213	1+
772.28742	421	1+
772.53223	520	
779.35523	2453	1+
792.29518	278	1+
808.35027	285	1+
814.31543	306	
831.28253	373	1+
833.27885	278	
858.40226	453	1+
860.33194	517	1+
890.35233	486	1+
891.33986	245	
908.37121	8272	1+
955.43696	360	1+
972.47242	555	1+
1021.45296	1563	1+
1133.48908	271	
1192.47312	655	1+
1203.95479	681	
1749.69193	961	1+
1767.67982	2650	1+
END IONS

###FS:    #m/z: 551.29255 #charge   2
###MaxRes:#m/z:  0.00000 #charge-128
###MS: 1182
###MSMS: 1185
BEGIN IONS
TITLE=Cmpd 396, AutoMSn(551.2926), 20.0 min
RTINSECONDS=1201.84
SCANS=MS: 1182 MSMS: 1185
PEPMASS=551.29255	18426
CHARGE=2+
343.14117	307	
371.13410	428	
382.19286	488	1+
397.19254	320	1+
406.18017	233	1+
409.21185	565	1+
428.20036	326	
448.24931	274	1+
458.19380	275	
459.25944	291	1+
466.23894	760	
471.73633	344	
474.23041	272	1+
479.22201	274	1+
486.16560	2122	1+
491.59714	329	
493.23308	281	1+
495.20101	259	1+
505.28141	220	1+
511.24724	327	1+
517.26051	609	1+
523.26075	4130	1+
525.77526	264	
526.25525	319	
530.29210	656	1+
531.60183	733	
537.25819	469	1+
545.25936	714	1+
547.28651	1878	1+
549.76885	422	1+
550.29033	974	
551.28879	3182	1+
554.64489	390	1+
554.96673	456	1+
557.23703	333	1+
560.27547	252	
569.27055	377	1+
580.28457	2290	1+
585.24333	475	1+
587.25574	438	
588.33087	505	1+
593.29096	234	1+
598.28882	352	1+
603.29279	255	1+
614.33033	332	1+
618.30450	475	1+
622.33001	1504	1+
626.31626	746	1+
630.83954	703	1+
631.32700	653	1+
645.32925	441	1+
651.02420	652	1+
651.34890	418	1+
656.68555	359	
657.02012	251	
657.33139	409	1+
674.35256	265	
679.68972	265	1+
682.34201	571	1+
685.69582	1099	
686.02923	1126	1+
686.36432	1127	1+
687.90071	266	
691.35375	332	1+
693.35663	2566	1+
700.33876	416	1+
702.32816	437	1+
720.34905	324	
720.86136	327	1+
732.32938	276	1+
737.35552	2764	1+
763.38600	587	1+
764.38530	455	1+
777.36168	417	1+
788.36123	226	1+
795.36901	271	
806.44071	287	1+
829.38289	1304	1+
833.36505	306	1+
834.33699	249	
836.42069	1405	1+
845.97967	298	
846.41289	426	1+
852.34904	686	1+
855.38691	523	
863.45534	647	1+
866.44079	718	1+
875.20604	318	
878.40130	1425	1+
885.44514	308	1+
925.43182	430	1+
926.40184	896	1+
934.49181	266	1+
951.48595	539	1+
965.43030	518	1+
969.50691	477	1+
977.48664	1601	1+
979.51151	267	
1013.49780	1024	1+
1042.52551	438	1+
1067.52679	462	1+
1076.54157	2380	1+
1100.57109	1965	1+
1101.05963	939	1+
END IONS

###FS:    #m/z: 1078.75387 #charge   1
###MaxRes:#m/z:  0.00000 #charge-128
###MS: 1186
###MSMS: 1187
BEGIN IONS
TITLE=Cmpd 397, AutoMSn(1078.7539), 20.1 min
RTINSECONDS=1204.86
SCANS=MS: 1186 MSMS: 1187
PEPMASS=1078.75387	119535
CHARGE=1+
362.17399	543	
376.12657	349	
436.19639	372	
506.24682	585	
516.24420	1092	1+
533.24954	26470	1+
539.75445	362	
541.96270	429	
597.25266	1069	
597.75206	463	
617.29138	2101	1+
635.30253	5812	1+
647.29138	5344	1+
654.77665	1385	1+
655.27320	488	
686.31534	767	1+
704.32748	2116	1+
713.23596	478	
722.33337	5775	1+
730.41115	306	
734.78373	846	
735.29757	566	
748.34160	4297	1+
758.46077	314	
761.34339	2597	1+
779.35482	8167	1+
790.72095	300	
792.29952	645	
792.79903	461	
858.40342	323	
876.39502	698	
883.84086	343	
908.36519	7899	1+
918.44316	1392	
1021.45312	2492	1+
1032.06073	311	
1072.75964	351	
1078.46433	514	
END IONS

###FS:    #m/z: 530.78584 #charge   2
###MaxRes:#m/z:  0.00000 #charge-128
###MS: 1186
###MSMS: 1188
BEGIN IONS
TITLE=Cmpd 398, AutoMSn(530.7858), 20.1 min
RTINSECONDS=1205.36
SCANS=MS: 1186 MSMS: 1188
PEPMASS=530.78584	28715
CHARGE=2+
346.18013	532	
373.16258	169	
390.20905	1410	1+
399.20440	166	
443.24551	385	1+
447.26498	354	1+
455.31109	253	
473.18786	384	
476.22371	323	1+
480.26165	212	
487.20193	327	
493.24991	1282	1+
504.79041	217	
505.23869	2000	1+
509.27325	462	1+
512.29936	169	
514.26095	374	1+
521.76799	187	
526.28324	232	
527.27349	303	
528.28961	366	
529.28696	942	1+
532.29763	743	1+
534.31255	558	1+
541.96052	278	
544.22424	162	
552.72941	173	
553.27677	164	
585.28008	171	
591.25889	257	1+
605.29452	169	
608.28107	2453	1+
616.30225	195	
618.32278	3653	1+
642.28660	255	
721.36448	225	
733.34841	6540	1+
742.31152	744	
742.55189	156	
743.41582	775	
792.37503	261	1+
836.31325	437	1+
846.43181	8675	1+
946.36552	703	1+
964.39635	430	1+
974.37476	1632	1+
991.37740	1172	1+
END IONS

###FS:    #m/z: 565.31795 #charge   2
###MaxRes:#m/z:  0.00000 #charge-128
###MS: 1186
###MSMS: 1189
BEGIN IONS
TITLE=Cmpd 399, AutoMSn(565.3180), 20.1 min
RTINSECONDS=1205.86
SCANS=MS: 1186 MSMS: 1189
PEPMASS=565.31795	20835
CHARGE=2+
326.13817	243	
338.17841	386	1+
369.21637	248	1+
371.20319	509	1+
373.20077	753	1+
387.20684	1377	1+
389.21474	641	1+
393.76325	517	
394.20315	395	1+
395.78582	521	
408.84249	285	
415.23655	226	
430.22958	233	1+
435.24369	250	1+
439.22429	768	1+
458.23571	479	1+
462.21483	314	1+
468.24949	436	1+
469.73678	585	1+
476.24553	536	1+
484.29114	381	1+
486.28478	989	1+
491.59193	223	
492.26447	328	1+
499.24664	452	1+
501.25466	225	
502.28617	1409	1+
508.78398	2062	1+
509.27916	416	
511.25208	311	1+
513.78072	293	1+
515.26772	658	1+
521.74183	253	1+
527.23996	343	1+
534.28564	315	1+
538.77515	271	1+
542.77662	220	
543.26571	330	1+
549.30664	283	1+
550.76941	374	
551.24874	425	1+
553.28907	386	1+
555.25275	279	
562.28845	279	
563.28604	1033	1+
564.79254	1767	1+
565.29872	4831	1+
565.96701	555	1+
567.66158	346	
570.30888	404	
578.27788	577	1+
585.31476	242	1+
594.27772	263	1+
599.36979	535	1+
613.31101	363	1+
615.36760	474	1+
626.32797	305	1+
628.34369	298	
636.33024	831	1+
640.32426	533	1+
644.33771	1437	1+
649.32089	274	1+
654.34825	1454	
660.33689	247	
661.02610	343	
664.34175	495	1+
670.35752	234	
672.39614	3505	1+
679.33434	256	1+
680.01289	357	1+
693.34138	441	1+
696.36598	267	1+
699.35912	250	1+
710.87684	403	
711.37316	2550	1+
715.36506	772	1+
724.34592	258	1+
741.39568	275	1+
743.44047	3794	1+
754.54571	236	
759.41026	1019	1+
792.40557	1122	1+
869.46341	340	
879.44624	256	
885.45076	620	1+
903.47003	9878	1+
912.48538	399	1+
913.52085	543	
932.51672	262	1+
937.45583	955	1+
940.48336	886	1+
958.47497	656	1+
966.54206	360	1+
984.51670	1022	1+
996.46748	431	1+
1016.56035	646	1+
1043.51215	377	1+
1049.52696	451	1+
1050.55038	248	
1089.56537	835	1+
1124.58681	822	1+
END IONS

###FS:    #m/z: 566.96863 #charge   3
###MaxRes:#m/z:  0.00000 #charge-128
###MS: 1190
###MSMS: 1191
BEGIN IONS
TITLE=Cmpd 400, AutoMSn(566.9686), 20.1 min
RTINSECONDS=1208.88
SCANS=MS: 1190 MSMS: 1191
PEPMASS=566.96863	29646
CHARGE=3+
367.22192	335	
371.22118	505	
373.20213	454	
387.20281	1296	1+
389.21291	831	1+
394.21089	215	1+
395.78608	475	
402.19069	239	
413.21838	266	1+
439.22801	1044	
470.74418	537	1+
474.24729	217	1+
484.30599	310	
486.28278	1043	1+
489.25859	277	1+
499.23694	301	1+
502.29374	1645	1+
508.28271	768	1+
510.79865	376	1+
515.26751	724	1+
530.27115	581	1+
536.77371	485	1+
539.28102	279	1+
542.27457	349	1+
545.29455	351	1+
546.78440	294	1+
549.27502	1247	1+
550.76172	589	
554.28878	487	1+
554.78218	301	
557.30354	389	1+
561.29059	532	1+
563.28840	1046	1+
564.80184	1741	1+
565.62305	346	1+
566.97254	735	1+
567.30186	1694	1+
570.29889	1015	1+
578.26863	294	
581.29583	510	1+
591.31223	251	1+
593.31858	367	
597.80796	826	1+
598.32553	1191	1+
606.31616	533	1+
611.81307	413	
612.31634	703	1+
615.38144	633	1+
629.32672	499	1+
636.33267	457	1+
640.34114	247	
643.33413	495	1+
645.33215	666	
645.83573	459	
646.33068	823	1+
654.33878	3043	1+
664.34105	271	
672.39919	3474	1+
681.03341	847	1+
681.09706	368	
693.37494	235	
701.37384	329	1+
715.37378	598	1+
737.35338	297	1+
740.39090	256	
741.40379	399	1+
743.43459	3798	1+
772.52788	456	
780.38726	237	
824.36715	279	
824.40760	244	1+
829.41564	291	1+
861.42636	335	1+
869.46404	476	1+
885.46214	1022	1+
887.44346	272	1+
891.50372	368	1+
900.45998	244	1+
903.47352	11852	1+
909.45869	319	1+
913.49933	1933	1+
937.45746	451	1+
937.46356	232	
939.48760	270	1+
941.46860	548	1+
952.48976	224	1+
957.48055	306	1+
959.51616	397	1+
963.44959	223	1+
984.52769	1270	1+
1016.54326	318	
1016.57134	2305	1+
1025.48641	359	1+
1047.51700	534	1+
1050.53563	314	
1122.58178	497	1+
1126.56407	1159	1+
1129.61965	4738	1+
1308.66398	3033	1+
1403.72851	1695	1+
1419.75014	1016	1+
1422.74377	6037	1+
1517.78906	814	1+
1535.82614	1281	1+
1583.82298	1115	1+
END IONS

###FS:    #m/z: 530.78630 #charge   2
###MaxRes:#m/z:  0.00000 #charge-128
###MS: 1190
###MSMS: 1192
BEGIN IONS
TITLE=Cmpd 401, AutoMSn(530.7863), 20.2 min
RTINSECONDS=1209.38
SCANS=MS: 1190 MSMS: 1192
PEPMASS=530.78630	28894
CHARGE=2+
340.18817	152	
346.19159	248	
390.21115	940	1+
395.78171	606	
400.26953	163	
411.21296	233	1+
414.21083	363	1+
423.71761	208	
438.22239	174	
443.24630	199	
449.25444	257	
456.16841	181	
459.19100	173	
487.19909	179	
488.21049	439	1+
491.58582	165	
493.25210	799	1+
496.20523	291	
500.64525	332	
505.23506	1589	1+
512.28846	231	
514.28566	385	1+
521.79609	168	
525.27970	413	1+
527.29770	792	1+
529.28721	1231	1+
532.28158	890	1+
534.02273	172	
534.29128	467	
534.87577	686	1+
541.95730	152	
544.22111	170	
591.25583	197	
608.28405	1628	1+
618.31819	2790	1+
642.78308	150	
702.34434	156	
716.31325	321	1+
721.36210	396	1+
733.34542	6225	1+
837.30063	315	1+
844.39838	284	1+
846.42993	6198	1+
856.06095	313	
858.24136	232	
945.37627	300	1+
974.37894	579	1+
END IONS

###FS:    #m/z: 565.32278 #charge   2
###MaxRes:#m/z:  0.00000 #charge-128
###MS: 1190
###MSMS: 1193
BEGIN IONS
TITLE=Cmpd 402, AutoMSn(565.3228), 20.2 min
RTINSECONDS=1209.88
SCANS=MS: 1190 MSMS: 1193
PEPMASS=565.32278	23246
CHARGE=2+
338.17957	420	1+
345.16665	242	1+
355.25355	255	
371.21270	794	1+
373.19935	769	1+
378.18003	246	1+
386.14655	255	
387.20705	476	
389.21413	801	1+
391.73005	432	1+
395.19301	245	
395.78759	214	
402.18526	830	1+
408.84279	291	
411.23096	280	1+
421.21816	420	1+
439.23005	1317	1+
446.21616	264	1+
458.22181	425	1+
467.23505	328	1+
471.24522	200	
479.24892	306	1+
484.28075	283	1+
486.26950	612	1+
499.23881	735	1+
502.28871	2057	1+
515.26704	317	
519.93226	242	
523.27630	486	1+
525.77262	247	
526.28132	230	
533.94622	421	
534.79202	235	1+
536.27275	228	
536.77342	214	
541.27487	323	1+
544.30923	446	1+
545.77289	328	1+
550.01213	302	1+
551.28560	1270	1+
556.27939	272	1+
560.28104	320	1+
562.28961	590	1+
564.29705	441	
565.29256	1969	1+
570.27252	263	1+
580.30083	375	1+
586.30662	294	1+
588.79634	340	1+
589.31995	631	1+
595.30610	311	1+
597.79651	309	
600.31997	233	1+
603.31039	223	
608.31708	220	
612.30967	690	1+
615.37118	640	1+
627.33337	370	1+
636.32378	313	1+
640.33931	305	1+
643.33534	234	
644.32456	1467	1+
672.40035	2320	1+
678.91736	303	1+
682.33932	333	1+
715.37662	658	1+
720.86960	233	
731.35431	374	1+
737.38971	617	1+
740.40738	323	1+
743.43929	2709	1+
754.54265	206	
759.39837	465	1+
768.41264	276	1+
792.40300	228	
795.34356	218	1+
806.36993	280	1+
824.37724	228	
851.45601	360	1+
869.45323	787	1+
886.45936	466	1+
903.47208	5407	1+
913.51249	1153	
937.45678	889	1+
952.52233	224	1+
977.46960	402	1+
984.52307	356	1+
1016.55757	1279	1+
1050.52521	329	
1128.52873	1107	1+
END IONS

###FS:    #m/z: 783.87377 #charge   2
###MaxRes:#m/z:  0.00000 #charge-128
###MS: 1194
###MSMS: 1195
BEGIN IONS
TITLE=Cmpd 403, AutoMSn(783.8738), 20.2 min
RTINSECONDS=1212.91
SCANS=MS: 1194 MSMS: 1195
PEPMASS=783.87377	31620
CHARGE=2+
372.14211	310	1+
390.15931	386	
412.13984	844	1+
429.18369	221	
430.16132	922	1+
437.21386	226	
447.18447	851	1+
525.24444	223	1+
533.23628	313	1+
541.19773	515	1+
546.78924	164	
551.25745	633	1+
558.20242	234	
559.20842	596	1+
576.22547	1021	1+
589.28312	257	
623.81597	162	
627.24126	162	
636.32944	199	
647.31496	375	1+
654.26680	222	1+
664.33357	983	1+
671.29191	183	
672.28227	500	1+
688.32925	165	
689.30869	1155	1+
709.34211	235	1+
739.32941	230	1+
757.32684	215	
761.34608	243	
766.37601	278	
777.85863	395	
778.35409	244	
779.36349	1547	1+
781.87149	167	
783.87114	355	
784.42817	1153	1+
789.35334	165	
878.43053	2157	1+
984.91833	185	
991.51392	2259	1+
1120.56821	1635	1+
1131.69800	668	
1132.72447	202	
1178.59670	184	
1291.61910	202	
1420.64943	210	
1420.68023	1055	1+
1548.69064	871	1+
END IONS

###FS:    #m/z: 566.96938 #charge   3
###MaxRes:#m/z:  0.00000 #charge-128
###MS: 1194
###MSMS: 1196
BEGIN IONS
TITLE=Cmpd 404, AutoMSn(566.9694), 20.2 min
RTINSECONDS=1213.41
SCANS=MS: 1194 MSMS: 1196
PEPMASS=566.96938	25616
CHARGE=3+
358.19567	323	1+
371.21114	456	1+
373.19855	478	1+
385.15994	259	1+
387.20143	1520	1+
389.20954	823	1+
394.19885	232	1+
395.79124	665	
439.22343	976	1+
456.75667	260	
458.24104	211	
462.23399	224	
464.22513	276	1+
484.30649	292	
486.29390	367	
499.25300	390	1+
502.29822	685	1+
508.78018	1881	1+
512.27513	381	1+
515.26251	486	1+
521.59908	229	
522.25677	360	1+
535.76488	456	1+
539.26082	296	1+
542.30193	506	1+
545.26850	298	
547.75483	226	
548.29187	380	1+
550.02938	281	1+
550.78505	254	
551.27956	1180	1+
561.30142	495	1+
563.28824	914	1+
564.75218	436	
565.30877	5031	1+
565.82390	862	
566.96433	688	
568.77791	373	1+
570.29506	592	1+
593.30449	320	1+
599.35479	241	
602.31318	314	1+
607.33698	461	1+
611.82089	329	
612.33165	306	1+
614.31668	251	
615.37951	671	1+
625.33311	298	1+
630.35096	301	1+
636.31039	296	1+
644.33552	231	
645.33658	360	
646.32648	629	1+
664.33221	378	1+
670.34984	333	1+
672.39936	2520	1+
681.02341	876	
700.34208	251	1+
701.86639	710	1+
710.88911	392	
711.37745	1892	1+
715.36828	493	1+
737.35281	216	
743.44027	2495	1+
746.37681	304	1+
759.41411	679	1+
792.41748	525	1+
829.45823	323	1+
869.44290	363	1+
878.44380	581	1+
885.44926	570	1+
903.46887	10082	1+
913.52720	253	
937.45541	933	1+
940.48200	593	1+
955.50012	371	1+
958.45877	339	1+
963.48156	211	1+
984.51077	265	
984.53296	318	1+
994.47987	339	1+
1016.55053	309	
1017.56436	1748	1+
1050.54843	329	
1106.56464	716	1+
1179.62076	352	1+
1194.61195	605	1+
1290.64787	836	1+
1307.67243	3601	1+
1401.72774	425	1+
1404.72438	959	1+
1422.75344	3956	1+
1535.82726	846	1+
END IONS

###FS:    #m/z: 565.32130 #charge   2
###MaxRes:#m/z:  0.00000 #charge-128
###MS: 1194
###MSMS: 1197
BEGIN IONS
TITLE=Cmpd 405, AutoMSn(565.3213), 20.2 min
RTINSECONDS=1213.91
SCANS=MS: 1194 MSMS: 1197
PEPMASS=565.32130	23133
CHARGE=2+
338.17450	235	
345.16037	241	
371.21763	439	
372.18857	1117	1+
387.20595	429	
389.21271	724	1+
395.20459	211	1+
395.78112	1166	
402.18706	776	1+
408.83466	277	
411.25254	233	1+
439.22725	566	1+
467.24020	228	1+
469.24705	292	1+
480.21130	244	
484.28395	356	1+
486.27077	648	1+
490.24961	213	
499.23631	214	
502.29287	1669	1+
508.78130	913	1+
513.21875	202	
516.27263	266	1+
531.25151	467	1+
542.28270	219	
544.27538	586	1+
547.31317	227	
548.26984	329	1+
552.31581	304	1+
554.28577	235	
561.27885	279	
562.30015	723	1+
564.28362	878	1+
566.29298	448	
567.29904	1260	1+
585.30661	266	1+
610.29252	235	1+
612.30903	449	1+
615.35308	294	1+
626.31290	631	1+
637.29356	237	1+
644.34051	315	
664.33191	475	1+
672.39985	2430	1+
681.09858	434	
702.35187	297	1+
712.35660	229	
715.36850	525	1+
726.34014	354	
737.36889	305	1+
743.43686	2035	1+
754.36923	239	1+
759.39891	202	
767.41634	325	1+
824.37064	352	1+
851.43974	322	1+
869.46670	222	
903.46623	5127	1+
913.53039	446	
919.43409	213	
937.43626	453	1+
942.48130	230	1+
1015.50111	616	1+
1016.54024	215	
1050.51094	247	
1128.53384	534	1+
END IONS

###FS:    #m/z: 783.87358 #charge   2
###MaxRes:#m/z:  0.00000 #charge-128
###MS: 1198
###MSMS: 1199
BEGIN IONS
TITLE=Cmpd 406, AutoMSn(783.8736), 20.3 min
RTINSECONDS=1216.93
SCANS=MS: 1198 MSMS: 1199
PEPMASS=783.87358	38319
CHARGE=2+
364.18741	245	1+
367.12012	188	
373.15548	210	1+
385.18246	276	1+
390.16738	324	
395.11467	234	
408.83690	225	
412.14583	900	1+
429.16485	368	
430.16413	716	1+
437.21810	219	
447.18114	1303	1+
454.18783	197	
457.21286	191	
514.25493	361	1+
525.22211	308	1+
534.23662	218	
541.21015	308	1+
543.23777	578	1+
550.99290	573	
551.25475	762	1+
557.25360	247	1+
559.21392	548	1+
562.28160	472	
576.22627	1097	1+
585.21492	412	1+
625.77274	789	1+
636.31414	289	1+
637.79335	247	1+
646.31650	454	1+
648.29834	522	1+
654.28543	187	
664.33180	1042	1+
669.29398	183	
671.28920	468	1+
687.33169	221	1+
689.00733	320	
689.31345	1423	1+
701.82235	303	1+
720.34218	802	1+
758.44416	185	
766.35955	280	
771.35105	278	1+
772.31852	407	1+
779.36469	1527	1+
785.45013	318	
787.35466	371	1+
794.74472	290	
833.40281	886	1+
850.41747	384	1+
860.39086	312	1+
878.43383	3585	1+
891.41979	237	1+
935.36885	207	
970.49074	658	1+
991.51377	1989	1+
1120.55921	2290	1+
1131.69235	1216	
1132.73545	276	
1177.55394	220	
1251.49324	945	1+
1252.47504	288	
1253.45233	257	
1291.61659	231	
1393.62450	334	1+
1420.67364	1331	1+
1549.73598	757	1+
1554.70624	1765	1+
1566.78766	1101	1+
END IONS

###FS:    #m/z: 640.34893 #charge   3
###MaxRes:#m/z:  0.00000 #charge-128
###MS: 1198
###MSMS: 1200
BEGIN IONS
TITLE=Cmpd 407, AutoMSn(640.3489), 20.3 min
RTINSECONDS=1217.43
SCANS=MS: 1198 MSMS: 1200
PEPMASS=640.34893	25459
CHARGE=3+
428.23685	236	
438.12471	364	
448.27096	425	
455.30829	403	
475.49297	300	
477.25280	249	
489.27849	757	1+
590.81353	311	
597.64500	398	
597.98729	295	
598.32334	295	
605.31096	222	
626.32926	1839	1+
634.34566	375	
634.68448	1514	1+
635.01442	1221	1+
635.32379	1861	1+
637.64214	255	
639.32512	480	
639.68770	586	
639.80151	280	
640.01437	446	
640.34997	14600	1+
640.68774	11371	1+
641.02338	6190	
642.80758	342	
663.80756	245	
739.42203	1273	1+
753.13291	289	
839.42618	1695	1+
847.45321	267	
854.44707	877	1+
896.47827	286	
952.49775	301	
967.52823	1713	1+
1180.61314	229	
END IONS

###FS:    #m/z: 645.73625 #charge   3
###MaxRes:#m/z:  0.00000 #charge-128
###MS: 1198
###MSMS: 1201
BEGIN IONS
TITLE=Cmpd 408, AutoMSn(645.7362), 20.3 min
RTINSECONDS=1217.93
SCANS=MS: 1198 MSMS: 1201
PEPMASS=645.73625	22118
CHARGE=3+
341.19301	308	1+
372.15221	262	1+
376.15297	784	1+
376.60405	413	
399.19322	368	1+
402.23230	1742	1+
404.22877	346	
411.20717	426	1+
421.21256	280	
441.77389	287	
459.16112	464	1+
468.26432	370	1+
475.49317	265	
477.19623	575	1+
489.27784	1015	1+
499.28202	341	1+
501.25549	3284	1+
501.59112	2491	
501.92354	1040	
505.77014	264	
530.26524	1161	
530.60046	753	
530.93369	479	
541.24244	267	1+
548.27711	273	1+
552.26070	245	1+
554.23453	359	1+
572.25060	1385	1+
576.27624	263	
578.26660	440	1+
590.27133	932	1+
598.30126	508	1+
601.30351	362	1+
604.82981	298	
612.31165	473	1+
617.30091	257	
618.54372	299	
618.85312	318	
619.31989	686	1+
620.30743	1470	1+
622.24405	303	1+
625.11568	256	
626.32382	1923	1+
633.34321	439	1+
633.63001	257	
634.00876	858	1+
634.68111	656	1+
635.33042	663	1+
637.31554	654	1+
638.93552	615	1+
640.34175	5956	1+
640.68892	7141	1+
641.02084	6112	1+
645.33295	1861	1+
646.02011	611	1+
648.33886	1663	1+
648.60032	727	1+
649.02843	610	1+
660.33179	384	1+
671.33972	269	
677.31810	290	1+
688.12834	311	
707.31677	365	1+
717.28679	286	1+
724.61842	403	
735.30335	826	1+
739.41376	1273	1+
739.88624	991	1+
747.30681	270	1+
752.66302	395	
757.36031	961	1+
757.65861	247	1+
768.34977	286	1+
776.42564	451	1+
780.40175	464	
786.37872	290	
839.41989	1073	1+
854.44385	1499	1+
867.42373	1049	1+
882.37466	638	1+
895.51648	1765	1+
916.82120	287	1+
952.38441	517	1+
967.50811	1548	1+
980.52146	319	1+
1100.54020	284	
1125.55989	577	1+
1241.62486	1375	1+
1292.62729	698	1+
1296.68062	896	1+
1316.19503	515	1+
1364.73460	1012	1+
1403.69994	1284	1+
1446.70233	1674	1+
1479.76171	1752	1+
1495.73514	680	1+
1501.75517	6549	1+
1504.74804	3690	1+
1505.26699	2812	1+
1529.75803	516	1+
1545.72400	423	1+
1555.74361	461	1+
1560.28625	506	1+
1588.78957	3503	1+
1608.82183	436	1+
1694.83560	404	1+
1735.84842	1159	1+
1898.92546	1032	1+
END IONS

###FS:    #m/z: 640.34981 #charge   3
###MaxRes:#m/z:  0.00000 #charge-128
###MS: 1202
###MSMS: 1203
BEGIN IONS
TITLE=Cmpd 409, AutoMSn(640.3498), 20.3 min
RTINSECONDS=1220.96
SCANS=MS: 1202 MSMS: 1203
PEPMASS=640.34981	27338
CHARGE=3+
420.22312	503	
427.69628	294	
476.37725	288	
489.27950	845	
540.79764	235	
544.31147	377	
569.27318	282	
590.82526	257	
591.30625	234	
596.31779	329	
597.97973	257	
598.31728	364	
626.33059	1102	1+
634.34258	347	
634.67745	1444	1+
635.00093	1356	1+
635.33281	1523	1+
639.34072	508	
639.68238	706	
640.01582	675	
640.34811	14222	1+
640.68654	10184	1+
641.02123	5166	1+
645.30014	232	
739.41773	231	
739.42372	1321	1+
753.13544	329	
753.37136	428	
839.41063	740	
854.44439	848	
896.49275	270	
952.51189	287	
967.52623	342	
1272.62219	989	1+
END IONS

###FS:    #m/z: 783.87309 #charge   2
###MaxRes:#m/z:  0.00000 #charge-128
###MS: 1202
###MSMS: 1204
BEGIN IONS
TITLE=Cmpd 410, AutoMSn(783.8731), 20.4 min
RTINSECONDS=1221.46
SCANS=MS: 1202 MSMS: 1204
PEPMASS=783.87309	33079
CHARGE=2+
343.16927	241	1+
354.13131	276	1+
385.13855	189	
390.16951	207	
394.12404	425	1+
402.23598	203	
409.20604	245	1+
430.15642	953	1+
447.18918	810	1+
454.22644	418	1+
481.15882	306	
496.23517	238	1+
533.24674	331	1+
541.19569	299	1+
543.24899	377	1+
550.98400	296	
551.26086	451	
558.21422	840	1+
562.27986	577	1+
576.22607	639	1+
585.22786	361	1+
589.28445	497	1+
593.27981	245	1+
636.33182	176	
637.29728	362	1+
647.30103	219	
653.28274	352	1+
653.72648	308	
660.29483	292	
662.82451	198	
664.34258	671	1+
669.28050	289	
671.31215	175	
672.28463	487	1+
675.35771	310	
679.96392	386	
689.30602	686	1+
765.34134	263	1+
768.86931	228	
772.31419	528	1+
776.84933	198	
780.37913	709	1+
781.59460	323	
781.71372	217	
783.88077	360	
784.42562	449	1+
788.37800	234	1+
833.41320	630	1+
850.43320	271	1+
860.41278	283	1+
863.39443	186	
878.43825	2562	1+
908.42687	436	1+
970.48467	821	1+
970.48621	309	1+
991.51315	1420	1+
1120.55300	1836	1+
1131.68960	782	
1177.57637	227	
1251.53001	504	1+
1252.45401	295	
1365.53511	226	
1420.66704	973	1+
1439.67102	1240	1+
1547.70006	1076	1+
1554.70675	2748	1+
1556.71510	1566	1+
END IONS

###FS:    #m/z: 904.42431 #charge   2
###MaxRes:#m/z:  0.00000 #charge-128
###MS: 1202
###MSMS: 1205
BEGIN IONS
TITLE=Cmpd 411, AutoMSn(904.4243), 20.4 min
RTINSECONDS=1221.96
SCANS=MS: 1202 MSMS: 1205
PEPMASS=904.42431	22629
CHARGE=2+
366.15215	131	
489.24734	191	
520.23872	112	
546.25982	1001	1+
552.26718	309	1+
560.27625	263	1+
570.28747	334	1+
616.28027	159	
631.29180	204	
702.36018	419	1+
745.97886	119	
797.38318	119	
799.85443	117	
805.41047	129	
831.39826	236	
843.38258	110	
848.51772	125	
867.39585	114	
878.91679	261	1+
884.42362	373	1+
888.38823	111	
889.01664	121	
899.73417	120	
900.48335	318	1+
904.41486	121	
904.74143	597	1+
905.10896	374	
905.42862	642	1+
928.44717	7791	1+
960.01017	122	
1040.57363	152	
1073.48867	112	
1091.50613	363	
1092.50665	216	
1102.46647	301	
1206.55708	258	
1435.64357	695	1+
1621.73053	812	1+
1784.80002	1042	1+
END IONS

###FS:    #m/z: 645.33194 #charge   3
###MaxRes:#m/z:  0.00000 #charge-128
###MS: 1206
###MSMS: 1207
BEGIN IONS
TITLE=Cmpd 412, AutoMSn(645.3319), 20.4 min
RTINSECONDS=1224.98
SCANS=MS: 1206 MSMS: 1207
PEPMASS=645.33194	29021
CHARGE=3+
359.11189	245	1+
367.16166	327	1+
376.14773	432	1+
380.15350	263	
402.23698	2172	1+
448.26485	705	
450.69633	447	1+
459.16087	649	1+
477.19811	414	1+
485.20463	527	1+
489.27481	478	
491.59074	536	1+
494.23479	448	1+
501.25787	4348	1+
501.59291	3030	1+
501.92444	1711	
511.25429	376	1+
524.59779	327	
525.27774	281	1+
530.27413	1847	1+
530.60247	1628	1+
530.94295	688	1+
533.28404	261	1+
543.26876	364	1+
546.25821	294	1+
554.27108	368	1+
560.27305	309	1+
565.37927	264	
570.29628	388	1+
572.25291	2152	1+
573.62492	263	1+
578.61055	325	1+
579.28106	800	1+
582.56666	216	1+
590.26893	1316	1+
598.30672	397	1+
602.31144	424	1+
603.81759	370	1+
605.31386	435	1+
610.29394	272	1+
612.29793	1056	1+
614.03710	288	
618.55058	376	
619.04729	540	1+
620.22949	271	
622.80828	455	1+
623.28538	306	
624.71867	419	1+
625.31358	607	1+
627.31912	1365	1+
627.99670	289	1+
633.30253	556	1+
633.66261	769	1+
633.98662	860	1+
635.32379	685	1+
638.53507	550	
638.72768	695	
638.91148	537	
639.32729	906	1+
640.68558	4008	1+
641.02258	3443	1+
641.33190	3657	1+
641.81146	1280	1+
644.01903	705	1+
645.32644	1959	1+
645.78085	902	1+
646.35941	670	1+
647.08073	269	
648.64816	668	1+
649.02142	622	1+
650.32524	724	1+
656.31456	223	1+
662.32085	423	1+
665.34011	285	1+
671.32535	307	1+
678.33044	470	1+
679.98804	313	1+
683.35697	278	
690.30882	574	1+
698.32514	316	1+
701.36663	239	1+
706.32488	257	1+
707.86034	265	1+
715.86050	564	1+
720.83647	248	1+
723.35760	1450	1+
730.69354	258	1+
735.31623	2112	1+
739.40507	1091	1+
748.63877	340	
752.70163	352	
753.37141	5283	1+
756.14097	320	1+
757.67181	448	1+
758.35457	503	1+
767.37049	268	1+
768.34080	288	1+
774.40569	342	1+
776.42551	413	1+
777.13701	460	1+
778.67107	381	
780.64419	733	
781.12924	258	
782.41623	295	1+
790.37230	1697	1+
790.70954	1334	1+
791.05426	876	
806.41356	742	1+
806.77410	485	
833.39545	207	1+
839.42545	500	1+
848.42204	337	1+
854.42560	853	1+
864.40712	237	1+
873.43904	231	1+
878.46227	364	
878.82002	265	
882.37613	1147	1+
896.50114	2342	1+
900.40228	431	1+
904.43801	325	1+
912.40589	228	1+
916.46881	554	1+
916.80333	469	1+
950.46306	1013	1+
959.45624	228	1+
966.49908	358	1+
968.47424	312	1+
970.41754	490	1+
1011.52687	638	1+
1101.52932	269	
1124.59974	1531	1+
1180.57970	582	1+
1187.56704	628	1+
1208.17847	601	1+
1234.57910	1104	1+
1237.68135	1604	1+
1241.62898	1766	1+
1258.61775	496	1+
1268.96471	608	1+
1273.62380	811	1+
1284.15595	677	1+
1284.61551	1325	1+
1289.03788	939	1+
1295.66209	2143	1+
1316.71681	679	1+
1366.72760	964	1+
1373.69264	1157	1+
1374.21526	1425	1+
1385.65089	572	1+
1404.70360	1880	1+
1432.70500	534	1+
1434.70123	514	1+
1447.73002	1867	1+
1448.25609	1619	1+
1471.65105	952	1+
1480.78063	1213	1+
1482.75304	899	1+
1496.75375	1805	1+
1497.27320	827	1+
1501.75486	9597	1+
1505.25806	5991	1+
1505.74566	6414	1+
1533.73759	403	1+
1554.77724	912	1+
1559.78228	2015	1+
1570.73530	477	1+
1588.78332	5006	1+
1615.86205	430	1+
1617.83856	585	1+
1735.84830	2369	1+
1898.92415	1330	1+
END IONS

###FS:    #m/z: 806.66247 #charge   2
###MaxRes:#m/z:  0.00000 #charge-128
###MS: 1206
###MSMS: 1208
BEGIN IONS
TITLE=Cmpd 413, AutoMSn(806.6625), 20.4 min
RTINSECONDS=1225.48
SCANS=MS: 1206 MSMS: 1208
PEPMASS=806.66247	29010
CHARGE=2+
323.68123	249	
448.24705	266	
454.69111	229	
506.24862	305	1+
533.25001	1433	1+
628.31211	268	1+
635.29703	375	1+
647.29778	555	1+
650.03215	312	1+
655.77059	433	
698.75826	223	
703.31357	304	1+
748.34242	826	1+
775.34753	207	
777.86286	234	
778.11454	221	
779.35848	312	
795.39037	203	
797.90786	261	
805.40685	252	
805.77184	223	
805.92754	359	
806.15938	3367	1+
809.39634	556	1+
811.18250	299	1+
878.12979	261	
878.46275	328	
896.50946	1160	1+
916.45608	493	1+
916.81846	408	
917.13498	298	
918.44589	236	
965.84197	286	
1003.83916	929	
1004.19359	814	
1004.51079	828	
1004.84895	489	
1005.16805	211	
1559.75562	495	1+
1602.28954	1248	1+
1602.78835	1847	1+
1611.81710	9870	1+
1612.31841	9423	1+
END IONS

###FS:    #m/z: 656.33725 #charge   3
###MaxRes:#m/z:  0.00000 #charge-128
###MS: 1206
###MSMS: 1209
BEGIN IONS
TITLE=Cmpd 414, AutoMSn(656.3373), 20.4 min
RTINSECONDS=1225.98
SCANS=MS: 1206 MSMS: 1209
PEPMASS=656.33725	24593
CHARGE=3+
378.13135	400	
482.25530	315	1+
490.24504	260	
492.23079	501	1+
492.67858	236	1+
501.25774	353	
501.60078	454	
506.25040	443	1+
532.77395	400	1+
536.27847	248	1+
540.25439	921	1+
546.27702	227	1+
560.27511	431	1+
562.30696	868	1+
562.51188	756	
562.80923	260	
589.30351	269	
593.27144	385	1+
595.26495	242	1+
599.29566	379	1+
609.28129	232	1+
616.31165	327	1+
618.83924	352	
619.31048	270	1+
625.64949	343	1+
626.31754	311	1+
628.31752	538	1+
631.28331	466	1+
632.56091	298	
632.78537	400	
633.70040	335	1+
634.32592	307	1+
635.11444	322	1+
635.70010	644	1+
635.94010	289	1+
636.31738	361	1+
638.30287	683	1+
640.05553	232	1+
640.52295	304	1+
641.30526	599	1+
644.33709	366	1+
646.34772	335	
647.35952	1395	1+
648.76500	660	1+
649.52480	405	
649.94251	495	1+
650.32218	1269	1+
653.32442	1019	1+
653.71229	361	
654.04143	597	1+
654.63738	323	1+
654.83457	823	1+
655.32396	3479	1+
656.52109	308	
657.10359	420	1+
657.82543	941	1+
659.08737	294	
659.68649	701	1+
660.02454	873	1+
660.33847	1097	1+
671.61487	535	1+
672.85461	461	
673.35961	356	
684.35438	528	1+
694.33489	280	1+
701.10313	464	1+
701.63032	745	
735.35048	299	1+
741.66617	261	1+
745.33139	282	1+
750.87685	1169	1+
753.12610	291	
755.35583	293	1+
758.42359	299	1+
773.39218	238	1+
776.90231	382	1+
782.39523	375	1+
784.39837	290	1+
792.16270	319	
794.40854	1420	1+
795.79403	284	
800.41025	336	1+
803.39675	457	1+
804.92244	311	1+
815.37888	275	1+
824.43456	420	1+
825.99700	303	
867.45081	341	1+
878.43317	1014	1+
887.94192	374	1+
895.50898	884	1+
896.46920	507	1+
896.82154	326	1+
897.14817	380	
918.36671	238	1+
934.83932	270	1+
935.16251	409	1+
935.49983	304	
951.54234	2643	1+
986.40542	250	1+
991.50186	293	1+
1066.56420	715	1+
1120.55594	503	1+
1131.68360	293	
1179.65650	3607	1+
1225.57466	612	1+
1241.58554	633	1+
1247.61668	539	1+
1278.61014	513	1+
1280.54858	612	1+
1292.74007	1646	1+
1299.25528	1059	1+
1304.17805	1081	1+
1310.65060	1427	1+
1311.27071	586	1+
1316.66435	954	1+
1345.20589	792	1+
1373.68423	743	1+
1401.71078	1588	1+
1421.75675	755	1+
1447.72209	949	1+
1475.24948	1800	1+
1475.76503	2212	1+
1500.75116	958	1+
1511.73112	782	1+
1516.74977	944	1+
1524.28142	1362	1+
1524.75440	1648	1+
1526.30283	839	1+
1529.73263	435	1+
1532.78555	11246	1+
1533.28419	8130	1+
1579.29616	388	1+
1580.77422	564	1+
1582.82960	698	1+
1587.32083	1560	1+
1587.81160	1742	1+
1663.87838	1224	1+
END IONS

###FS:    #m/z: 806.66356 #charge   2
###MaxRes:#m/z:  0.00000 #charge-128
###MS: 1210
###MSMS: 1211
BEGIN IONS
TITLE=Cmpd 415, AutoMSn(806.6636), 20.5 min
RTINSECONDS=1229.01
SCANS=MS: 1210 MSMS: 1211
PEPMASS=806.66356	56188
CHARGE=2+
323.68842	244	
329.14346	220	
476.21497	227	
531.32466	447	1+
533.24613	1370	1+
591.24318	282	
635.30628	209	
646.34824	426	1+
655.79066	257	
725.35622	239	
748.33045	743	1+
777.90329	234	
778.15228	390	
778.36338	459	1+
780.67563	213	
798.37558	407	1+
804.38198	233	
805.41511	376	
805.67067	281	
805.90178	712	
806.15994	5618	1+
810.39606	267	
810.91600	368	
878.14714	440	1+
878.45661	244	
896.50797	1300	1+
908.36762	399	
916.81407	498	
965.85465	378	
1003.51558	252	
1003.84659	1087	
1004.18121	1563	
1004.51592	697	
1004.84094	737	
1602.80024	2439	1+
1603.28612	1780	1+
1611.81323	14236	1+
1612.32285	12402	1+
END IONS

###FS:    #m/z: 644.93534 #charge   3
###MaxRes:#m/z:  0.00000 #charge-128
###MS: 1210
###MSMS: 1212
BEGIN IONS
TITLE=Cmpd 416, AutoMSn(644.9353), 20.5 min
RTINSECONDS=1229.51
SCANS=MS: 1210 MSMS: 1212
PEPMASS=644.93534	55114
CHARGE=3+
372.15992	366	1+
378.12718	440	
402.23064	1712	1+
448.25340	2003	1+
459.16912	560	1+
476.18944	443	1+
489.26363	335	1+
496.55796	434	
501.25835	3212	1+
501.59259	2035	
501.92694	1015	
530.26316	585	
530.60113	851	1+
530.94607	473	1+
531.32333	724	1+
546.28070	376	1+
562.30680	1107	1+
572.25430	722	
591.27458	855	1+
602.30549	296	1+
608.29837	290	1+
614.30886	445	
617.81933	901	1+
621.07533	323	1+
623.31415	641	1+
624.92038	596	
626.32115	513	1+
627.65831	290	1+
630.92866	305	1+
633.65128	640	1+
634.32200	1275	1+
635.01283	434	1+
636.80468	451	1+
638.28703	455	1+
638.52997	1164	1+
638.72111	866	
638.92000	771	
640.32986	3496	1+
640.68627	2428	1+
641.02171	2788	
641.93578	541	
642.81252	942	1+
644.33077	1656	1+
644.65692	495	1+
646.35337	2751	1+
647.05844	709	
647.58599	496	1+
649.06067	639	1+
650.32758	446	1+
658.84823	847	1+
687.33727	439	
687.61244	677	
688.10262	624	
693.34210	328	1+
696.34826	408	1+
723.87604	1761	1+
724.13221	1328	1+
736.35203	1197	1+
739.42452	550	1+
751.19704	827	1+
752.62478	513	
752.88986	4491	1+
756.14479	399	1+
758.37053	575	1+
758.69515	464	
765.36038	661	1+
771.39571	352	1+
772.65002	393	1+
776.13309	492	1+
780.14348	757	1+
785.37608	391	1+
790.38597	1471	1+
790.72520	1339	1+
791.06090	830	
800.39712	311	1+
805.43246	664	1+
806.10770	469	1+
806.78240	429	
854.41477	354	1+
861.46483	354	1+
868.43327	489	
868.92932	409	
877.43283	308	1+
896.50601	5216	1+
910.45586	368	1+
916.46475	745	1+
916.81805	510	
917.13618	485	
949.96536	480	
950.46844	666	1+
970.44755	422	1+
1011.52635	1183	1+
1124.61343	2639	1+
1195.59522	711	1+
1223.59386	503	1+
1237.70498	1729	1+
1240.66174	2219	1+
1277.21692	755	1+
1284.08557	1058	1+
1292.65337	1416	1+
1295.67713	1302	1+
1305.65694	574	1+
1315.68490	1197	1+
1316.20897	1327	1+
1365.74729	1219	1+
1374.70615	1847	1+
1404.69668	1470	1+
1413.67028	910	1+
1438.75319	706	1+
1447.75108	2714	1+
1448.25539	2890	1+
1480.78099	1711	1+
1496.25074	2169	1+
1496.74815	2316	1+
1501.75822	5633	1+
1505.26648	13160	1+
1505.75945	11435	1+
1552.26369	772	1+
1553.80616	1226	1+
1554.28380	1010	1+
1559.77608	3123	1+
1560.29505	2126	1+
1588.79167	3150	1+
END IONS

###FS:    #m/z: 656.13295 #charge   3
###MaxRes:#m/z:  0.00000 #charge-128
###MS: 1210
###MSMS: 1213
BEGIN IONS
TITLE=Cmpd 417, AutoMSn(656.1329), 20.5 min
RTINSECONDS=1230.01
SCANS=MS: 1210 MSMS: 1213
PEPMASS=656.13295	47584
CHARGE=3+
372.15106	594	1+
378.13257	343	
395.79750	506	
447.24905	794	1+
469.22959	318	1+
476.27677	2003	1+
513.27707	362	1+
531.32965	372	1+
534.29315	668	1+
540.26284	1310	1+
561.29832	409	1+
562.81260	412	
582.31233	351	
590.33515	686	
610.30163	360	1+
616.29096	383	1+
619.08039	388	
623.33003	482	1+
628.30160	416	1+
634.29859	486	1+
635.12474	845	1+
635.69341	643	1+
635.92617	498	
638.29600	503	1+
638.72654	348	
640.30676	655	1+
640.71656	546	1+
643.32266	328	
645.31365	928	1+
646.35014	2522	1+
646.88666	596	
649.53828	373	
649.74204	1484	1+
649.92936	1409	
650.12618	759	
650.32178	1490	1+
650.54927	690	1+
653.07508	666	1+
653.32869	1720	1+
653.53456	421	
653.93696	578	1+
655.32877	3801	1+
656.54951	344	
656.72148	658	1+
656.94679	500	1+
658.06925	343	1+
659.66223	622	1+
660.00100	351	
660.33758	962	1+
684.34181	304	1+
697.35447	447	1+
711.89042	523	
722.34925	294	1+
724.37145	393	
738.13383	1305	1+
738.64250	1932	
753.38117	616	1+
758.39796	569	1+
761.38080	418	1+
761.62376	1477	1+
766.37645	422	
766.64428	342	
791.15938	794	1+
795.14016	942	1+
795.80450	495	1+
824.44817	463	1+
824.80586	528	
825.12394	487	
889.47338	373	1+
896.48452	1268	1+
896.80715	736	1+
935.15526	871	1+
935.49517	502	
935.82040	547	
952.54478	2781	1+
1180.67502	2080	1+
1236.69318	1186	1+
1263.59019	686	1+
1271.60178	807	1+
1293.13038	545	1+
1293.72677	2370	1+
1308.64917	1632	1+
1316.69609	1223	1+
1344.22396	1200	1+
1344.71454	1774	1+
1373.68404	770	1+
1401.22233	1377	1+
1401.71950	2223	1+
1447.25369	815	1+
1475.76165	2554	1+
1479.77653	821	1+
1501.74832	659	1+
1504.29480	1156	1+
1510.73271	738	1+
1524.24569	1929	1+
1524.75313	1862	1+
1528.20997	675	1+
1528.75339	662	1+
1532.78161	16543	1+
1533.28240	13344	1+
1537.24853	855	1+
1540.78017	938	1+
1578.78855	569	1+
1582.81491	1031	1+
1587.30935	2092	1+
1587.80489	2308	1+
1607.82568	508	1+
1663.87546	840	1+
END IONS

###FS:    #m/z: 656.74148 #charge   3
###MaxRes:#m/z:  0.00000 #charge-128
###MS: 1214
###MSMS: 1215
BEGIN IONS
TITLE=Cmpd 418, AutoMSn(656.7415), 20.6 min
RTINSECONDS=1233.03
SCANS=MS: 1214 MSMS: 1215
PEPMASS=656.74148	64448
CHARGE=3+
372.15885	723	1+
476.28281	753	
540.25542	1613	1+
555.29320	466	1+
562.31482	668	1+
581.27317	369	1+
590.34275	608	
590.83170	1047	
591.32499	1156	1+
629.32333	684	1+
632.29826	431	
635.73614	477	
635.93630	563	
636.12155	419	
637.31382	461	1+
641.32323	552	
645.34357	876	1+
649.71234	1300	1+
649.93437	1512	
650.33531	989	1+
651.59694	893	1+
651.98911	502	1+
653.09519	1083	1+
653.32410	1425	1+
653.69891	724	1+
655.33140	3870	1+
658.64875	1204	1+
658.84956	535	1+
660.03221	798	1+
660.34569	741	1+
669.35566	497	
687.35072	432	
712.39597	396	
723.36537	985	1+
724.63418	407	
734.37098	454	1+
738.13914	826	1+
750.37072	413	1+
751.87483	611	1+
753.14593	788	
753.38727	613	
753.64145	389	
761.35713	604	1+
766.65210	579	
766.90008	7333	1+
770.42486	409	1+
777.88529	392	
778.15188	405	
778.38843	416	1+
790.36347	722	1+
792.16324	504	
795.13619	770	1+
796.42147	476	
817.85218	408	
824.43810	602	1+
895.50278	1202	1+
896.47631	494	1+
896.81234	567	
935.16674	768	1+
935.48547	617	
935.82372	476	
952.54687	3476	1+
1066.57817	895	1+
1229.63100	659	1+
1293.73165	1924	1+
1298.18626	1467	1+
1304.18957	1049	1+
1310.62335	1320	1+
1310.96059	1118	1+
1344.22104	1568	1+
1344.72467	1816	1+
1401.73050	1669	1+
1402.25218	1446	1+
1475.76387	3051	1+
1476.27116	2706	1+
1479.79330	1147	1+
1517.75953	804	1+
1523.72393	3190	1+
1524.25415	3221	1+
1533.28419	16146	1+
1533.78932	16809	1+
1587.30540	2183	1+
1587.79475	3284	1+
1607.84224	737	1+
1664.86037	689	1+
END IONS

###FS:    #m/z: 645.33417 #charge   3
###MaxRes:#m/z:  0.00000 #charge-128
###MS: 1214
###MSMS: 1216
BEGIN IONS
TITLE=Cmpd 419, AutoMSn(645.3342), 20.6 min
RTINSECONDS=1233.53
SCANS=MS: 1214 MSMS: 1216
PEPMASS=645.33417	63353
CHARGE=3+
402.23630	867	
501.25699	1576	
501.59091	1144	
505.77603	1291	
506.27413	926	
530.28827	1861	1+
618.86187	1412	
624.31929	873	
624.52225	1214	
624.72005	1032	
638.32227	2034	1+
638.52485	3087	
638.72606	2974	
638.92768	1528	
639.12568	874	
640.33233	3813	1+
640.69975	1819	1+
641.01814	1938	
641.93501	1303	
643.03903	1037	1+
644.35790	909	
645.10408	1963	1+
645.33416	3781	1+
645.53250	1266	
645.77871	1344	1+
658.86140	1922	
659.35936	906	
720.39008	948	1+
752.64409	1376	
756.38836	1024	1+
776.12941	1011	1+
790.37386	1748	1+
790.71461	1295	
791.04184	914	
805.78297	880	1+
806.43731	1143	
878.13868	1770	1+
878.47269	925	
895.51910	8545	1+
916.14698	1267	1+
916.48060	1943	1+
916.81335	1466	
1123.62495	7047	1+
1237.71225	3097	1+
1316.20630	2912	1+
1365.74241	2336	1+
1373.71860	4561	1+
1374.22580	5329	1+
1447.25672	7875	1+
1447.75330	8028	1+
1479.79750	4988	1+
1495.75091	4630	1+
1496.26699	4004	1+
1501.75865	5672	1+
1504.76433	40058	1+
1505.27023	37516	1+
1553.80540	2836	1+
1554.31648	2093	1+
1559.30102	5809	1+
1559.79623	6950	1+
1588.79031	2093	1+
1607.85839	1974	1+
END IONS

###FS:    #m/z: 820.42231 #charge   2
###MaxRes:#m/z:  0.00000 #charge-128
###MS: 1214
###MSMS: 1217
BEGIN IONS
TITLE=Cmpd 420, AutoMSn(820.4223), 20.6 min
RTINSECONDS=1234.03
SCANS=MS: 1214 MSMS: 1217
PEPMASS=820.42231	54172
CHARGE=2+
329.14990	355	
455.31434	364	
476.25357	635	1+
591.24391	202	
624.29795	227	
767.38605	237	
792.17475	283	
801.64405	326	
802.40797	236	
811.66845	302	1+
812.40728	385	1+
819.66959	413	
819.93585	341	
820.16942	4870	1+
823.39091	274	
824.13433	482	1+
824.42079	593	1+
824.70613	251	
895.49749	851	1+
896.81150	427	1+
916.15716	236	
935.14305	202	
935.48021	335	
935.82352	373	
952.54851	655	1+
984.17337	461	
984.51054	215	
1018.82877	272	
1022.18165	237	
1022.53604	785	
1022.85826	1285	
1023.18122	797	
1023.52182	329	
1023.88096	302	
1611.31410	1132	1+
1611.78462	694	1+
1624.31122	773	1+
1630.30997	3621	1+
1630.79465	1983	1+
1632.77183	2726	1+
1639.83373	13471	1+
END IONS

###FS:    #m/z: 806.41662 #charge   2
###MaxRes:#m/z:  0.00000 #charge-128
###MS: 1218
###MSMS: 1219
BEGIN IONS
TITLE=Cmpd 421, AutoMSn(806.4166), 20.6 min
RTINSECONDS=1237.05
SCANS=MS: 1218 MSMS: 1219
PEPMASS=806.41662	208647
CHARGE=2+
329.14083	1988	
777.89746	2377	
778.15690	2026	
780.39736	1867	
805.67288	3821	
805.91027	6853	
877.81314	2260	
878.14580	2833	
878.46759	2154	
895.52124	6657	1+
916.14667	2845	
916.48411	4023	
916.81793	3383	
965.17067	4917	1+
965.50604	4069	
965.83963	3831	
1003.51283	11801	
1003.84730	18049	
1004.18030	13965	
1004.51864	9214	
1004.84455	4576	
1005.18045	2122	
1602.80928	18626	1+
1603.31729	16781	1+
1611.32508	161990	1+
1611.82617	154973	1+
END IONS

###FS:    #m/z: 537.94891 #charge   3
###MaxRes:#m/z:  0.00000 #charge-128
###MS: 1218
###MSMS: 1220
BEGIN IONS
TITLE=Cmpd 422, AutoMSn(537.9489), 20.6 min
RTINSECONDS=1237.55
SCANS=MS: 1218 MSMS: 1220
PEPMASS=537.94891	146926
CHARGE=3+
372.15339	2294	
375.21893	3440	
520.60788	2800	
520.77655	2237	
531.28068	5195	1+
532.10655	2323	
532.43508	3045	
532.60696	3050	
534.29186	2937	1+
579.29242	2842	1+
579.51203	1922	
579.71051	2335	
579.91454	2683	
604.83946	2329	
624.32340	3510	1+
628.33399	2538	
634.32049	2445	
650.31541	3991	1+
651.63187	1966	
654.35550	2163	
654.84658	2079	
682.85721	3656	
687.11378	2177	
724.13023	3505	
724.38167	4884	
724.63391	4142	
724.88040	2067	
753.13271	2330	
765.38325	2042	
782.43743	10559	1+
829.90123	1932	
895.52038	38619	1+
993.52786	4874	1+
1010.55022	66321	1+
1105.60487	6855	1+
1123.63432	113739	1+
1236.71737	35673	1+
1316.20821	20527	1+
1316.71107	17643	1+
1365.21038	11547	1+
1365.73306	22010	1+
1373.72113	70651	1+
1374.22520	56277	1+
1381.66875	4546	1+
1395.67902	6243	1+
1479.79310	23338	1+
1510.72720	11441	1+
1607.84896	6764	1+
END IONS

###FS:    #m/z: 622.32273 #charge   1
###MaxRes:#m/z:  0.00000 #charge-128
###MS: 1218
###MSMS: 1221
BEGIN IONS
TITLE=Cmpd 423, AutoMSn(622.3227), 20.6 min
RTINSECONDS=1238.05
SCANS=MS: 1218 MSMS: 1221
PEPMASS=622.32273	67431
CHARGE=1+
350.13208	309	
375.21083	357	
378.12938	884	1+
391.72072	460	
400.26185	754	
448.26626	5846	1+
465.17223	383	
477.20529	362	
522.74187	696	
523.23063	492	
530.95241	310	
536.25382	349	
554.28548	431	
569.27199	389	
579.70656	393	
583.32749	323	
592.29828	577	1+
602.30736	367	
604.59956	588	
605.08472	543	
606.30789	402	
613.80109	302	
614.31339	608	1+
616.31095	476	
616.82693	394	
618.31941	838	
618.85967	2548	
619.12088	605	
621.30833	579	
622.09649	1203	1+
622.31396	7108	1+
END IONS

###FS:    #m/z: 806.41851 #charge   2
###MaxRes:#m/z:  0.00000 #charge-128
###MS: 1222
###MSMS: 1223
BEGIN IONS
TITLE=Cmpd 424, AutoMSn(806.4185), 20.7 min
RTINSECONDS=1241.08
SCANS=MS: 1222 MSMS: 1223
PEPMASS=806.41851	442874
CHARGE=2+
448.26204	6917	
777.90901	5483	
778.15856	4211	
780.40285	3901	
805.68080	7470	
805.91156	12334	
877.80853	3664	
878.14238	5409	
878.47544	4914	
916.14992	6115	
916.48514	9467	
916.81589	6321	
965.17168	6041	
965.50979	7938	
965.84249	7035	
1003.51408	26666	
1003.84873	38856	
1004.18459	32700	
1004.52075	18034	
1004.84861	7213	
1602.31623	33972	1+
1602.81727	39459	1+
1611.32720	333908	1+
1611.82955	305823	1+
END IONS

###FS:    #m/z: 537.94998 #charge   3
###MaxRes:#m/z:  0.00000 #charge-128
###MS: 1222
###MSMS: 1224
BEGIN IONS
TITLE=Cmpd 425, AutoMSn(537.9500), 20.7 min
RTINSECONDS=1241.58
SCANS=MS: 1222 MSMS: 1224
PEPMASS=537.94998	328560
CHARGE=3+
372.15369	3627	
375.21638	4967	
520.60651	3299	
531.28100	7910	1+
532.10831	3480	
532.43909	4668	
532.60688	3319	
534.28676	3856	1+
579.70947	4059	
579.91192	3766	
604.84602	3353	
605.09085	3408	
618.86462	29377	1+
624.32466	4083	1+
628.33547	3560	
634.32074	3920	
651.29864	4468	
654.35227	3354	
658.85990	17186	
659.36064	7469	
682.85803	6020	
683.11131	9850	
683.61444	7058	
687.11804	3074	
690.34293	4880	1+
698.34908	3673	
724.13327	5510	
724.38448	6497	
724.63690	4524	
724.88597	3459	
782.43891	11553	1+
895.52224	52124	1+
993.52799	6499	1+
1010.55041	86598	1+
1105.60540	8884	1+
1123.63563	155515	1+
1237.71861	26441	1+
1316.21237	31221	1+
1365.73526	30698	1+
1373.72298	105410	1+
1374.22827	88456	1+
1479.79532	34882	1+
1509.72497	19427	1+
1607.85542	9992	1+
END IONS

###FS:    #m/z: 1074.54858 #charge   2
###MaxRes:#m/z:  0.00000 #charge-128
###MS: 1222
###MSMS: 1225
BEGIN IONS
TITLE=Cmpd 426, AutoMSn(1074.5486), 20.7 min
RTINSECONDS=1242.08
SCANS=MS: 1222 MSMS: 1225
PEPMASS=1074.54858	97805
CHARGE=2+
448.26989	546	
533.25099	921	1+
779.36605	246	
806.16404	239	
806.42520	577	
806.66355	386	
1056.36376	329	
1073.63490	206	
1073.90840	260	
1074.20844	626	
1074.55035	11842	1+
1074.88575	13682	1+
1075.22528	9832	
1076.21704	1500	
1080.53922	217	
END IONS

###FS:    #m/z: 806.41869 #charge   2
###MaxRes:#m/z:  0.00000 #charge-128
###MS: 1226
###MSMS: 1227
BEGIN IONS
TITLE=Cmpd 427, AutoMSn(806.4187), 20.8 min
RTINSECONDS=1245.11
SCANS=MS: 1226 MSMS: 1227
PEPMASS=806.41869	445612
CHARGE=2+
448.26248	5803	
777.90491	4665	
778.15388	3650	
801.66080	13435	1+
802.16326	17493	
805.68617	6118	
805.91514	11046	
877.80590	3817	
878.14087	5206	
878.47371	4701	
916.15382	8852	1+
916.48276	6465	
916.81924	5538	
965.17244	8836	1+
965.50765	7694	
965.84258	5361	
1003.51692	24368	
1003.84839	32137	
1004.18332	29085	
1004.51759	16853	
1004.85023	7295	
1602.81465	34879	1+
1611.32660	295955	1+
1611.82853	278885	1+
END IONS

###FS:    #m/z: 537.95006 #charge   3
###MaxRes:#m/z:  0.00000 #charge-128
###MS: 1226
###MSMS: 1228
BEGIN IONS
TITLE=Cmpd 428, AutoMSn(537.9501), 20.8 min
RTINSECONDS=1245.61
SCANS=MS: 1226 MSMS: 1228
PEPMASS=537.95006	343470
CHARGE=3+
372.15337	2674	
375.21600	3945	
520.60356	3002	
530.95611	2715	
531.27869	6619	1+
532.10679	2650	
532.44173	4470	
532.60669	2598	
579.29444	2976	1+
579.51342	3337	
579.71163	3024	
618.86336	25192	1+
624.32297	4065	1+
628.33658	3317	
634.31897	3221	
651.30153	2655	
651.63082	3889	
654.35037	3152	
654.60437	2840	
658.85990	14444	
659.35915	6300	
682.85800	5417	
687.36615	33135	
690.34277	4271	1+
724.13269	3676	
724.38157	5715	
724.63445	4499	
724.88480	2652	
782.43865	10505	1+
804.43283	2948	
804.93134	2682	
895.52220	45899	1+
993.52631	5795	1+
1010.55081	72592	1+
1105.59943	8582	1+
1123.63584	131665	1+
1237.71976	21271	1+
1316.21176	24744	1+
1365.21738	12406	1+
1365.73494	23080	1+
1374.22444	69420	1+
1374.72696	45507	1+
1395.69025	6491	1+
1479.79663	26359	1+
1509.72464	14547	1+
END IONS

###FS:    #m/z: 1074.88502 #charge-128
###MaxRes:#m/z:  0.00000 #charge-128
###MS: 1226
###MSMS: 1229
BEGIN IONS
TITLE=Cmpd 429, AutoMSn(1074.8850), 20.8 min
RTINSECONDS=1246.11
SCANS=MS: 1226 MSMS: 1229
PEPMASS=1074.88502	97019

506.25641	148	
533.24533	775	1+
635.30482	255	
647.29257	200	
722.32746	196	
806.17286	411	
806.42016	395	
875.38539	151	
895.52128	434	1+
1069.20457	274	
1069.52905	275	
1072.95755	171	
1073.89524	254	
1074.20871	512	
1074.55110	8324	1+
1074.88785	8960	1+
1075.21684	7030	
1076.21159	952	
1079.90498	146	
END IONS

###FS:    #m/z: 1074.54672 #charge   1
###MaxRes:#m/z:  0.00000 #charge-128
###MS: 1230
###MSMS: 1231
BEGIN IONS
TITLE=Cmpd 430, AutoMSn(1074.5467), 20.8 min
RTINSECONDS=1249.14
SCANS=MS: 1230 MSMS: 1231
PEPMASS=1074.54672	70217
CHARGE=1+
533.24252	759	1+
635.32828	100	
647.29833	240	
779.35610	116	
810.68621	102	
817.82920	104	
883.10975	105	
895.52027	363	1+
909.39229	128	
918.44424	199	
1068.51869	137	
1069.21127	160	
1069.51918	140	
1072.48100	109	
1073.04460	189	
1073.88347	265	
1074.08191	193	
1074.24711	263	
1074.54703	6252	1+
END IONS

###FS:    #m/z: 622.52665 #charge   3
###MaxRes:#m/z:  0.00000 #charge-128
###MS: 1230
###MSMS: 1232
BEGIN IONS
TITLE=Cmpd 431, AutoMSn(622.5266), 20.8 min
RTINSECONDS=1249.64
SCANS=MS: 1230 MSMS: 1232
PEPMASS=622.52665	60677
CHARGE=3+
338.18907	257	
375.21233	270	1+
378.12556	661	1+
400.26728	532	
403.19917	237	1+
408.19180	271	
438.25630	272	1+
448.26445	1474	
460.16982	234	1+
476.22344	352	1+
485.78279	273	
490.56288	230	1+
504.31490	285	1+
504.77636	669	1+
506.27304	562	1+
520.24386	433	1+
525.26648	314	1+
529.27953	598	1+
535.92873	481	1+
548.24897	1043	1+
560.25808	436	1+
566.25848	277	1+
568.27229	676	1+
574.31503	348	1+
576.30533	389	1+
581.29170	307	1+
590.30627	885	1+
596.28737	315	1+
599.29768	430	1+
602.29551	362	1+
604.60205	276	
605.07893	282	1+
608.30234	274	1+
613.84607	273	
614.07157	708	1+
615.98377	271	
616.31691	648	1+
620.61175	469	1+
620.95753	269	
621.31139	322	
623.94366	262	1+
624.30985	855	1+
626.32189	1117	1+
630.29885	411	1+
634.31199	475	1+
638.29050	476	1+
647.32393	292	1+
649.68548	261	1+
652.84501	238	1+
654.36557	278	1+
657.31650	250	1+
658.85065	762	
659.35411	630	1+
661.33875	591	1+
666.30582	477	1+
672.87036	380	
673.34490	601	1+
678.34828	370	1+
685.08295	451	1+
687.61562	1145	
688.11522	792	
693.34128	429	1+
696.33195	275	
698.33736	571	1+
703.31395	529	1+
717.34190	513	1+
723.86722	371	
732.33310	362	1+
737.36568	268	1+
747.38550	778	1+
748.89642	907	
756.35059	253	1+
757.12033	253	
763.39132	988	1+
765.35808	479	1+
776.41282	495	1+
780.37537	294	1+
781.44667	453	1+
786.37634	376	1+
803.40569	736	1+
805.79027	519	1+
806.44668	392	
807.94222	507	1+
819.37874	235	1+
826.39333	737	1+
832.87768	323	1+
836.39995	249	1+
837.43007	302	1+
849.13490	308	1+
854.39247	1420	1+
861.46524	325	
878.14489	385	
878.46494	422	1+
878.47198	407	
896.52123	2157	1+
916.14295	942	1+
916.47836	700	
916.81981	486	
936.92804	264	
940.46564	248	1+
951.42957	384	1+
967.47550	774	1+
993.46687	304	1+
1022.51367	426	1+
1044.45204	562	1+
1096.51547	2042	1+
1123.63671	3026	1+
1137.53236	903	1+
1147.27669	390	1+
1173.56004	619	1+
1202.61114	483	1+
1206.52883	913	1+
1209.61138	1253	1+
1226.13809	880	1+
1227.61451	1130	1+
1232.63517	641	1+
1235.14925	9304	1+
1235.65703	11472	1+
1242.61754	2709	1+
1243.13975	1571	1+
1252.60950	599	1+
1277.56188	786	1+
1280.63412	3065	1+
1316.20264	1741	1+
1347.70122	524	1+
1365.71753	1548	1+
1373.71336	3656	1+
1393.72096	1112	1+
1438.72484	1533	1+
1439.24942	647	1+
1447.25009	7446	1+
1447.74287	7894	1+
1461.70006	554	1+
1479.80686	3127	1+
1496.27328	1233	1+
1501.81461	676	1+
1504.77214	7994	1+
1505.27386	7435	1+
1589.78217	766	1+
1606.85561	1066	1+
1615.88063	951	1+
END IONS

###FS:    #m/z: 777.65553 #charge   2
###MaxRes:#m/z:  0.00000 #charge-128
###MS: 1230
###MSMS: 1233
BEGIN IONS
TITLE=Cmpd 432, AutoMSn(777.6555), 20.8 min
RTINSECONDS=1250.14
SCANS=MS: 1230 MSMS: 1233
PEPMASS=777.65553	48498
CHARGE=2+
477.22009	212	
618.85808	156	
650.01854	180	
683.35060	180	
699.37843	179	
724.12986	193	
724.64064	249	
727.35966	158	
740.40301	174	
751.36518	169	
752.35877	447	1+
753.13532	299	
765.38288	179	
772.39909	320	1+
775.11854	153	
776.11141	425	1+
776.75596	183	
777.40556	363	
780.03512	214	1+
780.14545	157	
781.36776	589	1+
781.63555	193	
782.02662	153	
804.42578	210	
895.52315	1305	1+
916.14494	255	
916.47266	242	
965.17925	158	
965.50838	299	
965.84483	157	
1004.16239	228	
1447.71908	663	1+
1545.31839	466	1+
1546.70306	1059	1+
1554.30534	7870	1+
END IONS

###FS:    #m/z: 652.31542 #charge   3
###MaxRes:#m/z:  0.00000 #charge-128
###MS: 1234
###MSMS: 1235
BEGIN IONS
TITLE=Cmpd 433, AutoMSn(652.3154), 20.9 min
RTINSECONDS=1253.16
SCANS=MS: 1234 MSMS: 1235
PEPMASS=652.31542	20881
CHARGE=3+
338.15474	214	1+
357.16474	289	
360.13588	283	1+
373.15247	529	1+
378.12839	499	1+
385.22646	277	
391.01292	247	
391.20870	574	1+
402.22941	242	
403.71708	260	1+
417.92807	249	
418.01173	439	1+
419.18726	282	1+
432.22687	234	1+
437.22333	249	1+
442.26516	305	1+
450.22946	503	1+
456.23539	823	1+
461.26209	301	
470.24578	357	1+
474.23772	500	1+
485.24784	281	1+
488.27143	270	
494.21752	227	1+
499.23661	370	1+
505.77109	519	
511.24448	328	1+
515.27199	528	1+
517.30336	1060	1+
527.22458	461	1+
530.25505	238	
530.61671	360	1+
531.32948	353	1+
534.25131	326	1+
539.27043	456	1+
545.25759	280	1+
547.23611	587	1+
556.27760	558	1+
568.28714	397	1+
573.27362	339	1+
575.80085	394	1+
576.20048	241	
580.27721	254	1+
581.82932	254	1+
582.24122	243	
583.27696	712	1+
589.28920	630	1+
592.27734	380	
594.27349	517	1+
598.30454	419	1+
600.27073	587	1+
604.29494	311	1+
610.30074	566	1+
616.27910	329	1+
618.34412	1152	1+
622.30154	252	1+
624.24169	294	1+
626.34054	589	1+
628.33132	1062	1+
636.30629	388	1+
645.35081	1220	1+
648.34536	490	1+
649.68278	459	1+
650.33813	613	1+
652.32049	1234	1+
659.11418	236	
659.33218	472	1+
665.34774	228	1+
669.31131	375	1+
675.34118	273	1+
683.35122	1015	1+
683.88234	322	
687.31699	264	
689.31490	714	1+
695.36218	373	1+
703.34415	413	1+
705.39044	204	1+
709.85404	238	1+
711.36793	431	1+
713.33360	484	1+
716.34176	777	1+
721.41359	482	1+
727.92215	210	1+
731.38179	431	1+
735.34191	242	1+
738.39689	360	1+
742.36819	352	
748.38410	264	1+
749.52143	246	
753.35693	292	
753.86172	232	
758.40640	564	1+
762.37254	944	1+
765.40928	307	1+
767.41449	501	1+
767.55702	234	
771.33439	349	1+
774.42710	352	1+
776.40083	289	1+
777.06781	321	1+
780.35475	230	
782.42476	528	1+
786.88917	253	1+
803.41959	358	1+
807.43637	740	1+
812.41312	569	1+
824.44291	266	1+
830.41605	373	
837.40097	301	1+
838.91227	516	
847.42169	683	1+
851.44405	479	1+
853.41631	307	1+
854.38709	592	1+
874.40170	319	1+
877.46851	295	1+
878.47050	628	1+
884.39376	352	1+
889.46775	249	1+
892.43523	282	1+
895.48382	372	1+
895.51915	3957	1+
899.43551	277	
911.45864	233	1+
913.45134	511	1+
917.42613	335	1+
925.47435	283	1+
930.47471	298	1+
934.51640	530	1+
948.49683	284	1+
951.45576	288	1+
952.55705	355	1+
986.46679	219	1+
1011.55071	1031	1+
1073.48165	229	
1096.52492	584	1+
1123.63352	3074	1+
1179.60048	716	1+
1226.61964	431	1+
1236.71783	2089	1+
1280.66030	658	1+
1306.65063	854	1+
1369.67917	591	1+
1395.69115	541	1+
1433.69437	628	1+
1444.68783	889	1+
1479.78583	2885	1+
1501.74095	837	1+
1524.79488	507	1+
1525.27050	450	1+
1529.70103	450	1+
1589.80539	748	1+
1606.84347	999	1+
1617.80663	456	1+
1627.79964	376	1+
1661.85409	445	1+
1735.86225	327	1+
END IONS

###FS:    #m/z: 618.07330 #charge   3
###MaxRes:#m/z:  0.00000 #charge-128
###MS: 1234
###MSMS: 1236
BEGIN IONS
TITLE=Cmpd 434, AutoMSn(618.0733), 20.9 min
RTINSECONDS=1253.66
SCANS=MS: 1234 MSMS: 1236
PEPMASS=618.07330	21528
CHARGE=3+
366.41393	401	
484.24278	750	1+
491.58971	220	
502.25127	309	1+
527.30871	261	
528.27772	455	1+
548.77094	613	
549.26138	874	1+
560.25444	224	
570.29760	343	1+
574.31499	425	1+
580.33457	322	
582.29100	239	1+
598.29989	317	1+
603.28926	656	1+
603.81191	336	1+
608.55516	253	1+
613.56466	374	
613.82353	732	
614.32929	1978	1+
615.66654	347	
620.31868	927	1+
622.07694	553	1+
622.50034	231	
622.72372	220	
626.32853	1047	1+
626.83161	229	
631.33645	521	1+
634.33729	673	1+
635.84832	220	
640.31769	1611	1+
653.34717	234	
659.85458	397	1+
661.34618	367	1+
662.86531	281	
687.62591	358	
717.34501	605	1+
733.89796	221	
747.40562	231	
748.89002	294	
753.14062	779	
753.62688	494	
762.37533	307	1+
763.39623	636	1+
766.91453	234	
794.37135	274	1+
809.92231	226	
825.49238	259	
826.40024	1318	1+
854.39105	1292	1+
854.42519	546	
878.42264	474	1+
895.52153	1129	1+
977.49474	362	1+
1009.53724	535	1+
1057.58190	577	1+
1123.62511	1418	1+
1209.59563	1396	1+
1227.15157	1020	1+
1232.63627	1063	1+
1235.14341	8524	1+
1235.65691	9979	1+
1243.68791	990	1+
1280.64341	2643	1+
1316.19719	488	1+
1365.73725	589	1+
1373.69333	753	1+
1393.73154	1237	1+
1447.25802	1923	1+
1447.74380	1370	1+
1479.78541	1323	1+
1501.78562	712	1+
1503.75219	2103	1+
1549.79258	614	1+
1606.84174	972	1+
1613.86996	535	1+
END IONS

###FS:    #m/z: 823.76326 #charge   3
###MaxRes:#m/z:  0.00000 #charge-128
###MS: 1234
###MSMS: 1237
BEGIN IONS
TITLE=Cmpd 435, AutoMSn(823.7633), 20.9 min
RTINSECONDS=1254.16
SCANS=MS: 1234 MSMS: 1237
PEPMASS=823.76326	14199
CHARGE=3+
476.78872	230	
533.23799	145	
548.75633	161	
565.70510	126	
605.30083	130	
640.79350	343	1+
665.24016	154	
697.36163	208	
697.87634	127	
731.28618	132	
745.34656	131	
748.63263	136	
806.17479	400	1+
806.39319	236	
812.36694	238	1+
816.39743	146	
816.66124	241	
819.41218	838	1+
820.16152	511	1+
820.67617	256	
822.69941	141	
822.91215	149	
823.43711	210	
823.76723	1722	1+
824.09094	1991	1+
824.41725	1369	1+
825.87397	464	1+
828.41418	366	1+
829.83510	128	
935.11304	126	
1022.51060	214	
1023.17319	195	
1023.51223	170	
1039.38724	294	
1080.29689	174	
1639.83917	1447	1+
END IONS

###FS:    #m/z: 762.71647 #charge   3
###MaxRes:#m/z:  0.00000 #charge-128
###MS: 1238
###MSMS: 1239
BEGIN IONS
TITLE=Cmpd 436, AutoMSn(762.7165), 21.0 min
RTINSECONDS=1257.19
SCANS=MS: 1238 MSMS: 1239
PEPMASS=762.71647	23175
CHARGE=3+
344.18471	159	
373.17940	219	
380.22714	140	
383.17657	185	
401.16619	388	1+
404.22189	1750	1+
454.22409	212	
470.19616	141	
488.19773	282	
517.30721	1712	1+
526.25834	201	
555.25488	268	1+
565.25574	287	1+
573.27648	161	
582.25746	403	1+
601.29824	429	
628.34093	206	
638.29764	144	
645.36435	1911	1+
697.03861	246	
700.33528	173	
715.82347	209	
746.34776	270	1+
753.37610	158	
753.87629	187	
756.36645	277	1+
758.41575	1072	1+
763.04586	408	1+
763.38977	373	
764.35844	1460	1+
885.91753	151	
887.48493	405	
892.42854	145	
900.49700	147	
941.97203	142	
942.47725	381	1+
971.49987	275	1+
979.41961	174	
1016.51203	158	
1394.71899	602	1+
1517.81171	563	1+
1521.77156	684	1+
1528.69052	784	1+
1685.85962	973	1+
1687.85448	527	1+
1885.96401	1017	1+
2086.04417	666	1+
END IONS

###FS:    #m/z: 929.19314 #charge   3
###MaxRes:#m/z:  0.00000 #charge-128
###MS: 1238
###MSMS: 1240
BEGIN IONS
TITLE=Cmpd 437, AutoMSn(929.1931), 21.0 min
RTINSECONDS=1257.69
SCANS=MS: 1238 MSMS: 1240
PEPMASS=929.19314	23310
CHARGE=3+
402.23160	411	1+
408.21131	284	1+
431.26691	266	
437.18232	1420	1+
459.26246	509	1+
550.26708	689	1+
563.21618	157	
649.78971	151	
660.30495	233	1+
665.29776	498	1+
682.31864	406	
731.32992	164	
752.32048	151	
784.02889	371	1+
784.38838	630	1+
784.72162	227	
785.21353	169	
796.87243	182	
802.37240	238	
802.88425	497	1+
810.86611	245	
811.35149	163	
814.37026	285	1+
821.35473	314	1+
839.36075	616	1+
860.16102	184	
867.88542	233	
868.37863	157	
924.44334	424	
924.67694	207	
928.43912	213	
932.44042	1697	1+
958.79162	455	1+
959.44118	158	
973.94147	159	
974.48815	224	
990.48926	249	
1007.45973	174	
1055.49860	215	
1055.81727	189	
1516.73182	774	1+
1766.83168	2113	1+
1796.00961	471	1+
1832.00358	653	1+
1848.94676	1953	1+
1856.87747	1044	1+
1857.38577	1054	1+
1864.88250	3129	1+
2093.01637	341	1+
END IONS

###FS:    #m/z: 652.31836 #charge   1
###MaxRes:#m/z:  0.00000 #charge-128
###MS: 1238
###MSMS: 1241
BEGIN IONS
TITLE=Cmpd 438, AutoMSn(652.3184), 21.0 min
RTINSECONDS=1258.19
SCANS=MS: 1238 MSMS: 1241
PEPMASS=652.31836	24252
CHARGE=1+
314.19519	192	
357.18270	216	
361.19328	300	1+
371.16771	323	1+
373.15247	508	
378.13591	391	1+
385.24375	230	
391.02713	175	
391.73343	165	
392.18832	163	
397.17090	207	1+
402.22992	384	1+
404.22290	438	1+
408.83979	208	
414.18876	457	1+
427.70192	228	
436.19788	283	1+
439.20666	247	1+
447.76484	887	1+
457.23201	428	1+
469.25716	286	1+
472.25203	213	1+
474.25370	361	1+
483.24594	165	
485.23342	353	1+
490.23247	364	1+
497.25106	360	1+
499.21526	250	
505.77783	255	
506.29178	491	
510.71256	179	
511.22446	230	
517.29993	838	1+
525.25885	229	1+
533.29203	170	
539.27473	334	1+
550.21390	175	
562.32105	634	
562.80911	587	1+
572.26523	163	
574.29008	259	1+
581.28643	323	1+
583.19359	162	
589.27058	386	1+
596.30581	167	
598.30305	316	1+
600.29229	395	1+
602.30089	230	
605.29711	362	1+
610.28157	163	
611.30096	693	1+
616.28686	519	1+
618.86947	620	
619.37128	618	1+
624.30985	632	1+
628.32776	958	1+
634.27969	165	
636.31177	303	1+
639.30434	382	1+
641.31842	616	1+
645.34796	955	1+
648.34050	385	1+
651.30813	1347	1+
END IONS

###FS:    #m/z: 844.48800 #charge   2
###MaxRes:#m/z:  0.00000 #charge-128
###MS: 1242
###MSMS: 1243
BEGIN IONS
TITLE=Cmpd 439, AutoMSn(844.4880), 21.0 min
RTINSECONDS=1261.21
SCANS=MS: 1242 MSMS: 1243
PEPMASS=844.48800	35119
CHARGE=2+
369.21455	196	
414.23557	294	
432.25229	143	
533.22053	146	
637.87452	158	
686.39479	136	
694.90173	184	
695.40059	222	
832.48258	152	
835.97411	194	
842.47201	440	1+
844.20301	158	
854.27337	150	
928.43806	342	1+
1161.65546	660	1+
1487.86897	707	1+
1687.96944	15562	1+
END IONS

###FS:    #m/z: 563.32859 #charge   3
###MaxRes:#m/z:  0.00000 #charge-128
###MS: 1242
###MSMS: 1244
BEGIN IONS
TITLE=Cmpd 440, AutoMSn(563.3286), 21.0 min
RTINSECONDS=1261.71
SCANS=MS: 1242 MSMS: 1244
PEPMASS=563.32859	34580
CHARGE=3+
345.22100	567	
369.20853	387	
397.19723	436	1+
410.21525	387	1+
414.23045	2197	1+
428.24998	417	1+
432.25335	3492	1+
458.25468	297	
481.29371	557	1+
489.23457	339	
496.63659	385	
499.31785	257	
500.24125	254	
509.31156	505	
510.28940	785	1+
515.30980	466	1+
524.28567	249	
527.30902	1999	1+
543.29851	666	1+
545.33487	1954	1+
549.29024	398	1+
557.29865	824	1+
557.64973	424	
560.30088	1032	1+
562.32320	764	
562.67086	521	1+
562.81708	349	
563.31330	705	
564.30906	1195	1+
566.30607	786	1+
569.26965	298	1+
571.23207	748	1+
572.32314	356	
572.83049	279	
575.29050	404	
609.35856	1018	1+
616.29283	264	
632.37468	5023	1+
640.19570	327	
640.27479	265	
640.77450	269	
643.36288	530	1+
686.38522	381	
700.38195	336	
719.38700	437	1+
737.41773	728	1+
743.41216	449	
743.92614	242	
832.48038	1955	1+
856.47008	411	1+
900.48163	709	1+
900.48370	279	
925.50737	787	1+
943.52466	1341	1+
1104.63489	2341	1+
1161.65961	13121	1+
1274.74314	4861	1+
1388.78531	13775	1+
1469.82213	1082	1+
1487.85954	14523	1+
1498.83053	639	1+
END IONS

###FS:    #m/z: 762.71497 #charge   3
###MaxRes:#m/z:  0.00000 #charge-128
###MS: 1242
###MSMS: 1245
BEGIN IONS
TITLE=Cmpd 441, AutoMSn(762.7150), 21.0 min
RTINSECONDS=1262.21
SCANS=MS: 1242 MSMS: 1245
PEPMASS=762.71497	30622
CHARGE=3+
379.73330	173	
383.16334	168	
401.17025	760	
404.22609	1733	1+
454.22938	159	
488.21309	388	1+
517.30317	1958	1+
524.59212	172	
573.27732	568	1+
583.27359	312	
601.29032	500	
636.29879	222	
645.36703	1550	1+
663.83291	160	
697.03223	229	
697.87386	400	
698.36581	289	
700.33099	343	
747.35548	193	
751.89553	217	1+
758.45844	294	
759.40714	630	1+
763.36203	376	1+
766.37410	158	
767.42600	280	
821.38465	171	
878.40966	176	
885.43251	224	
885.92877	241	
887.49193	293	
892.41954	313	1+
900.47791	202	
931.47053	168	
943.47883	414	1+
999.49193	207	
1028.53099	690	1+
1521.76553	855	1+
1528.70153	795	1+
1685.86370	931	1+
2086.04697	659	1+
END IONS

###FS:    #m/z: 844.48856 #charge   2
###MaxRes:#m/z:  0.00000 #charge-128
###MS: 1246
###MSMS: 1247
BEGIN IONS
TITLE=Cmpd 442, AutoMSn(844.4886), 21.1 min
RTINSECONDS=1265.23
SCANS=MS: 1246 MSMS: 1247
PEPMASS=844.48856	75505
CHARGE=2+
414.22806	467	
527.32512	385	
632.37838	409	
637.88016	349	
694.89769	691	
695.39196	504	
744.42243	466	
744.93753	442	
832.48979	444	
835.98807	383	
843.49587	499	
843.72847	355	
844.00428	343	
844.22851	314	
1161.66659	616	
1162.66398	454	
1687.97246	35938	1+
END IONS

###FS:    #m/z: 563.32991 #charge   3
###MaxRes:#m/z:  0.00000 #charge-128
###MS: 1246
###MSMS: 1248
BEGIN IONS
TITLE=Cmpd 443, AutoMSn(563.3299), 21.1 min
RTINSECONDS=1265.73
SCANS=MS: 1246 MSMS: 1248
PEPMASS=563.32991	65002
CHARGE=3+
345.21965	359	
361.23831	310	
397.20910	351	
410.24300	323	
414.23257	1873	1+
432.25567	4799	1+
442.22840	286	
471.27115	805	1+
473.77685	292	
480.79503	471	
482.29391	381	
496.62017	636	
496.95566	671	
499.31730	1021	1+
505.79665	375	
507.29363	571	1+
509.31374	369	
510.28734	1278	1+
514.80433	435	
515.30643	334	
524.30181	478	
524.78378	456	1+
527.31014	2414	1+
545.33931	2093	1+
557.30309	1049	1+
557.66111	491	
559.97353	766	
560.30916	1908	1+
563.31462	2995	1+
563.67563	342	
565.76682	331	
566.29899	1563	1+
571.21748	358	
575.29193	321	
609.35913	1999	1+
629.35764	508	1+
632.36995	8595	1+
694.38683	343	
694.89518	13064	1+
700.38328	466	1+
737.41653	1499	1+
743.41194	461	
749.92170	500	
750.40580	372	
832.48472	2118	1+
900.48433	1612	1+
925.49665	1701	1+
943.51828	1705	1+
1104.63233	1984	1+
1143.63826	1628	1+
1161.65919	22027	1+
1274.74101	8721	1+
1370.77594	1138	1+
1389.79017	10548	1+
1470.82099	1537	1+
1487.85807	22857	1+
END IONS

###FS:    #m/z: 983.96508 #charge   2
###MaxRes:#m/z:  0.00000 #charge-128
###MS: 1246
###MSMS: 1249
BEGIN IONS
TITLE=Cmpd 444, AutoMSn(983.9651), 21.1 min
RTINSECONDS=1266.23
SCANS=MS: 1246 MSMS: 1249
PEPMASS=983.96508	16134
CHARGE=2+
609.34221	149	
721.79042	139	
730.31135	101	
752.87035	137	
804.35959	107	
854.39237	185	
900.46483	289	1+
975.95181	169	
982.96041	191	
994.51702	156	
1966.92421	5860	1+
END IONS

###FS:    #m/z: 844.48932 #charge   2
###MaxRes:#m/z:  0.00000 #charge-128
###MS: 1250
###MSMS: 1251
BEGIN IONS
TITLE=Cmpd 445, AutoMSn(844.4893), 21.2 min
RTINSECONDS=1269.25
SCANS=MS: 1250 MSMS: 1251
PEPMASS=844.48932	84240
CHARGE=2+
414.22727	379	
694.89866	669	
695.40828	649	
744.42807	320	
832.49641	757	1+
842.49144	701	1+
843.71590	357	
843.97860	543	
854.28063	397	
1161.66957	602	
1162.66736	362	
1687.97397	34842	1+
END IONS

###FS:    #m/z: 563.33014 #charge   3
###MaxRes:#m/z:  0.00000 #charge-128
###MS: 1250
###MSMS: 1252
BEGIN IONS
TITLE=Cmpd 446, AutoMSn(563.3301), 21.2 min
RTINSECONDS=1269.75
SCANS=MS: 1250 MSMS: 1252
PEPMASS=563.33014	72489
CHARGE=3+
345.21835	403	
361.24069	489	
368.21800	455	1+
394.13764	359	
396.21344	702	1+
414.23073	1693	1+
432.25407	3545	1+
472.38526	296	
480.79609	416	
491.59075	366	
496.62034	582	
496.95859	296	
499.31161	860	1+
508.30803	1054	1+
510.29057	869	
512.27532	406	1+
523.29219	662	1+
527.31670	1718	1+
530.29636	477	
533.94515	293	
545.33408	2190	1+
554.79047	297	
557.30536	1148	1+
559.97957	486	
560.29683	1951	1+
563.31605	1960	1+
563.66425	489	
563.81444	375	
563.98739	391	
566.30811	730	1+
572.32467	538	
572.83499	392	
586.31861	295	
595.25417	481	1+
609.35719	2442	1+
632.37265	6487	1+
686.38673	668	
686.90154	347	
701.38231	416	1+
719.39832	592	1+
737.41819	2673	1+
743.42029	425	
749.91188	535	
750.41076	304	
832.48638	2445	1+
855.49098	486	1+
882.47490	1067	1+
900.48335	2477	1+
925.51655	1392	1+
943.51300	1979	1+
1104.63432	1790	1+
1161.64682	379	
1161.66264	16910	1+
1274.74440	7731	1+
1388.78802	17085	1+
1470.83218	1605	1+
1487.86219	17452	1+
END IONS

###FS:    #m/z: 983.96518 #charge   2
###MaxRes:#m/z:  0.00000 #charge-128
###MS: 1250
###MSMS: 1253
BEGIN IONS
TITLE=Cmpd 447, AutoMSn(983.9652), 21.2 min
RTINSECONDS=1270.26
SCANS=MS: 1250 MSMS: 1253
PEPMASS=983.96518	25891
CHARGE=2+
536.32252	120	
596.28041	133	
609.36809	170	
753.37433	200	
900.46190	115	
975.16303	109	
981.48908	116	
983.07073	118	
992.60156	100	
1068.45537	106	
1966.92565	5828	1+
END IONS

###FS:    #m/z: 983.96498 #charge   2
###MaxRes:#m/z:  0.00000 #charge-128
###MS: 1254
###MSMS: 1255
BEGIN IONS
TITLE=Cmpd 448, AutoMSn(983.9650), 21.2 min
RTINSECONDS=1273.28
SCANS=MS: 1254 MSMS: 1255
PEPMASS=983.96498	24765
CHARGE=2+
508.31935	227	
753.37357	124	
844.42427	134	
853.88185	111	
921.81573	102	
938.32846	104	
982.95485	103	
1966.93095	5685	1+
END IONS

###FS:    #m/z: 563.32960 #charge   3
###MaxRes:#m/z:  0.00000 #charge-128
###MS: 1254
###MSMS: 1256
BEGIN IONS
TITLE=Cmpd 449, AutoMSn(563.3296), 21.2 min
RTINSECONDS=1273.78
SCANS=MS: 1254 MSMS: 1256
PEPMASS=563.32960	17373
CHARGE=3+
345.21522	242	
362.20625	212	
369.21891	361	
393.17406	299	1+
396.23041	490	1+
401.21887	252	
411.16764	337	1+
414.22792	1021	1+
417.20679	295	
425.23501	208	1+
428.24554	289	1+
430.19404	301	1+
432.25412	2578	1+
435.25055	235	1+
439.21027	245	1+
442.24544	465	1+
449.23421	285	1+
463.24432	592	1+
472.26032	502	1+
474.25142	185	
477.22478	210	1+
493.24719	191	
498.24705	213	1+
502.29518	276	1+
505.24442	297	1+
508.30659	967	1+
511.26465	515	1+
522.23225	353	1+
527.30271	286	
530.28046	200	
533.26215	280	1+
534.87995	200	
545.33497	1582	1+
548.30837	245	
550.28781	419	1+
552.82018	996	
553.32906	399	
557.29555	406	1+
561.31941	197	
562.32315	612	1+
564.31988	972	1+
567.29126	1148	1+
574.30544	420	1+
591.33666	236	
609.35728	2207	1+
617.31744	206	
625.34452	201	
626.33461	474	1+
632.37177	4818	1+
640.77132	686	
643.33357	303	1+
648.30904	230	1+
653.35443	758	1+
676.36717	379	1+
685.88171	554	1+
686.37643	642	
701.37506	334	1+
719.40278	218	
720.41499	997	1+
724.38312	323	1+
735.40956	542	1+
735.92579	251	1+
737.41260	1733	1+
743.41635	315	
746.45622	1293	1+
750.40549	267	
754.54364	195	
814.47746	344	1+
832.49036	3439	1+
882.46896	421	1+
887.47485	204	1+
900.47427	774	1+
925.50290	302	1+
928.49127	221	1+
943.52485	328	1+
958.49234	230	1+
960.57368	915	1+
970.93773	293	
1105.63588	215	
1143.64403	846	1+
1161.66046	7419	1+
1274.74645	3899	1+
1388.78164	5539	1+
1487.86149	5729	1+
END IONS

###FS:    #m/z: 673.82921 #charge   2
###MaxRes:#m/z:  0.00000 #charge-128
###MS: 1254
###MSMS: 1257
BEGIN IONS
TITLE=Cmpd 450, AutoMSn(673.8292), 21.2 min
RTINSECONDS=1274.28
SCANS=MS: 1254 MSMS: 1257
PEPMASS=673.82921	10281
CHARGE=2+
400.21665	234	1+
417.27285	234	
437.18939	203	
447.70151	314	1+
456.22137	185	
463.75904	214	
489.24820	221	
518.24861	247	1+
525.74940	364	
526.26077	298	1+
529.26242	272	1+
534.26661	507	1+
541.96045	198	
557.24307	408	1+
562.29510	241	1+
564.33942	415	
574.30433	326	1+
575.78902	211	
585.25655	185	
590.73270	237	1+
602.26296	226	
608.31083	258	1+
616.27795	302	1+
634.28636	899	1+
642.31549	186	
648.79976	186	
650.30503	355	1+
656.30543	404	1+
665.40219	614	1+
668.31550	681	1+
669.64824	318	1+
670.06399	301	
671.33824	1304	1+
672.56053	223	
672.70984	208	
673.81732	525	1+
674.07777	379	
674.33007	630	
675.02818	979	1+
675.33883	1279	1+
675.66310	748	1+
677.34743	1564	1+
679.84664	222	
707.30004	460	1+
717.89936	186	
722.33345	364	1+
725.35458	412	1+
742.36707	248	1+
751.35094	773	1+
763.50939	304	
765.29792	497	
793.44069	299	1+
803.37317	320	1+
820.33829	329	1+
831.40217	205	1+
837.40841	304	1+
854.42824	373	1+
864.41691	312	1+
875.41737	275	1+
876.89491	228	
917.45951	288	1+
935.37482	305	1+
949.39471	205	
951.42319	191	
1069.53547	584	1+
1098.43929	467	1+
1247.57702	458	1+
1337.64660	1109	1+
END IONS

###FS:    #m/z: 675.32301 #charge   3
###MaxRes:#m/z:  0.00000 #charge-128
###MS: 1258
###MSMS: 1259
BEGIN IONS
TITLE=Cmpd 451, AutoMSn(675.3230), 21.3 min
RTINSECONDS=1277.32
SCANS=MS: 1258 MSMS: 1259
PEPMASS=675.32301	21720
CHARGE=3+
417.28065	504	1+
428.24610	207	
433.22270	175	
463.22696	345	1+
490.22891	411	1+
519.23624	623	1+
525.74822	281	
549.75653	289	
555.25915	283	1+
561.24463	264	1+
564.35410	612	1+
575.29584	346	1+
578.61825	232	
579.27417	195	
584.26815	354	1+
599.79289	188	
616.26533	407	1+
618.81627	347	
622.28207	358	1+
629.79642	327	1+
637.27781	300	1+
646.43489	280	1+
649.29935	329	1+
653.29768	198	
659.33042	300	1+
663.64599	240	1+
664.83045	228	1+
665.38933	827	1+
667.37195	385	1+
669.31314	867	1+
669.64615	505	1+
669.99392	236	
673.33556	304	
673.81216	224	
674.00703	286	
674.32687	737	
674.74355	183	
675.01516	1001	1+
675.33895	1357	1+
675.66957	691	1+
678.99382	219	1+
679.31211	784	1+
683.31586	298	1+
684.21746	176	
689.02602	463	
693.30340	220	1+
707.29194	436	1+
716.84325	357	1+
730.79882	297	1+
732.85641	243	
733.35141	337	
736.36670	320	1+
739.35973	270	1+
742.36613	425	1+
751.34918	800	1+
764.34176	252	1+
769.07992	284	1+
774.43789	225	1+
793.44680	269	1+
794.73255	313	
800.34729	228	1+
817.90762	277	
818.40009	618	1+
821.34406	497	1+
830.40356	299	1+
855.44785	412	1+
867.93995	301	
876.39088	178	
879.41269	259	1+
927.46039	331	1+
935.37873	197	
947.41060	200	
951.42141	267	1+
1137.53202	411	1+
1217.59234	344	1+
1248.59558	456	1+
1338.63399	879	1+
1341.64088	1508	1+
1353.68324	1339	1+
1435.69662	375	1+
1561.75670	941	1+
1661.75055	553	1+
1745.79746	668	1+
1763.79801	4245	1+
1910.84663	738	1+
END IONS

###FS:    #m/z: 664.62045 #charge   2
###MaxRes:#m/z:  0.00000 #charge-128
###MS: 1258
###MSMS: 1260
BEGIN IONS
TITLE=Cmpd 452, AutoMSn(664.6204), 21.3 min
RTINSECONDS=1277.82
SCANS=MS: 1258 MSMS: 1260
PEPMASS=664.62045	12748
CHARGE=2+
395.79501	129	
404.21800	127	
422.70225	131	
455.31509	133	
463.23860	334	
476.22271	215	
491.20334	131	
500.25091	131	
504.21264	148	
517.31107	202	
525.75044	339	
526.24902	243	
532.25685	158	
572.30597	269	1+
609.31917	275	1+
619.34677	219	
632.27793	147	
649.31573	149	
657.32343	294	1+
660.37728	132	
662.33479	1561	1+
666.83137	146	
667.13010	153	
667.34306	921	1+
667.62249	324	
670.85403	132	
714.84140	184	
723.33161	161	
809.90943	291	1+
850.40950	126	
861.40091	332	1+
958.47744	287	1+
1051.48189	218	
1273.65167	381	1+
1320.64109	682	1+
END IONS

###FS:    #m/z: 650.32383 #charge   3
###MaxRes:#m/z:  0.00000 #charge-128
###MS: 1258
###MSMS: 1261
BEGIN IONS
TITLE=Cmpd 453, AutoMSn(650.3238), 21.3 min
RTINSECONDS=1278.32
SCANS=MS: 1258 MSMS: 1261
PEPMASS=650.32383	14452
CHARGE=3+
402.23479	230	
455.31461	276	
456.22200	175	
463.20840	243	1+
501.59044	258	
505.80262	436	1+
508.30099	370	
542.20591	209	
550.22002	199	
569.75771	244	1+
604.82133	205	
609.34489	811	1+
613.29406	241	
618.84738	194	
620.28690	367	1+
629.34268	415	1+
636.30449	237	
641.30475	182	
644.61640	221	
644.97570	366	
645.32337	845	1+
648.34328	1012	1+
650.31875	1111	1+
650.98715	469	1+
652.32539	883	1+
654.82985	516	1+
656.31246	499	
665.88332	225	1+
667.31299	343	1+
672.33931	300	1+
683.37676	405	1+
688.36927	257	1+
720.37517	215	
724.63186	257	
728.63321	206	1+
740.40187	254	
763.06629	181	
767.46598	336	
795.39443	271	
801.87101	286	
810.37379	192	
836.39794	278	1+
853.38135	622	1+
853.89034	997	
895.52356	1273	1+
914.45374	290	1+
927.42374	252	
1009.55679	481	1+
1123.62040	876	1+
1300.26876	749	1+
1481.78159	561	1+
1487.73244	589	1+
1505.26621	1154	1+
1505.77091	1057	1+
1554.72512	369	1+
1689.74504	4259	1+
1835.80577	1595	1+
END IONS

###FS:    #m/z: 675.32296 #charge   3
###MaxRes:#m/z:  0.00000 #charge-128
###MS: 1262
###MSMS: 1263
BEGIN IONS
TITLE=Cmpd 454, AutoMSn(675.3230), 21.4 min
RTINSECONDS=1281.35
SCANS=MS: 1262 MSMS: 1263
PEPMASS=675.32296	32664
CHARGE=3+
348.18844	241	
372.21119	254	1+
388.23048	245	
397.23406	233	
417.28165	754	1+
433.23474	180	
462.21941	277	1+
463.74501	320	1+
471.20923	254	1+
477.74379	220	1+
519.23203	226	
525.75592	456	
532.70731	201	
533.19435	297	1+
545.25786	213	1+
555.23752	171	
564.34067	976	1+
568.22921	268	1+
571.26913	386	1+
575.80332	242	
579.29162	212	
580.28237	324	1+
585.27624	267	1+
591.31287	190	
595.28448	313	1+
601.25198	564	1+
613.27813	298	1+
618.28893	355	1+
622.27608	381	1+
633.29778	308	1+
637.62337	222	
648.32636	246	1+
654.30780	268	1+
657.31035	400	1+
660.31840	264	1+
662.63084	246	1+
665.38755	1829	1+
668.32180	1570	1+
669.64820	1055	1+
669.99774	440	
671.81966	292	
672.34345	632	1+
674.33700	400	
674.57698	186	
674.73310	227	
675.01436	1361	1+
675.32886	2722	1+
675.66520	1219	1+
678.55899	281	
680.30026	689	1+
680.78096	316	
707.29599	738	1+
715.32842	262	1+
717.86123	196	
724.35284	408	1+
730.81269	182	
731.30566	211	1+
742.36217	450	1+
750.34707	511	1+
760.35823	187	
793.46519	508	1+
804.33937	241	
821.34159	400	1+
837.40532	579	1+
851.37951	250	1+
853.43463	546	1+
854.41820	280	1+
867.44472	407	1+
894.42633	281	1+
898.46520	249	1+
925.45860	339	1+
926.48837	194	
935.37967	445	1+
1031.55268	413	1+
1068.41719	228	
1097.48240	526	1+
1197.57002	587	1+
1231.52945	483	1+
1354.65873	971	1+
1401.70026	846	1+
1442.62249	570	1+
1561.74057	1139	1+
1590.75298	487	1+
1634.80919	538	1+
1675.76705	882	1+
1745.78520	696	1+
1763.80350	5977	1+
1910.89549	663	1+
END IONS

###FS:    #m/z: 664.95274 #charge   3
###MaxRes:#m/z:  0.00000 #charge-128
###MS: 1262
###MSMS: 1264
BEGIN IONS
TITLE=Cmpd 455, AutoMSn(664.9527), 21.4 min
RTINSECONDS=1281.85
SCANS=MS: 1262 MSMS: 1264
PEPMASS=664.95274	16009
CHARGE=3+
328.22691	139	
463.22746	554	
490.21492	149	
491.21070	352	
504.24129	209	
505.79232	159	
512.24819	147	
560.27280	415	1+
565.64055	151	
568.76923	138	
572.20767	189	
578.28715	240	
581.27413	139	
599.27479	185	
628.80630	213	
638.27719	178	
660.34380	338	1+
662.32314	1310	1+
667.35053	650	1+
667.85519	162	
669.34913	458	1+
732.43875	184	
797.36824	187	
810.42865	145	
861.40182	174	
862.87584	144	
863.41495	143	
895.42186	159	
958.48893	813	1+
1049.50755	504	1+
1050.49750	233	
1051.50041	135	
END IONS

###FS:    #m/z: 515.29930 #charge   2
###MaxRes:#m/z:  0.00000 #charge-128
###MS: 1262
###MSMS: 1265
BEGIN IONS
TITLE=Cmpd 456, AutoMSn(515.2993), 21.4 min
RTINSECONDS=1282.35
SCANS=MS: 1262 MSMS: 1265
PEPMASS=515.29930	13099
CHARGE=2+
312.15435	111	
357.46533	105	
358.15425	152	
359.23274	166	
365.21194	105	
389.23925	169	
393.21386	118	
395.78324	589	
426.27557	228	1+
439.24059	127	
442.20358	110	
448.23109	122	
448.65267	109	
460.28326	747	1+
468.42347	132	
469.26818	111	
487.23123	105	
492.24454	116	
496.26698	292	1+
498.28356	495	1+
501.26026	150	
511.27708	246	
512.28875	458	1+
514.30042	635	1+
516.29205	592	1+
518.27695	685	1+
559.33442	152	
573.37052	689	1+
620.32731	105	
637.29950	122	
646.37496	683	1+
653.35910	101	
702.41506	679	1+
765.21231	137	
799.43130	126	
809.43326	1272	1+
817.43788	3125	1+
930.52610	640	1+
END IONS

###FS:    #m/z: 590.05135 #charge   3
###MaxRes:#m/z:  0.00000 #charge-128
###MS: 1266
###MSMS: 1267
BEGIN IONS
TITLE=Cmpd 457, AutoMSn(590.0514), 21.4 min
RTINSECONDS=1285.37
SCANS=MS: 1266 MSMS: 1267
PEPMASS=590.05135	17945
CHARGE=3+
326.14540	571	1+
404.70373	196	
433.19723	246	
448.56841	148	
457.72648	665	1+
459.20832	171	
482.73502	350	1+
489.23082	232	1+
514.22924	378	1+
538.26359	330	1+
548.26650	559	1+
550.99672	216	
563.28355	182	
570.32329	149	
572.35490	150	
573.28746	175	
574.29118	461	1+
574.78714	174	
586.34099	758	1+
588.35320	1052	1+
588.51390	223	
592.31428	795	1+
594.33289	426	
595.28198	399	1+
630.30650	179	
631.31989	481	1+
631.83578	167	
637.30626	310	1+
651.29357	360	
680.37240	375	1+
683.35832	260	1+
687.36694	159	
689.33001	472	1+
695.86160	244	
696.35506	252	
702.31361	198	
717.33668	551	1+
747.41022	145	
752.38452	145	
752.88073	199	
766.31394	1263	1+
776.47700	223	
826.39377	1167	1+
854.38697	315	
854.39419	1604	1+
865.37663	388	
877.43578	248	1+
939.46416	452	1+
967.49195	788	1+
1096.51988	1644	1+
1179.10429	2350	1+
1179.60692	3331	1+
1184.60815	455	1+
1209.60456	1675	1+
1280.63327	3828	1+
1393.72921	1714	1+
END IONS

###FS:    #m/z: 664.95533 #charge   3
###MaxRes:#m/z:  0.00000 #charge-128
###MS: 1266
###MSMS: 1268
BEGIN IONS
TITLE=Cmpd 458, AutoMSn(664.9553), 21.4 min
RTINSECONDS=1285.87
SCANS=MS: 1266 MSMS: 1268
PEPMASS=664.95533	19857
CHARGE=3+
363.18446	151	
386.14751	529	
393.20376	180	
397.20399	205	
418.06202	240	
438.12332	224	
458.64380	201	
463.22562	843	1+
491.20925	687	1+
491.58892	256	
499.23646	310	
503.24566	170	
504.21667	540	1+
532.22822	251	
563.27720	253	1+
569.27748	228	1+
572.27534	250	1+
578.26856	243	
584.27221	233	1+
595.28700	184	
601.34432	180	
608.27604	354	1+
610.29665	594	1+
619.33817	236	
624.28470	221	1+
626.34181	165	
629.32527	338	1+
637.29114	252	1+
645.35355	263	1+
649.32073	160	
660.34081	259	1+
662.33501	221	
663.31848	584	1+
666.31777	399	1+
668.32801	386	1+
714.41870	159	
720.86599	450	
727.35857	273	1+
732.43707	689	1+
764.36484	299	
797.39959	252	
861.42755	1417	1+
895.41488	184	
916.27486	399	1+
936.47526	151	
958.48038	2290	1+
1029.35842	175	
1030.53970	407	1+
END IONS

###FS:    #m/z: 743.94689 #charge   1
###MaxRes:#m/z:  0.00000 #charge-128
###MS: 1266
###MSMS: 1269
BEGIN IONS
TITLE=Cmpd 459, AutoMSn(743.9469), 21.4 min
RTINSECONDS=1286.37
SCANS=MS: 1266 MSMS: 1269
PEPMASS=743.94689	15659
CHARGE=1+
400.26383	296	
415.21989	1457	1+
430.26978	165	
443.73577	323	
446.20841	274	1+
449.19263	2054	1+
458.76846	189	
471.25461	341	1+
486.24072	485	1+
503.25134	217	1+
505.76489	204	
511.24261	226	1+
523.26067	154	
528.28813	148	
529.75208	264	1+
529.90210	166	
531.22325	151	
536.26944	195	
536.77995	205	
549.25979	243	1+
559.61115	149	
562.27271	1699	1+
565.31140	176	
577.26166	296	1+
580.27136	227	1+
590.29157	284	1+
597.95877	153	
603.76991	225	
604.26344	259	1+
605.85187	251	
611.22640	150	
618.28723	203	
633.29901	314	1+
639.78865	593	1+
641.30417	322	1+
661.32089	439	1+
675.35258	772	1+
677.67911	153	
680.35004	286	1+
684.80538	148	
685.28194	185	
687.31217	283	1+
688.00424	290	1+
696.31099	376	1+
703.31524	153	
712.16439	208	
715.84494	250	1+
718.33931	435	1+
720.34607	158	
739.87198	444	1+
742.35818	174	
743.36971	488	1+
END IONS

###FS:    #m/z: 854.39017 #charge   2
###MaxRes:#m/z:  0.00000 #charge-128
###MS: 1270
###MSMS: 1271
BEGIN IONS
TITLE=Cmpd 460, AutoMSn(854.3902), 21.5 min
RTINSECONDS=1289.39
SCANS=MS: 1270 MSMS: 1271
PEPMASS=854.39017	34193
CHARGE=2+
337.15214	427	1+
344.18644	394	
354.17873	312	
372.18728	215	
378.18022	195	
383.19212	279	1+
394.16569	195	
401.21938	455	1+
406.17525	235	
409.22329	586	1+
411.19126	432	
429.20585	200	
445.18325	236	1+
463.19309	259	
474.22034	325	1+
496.24820	286	
498.23232	224	
513.23310	191	
519.24012	209	
530.26253	624	1+
541.25279	453	
548.28132	1181	1+
550.22126	213	
553.26692	516	1+
558.26684	1534	1+
576.27085	1109	1+
587.27792	277	1+
610.29165	1693	1+
617.30455	257	1+
635.30843	334	1+
645.30401	758	1+
663.32041	511	1+
697.32739	2227	1+
716.82306	252	
732.33341	337	1+
750.34913	650	1+
789.34990	193	
807.36233	343	1+
841.42538	195	
844.38567	405	
844.86950	727	1+
851.47677	178	
901.40942	1274	1+
958.43837	2385	1+
1011.45759	369	
1045.46261	2322	1+
1132.50043	2970	1+
1143.80846	204	
1144.73054	278	
1279.55601	279	
1336.60141	218	
1450.64616	1984	1+
1563.73679	1143	1+
1689.76018	1848	1+
1707.78050	6493	1+
END IONS

###FS:    #m/z: 590.05246 #charge   3
###MaxRes:#m/z:  0.00000 #charge-128
###MS: 1270
###MSMS: 1272
BEGIN IONS
TITLE=Cmpd 461, AutoMSn(590.0525), 21.5 min
RTINSECONDS=1289.89
SCANS=MS: 1270 MSMS: 1272
PEPMASS=590.05246	30952
CHARGE=3+
326.15259	657	1+
401.19437	182	
450.23388	212	
502.24745	227	
504.25648	208	
514.23176	781	1+
518.26679	160	
521.78029	164	
533.76328	357	1+
539.25548	191	
547.61660	206	
547.96294	222	
557.62230	187	
563.61011	153	
572.36269	192	
573.29121	629	1+
574.04759	650	1+
580.27181	222	
585.30915	641	1+
585.55271	322	
587.03214	185	
587.36527	2548	1+
587.98384	272	1+
589.63979	157	
590.30257	5410	1+
592.03404	154	
594.60120	177	
595.28850	262	1+
614.31942	307	1+
630.31522	505	1+
631.82800	295	
637.31062	212	
651.28992	694	1+
683.36147	319	
689.33717	428	1+
691.34591	226	
702.33579	377	1+
712.15318	153	
717.33025	944	1+
734.37867	169	
752.40470	312	1+
766.31014	440	1+
766.32929	1240	1+
801.39971	176	
826.39146	1740	1+
836.37598	379	1+
854.38915	2623	1+
865.38405	1782	1+
900.43132	281	1+
914.43484	974	1+
939.47625	528	1+
963.43435	844	1+
967.47613	1271	1+
1096.52339	2605	1+
1170.61046	797	1+
1179.09114	7968	1+
1180.61282	2045	1+
1209.60287	2434	1+
1280.63736	5266	1+
1390.71257	534	1+
1393.71339	2412	1+
1492.80919	775	1+
END IONS

###FS:    #m/z: 514.27749 #charge   2
###MaxRes:#m/z:  0.00000 #charge-128
###MS: 1270
###MSMS: 1273
BEGIN IONS
TITLE=Cmpd 462, AutoMSn(514.2775), 21.5 min
RTINSECONDS=1290.39
SCANS=MS: 1270 MSMS: 1273
PEPMASS=514.27749	25283
CHARGE=2+
366.18926	228	1+
369.18002	143	
371.22455	741	1+
381.18979	338	1+
389.23903	1360	1+
391.74855	183	
392.15055	139	
393.21809	850	
395.78746	644	
399.84205	201	
403.20695	147	
405.22617	188	
421.20410	255	
431.20861	217	1+
457.22168	219	1+
460.28468	308	
472.29215	156	
480.74049	242	
489.26997	185	
493.25318	301	1+
495.27217	323	1+
498.25551	340	1+
500.26904	507	1+
502.32402	310	
505.23817	170	
506.29354	667	1+
509.78264	209	
510.27425	563	1+
512.28487	716	1+
514.28568	699	1+
516.28651	805	1+
518.30105	352	
520.86342	149	
521.24289	346	1+
534.29306	261	
550.24580	198	
559.34538	2157	1+
573.36993	497	1+
578.27508	633	1+
618.32422	177	
628.36957	388	1+
635.32875	173	
646.37746	5554	1+
663.33846	435	1+
702.41331	377	1+
791.43555	276	
809.44179	7823	1+
817.44319	1600	1+
861.41122	252	
930.53618	414	1+
956.49802	373	1+
958.49231	298	
958.50031	418	1+
994.49740	326	1+
END IONS

###FS:    #m/z: 656.64428 #charge   3
###MaxRes:#m/z:  0.00000 #charge-128
###MS: 1274
###MSMS: 1275
BEGIN IONS
TITLE=Cmpd 463, AutoMSn(656.6443), 21.6 min
RTINSECONDS=1293.42
SCANS=MS: 1274 MSMS: 1275
PEPMASS=656.64428	178590
CHARGE=3+
361.24276	1204	
463.22329	1263	
508.30897	2400	
609.36026	6648	1+
618.95171	1922	
619.28230	2216	
619.62212	1433	
621.87127	1289	
650.64147	10277	1+
650.97521	9792	1+
651.30703	5933	
656.31793	1167	
656.64606	18671	1+
656.97965	15538	1+
657.33426	15928	1+
673.33806	1974	
737.41752	5433	1+
853.88935	2616	
900.48370	1357	
918.91693	1236	
919.40690	1541	
1130.53536	1362	
1505.70223	9226	1+
1620.72961	11175	1+
1689.74217	6278	1+
1707.76006	133280	1+
1854.82869	33900	1+
END IONS

###FS:    #m/z: 854.39132 #charge   2
###MaxRes:#m/z:  0.00000 #charge-128
###MS: 1274
###MSMS: 1276
BEGIN IONS
TITLE=Cmpd 464, AutoMSn(854.3913), 21.6 min
RTINSECONDS=1293.92
SCANS=MS: 1274 MSMS: 1276
PEPMASS=854.39132	98759
CHARGE=2+
327.15993	465	
344.19146	511	
354.17790	582	
372.18384	555	
383.20000	543	1+
401.21813	580	
404.23002	477	
406.16601	442	
409.21731	1188	1+
411.19931	1284	
417.92880	428	
429.20285	1154	1+
474.21865	539	1+
484.22310	597	
491.58931	516	
493.19869	418	
496.24745	1339	1+
501.23701	454	
513.23916	561	1+
519.25458	552	1+
530.25597	1201	1+
540.25209	893	1+
548.28117	2807	1+
550.22617	384	
553.26723	1632	1+
558.26543	4460	1+
561.05862	596	
576.28147	2319	1+
610.29356	4415	1+
617.29562	600	1+
635.31626	518	
645.30129	1723	1+
652.69117	686	1+
663.30941	2011	1+
668.79652	520	
669.29821	443	
697.32222	6565	1+
697.82194	544	
716.81851	409	
732.33205	871	1+
750.33982	902	1+
789.34289	856	1+
807.37610	383	1+
844.38422	987	
864.39341	504	1+
901.41321	2893	1+
958.43736	6249	1+
1045.46674	5174	1+
1132.49943	7656	1+
1144.72067	611	
1279.56683	1969	1+
1336.59721	826	
1393.60766	579	
1450.62825	676	
1450.64047	5640	1+
1563.72268	4816	1+
1671.74801	1587	1+
1689.77232	5200	1+
1707.77571	21761	1+
END IONS

###FS:    #m/z: 754.39702 #charge   2
###MaxRes:#m/z:  0.00000 #charge-128
###MS: 1274
###MSMS: 1277
BEGIN IONS
TITLE=Cmpd 465, AutoMSn(754.3970), 21.6 min
RTINSECONDS=1294.42
SCANS=MS: 1274 MSMS: 1277
PEPMASS=754.39702	72116
CHARGE=2+
526.75173	879	
535.26317	1011	
538.28879	875	
538.62038	633	
543.77392	2181	
544.28193	1069	
568.27234	1242	
568.78568	988	
575.98701	1185	
576.31670	713	
592.28952	4726	1+
624.82557	1366	
625.31743	847	
691.34691	1330	1+
713.71305	1018	
749.87890	856	
750.15588	1268	
750.39187	1644	1+
750.63350	754	
752.88665	895	
753.13901	597	
753.38041	806	
778.39468	1033	
858.46291	803	
875.44181	14819	1+
964.51931	638	
965.02127	915	
972.49398	61861	1+
1013.02364	976	
1252.59888	2718	1+
1270.62232	14775	1+
1319.66470	632	
1319.67443	7124	1+
END IONS

###FS:    #m/z: 656.64405 #charge   3
###MaxRes:#m/z:  0.00000 #charge-128
###MS: 1278
###MSMS: 1279
BEGIN IONS
TITLE=Cmpd 466, AutoMSn(656.6440), 21.6 min
RTINSECONDS=1297.45
SCANS=MS: 1278 MSMS: 1279
PEPMASS=656.64405	400510
CHARGE=3+
361.24240	3220	
508.31074	3536	
602.25176	2500	
609.35870	13791	1+
618.94846	4701	
619.28241	4152	
619.62009	2760	
650.63968	24886	1+
650.97461	17660	
651.30847	12396	
656.64372	41603	1+
656.97765	35797	1+
657.32702	29242	1+
673.33798	3670	
737.41671	9652	1+
853.88764	3245	
900.48161	2946	
918.91280	2659	
919.40725	2643	
1130.53466	2797	
1505.69848	23855	1+
1620.72620	22384	1+
1689.73895	14528	1+
1707.75734	299001	1+
1854.82558	79804	1+
END IONS

###FS:    #m/z: 854.39050 #charge   2
###MaxRes:#m/z:  0.00000 #charge-128
###MS: 1278
###MSMS: 1280
BEGIN IONS
TITLE=Cmpd 467, AutoMSn(854.3905), 21.6 min
RTINSECONDS=1297.95
SCANS=MS: 1278 MSMS: 1280
PEPMASS=854.39050	137942
CHARGE=2+
354.17866	774	
366.16978	598	
372.18330	562	
383.19661	420	
401.20814	529	
406.16714	459	
409.21939	1592	1+
411.19929	1644	
429.20974	1168	1+
456.21835	743	1+
463.18480	473	
484.22284	481	
496.23620	1396	1+
501.24480	394	
513.24783	753	1+
530.26822	1193	1+
540.24482	1257	1+
548.28053	2419	1+
553.26885	1695	1+
558.26806	4112	1+
566.76269	548	
567.24860	500	
576.27460	3427	1+
610.29341	4430	1+
617.30283	590	1+
627.29249	932	1+
635.31353	947	1+
640.29048	593	
645.30007	1911	1+
663.30885	2134	1+
669.29995	484	
697.32444	7877	1+
697.81011	694	
714.30963	684	1+
732.32564	1395	1+
750.34341	1292	1+
807.36334	403	
844.39151	1490	
901.41329	3150	1+
958.43634	6809	1+
1045.46944	6687	1+
1098.48837	387	
1132.50025	8613	1+
1144.71853	383	
1279.57412	912	
1280.57764	566	
1336.58975	784	
1337.59143	428	
1393.61064	654	
1394.61323	398	
1450.64006	9032	1+
1563.71769	4925	1+
1671.75561	1657	1+
1689.76945	5892	1+
1707.77704	26571	1+
END IONS

###FS:    #m/z: 984.45840 #charge   2
###MaxRes:#m/z:  0.00000 #charge-128
###MS: 1278
###MSMS: 1281
BEGIN IONS
TITLE=Cmpd 468, AutoMSn(984.4584), 21.6 min
RTINSECONDS=1298.45
SCANS=MS: 1278 MSMS: 1281
PEPMASS=984.45840	115005
CHARGE=2+
361.24260	573	
508.31345	622	
609.35802	939	
753.35596	624	
854.38943	896	
854.88055	1136	
975.94579	678	
983.98969	689	
1967.90976	82694	1+
END IONS

###FS:    #m/z: 656.64481 #charge   3
###MaxRes:#m/z:  0.00000 #charge-128
###MS: 1282
###MSMS: 1283
BEGIN IONS
TITLE=Cmpd 469, AutoMSn(656.6448), 21.7 min
RTINSECONDS=1301.48
SCANS=MS: 1282 MSMS: 1283
PEPMASS=656.64481	462877
CHARGE=3+
361.24437	2590	
508.30814	4779	
602.25945	3136	
609.35899	15637	1+
618.94954	5406	
619.28304	5261	
619.61379	3189	
650.64127	24477	1+
650.97632	20867	
651.30751	12467	
656.02835	4794	
656.35322	5828	
656.64439	44780	1+
656.97817	38810	1+
657.32751	31356	1+
673.33725	3466	
737.41817	9682	1+
853.88872	2966	
900.48131	3038	
919.41751	3199	
1130.52999	3190	
1505.69962	20995	1+
1620.72358	24279	1+
1689.74237	17346	1+
1707.75755	324539	1+
1854.82390	87164	1+
END IONS

###FS:    #m/z: 984.45908 #charge   2
###MaxRes:#m/z:  0.00000 #charge-128
###MS: 1282
###MSMS: 1284
BEGIN IONS
TITLE=Cmpd 470, AutoMSn(984.4591), 21.7 min
RTINSECONDS=1301.98
SCANS=MS: 1282 MSMS: 1284
PEPMASS=984.45908	140422
CHARGE=2+
361.24735	761	
508.31257	599	
609.34740	579	
753.35146	586	
983.51307	553	
984.00410	592	
1707.75754	2465	1+
1967.90947	78578	1+
END IONS

###FS:    #m/z: 767.39288 #charge   2
###MaxRes:#m/z:  0.00000 #charge-128
###MS: 1282
###MSMS: 1285
BEGIN IONS
TITLE=Cmpd 471, AutoMSn(767.3929), 21.7 min
RTINSECONDS=1302.48
SCANS=MS: 1282 MSMS: 1285
PEPMASS=767.39288	91900
CHARGE=2+
329.14170	1957	
489.27663	2041	
615.30428	2298	
626.33531	2170	
738.63081	1322	
738.88258	1662	
739.40891	1855	
739.42206	4889	1+
741.38315	1737	
741.62905	1207	
748.14724	6179	1+
748.37020	5085	1+
748.56769	3990	1+
748.75981	6122	
748.95249	4627	
754.08166	1347	
766.64158	2305	
766.89163	2484	
771.89975	2478	
772.39866	1833	
825.76969	1583	
826.10244	2060	
826.43943	1324	
854.44368	3599	1+
864.11212	3723	1+
864.45098	2847	
864.78477	2850	
913.14221	4685	1+
913.47429	4682	1+
913.81126	2594	
951.47984	18869	1+
951.81769	20099	1+
952.14895	14657	1+
967.52390	2118	
972.49271	3392	1+
988.16047	1468	
988.49773	1197	
1524.26600	11800	1+
1524.76169	14086	1+
1533.27626	72939	1+
1533.77940	69234	1+
END IONS

###FS:    #m/z: 766.88643 #charge   2
###MaxRes:#m/z:  0.00000 #charge-128
###MS: 1286
###MSMS: 1287
BEGIN IONS
TITLE=Cmpd 472, AutoMSn(766.8864), 21.8 min
RTINSECONDS=1305.5
SCANS=MS: 1286 MSMS: 1287
PEPMASS=766.88643	225705
CHARGE=2+
486.75087	1940	
489.27865	2373	
626.33916	1765	
714.11881	1494	
738.63138	1404	
738.88779	2130	
739.13118	1842	
739.39946	2083	
739.42303	5721	1+
741.37309	1994	
748.14450	5451	1+
748.36149	4466	1+
748.58485	2170	
748.75775	3783	
748.95452	4564	
762.64041	1577	
766.64442	1998	
766.88352	2934	
771.90630	2280	
825.77832	2809	1+
826.10763	1851	
826.44157	2088	
854.43894	3768	1+
864.11651	4851	1+
864.45013	3819	
864.78872	3116	
913.14404	4135	1+
913.46807	3595	
913.80631	3073	
951.48016	22295	1+
951.81731	23327	1+
952.14938	17994	1+
967.53250	2405	
988.16921	1523	
988.49688	1827	
1524.76783	14903	1+
1525.26680	12389	1+
END IONS

###FS:    #m/z: 614.11679 #charge   1
###MaxRes:#m/z:  0.00000 #charge-128
###MS: 1286
###MSMS: 1288
BEGIN IONS
TITLE=Cmpd 473, AutoMSn(614.1168), 21.8 min
RTINSECONDS=1306.01
SCANS=MS: 1286 MSMS: 1288
PEPMASS=614.11679	153303
CHARGE=1+
372.15545	1715	
375.23509	1118	
378.12444	1169	
378.57473	864	
427.72694	1154	
489.27483	9331	1+
534.88754	820	
540.81404	1758	
541.31353	1276	
565.81810	1140	
575.20805	1249	1+
593.10605	1752	
593.30754	2431	
593.49945	1061	
593.70684	1319	
593.90977	896	
598.06076	858	
598.32457	1082	
603.70835	825	
605.32679	1156	
606.70545	3197	1+
607.10676	3970	1+
607.30637	6023	1+
607.50950	4367	
607.90814	1200	
610.31586	951	
610.51556	1029	
610.71080	1333	
610.90958	943	
611.30780	3950	1+
614.11421	1056	
END IONS

###FS:    #m/z: 984.45984 #charge   2
###MaxRes:#m/z:  0.00000 #charge-128
###MS: 1286
###MSMS: 1289
BEGIN IONS
TITLE=Cmpd 474, AutoMSn(984.4598), 21.8 min
RTINSECONDS=1306.51
SCANS=MS: 1286 MSMS: 1289
PEPMASS=984.45984	123708
CHARGE=2+
361.24161	350	
508.30975	505	
609.36314	460	
753.35843	391	
753.85735	357	
854.38800	658	
854.88987	581	
975.94106	385	
983.52809	540	
984.02207	651	
1967.90956	48663	1+
END IONS

###FS:    #m/z: 767.39334 #charge   2
###MaxRes:#m/z:  0.00000 #charge-128
###MS: 1290
###MSMS: 1291
BEGIN IONS
TITLE=Cmpd 475, AutoMSn(767.3933), 21.8 min
RTINSECONDS=1309.52
SCANS=MS: 1290 MSMS: 1291
PEPMASS=767.39334	221017
CHARGE=2+
329.14427	1863	
489.27566	1858	
626.33489	3108	1+
714.36451	1127	
738.88747	1668	
739.13405	1601	
739.40504	2093	
739.41928	4769	1+
741.39059	1222	
748.36649	2763	1+
748.56272	2707	1+
748.76318	2717	
748.96099	2670	
754.40395	1341	
758.88369	1037	
762.63710	4017	1+
766.38401	1128	
766.63382	1756	
766.89584	1677	
771.89578	1131	
772.40243	1095	
825.77613	2189	1+
826.11079	1363	
826.44124	1356	
854.44399	2747	1+
864.11568	3380	1+
864.45136	3246	
864.78535	2154	
913.13921	3530	1+
913.47153	3567	
913.81108	2680	
951.48072	16961	1+
951.81488	19562	1+
952.14814	14772	1+
967.53079	1455	
972.49762	2013	1+
988.16488	1363	
988.50034	1063	
1481.24302	3794	1+
1495.20235	5865	1+
1524.76057	10555	1+
1525.26216	10035	1+
1533.27544	73735	1+
1533.78014	68084	1+
END IONS

###FS:    #m/z: 614.11745 #charge   1
###MaxRes:#m/z:  0.00000 #charge-128
###MS: 1290
###MSMS: 1292
BEGIN IONS
TITLE=Cmpd 476, AutoMSn(614.1175), 21.8 min
RTINSECONDS=1310.03
SCANS=MS: 1290 MSMS: 1292
PEPMASS=614.11745	160061
CHARGE=1+
366.41205	875	
372.15522	1173	
375.23244	791	
489.27628	7182	1+
540.80908	1526	
541.30954	969	
565.81707	661	
566.29328	575	
590.30311	1402	1+
591.93764	572	
593.10268	1033	
593.30621	1843	
593.51213	1809	
593.70763	549	
597.65364	739	
598.32231	883	
603.30903	713	
603.84541	605	
605.32688	745	
605.83044	858	
607.10464	3455	1+
607.30536	4146	1+
607.50696	2879	
607.70675	2377	
607.91337	1190	
610.33276	876	
610.52025	623	
610.71726	1244	
611.10313	804	
611.31675	1885	1+
END IONS

###FS:    #m/z: 1022.85160 #charge   2
###MaxRes:#m/z:  0.00000 #charge-128
###MS: 1290
###MSMS: 1293
BEGIN IONS
TITLE=Cmpd 477, AutoMSn(1022.8516), 21.8 min
RTINSECONDS=1310.53
SCANS=MS: 1290 MSMS: 1293
PEPMASS=1022.85160	68803
CHARGE=2+
543.19618	138	
591.23213	132	
620.28037	214	1+
739.40782	137	
901.48873	109	
984.43754	244	1+
998.69761	101	
999.46752	198	
1003.47649	436	
1003.74099	190	
1003.95633	241	
1017.14049	164	
1017.53927	215	
1018.83092	111	
1019.47054	555	1+
1019.78533	130	
1022.15828	261	
1022.51871	3297	
1022.85184	6244	1+
1023.19090	4628	1+
1023.51945	2786	
1027.53167	1262	1+
1039.25349	264	
2039.93500	823	1+
END IONS

###FS:    #m/z: 613.71668 #charge   2
###MaxRes:#m/z:  0.00000 #charge-128
###MS: 1294
###MSMS: 1295
BEGIN IONS
TITLE=Cmpd 478, AutoMSn(613.7167), 21.9 min
RTINSECONDS=1313.55
SCANS=MS: 1294 MSMS: 1295
PEPMASS=613.71668	118566
CHARGE=2+
354.12788	687	1+
372.15768	1111	1+
375.23421	776	
489.27635	6216	1+
491.58319	740	
592.30332	1855	1+
593.50544	1025	
593.70738	1029	
597.66055	689	1+
597.98068	653	
598.31227	687	
606.70963	1610	1+
607.10002	1865	1+
607.31648	2890	1+
607.50461	1982	
610.32828	729	
610.71882	763	
611.31383	4698	1+
614.10972	732	1+
616.32953	1631	1+
619.58098	1619	
619.83471	2984	
620.08385	1688	
620.33771	840	
626.33257	6495	1+
641.31067	586	1+
648.58935	2212	
649.09330	833	
659.35501	641	
684.85265	2832	1+
685.10933	3035	
713.34815	765	
718.37530	723	
720.39727	573	1+
738.88228	814	
739.12622	784	
739.42028	13580	1+
753.74589	928	
754.08885	1011	
754.40709	809	1+
755.20936	973	1+
765.37365	637	
825.77070	888	1+
826.10435	962	1+
826.43756	1012	1+
854.44730	4209	1+
864.11717	2212	1+
864.44914	2583	1+
864.78239	1333	
886.91455	1104	1+
967.53039	4939	1+
1080.61904	2582	1+
1204.63459	1690	1+
1209.64784	1430	1+
END IONS

###FS:    #m/z: 823.78152 #charge   3
###MaxRes:#m/z:  0.00000 #charge-128
###MS: 1294
###MSMS: 1296
BEGIN IONS
TITLE=Cmpd 479, AutoMSn(823.7815), 21.9 min
RTINSECONDS=1314.06
SCANS=MS: 1294 MSMS: 1296
PEPMASS=823.78152	52701
CHARGE=3+
413.13504	574	1+
532.19920	365	
532.71188	332	
543.20293	319	
581.28617	283	
644.26804	548	
681.64313	302	
753.35404	398	
798.78805	408	1+
798.97819	668	1+
799.35207	525	1+
799.57959	1059	1+
801.84835	522	
802.34601	480	
802.56688	427	
802.77340	7109	1+
802.98127	7798	1+
803.17665	9785	1+
803.37915	8256	1+
803.57366	4896	
805.57167	635	1+
806.18734	305	
806.37513	435	
808.24147	417	
816.16661	359	
819.39749	363	
820.69666	613	1+
823.41020	929	1+
826.83702	288	
827.41597	756	1+
827.72135	379	
829.38729	303	
838.93230	665	
854.38990	322	
900.47220	522	1+
927.91596	373	
972.50026	455	1+
973.82641	341	
974.14892	347	
974.48595	526	
1022.37157	3237	1+
1091.38755	1316	1+
1459.70112	735	1+
1494.75093	5092	1+
1495.25327	4893	1+
1637.44427	935	1+
1639.82580	1669	1+
1646.30583	1585	1+
1646.78494	2214	1+
1967.89073	746	1+
END IONS

###FS:    #m/z: 1023.18543 #charge   1
###MaxRes:#m/z:  0.00000 #charge-128
###MS: 1294
###MSMS: 1297
BEGIN IONS
TITLE=Cmpd 480, AutoMSn(1023.1854), 21.9 min
RTINSECONDS=1314.56
SCANS=MS: 1294 MSMS: 1297
PEPMASS=1023.18543	46659
CHARGE=1+
826.39231	129	
854.44719	184	
854.88685	101	
902.48266	102	
972.21162	106	
984.42736	111	
995.94090	134	
999.45310	214	
1003.47705	243	
1012.94925	117	
1016.95838	111	
1017.46185	148	
1017.64105	100	
1017.85723	115	
1019.98958	109	
1020.49160	162	
1021.55472	139	
1022.05085	107	
1022.25805	170	
1022.50642	3162	1+
1022.84991	2533	
1023.18052	1935	
END IONS

###FS:    #m/z: 672.39984 #charge   1
###MaxRes:#m/z:  0.00000 #charge-128
###MS: 1298
###MSMS: 1299
BEGIN IONS
TITLE=Cmpd 481, AutoMSn(672.3998), 22.0 min
RTINSECONDS=1317.6
SCANS=MS: 1298 MSMS: 1299
PEPMASS=672.39984	23487
CHARGE=1+
339.19044	332	
342.16894	420	1+
351.19507	160	
358.22209	222	
360.17201	161	
364.46336	212	
369.21470	188	
374.24152	172	
384.21148	152	
385.21792	346	1+
391.75289	185	
392.20034	171	
396.16178	205	
412.21969	909	1+
418.26340	175	
425.21565	205	
428.23626	326	
429.24188	1151	1+
442.26492	7842	1+
449.27301	820	
456.26839	878	1+
463.22565	1648	1+
471.30242	1349	1+
473.21078	323	1+
481.29022	220	
487.32398	202	
490.23260	160	
491.20551	319	
497.29982	847	1+
507.30192	229	
513.30267	783	1+
520.86312	272	
525.30074	3388	1+
533.94081	444	
541.32287	192	
555.34884	469	1+
573.16582	602	
590.30236	367	1+
598.39439	1175	
599.35435	4779	1+
671.36972	533	1+
END IONS

###FS:    #m/z: 823.98130 #charge   3
###MaxRes:#m/z:  0.00000 #charge-128
###MS: 1298
###MSMS: 1300
BEGIN IONS
TITLE=Cmpd 482, AutoMSn(823.9813), 22.0 min
RTINSECONDS=1318.1
SCANS=MS: 1298 MSMS: 1300
PEPMASS=823.98130	39562
CHARGE=3+
486.74803	473	1+
511.24761	268	
532.21561	518	1+
545.72724	319	1+
546.19334	541	1+
577.25891	246	1+
581.27937	232	1+
588.76457	293	1+
609.33824	239	1+
692.33454	308	1+
719.34353	253	
719.68592	209	
720.05172	308	1+
730.87236	580	
731.35298	341	1+
738.37871	255	1+
744.12753	215	
750.34499	440	1+
753.35638	317	
753.84342	280	
760.72592	496	1+
761.03961	231	
767.38541	269	
771.98226	442	
773.37852	269	1+
788.27651	224	1+
799.59199	266	
799.78532	262	
801.85491	284	
802.34552	396	
802.59150	403	
802.76726	3222	1+
802.98534	3835	1+
803.38035	4916	1+
803.57153	2821	
805.80791	449	1+
805.98851	346	1+
806.41344	500	1+
808.28341	534	1+
808.92249	233	
811.38686	607	1+
818.90428	1187	1+
819.14275	810	1+
819.41218	2173	1+
819.67745	851	1+
823.41610	595	
823.91953	720	1+
824.40550	993	1+
826.11238	743	1+
826.43115	1594	1+
854.38801	240	
908.43547	326	1+
908.78384	372	
916.42987	200	1+
921.33419	261	1+
941.80292	257	
974.16264	319	
974.82903	411	1+
984.44956	222	
1003.49806	263	
1022.37334	1892	1+
1034.01746	908	
1085.38775	594	1+
1287.55134	507	1+
1460.23231	660	1+
1494.74546	2723	1+
1495.24797	2609	1+
1597.85216	521	1+
1605.38674	6971	1+
1609.21349	580	1+
1614.54795	513	1+
1631.31507	350	1+
1631.79070	446	1+
1638.82202	2342	1+
1640.33338	1418	1+
1642.82589	507	1+
1646.34075	1846	1+
1652.84880	1450	1+
1653.28119	594	1+
END IONS

###FS:    #m/z: 712.42961 #charge   1
###MaxRes:#m/z:  0.00000 #charge-128
###MS: 1298
###MSMS: 1301
BEGIN IONS
TITLE=Cmpd 483, AutoMSn(712.4296), 22.0 min
RTINSECONDS=1318.6
SCANS=MS: 1298 MSMS: 1301
PEPMASS=712.42961	15557
CHARGE=1+
371.24133	398	
397.24197	423	
409.21618	689	
425.23678	786	
431.21294	289	
480.25557	1368	1+
578.26358	429	
583.31784	1140	1+
668.39704	297	
677.33703	304	
712.43499	18079	1+
END IONS

###FS:    #m/z: 851.39621 #charge   3
###MaxRes:#m/z:  0.00000 #charge-128
###MS: 1302
###MSMS: 1303
BEGIN IONS
TITLE=Cmpd 484, AutoMSn(851.3962), 22.0 min
RTINSECONDS=1321.64
SCANS=MS: 1302 MSMS: 1303
PEPMASS=851.39621	24514
CHARGE=3+
357.15363	181	
358.12215	433	1+
368.14648	451	1+
376.12847	414	
386.16784	765	
402.23700	699	
442.15554	215	1+
459.16334	1370	1+
477.17689	923	
515.31444	293	
553.26576	258	1+
555.23717	453	1+
558.26391	268	
562.26259	382	1+
568.26801	164	
572.24534	2637	1+
576.27760	316	1+
590.25910	1128	1+
593.80221	176	
598.25340	164	
614.38668	187	
644.32306	243	1+
697.33111	232	
697.82444	186	
708.31751	317	1+
736.32215	213	
750.34419	279	1+
753.32894	664	1+
762.37226	185	
779.35913	317	1+
779.70470	521	1+
780.03834	328	1+
781.37528	566	1+
790.74540	184	
809.38042	236	1+
812.36537	276	1+
814.06468	229	1+
815.73362	431	
826.39976	175	
830.37702	477	1+
831.76729	306	1+
841.36900	172	
844.37913	203	
845.39651	2119	1+
845.73408	1265	1+
846.04009	1114	1+
849.03154	322	1+
850.43767	165	
851.40991	759	
851.73176	1307	1+
852.06768	1130	
852.38969	975	1+
882.37663	404	1+
898.42354	215	
958.44265	350	1+
973.44096	250	1+
1132.50677	412	1+
1181.48038	164	
1449.63723	882	1+
1565.76481	1833	1+
1652.78838	3026	1+
1693.82384	684	1+
1695.06849	473	1+
1707.77519	6848	1+
1735.81664	423	1+
1799.85265	3104	1+
1962.92489	4456	1+
2075.99065	1211	1+
2177.05029	1528	1+
2337.07600	831	1+
END IONS

###FS:    #m/z: 672.40042 #charge   2
###MaxRes:#m/z:  0.00000 #charge-128
###MS: 1302
###MSMS: 1304
BEGIN IONS
TITLE=Cmpd 485, AutoMSn(672.4004), 22.0 min
RTINSECONDS=1322.14
SCANS=MS: 1302 MSMS: 1304
PEPMASS=672.40042	27238
CHARGE=2+
341.16954	189	
349.19088	261	
356.19533	266	
358.21327	495	1+
373.22235	193	
374.23799	401	
386.23609	186	
393.20406	203	
398.22289	177	
412.21497	1321	1+
429.24078	1124	1+
441.17010	176	
442.26406	9174	1+
448.25849	1154	1+
448.83726	194	
456.27391	1110	1+
458.24792	283	
463.23044	1130	1+
468.26600	381	1+
471.30330	956	1+
476.77004	179	
486.30829	403	1+
497.30806	1054	
504.75524	180	
507.29548	502	1+
513.29939	635	1+
525.30044	4387	1+
533.94477	832	
534.88632	320	
541.34192	208	
549.08619	184	
555.33281	535	1+
567.26669	181	
590.31673	515	1+
598.38927	1548	
599.34941	5506	1+
609.32341	174	
650.33608	184	
672.37281	640	1+
676.33093	175	
679.96977	201	
859.04054	324	
896.52016	1153	1+
END IONS

###FS:    #m/z: 712.43361 #charge   3
###MaxRes:#m/z:  0.00000 #charge-128
###MS: 1302
###MSMS: 1305
BEGIN IONS
TITLE=Cmpd 486, AutoMSn(712.4336), 22.0 min
RTINSECONDS=1322.64
SCANS=MS: 1302 MSMS: 1305
PEPMASS=712.43361	18671
CHARGE=3+
355.15769	289	
371.23131	377	
397.24029	312	
425.23745	621	
496.55610	299	
578.28104	356	
583.31788	1283	1+
710.40262	299	
712.43410	20849	1+
861.42474	951	1+
958.48893	1703	1+
END IONS

###FS:    #m/z: 851.39735 #charge   3
###MaxRes:#m/z:  0.00000 #charge-128
###MS: 1306
###MSMS: 1307
BEGIN IONS
TITLE=Cmpd 487, AutoMSn(851.3973), 22.1 min
RTINSECONDS=1325.66
SCANS=MS: 1306 MSMS: 1307
PEPMASS=851.39735	70008
CHARGE=3+
332.11043	219	
347.11102	339	1+
357.15916	205	
358.12214	649	1+
368.15577	562	1+
375.16620	234	
376.12624	1284	1+
386.16574	1675	1+
402.23279	2348	1+
432.17326	236	1+
442.16758	363	1+
449.17901	208	
459.15845	2530	1+
463.21100	229	
476.21280	247	
477.17486	2719	1+
481.23961	304	1+
500.20955	266	1+
538.22781	298	1+
544.26759	215	
545.24471	629	1+
554.23257	356	
555.23131	774	1+
562.25849	854	1+
564.27464	211	
572.24760	5749	1+
590.26034	2242	1+
595.81551	252	
611.27403	294	1+
697.33075	270	
707.28969	349	1+
717.29948	284	1+
735.31587	462	
736.30248	648	1+
741.37009	284	1+
750.35360	343	1+
753.32460	1806	1+
767.45295	286	
771.34972	289	1+
774.37632	204	
779.69916	1382	1+
780.03556	1080	1+
780.37060	971	
802.36469	365	1+
807.70408	211	
813.37341	344	
813.71370	671	
814.05745	754	1+
815.39179	621	1+
815.72154	243	
818.38787	825	1+
823.39465	328	1+
824.95635	393	1+
831.01597	259	1+
831.36898	437	1+
836.90343	374	1+
838.73121	265	1+
844.73249	210	
845.38700	3480	1+
845.72730	2826	1+
846.05902	2538	1+
847.77706	307	1+
848.35872	495	1+
850.43498	233	
850.70541	340	
851.40467	2408	
851.73413	4535	1+
852.06801	2775	1+
860.39372	259	1+
869.43511	232	1+
873.40698	220	
882.38062	788	1+
946.55204	420	1+
970.41616	393	1+
987.43281	424	1+
993.88088	222	
1305.60462	362	1+
1449.64260	603	1+
1565.75364	3648	1+
1635.78734	520	1+
1639.77809	449	1+
1652.79076	6554	1+
1703.78200	1718	1+
1707.78316	5081	1+
1710.83084	1025	1+
1711.34944	684	1+
1799.85577	7541	1+
1898.93417	720	1+
1962.92271	10911	1+
2076.00333	3174	1+
2177.05009	3171	1+
2337.07051	2027	1+
END IONS

###FS:    #m/z: 415.25305 #charge   1
###MaxRes:#m/z:  0.00000 #charge-128
###MS: 1306
###MSMS: 1308
BEGIN IONS
TITLE=Cmpd 488, AutoMSn(415.2530), 22.1 min
RTINSECONDS=1326.16
SCANS=MS: 1306 MSMS: 1308
PEPMASS=415.25305	23239
CHARGE=1+
354.61785	103	
370.25388	134	
395.22841	101	
402.30510	129	
414.27601	118	
END IONS

###FS:    #m/z: 672.40093 #charge   1
###MaxRes:#m/z:  0.00000 #charge-128
###MS: 1306
###MSMS: 1309
BEGIN IONS
TITLE=Cmpd 489, AutoMSn(672.4009), 22.1 min
RTINSECONDS=1326.66
SCANS=MS: 1306 MSMS: 1309
PEPMASS=672.40093	26949
CHARGE=1+
349.17752	181	
351.18894	216	
356.18535	362	1+
358.21468	313	
359.15292	184	
364.46776	204	
365.23049	181	
370.23065	206	
373.22586	390	1+
400.21104	230	
402.21694	192	
412.21325	1004	1+
425.25156	308	
429.25131	1057	1+
442.26527	8098	1+
448.25512	1144	1+
448.84736	289	
452.27190	194	
456.26923	964	1+
463.22438	328	1+
466.22743	180	
471.29482	880	1+
477.27039	177	
480.24931	217	
487.30313	408	1+
497.30682	883	1+
507.29771	711	1+
513.29788	1043	1+
525.30411	3079	1+
533.94411	612	
539.25978	177	
541.32812	244	
555.35192	208	
562.29429	177	
598.39140	1336	
599.35496	5418	1+
609.37435	176	
623.26713	334	1+
626.32338	203	
636.66107	194	
668.35678	175	
669.30582	434	1+
672.38315	885	1+
END IONS

###FS:    #m/z: 851.39718 #charge   3
###MaxRes:#m/z:  0.00000 #charge-128
###MS: 1310
###MSMS: 1311
BEGIN IONS
TITLE=Cmpd 490, AutoMSn(851.3972), 22.2 min
RTINSECONDS=1329.69
SCANS=MS: 1310 MSMS: 1311
PEPMASS=851.39718	85506
CHARGE=3+
331.14248	245	
332.10593	266	1+
343.17915	224	1+
358.11746	1125	1+
368.16623	258	
369.14443	574	1+
375.16760	383	
376.12649	1962	1+
386.16833	1731	1+
402.23305	2944	1+
429.24385	247	
442.14657	401	
458.19877	244	
459.16494	2503	1+
465.34131	273	
477.17653	2907	1+
481.24419	438	1+
498.26804	218	1+
515.31493	316	
538.22220	311	1+
545.23172	449	1+
554.24419	374	
555.22583	772	1+
562.26899	832	1+
572.24773	5677	1+
590.25823	2521	1+
594.78436	287	1+
626.28306	272	1+
653.32102	312	
697.31700	287	
707.32795	235	1+
725.32772	471	1+
735.30548	376	
736.30158	1037	1+
753.32902	1871	1+
773.67872	232	1+
774.03494	234	
779.70430	1863	1+
780.03179	1305	1+
780.36742	1070	
782.37841	245	
787.34195	252	1+
790.36999	541	1+
790.71599	559	
791.04611	419	
795.14257	227	1+
802.03107	254	1+
810.86247	286	
813.38138	652	1+
813.72506	515	
814.04678	852	1+
815.38600	966	
815.71083	446	
818.41989	762	1+
820.93892	217	1+
823.38825	606	1+
825.03798	246	1+
830.72751	262	1+
832.02186	376	1+
839.38017	335	1+
840.06153	357	1+
845.40176	1350	
845.73063	3321	1+
846.06210	3208	1+
846.38347	2212	1+
850.07755	326	1+
850.39706	246	
851.40032	4922	1+
851.73803	4207	1+
852.06764	3114	1+
856.17867	252	1+
856.41780	293	
864.36873	338	1+
869.42614	373	1+
882.37775	261	
883.38464	541	1+
987.42662	385	1+
1565.75480	4727	1+
1634.79410	759	1+
1645.82389	445	1+
1652.78163	8027	1+
1695.95850	351	1+
1707.77220	3806	1+
1799.84943	8629	1+
1898.93857	569	1+
1943.90171	549	1+
1962.92215	12585	1+
2075.99775	3545	1+
2176.04425	3172	1+
2337.09270	2542	1+
END IONS

###FS:    #m/z: 415.25259 #charge   1
###MaxRes:#m/z:  0.00000 #charge-128
###MS: 1310
###MSMS: 1312
BEGIN IONS
TITLE=Cmpd 491, AutoMSn(415.2526), 22.2 min
RTINSECONDS=1330.19
SCANS=MS: 1310 MSMS: 1312
PEPMASS=415.25259	31364
CHARGE=1+
353.22826	115	
402.25425	105	
412.26787	146	
414.25469	148	
END IONS

###FS:    #m/z: 813.91296 #charge   3
###MaxRes:#m/z:  0.00000 #charge-128
###MS: 1310
###MSMS: 1313
BEGIN IONS
TITLE=Cmpd 492, AutoMSn(813.9130), 22.2 min
RTINSECONDS=1330.69
SCANS=MS: 1310 MSMS: 1313
PEPMASS=813.91296	18999
CHARGE=3+
357.13940	339	
455.30543	172	
458.19888	165	
479.75063	171	
547.27836	136	
653.28372	211	1+
717.32368	188	
724.38369	154	
742.08343	167	
777.87477	167	
780.88787	188	
801.40213	144	
803.36218	136	
806.16506	150	
806.42861	380	1+
808.75760	238	
810.91750	148	
811.41241	572	1+
812.15905	1129	1+
812.67067	150	
815.09393	371	1+
815.46274	1604	1+
818.40156	397	1+
838.88106	154	
878.15757	170	
895.50940	894	1+
900.43593	134	
900.95160	161	
916.15278	153	
916.48906	141	
949.46499	145	
965.49576	146	
981.95847	270	1+
1062.53886	139	
1615.81051	604	1+
1618.32789	416	1+
1625.32081	2270	1+
1625.81600	3047	1+
1632.34730	687	1+
END IONS

###FS:    #m/z: 415.25250 #charge   1
###MaxRes:#m/z:  0.00000 #charge-128
###MS: 1314
###MSMS: 1315
BEGIN IONS
TITLE=Cmpd 493, AutoMSn(415.2525), 22.2 min
RTINSECONDS=1333.71
SCANS=MS: 1314 MSMS: 1315
PEPMASS=415.25250	44365
CHARGE=1+
342.22917	111	
396.28077	144	
400.26069	149	
413.26656	121	
414.22193	138	
END IONS

###FS:    #m/z: 916.44866 #charge   3
###MaxRes:#m/z:  0.00000 #charge-128
###MS: 1314
###MSMS: 1316
BEGIN IONS
TITLE=Cmpd 494, AutoMSn(916.4487), 22.2 min
RTINSECONDS=1334.21
SCANS=MS: 1314 MSMS: 1316
PEPMASS=916.44866	16807
CHARGE=3+
392.21588	225	
400.26272	511	
432.19825	573	1+
433.69981	143	
479.73141	289	
491.21644	197	
544.22885	303	1+
552.73719	315	
553.23294	436	
619.34068	177	
642.77791	139	
651.27998	161	
659.83010	195	
686.31634	295	1+
695.32708	310	1+
720.32734	142	
745.03236	176	
761.36670	278	1+
796.31470	148	
817.42437	215	1+
824.39943	203	
841.92676	158	
851.40299	175	
903.89721	162	
905.39140	230	1+
910.94548	196	
912.55390	1077	1+
912.96546	337	1+
916.06478	176	
918.42485	642	
921.17261	247	1+
933.45258	297	1+
958.46632	156	
991.37405	315	1+
1016.49346	218	
1092.47393	144	
1161.56612	513	1+
1200.51040	491	1+
1217.55041	1113	1+
1230.91580	148	
1290.60109	708	1+
1495.73385	603	1+
1605.74133	664	1+
1827.34449	1521	1+
1827.83930	1614	1+
1831.88502	3694	1+
1832.37381	3380	1+
1835.34708	2288	1+
1836.83375	2559	1+
1838.84591	1401	1+
1842.87254	680	1+
END IONS

###FS:    #m/z: 919.17740 #charge   2
###MaxRes:#m/z:  0.00000 #charge-128
###MS: 1314
###MSMS: 1317
BEGIN IONS
TITLE=Cmpd 495, AutoMSn(919.1774), 22.2 min
RTINSECONDS=1334.71
SCANS=MS: 1314 MSMS: 1317
PEPMASS=919.17740	19067
CHARGE=2+
400.26236	698	1+
432.19933	542	1+
481.23411	235	1+
491.24684	300	
496.20689	362	1+
520.26872	190	
544.22617	462	
552.73993	174	
567.27220	174	
572.25805	302	1+
581.28083	367	
581.79903	266	
619.32777	403	1+
645.80367	177	
646.32160	257	
651.29463	209	
651.79108	191	
682.31118	235	
695.31813	624	1+
748.83481	165	
760.37834	206	
767.44212	177	
782.35116	219	1+
790.40203	299	1+
803.46844	172	
852.08327	218	1+
852.73831	194	
859.40500	273	1+
864.38683	406	1+
865.39811	198	
901.88661	243	
913.58520	336	
916.16288	215	
920.68125	350	1+
921.91768	477	1+
922.15917	397	1+
933.45148	170	
958.47175	612	1+
958.48995	163	
976.94174	196	
1015.97686	201	
1105.47062	575	1+
1199.52726	448	1+
1217.54581	1179	1+
1372.61854	669	1+
1491.68516	351	1+
1682.84397	383	1+
1789.82558	760	1+
1822.85999	519	1+
1826.87135	1916	1+
1827.33715	1630	1+
1831.87841	3515	1+
1832.38913	3818	1+
1835.84280	4705	1+
1836.35595	2719	1+
END IONS

###FS:    #m/z: 916.44636 #charge   2
###MaxRes:#m/z:  0.00000 #charge-128
###MS: 1318
###MSMS: 1319
BEGIN IONS
TITLE=Cmpd 496, AutoMSn(916.4464), 22.3 min
RTINSECONDS=1337.73
SCANS=MS: 1318 MSMS: 1319
PEPMASS=916.44636	22977
CHARGE=2+
400.25715	556	1+
433.19845	184	
479.74610	183	
486.25901	197	
487.68995	350	
496.19399	443	
499.74583	221	
543.74699	171	
544.23121	291	
552.73898	406	
581.27282	223	
600.76113	242	
601.26491	176	
609.27551	501	
643.27356	191	
675.33802	189	
686.31847	309	
747.36995	361	1+
794.37201	180	
803.34616	228	1+
806.37272	173	
863.39220	446	1+
866.40740	369	1+
875.77956	211	
910.42953	363	1+
912.56351	1489	1+
913.16542	1037	1+
913.44322	357	
913.92499	964	1+
915.57474	238	
918.68026	1536	
919.18030	1093	
933.48004	199	
941.94557	256	
1291.61060	430	1+
1301.59225	381	1+
1519.69762	554	1+
1655.78054	375	1+
1789.81904	607	1+
1821.28458	586	1+
1827.32011	1458	1+
1827.83717	1870	1+
1831.89261	4498	1+
END IONS

###FS:    #m/z: 733.56175 #charge   3
###MaxRes:#m/z:  0.00000 #charge-128
###MS: 1318
###MSMS: 1320
BEGIN IONS
TITLE=Cmpd 497, AutoMSn(733.5617), 22.3 min
RTINSECONDS=1338.24
SCANS=MS: 1318 MSMS: 1320
PEPMASS=733.56175	24948
CHARGE=3+
343.19305	220	1+
392.20688	647	
398.23665	273	1+
400.26784	1162	1+
432.68895	230	1+
440.21986	356	1+
462.20817	609	1+
467.22917	302	
471.17856	227	1+
483.25604	280	1+
485.72948	312	1+
491.22118	319	1+
496.20575	287	
502.23520	467	1+
515.28398	336	1+
518.26034	238	1+
520.26451	1723	1+
529.90548	235	1+
535.57493	253	1+
535.90825	518	1+
536.24613	838	1+
541.26645	257	1+
542.77854	223	1+
544.22879	553	1+
558.26360	250	1+
570.25695	310	1+
573.27315	258	1+
573.59759	338	
581.96703	366	
590.32527	528	1+
596.61128	334	1+
607.27414	572	1+
609.79178	241	
610.29397	460	1+
614.28054	515	1+
618.78376	276	1+
619.33252	1524	1+
622.28870	500	1+
627.78359	239	
630.29957	230	1+
634.29256	388	1+
636.78076	234	
640.33725	274	1+
654.28905	843	1+
654.78032	404	1+
659.29903	261	1+
661.28775	908	1+
661.78952	348	
666.96926	251	1+
667.31300	458	1+
667.63540	246	
670.31642	287	1+
671.80307	414	1+
675.31633	268	
675.96817	617	1+
676.31745	1000	1+
676.63350	318	1+
678.90941	569	
681.97948	1048	1+
682.31968	1571	1+
682.64871	871	
684.83169	825	1+
686.34072	233	
687.65468	676	1+
687.98861	849	1+
688.31757	668	1+
691.68134	637	1+
694.32984	367	1+
694.82883	530	1+
699.83822	389	1+
705.32094	336	
708.68274	272	1+
711.00318	240	
711.33493	462	1+
713.32607	871	1+
719.67717	247	1+
723.34970	212	1+
727.71968	398	1+
728.34560	503	1+
730.36609	784	1+
731.54891	255	
732.35766	1656	1+
732.69896	361	1+
733.00620	279	
733.84324	575	1+
734.10658	262	
734.71478	298	
736.67324	452	1+
737.02929	475	1+
738.65909	515	1+
744.35206	715	1+
754.33556	350	1+
754.84823	723	1+
760.35412	499	
760.86603	351	
789.36406	254	
816.89749	553	1+
823.41505	369	1+
824.05987	290	
836.37956	292	1+
854.40254	995	1+
863.39721	712	1+
869.42004	342	1+
876.44102	692	1+
893.44568	287	1+
898.78115	225	1+
905.38517	243	1+
912.92073	537	1+
916.42705	271	
916.44353	525	1+
918.40808	215	1+
931.43829	672	1+
946.40335	402	1+
958.48726	248	1+
960.41536	242	1+
972.48206	370	1+
978.42489	1000	1+
980.96257	377	1+
997.52429	405	1+
1092.45545	1210	1+
1104.48460	610	1+
1151.57520	424	1+
1161.56154	464	1+
1182.61739	385	1+
1200.51899	620	1+
1255.54007	1816	1+
1290.63589	645	1+
1300.58678	554	1+
1318.62889	491	1+
1326.56313	2690	1+
1343.60549	607	1+
1366.62774	479	1+
1372.67121	701	1+
1391.68001	674	1+
1400.66617	531	1+
1412.69327	412	1+
1429.66043	472	1+
1434.65884	547	1+
1438.66839	1715	1+
1447.67507	771	1+
1461.72055	1531	1+
1468.70202	682	1+
1470.71735	1482	1+
1475.72388	1287	1+
1479.67192	856	1+
1485.69802	434	1+
1489.68455	758	1+
1495.68012	9078	1+
1500.70435	770	1+
1509.68289	627	1+
1512.69255	894	1+
1569.66451	435	1+
1581.74389	431	1+
1587.69229	2682	1+
1605.71698	4136	1+
1608.74360	3115	1+
1619.72059	993	1+
1633.79397	739	1+
1689.78574	440	1+
1700.77561	1189	1+
1709.80380	613	1+
1713.80068	488	1+
1718.79741	1899	1+
1732.85581	613	1+
1771.80507	1170	1+
1789.83127	1310	1+
1824.81221	383	1+
1828.88234	460	1+
1846.85904	838	1+
1863.87628	769	1+
1881.86889	933	1+
1934.88334	586	1+
END IONS

###FS:    #m/z: 918.42705 #charge   2
###MaxRes:#m/z:  0.00000 #charge-128
###MS: 1318
###MSMS: 1321
BEGIN IONS
TITLE=Cmpd 498, AutoMSn(918.4271), 22.3 min
RTINSECONDS=1338.74
SCANS=MS: 1318 MSMS: 1321
PEPMASS=918.42705	23787
CHARGE=2+
400.25937	296	
444.22038	208	
474.18845	193	
520.26321	174	
544.23684	186	
552.74085	247	
553.23986	497	
601.27617	483	1+
642.31325	226	1+
645.81962	376	
646.31176	378	1+
659.79151	279	
660.30973	167	
678.79841	174	
682.32822	290	1+
686.31897	226	
687.31117	430	1+
695.84279	264	
696.32213	338	
785.36303	226	1+
794.33493	225	1+
809.35288	306	1+
817.40259	332	1+
843.40474	380	1+
860.40429	175	
863.38383	184	
863.38930	578	1+
866.42799	271	1+
869.74820	262	1+
887.40314	230	
907.39366	170	
910.42803	342	1+
913.17554	1419	1+
913.54363	166	
921.68057	265	
924.47440	254	
933.46384	165	
941.42307	199	
941.93657	227	
958.48034	878	1+
976.96336	317	1+
988.75209	188	
991.37394	526	1+
998.50537	269	1+
1217.54127	628	1+
1489.67425	381	1+
1495.76715	425	1+
1519.69943	368	1+
1789.82616	925	1+
1823.87841	553	1+
1826.85267	1947	1+
1827.34224	2414	1+
1831.88750	3551	1+
1832.38168	3237	1+
1835.35460	2869	1+
1835.84309	3592	1+
END IONS

###FS:    #m/z: 827.91991 #charge   2
###MaxRes:#m/z:  0.00000 #charge-128
###MS: 1322
###MSMS: 1323
BEGIN IONS
TITLE=Cmpd 499, AutoMSn(827.9199), 22.4 min
RTINSECONDS=1341.76
SCANS=MS: 1322 MSMS: 1323
PEPMASS=827.91991	29747
CHARGE=2+
486.75409	287	
569.26644	374	1+
609.31503	269	1+
616.81424	358	
637.25975	251	1+
654.85552	242	
658.84956	236	1+
751.66711	217	1+
752.85714	297	1+
756.86076	241	1+
758.88132	235	
762.65330	247	
765.85694	555	1+
773.90933	267	
777.10276	233	
777.45232	255	
777.81191	247	1+
784.39137	359	1+
800.41264	240	1+
802.36697	579	1+
802.94083	604	1+
803.16994	275	
803.58317	353	
805.91265	325	
806.16140	471	1+
806.42021	614	1+
806.75167	508	1+
809.42776	268	
809.91185	615	1+
813.89374	283	1+
816.65666	284	
817.41352	298	1+
822.90966	1033	1+
826.12828	565	1+
826.68208	262	
827.43550	672	
830.67312	331	1+
831.27014	276	
833.45728	342	
849.89986	302	
850.42243	455	1+
895.51478	963	1+
916.47008	335	
916.82090	256	
964.88440	502	1+
965.50158	381	
1003.86335	620	
1004.19404	399	
1004.50055	309	
1039.00563	246	
1236.60230	622	1+
1383.68328	455	1+
1523.77760	694	1+
1538.27711	717	1+
1613.79827	554	1+
1617.36503	919	1+
1636.31668	544	1+
1646.32800	1544	1+
1646.80863	1502	1+
1650.80435	645	1+
1654.33126	5931	1+
1654.83279	6220	1+
END IONS

###FS:    #m/z: 661.87571 #charge   3
###MaxRes:#m/z:  0.00000 #charge-128
###MS: 1322
###MSMS: 1324
BEGIN IONS
TITLE=Cmpd 500, AutoMSn(661.8757), 22.4 min
RTINSECONDS=1342.26
SCANS=MS: 1322 MSMS: 1324
PEPMASS=661.87571	25890
CHARGE=3+
386.16516	298	
398.13089	268	
407.20808	259	1+
455.31848	484	1+
458.19343	313	1+
497.29665	286	1+
499.24200	530	1+
505.26463	383	1+
505.77759	831	
510.33197	404	
511.74583	238	1+
513.28195	228	1+
520.25161	284	1+
522.25668	353	1+
525.75573	254	
526.27038	419	1+
543.58943	297	1+
544.77726	329	
545.27092	443	1+
566.20027	254	
568.28925	364	1+
569.77588	248	1+
581.80842	282	1+
584.37719	4016	1+
598.80449	654	1+
599.28924	768	1+
610.33236	311	1+
612.32233	375	1+
615.26750	280	1+
618.60095	292	1+
633.82591	280	1+
637.07935	272	1+
637.32476	414	1+
639.84890	430	1+
640.32525	595	1+
643.96838	292	
644.31559	650	1+
647.13641	301	
647.33136	318	1+
649.33951	504	1+
650.58703	540	1+
651.32979	827	1+
651.95508	273	
653.59191	394	1+
656.29836	357	
657.35405	1181	1+
658.62170	987	1+
658.85832	2449	1+
659.08489	563	1+
659.39227	8264	1+
661.63558	336	1+
661.83764	784	1+
663.32769	432	
663.59984	239	
664.33070	1441	1+
664.81536	488	1+
665.65542	311	1+
665.95472	381	1+
670.96925	342	
671.34924	368	1+
673.83104	476	1+
676.11823	251	
685.32336	248	1+
687.61670	957	
692.33393	427	1+
712.35152	328	1+
720.13196	308	
722.34396	245	1+
723.89312	479	1+
724.37757	2229	1+
731.38976	314	1+
735.36780	210	1+
737.41004	465	1+
744.40583	245	1+
747.36240	243	1+
751.38003	503	1+
752.65266	309	
756.36778	571	1+
756.63941	305	1+
762.38104	438	1+
770.64930	297	
772.39104	736	1+
776.39210	364	1+
778.15734	433	1+
782.39090	259	
782.87181	297	1+
796.40871	787	1+
805.40095	616	1+
810.38057	298	1+
815.39880	984	1+
829.38490	249	1+
877.81713	403	1+
878.14583	252	
878.43999	428	1+
880.55877	392	1+
894.39148	323	1+
895.51627	3253	1+
898.46170	318	1+
899.93410	333	
916.15433	282	
951.42067	295	1+
958.49940	467	1+
972.48308	323	1+
981.53885	210	1+
996.46614	345	1+
1017.51310	254	
1025.54300	494	1+
1050.49312	385	
1064.54922	403	1+
1088.55597	1926	1+
1119.52118	448	1+
1123.62497	3361	1+
1179.59150	530	1+
1189.58084	497	1+
1199.59201	711	1+
1200.19018	419	1+
1210.58787	461	1+
1236.71811	2158	1+
1245.63141	465	1+
1305.20212	464	1+
1307.65267	502	1+
1343.66371	427	1+
1353.65300	486	1+
1365.71902	823	1+
1373.72791	1133	1+
1437.74178	714	1+
1447.27272	1479	1+
1447.77054	2064	1+
1479.78760	1849	1+
1496.27348	737	1+
1496.73365	782	1+
1504.77268	4671	1+
1505.27327	4574	1+
1509.74397	824	1+
1528.70788	815	1+
1530.75533	843	1+
1531.29544	548	1+
1538.77927	691	1+
1597.82259	504	1+
1607.85431	597	1+
1611.75936	404	1+
1627.77125	885	1+
1631.79474	1350	1+
1682.81321	682	1+
1697.85252	1093	1+
1708.76354	1756	1+
1721.80840	586	1+
1782.87563	422	1+
1831.92646	735	1+
1855.85055	514	1+
1928.93410	655	1+
END IONS

###FS:    #m/z: 918.68001 #charge   2
###MaxRes:#m/z:  0.00000 #charge-128
###MS: 1322
###MSMS: 1325
BEGIN IONS
TITLE=Cmpd 501, AutoMSn(918.6800), 22.4 min
RTINSECONDS=1342.76
SCANS=MS: 1322 MSMS: 1325
PEPMASS=918.68001	23406
CHARGE=2+
366.13816	175	
400.26938	592	1+
479.74493	317	
496.20883	154	
543.74108	150	
552.73072	330	
581.29303	188	
600.27050	313	1+
641.79983	228	1+
651.80481	329	1+
681.99682	186	
686.32509	263	
687.98087	215	
688.34036	212	1+
688.64796	154	
695.31535	353	1+
719.34438	344	1+
736.83447	161	
747.35735	367	1+
795.34517	182	
803.34803	177	
806.36713	166	
810.36448	223	1+
817.42068	175	
837.73355	201	
849.41363	209	
859.90159	151	
863.39228	951	1+
886.88814	162	
895.42435	167	
901.42851	368	1+
912.38156	265	1+
912.59272	288	1+
915.92131	222	
921.19093	341	1+
921.41019	742	1+
921.66785	369	1+
921.90775	238	
923.91692	202	
925.44456	224	1+
931.43724	265	1+
972.95720	178	
977.43992	320	1+
985.44825	147	
1087.45041	616	1+
1105.48650	691	1+
1200.52370	424	1+
1217.55417	884	1+
1318.59273	455	1+
1495.69602	352	1+
1826.82523	1690	1+
1827.33733	1206	1+
1831.88566	2742	1+
1832.39028	2426	1+
1835.32993	2359	1+
END IONS

###FS:    #m/z: 827.66862 #charge   3
###MaxRes:#m/z:  0.00000 #charge-128
###MS: 1326
###MSMS: 1327
BEGIN IONS
TITLE=Cmpd 502, AutoMSn(827.6686), 22.4 min
RTINSECONDS=1345.78
SCANS=MS: 1326 MSMS: 1327
PEPMASS=827.66862	48808
CHARGE=3+
370.15445	206	1+
415.16068	499	1+
505.24676	270	1+
546.75002	217	1+
569.27089	398	
618.30026	378	1+
640.32405	231	1+
644.34551	266	1+
654.85888	302	
681.32495	264	1+
692.31526	398	1+
693.01480	264	1+
714.35355	255	1+
720.62807	255	
748.37084	309	1+
751.36422	248	1+
758.64747	210	1+
761.86349	438	1+
765.86740	563	1+
770.39805	382	
777.09176	388	1+
785.06224	227	1+
797.60387	439	
799.52948	280	1+
801.62830	506	
801.74741	580	1+
801.91935	387	1+
802.15720	315	1+
803.38343	546	1+
804.92097	666	1+
805.66083	294	
806.39011	259	
806.76199	287	
808.68094	840	1+
809.42249	850	
809.92606	296	
813.38725	720	1+
816.66321	347	1+
818.40462	462	1+
819.15152	385	1+
820.68716	502	1+
820.91033	277	
823.67246	597	
824.17163	895	1+
826.40785	642	1+
827.14941	389	
829.79329	405	1+
830.42589	410	1+
831.89529	567	1+
832.47193	249	
841.91977	273	
843.43129	386	1+
860.23172	401	
877.80428	311	
891.44192	265	1+
895.51878	1289	1+
916.12673	530	1+
916.48855	354	
965.50111	552	1+
965.84337	247	
998.18554	401	
1003.52049	621	
1003.85472	883	
1004.19010	593	
1004.51328	522	
1156.44681	388	1+
1207.60669	447	1+
1236.60862	991	1+
1382.66949	467	1+
1447.77008	474	1+
1523.75838	610	1+
1531.75200	900	1+
1532.27325	596	1+
1539.27416	1250	1+
1546.80722	611	1+
1552.80374	545	1+
1563.72934	542	1+
1607.87199	524	1+
1613.79059	586	1+
1617.32381	1507	1+
1628.76685	690	1+
1637.80420	585	1+
1645.81973	1991	1+
1654.33087	9093	1+
1654.83023	7817	1+
1665.92747	824	1+
1698.79239	950	1+
END IONS

###FS:    #m/z: 661.93448 #charge   3
###MaxRes:#m/z:  0.00000 #charge-128
###MS: 1326
###MSMS: 1328
BEGIN IONS
TITLE=Cmpd 503, AutoMSn(661.9345), 22.4 min
RTINSECONDS=1346.28
SCANS=MS: 1326 MSMS: 1328
PEPMASS=661.93448	41410
CHARGE=3+
343.18497	331	1+
398.13761	445	
399.20186	274	1+
414.20100	303	1+
449.93078	276	1+
456.32164	648	1+
497.74505	266	
499.23705	293	1+
505.77960	502	
506.28523	311	
510.29924	487	1+
513.25449	285	1+
526.28403	532	1+
530.63947	242	1+
536.26191	405	1+
539.24839	273	1+
542.31128	271	1+
556.35165	342	1+
567.28611	264	
569.29297	347	1+
572.28301	417	1+
574.15222	309	
584.36882	4479	1+
589.27037	364	1+
593.29201	406	1+
604.28963	412	1+
605.82066	356	1+
611.31558	267	1+
615.32890	270	1+
618.34298	1148	1+
630.31824	439	1+
637.32689	561	1+
638.54100	442	1+
644.32574	607	1+
647.13694	331	
649.31246	1024	1+
649.83596	360	1+
653.33867	1107	1+
654.09859	568	1+
654.83295	358	
656.60464	424	1+
657.34037	775	1+
657.96746	294	
658.60890	1116	
658.84793	1813	1+
659.11983	607	
659.40019	8960	1+
662.32463	2157	1+
662.62372	241	1+
662.87597	293	
663.80291	719	1+
663.96289	309	
664.65560	444	1+
666.00655	269	
677.27936	356	1+
680.34613	572	1+
683.36677	985	1+
687.37432	515	
689.00252	522	
693.00015	469	1+
700.35803	573	1+
720.38220	297	1+
721.68254	220	1+
723.88245	779	1+
726.34849	263	1+
737.12792	265	1+
740.40861	516	
747.40066	405	1+
747.87361	547	1+
756.37354	829	1+
763.38351	368	1+
767.38781	546	1+
770.14877	385	
770.64840	509	
776.11618	829	1+
776.41748	696	1+
776.76679	485	
784.38283	556	1+
797.39931	496	1+
805.77504	372	1+
814.40183	313	1+
816.90111	431	1+
841.91244	409
[truncated: 476,298 more chars]
