# Supplementary material for: Biochemical and proteomic analyses of venom from a new pit viper, Protobothrops kelomohy
Source: J Venom Anim Toxins Incl Trop Dis. 2022 Apr 11;28:e20210080. doi: 10.1590/1678-9199-JVATITD-2021-0080 (PMC9005077; doi:10.1590/1678-9199-JVATITD-2021-0080)
Supplement: Additional file 2. [file 1678-9199-jvatitd-28-e20210080-s2.zip › jvatitd-2021-0080_suppl2_20220324/Protobothrops replication3/Rep3_Protobothrops8_BD2_01_19306.mgf]

CHARGE=1+, 2+ and 3+
###	
###	\\10.11.12.207\(D) Data\Data\onrapak\2020\Feb-04-2020\Rep3_Protobothrops8_BD2_01_19306.d\analysis.baf
###	Rep3_Protobothrops8_BD2_01_19306.d
###	Instrument: micrOTOF-Q II
###    Rep3_Protobothrops8
###    PeakWidth 5.00, MiniumIntensity 100, S/N 1Apply threshold 0, Threshold 10
###    Retain Residuals no, Create neutrally no,
###    FullScan Parameters: AdductIon (+)+H (-)-H, LowMass 350, HighMass 3000, MaxCharge charge decon 4, MinPeaks 3
###    Perf. isotope decon yes, Max Charge Istopic decon 3, MW agreement 5.00, Abund. cutoff 3.00, Envelope cutoff 75.00
###    MaxRes   Parameters: AdductIon (+)+H (-)-H, LowMass 350, HighMass 3000 
###    Perf. isotope decon yes, Max Charge Istopic decon 3, Abund. cutoff 2.00
###    MSn      Parameters: AdductIon (+)+H (-)-H, LowMass 100, HighMass 2500 
###    Perf. isotope decon yes, Max Charge Istopic decon 2, Abund. cutoff 0.50
###    Global Charge Limit: yes 3, Prefer FullScan Result: yes, Export what: 2 (0=non deconv/1=deconv only/2=mixed), NoMSMSSignals: 25, Intensity threshold: 100, NoMSSignals (deconv): 2, NoMSSignals (non-deconv): 2, NormalizeData: no, SingleCharged: yes
###FS:    #m/z: 464.75148 #charge   2
###MaxRes:#m/z:  0.00000 #charge-128
###MS: 623
###MSMS: 624
BEGIN IONS
TITLE=Cmpd 2, AutoMSn(464.7515), 10.6 min
RTINSECONDS=637.757
SCANS=MS: 623 MSMS: 624
PEPMASS=464.75148	3379
CHARGE=2+
629.83099	123	
END IONS

###FS:    #m/z: 618.99971 #charge   3
###MaxRes:#m/z:  0.00000 #charge-128
###MS: 623
###MSMS: 625
BEGIN IONS
TITLE=Cmpd 3, AutoMSn(618.9997), 10.6 min
RTINSECONDS=638.258
SCANS=MS: 623 MSMS: 625
PEPMASS=618.99971	3467
CHARGE=3+
618.99167	169	
619.29469	114	
END IONS

###FS:    #m/z: 618.99473 #charge   3
###MaxRes:#m/z:  0.00000 #charge-128
###MS: 626
###MSMS: 627
BEGIN IONS
TITLE=Cmpd 4, AutoMSn(618.9947), 10.7 min
RTINSECONDS=640.786
SCANS=MS: 626 MSMS: 627
PEPMASS=618.99473	4538
CHARGE=3+
617.32036	115	
END IONS

###FS:    #m/z: 498.61335 #charge   3
###MaxRes:#m/z:  0.00000 #charge-128
###MS: 641
###MSMS: 642
BEGIN IONS
TITLE=Cmpd 8, AutoMSn(498.6133), 10.9 min
RTINSECONDS=656.011
SCANS=MS: 641 MSMS: 642
PEPMASS=498.61335	9307
CHARGE=3+
375.23358	110	
487.29067	121	
488.31280	241	
493.29657	111	
493.91976	141	
498.61777	164	
498.95766	284	
601.83384	107	
683.37647	277	
END IONS

###FS:    #m/z: 423.90251 #charge   3
###MaxRes:#m/z:  0.00000 #charge-128
###MS: 641
###MSMS: 643
BEGIN IONS
TITLE=Cmpd 9, AutoMSn(423.9025), 10.9 min
RTINSECONDS=656.512
SCANS=MS: 641 MSMS: 643
PEPMASS=423.90251	7825
CHARGE=3+
417.24894	147	
484.34839	117	
621.39692	155	
END IONS

###FS:    #m/z: 374.46143 #charge   2
###MaxRes:#m/z:  0.00000 #charge-128
###MS: 641
###MSMS: 644
BEGIN IONS
TITLE=Cmpd 10, AutoMSn(374.4614), 11.0 min
RTINSECONDS=657.013
SCANS=MS: 641 MSMS: 644
PEPMASS=374.46143	4895
CHARGE=2+
325.15583	115	
357.22259	100	
375.23697	904	
423.18902	125	
488.31966	534	1+
495.65595	354	
498.29805	209	
584.28134	182	
608.27018	179	
698.32371	214	
715.34335	148	
END IONS

###FS:    #m/z: 498.61385 #charge   3
###MaxRes:#m/z:  0.00000 #charge-128
###MS: 645
###MSMS: 646
BEGIN IONS
TITLE=Cmpd 11, AutoMSn(498.6139), 11.0 min
RTINSECONDS=660.033
SCANS=MS: 645 MSMS: 646
PEPMASS=498.61385	29705
CHARGE=3+
312.16855	125	
375.23969	820	1+
466.88632	110	
487.24953	110	
488.31536	1123	1+
492.93123	490	
493.26032	275	
495.65801	541	
498.61477	1838	1+
498.94841	1184	
499.28038	903	
534.26421	133	
546.80837	128	
560.29783	139	
560.79853	183	
593.31743	164	
601.83953	303	
602.32755	240	
650.29030	468	
650.79331	520	1+
668.36290	101	
677.33044	332	1+
683.36743	671	
683.87168	503	
700.30865	144	
817.48095	482	1+
861.37937	102	
878.39920	204	
989.46889	483	1+
1006.50220	495	1+
END IONS

###FS:    #m/z: 374.21126 #charge   2
###MaxRes:#m/z:  0.00000 #charge-128
###MS: 645
###MSMS: 647
BEGIN IONS
TITLE=Cmpd 12, AutoMSn(374.2113), 11.0 min
RTINSECONDS=660.534
SCANS=MS: 645 MSMS: 647
PEPMASS=374.21126	16255
CHARGE=2+
375.23292	1608	1+
434.22239	102	
470.31979	104	
488.31912	873	1+
495.65963	161	
498.31241	145	
549.24084	114	
587.25731	204	1+
608.28493	258	1+
626.41548	106	
636.28041	135	
698.32538	184	
715.34515	138	
722.32911	122	
END IONS

###FS:    #m/z: 423.90325 #charge   3
###MaxRes:#m/z:  0.00000 #charge-128
###MS: 645
###MSMS: 648
BEGIN IONS
TITLE=Cmpd 13, AutoMSn(423.9033), 11.0 min
RTINSECONDS=661.034
SCANS=MS: 645 MSMS: 648
PEPMASS=423.90325	16865
CHARGE=3+
425.75143	137	
621.39551	210	1+
END IONS

###FS:    #m/z: 498.61362 #charge   3
###MaxRes:#m/z:  0.00000 #charge-128
###MS: 649
###MSMS: 650
BEGIN IONS
TITLE=Cmpd 14, AutoMSn(498.6136), 11.1 min
RTINSECONDS=664.054
SCANS=MS: 649 MSMS: 650
PEPMASS=498.61362	40559
CHARGE=3+
375.23236	802	
401.23390	116	
409.24691	522	
444.29597	106	
488.31419	1198	
492.93692	1099	1+
493.27085	443	
493.60352	317	
498.61710	3825	1+
498.94867	2603	
499.28164	1029	
500.74779	133	
503.75405	475	
504.25525	159	
555.25463	187	
560.30095	125	
593.32723	108	
616.41614	144	
642.28891	167	
660.32310	222	
677.33285	277	
699.82830	176	
700.34555	133	
862.36848	132	
878.41541	229	
942.43719	108	
989.49491	487	1+
1006.48331	116	
1202.65902	785	1+
1299.58103	1490	1+
1365.72446	1535	1+
END IONS

###FS:    #m/z: 374.21216 #charge   2
###MaxRes:#m/z:  0.00000 #charge-128
###MS: 649
###MSMS: 651
BEGIN IONS
TITLE=Cmpd 15, AutoMSn(374.2122), 11.1 min
RTINSECONDS=664.555
SCANS=MS: 649 MSMS: 651
PEPMASS=374.21216	21860
CHARGE=2+
312.19798	159	
331.21202	114	
358.20894	122	
361.16325	105	
369.15456	133	
375.23182	1606	1+
381.74753	212	
427.19221	235	1+
439.70956	102	
470.30851	227	1+
473.73335	143	
482.75498	109	
488.31442	1009	1+
490.22810	117	
498.29768	237	
542.24803	106	
549.23756	167	
555.26281	214	
566.25540	162	
574.14354	117	
587.24884	248	
594.25714	110	
601.28509	103	
604.27481	111	
653.30527	145	
698.32684	430	1+
705.29044	128	
715.34566	257	
722.32410	167	
END IONS

###FS:    #m/z: 369.95685 #charge   2
###MaxRes:#m/z:  0.00000 #charge-128
###MS: 649
###MSMS: 652
BEGIN IONS
TITLE=Cmpd 16, AutoMSn(369.9568), 11.1 min
RTINSECONDS=665.057
SCANS=MS: 649 MSMS: 652
PEPMASS=369.95685	4392
CHARGE=2+
375.23053	864	
482.25380	111	
488.31329	186	
496.25438	114	
END IONS

###FS:    #m/z: 392.87800 #charge   3
###MaxRes:#m/z:  0.00000 #charge-128
###MS: 653
###MSMS: 654
BEGIN IONS
TITLE=Cmpd 17, AutoMSn(392.8780), 11.1 min
RTINSECONDS=668.083
SCANS=MS: 653 MSMS: 654
PEPMASS=392.87800	4900
CHARGE=3+
341.18703	233	
381.18364	348	
448.26122	147	
456.23537	113	
466.27781	259	
476.26057	147	
494.26681	643	1+
566.26096	452	1+
584.27192	338	
593.33959	154	
683.33357	242	
END IONS

###FS:    #m/z: 498.61327 #charge   3
###MaxRes:#m/z:  0.00000 #charge-128
###MS: 653
###MSMS: 655
BEGIN IONS
TITLE=Cmpd 18, AutoMSn(498.6133), 11.1 min
RTINSECONDS=668.584
SCANS=MS: 653 MSMS: 655
PEPMASS=498.61327	11081
CHARGE=3+
375.23380	703	1+
416.20534	100	
428.18159	140	
488.31656	582	1+
495.66209	144	
538.22383	101	
549.24035	144	
555.26863	159	
568.26545	102	
601.30172	231	1+
616.42038	156	
619.25671	103	
660.31649	120	
698.33045	170	
715.31308	101	
733.28016	131	
750.29758	196	
767.35674	216	
783.42515	102	
878.41650	130	
942.41418	135	
1025.15988	145	
END IONS

###FS:    #m/z: 392.87637 #charge   3
###MaxRes:#m/z:  0.00000 #charge-128
###MS: 657
###MSMS: 658
BEGIN IONS
TITLE=Cmpd 20, AutoMSn(392.8764), 11.2 min
RTINSECONDS=672.11
SCANS=MS: 657 MSMS: 658
PEPMASS=392.87637	14379
CHARGE=3+
341.19369	508	
381.18516	1239	1+
421.17559	107	
438.19521	146	
453.26374	106	
456.21957	377	1+
466.27374	521	
476.25579	302	
488.31777	100	
494.26842	1072	1+
537.24197	118	
549.23875	180	
565.32771	152	
566.25048	548	1+
584.28609	629	1+
592.31839	296	1+
683.34993	494	
END IONS

###FS:    #m/z: 588.81060 #charge   2
###MaxRes:#m/z:  0.00000 #charge-128
###MS: 657
###MSMS: 659
BEGIN IONS
TITLE=Cmpd 21, AutoMSn(588.8106), 11.2 min
RTINSECONDS=672.611
SCANS=MS: 657 MSMS: 659
PEPMASS=588.81060	4450
CHARGE=2+
504.89410	119	
580.29744	152	
588.81024	263	
589.31631	177	
853.44360	130	
953.51693	154	
END IONS

###FS:    #m/z: 498.61257 #charge   3
###MaxRes:#m/z:  0.00000 #charge-128
###MS: 657
###MSMS: 660
BEGIN IONS
TITLE=Cmpd 22, AutoMSn(498.6126), 11.2 min
RTINSECONDS=673.112
SCANS=MS: 657 MSMS: 660
PEPMASS=498.61257	9040
CHARGE=3+
369.14396	100	
375.23900	229	
488.31490	232	
555.26216	126	
653.29825	100	
878.42383	119	
END IONS

###FS:    #m/z: 392.87694 #charge   3
###MaxRes:#m/z:  0.00000 #charge-128
###MS: 661
###MSMS: 662
BEGIN IONS
TITLE=Cmpd 23, AutoMSn(392.8769), 11.3 min
RTINSECONDS=676.135
SCANS=MS: 661 MSMS: 662
PEPMASS=392.87694	25148
CHARGE=3+
307.00669	100	
324.16978	272	
336.12558	132	
341.19304	766	1+
364.13443	124	
381.18381	1277	1+
408.84284	152	
421.16787	196	
438.18505	173	
448.26323	104	
456.20995	406	
466.28248	553	1+
476.25879	569	1+
494.27325	1292	1+
548.25865	165	
549.24331	381	1+
566.26037	335	
567.25886	783	1+
584.27571	724	1+
648.30820	151	
683.34678	536	
END IONS

###FS:    #m/z: 588.81087 #charge   2
###MaxRes:#m/z:  0.00000 #charge-128
###MS: 661
###MSMS: 663
BEGIN IONS
TITLE=Cmpd 24, AutoMSn(588.8109), 11.3 min
RTINSECONDS=676.636
SCANS=MS: 661 MSMS: 663
PEPMASS=588.81087	6247
CHARGE=2+
341.18344	118	
589.29723	207	
683.33809	130	
836.42331	149	
END IONS

###FS:    #m/z: 498.61478 #charge   3
###MaxRes:#m/z:  0.00000 #charge-128
###MS: 661
###MSMS: 664
BEGIN IONS
TITLE=Cmpd 25, AutoMSn(498.6148), 11.3 min
RTINSECONDS=677.137
SCANS=MS: 661 MSMS: 664
PEPMASS=498.61478	13125
CHARGE=3+
339.18976	104	
375.23497	176	
377.72067	103	
401.23920	114	
409.26031	126	
488.32026	390	1+
492.96871	140	
493.27036	229	
495.25298	153	
495.65429	101	
498.61674	865	1+
498.95305	669	
499.27707	344	
503.75138	156	
506.11345	337	1+
551.79356	142	
667.85915	100	
677.32493	146	
683.36344	252	
730.35402	141	
879.41783	110	
942.41658	111	
1299.59398	694	1+
END IONS

###FS:    #m/z: 533.28438 #charge   3
###MaxRes:#m/z:  0.00000 #charge-128
###MS: 665
###MSMS: 666
BEGIN IONS
TITLE=Cmpd 26, AutoMSn(533.2844), 11.3 min
RTINSECONDS=680.16
SCANS=MS: 665 MSMS: 666
PEPMASS=533.28438	4069
CHARGE=3+
532.80886	179	
533.28359	204	
735.38167	104	
END IONS

###FS:    #m/z: 588.81152 #charge   2
###MaxRes:#m/z:  0.00000 #charge-128
###MS: 665
###MSMS: 667
BEGIN IONS
TITLE=Cmpd 27, AutoMSn(588.8115), 11.3 min
RTINSECONDS=680.661
SCANS=MS: 665 MSMS: 667
PEPMASS=588.81152	5379
CHARGE=2+
341.18607	104	
579.81074	135	
588.80722	226	
853.45667	145	
END IONS

###FS:    #m/z: 502.25926 #charge   3
###MaxRes:#m/z:  0.00000 #charge-128
###MS: 669
###MSMS: 670
BEGIN IONS
TITLE=Cmpd 28, AutoMSn(502.2593), 11.4 min
RTINSECONDS=684.191
SCANS=MS: 669 MSMS: 670
PEPMASS=502.25926	17207
CHARGE=3+
358.21330	113	
375.23362	260	
380.71905	165	
409.74864	167	
488.32405	469	1+
493.27251	253	
494.76265	143	
496.59387	1060	1+
496.92306	617	1+
497.25158	255	
498.95093	648	
499.27984	243	
502.26210	1262	1+
502.58611	991	1+
502.92808	591	
504.28084	265	
504.37525	148	
517.27586	662	1+
603.79257	295	
604.28940	214	
617.30445	267	1+
631.32913	329	
634.33528	121	
650.30285	372	
650.80092	206	
653.31683	386	
667.82529	416	
669.35577	119	
683.36525	262	
699.82074	121	
746.34881	215	
759.43150	118	
1376.66964	913	1+
END IONS

###FS:    #m/z: 532.93564 #charge   3
###MaxRes:#m/z:  0.00000 #charge-128
###MS: 669
###MSMS: 671
BEGIN IONS
TITLE=Cmpd 29, AutoMSn(532.9356), 11.4 min
RTINSECONDS=684.692
SCANS=MS: 669 MSMS: 671
PEPMASS=532.93564	10063
CHARGE=3+
497.29126	120	
514.31378	117	
533.28146	685	1+
533.61252	506	
533.95319	262	
621.81960	110	
627.37615	128	
685.83956	282	
714.32270	101	
735.38595	125	
END IONS

###FS:    #m/z: 474.59178 #charge   3
###MaxRes:#m/z:  0.00000 #charge-128
###MS: 669
###MSMS: 672
BEGIN IONS
TITLE=Cmpd 30, AutoMSn(474.5918), 11.4 min
RTINSECONDS=685.193
SCANS=MS: 669 MSMS: 672
PEPMASS=474.59178	3407
CHARGE=3+
406.20372	141	
431.27005	688	1+
438.12319	116	
544.35803	230	
650.80268	126	
878.40536	127	
END IONS

###FS:    #m/z: 502.26020 #charge   3
###MaxRes:#m/z:  0.00000 #charge-128
###MS: 673
###MSMS: 674
BEGIN IONS
TITLE=Cmpd 31, AutoMSn(502.2602), 11.5 min
RTINSECONDS=688.221
SCANS=MS: 673 MSMS: 674
PEPMASS=502.26020	68436
CHARGE=3+
380.20877	519	
400.24858	254	
420.22898	263	
472.24546	260	
486.24278	752	1+
490.91918	256	
493.26417	220	
495.24786	899	1+
496.58654	6268	1+
496.92041	3463	1+
497.25711	1619	
498.94550	1081	
499.27462	732	
501.58887	347	
501.92091	302	
502.26271	11292	1+
502.59476	7307	1+
502.92763	4161	
510.71823	301	
517.27890	1905	1+
553.26323	342	
617.31877	259	
623.29158	280	
623.79076	241	
631.31826	926	1+
650.30367	343	
650.80284	307	
666.33495	262	
683.36525	230	
683.86454	230	
746.34700	318	
759.42255	288	
860.39837	226	
970.47119	907	1+
988.48369	993	1+
1206.56262	1783	1+
1305.63481	2317	1+
1334.65760	1079	1+
1376.67145	6113	1+
END IONS

###FS:    #m/z: 533.28418 #charge   3
###MaxRes:#m/z:  0.00000 #charge-128
###MS: 673
###MSMS: 675
BEGIN IONS
TITLE=Cmpd 32, AutoMSn(533.2842), 11.5 min
RTINSECONDS=688.723
SCANS=MS: 673 MSMS: 675
PEPMASS=533.28418	17002
CHARGE=3+
442.74707	229	
444.24811	139	
533.28480	991	
533.61249	638	
533.95889	294	
541.01383	220	
542.09554	100	
627.37361	261	1+
678.33191	153	
685.82457	136	
686.32221	104	
735.39060	145	
735.88376	148	
END IONS

###FS:    #m/z: 473.24491 #charge   2
###MaxRes:#m/z:  0.00000 #charge-128
###MS: 673
###MSMS: 676
BEGIN IONS
TITLE=Cmpd 33, AutoMSn(473.2449), 11.5 min
RTINSECONDS=689.224
SCANS=MS: 673 MSMS: 676
PEPMASS=473.24491	8234
CHARGE=2+
330.18486	302	
431.26945	1069	1+
533.27736	139	
544.36012	610	1+
549.23009	107	
554.33362	145	
559.76976	112	
633.33074	111	
673.45931	135	
698.32389	123	
750.29794	140	
878.41600	207	
END IONS

###FS:    #m/z: 501.92117 #charge   3
###MaxRes:#m/z:  0.00000 #charge-128
###MS: 677
###MSMS: 678
BEGIN IONS
TITLE=Cmpd 34, AutoMSn(501.9212), 11.5 min
RTINSECONDS=692.251
SCANS=MS: 677 MSMS: 678
PEPMASS=501.92117	91202
CHARGE=3+
380.21183	285	
492.94174	326	
493.25874	406	
496.24969	409	
496.58614	8258	1+
496.91839	5345	1+
497.25475	2337	
498.94399	1577	
499.27763	742	
501.58855	482	
501.92527	430	
502.26093	15498	1+
502.59412	10630	1+
502.92971	5642	1+
517.28054	2214	1+
553.26102	918	1+
617.29570	368	
623.28560	308	
623.79363	453	
631.31901	1575	1+
667.83639	702	1+
679.84533	357	
729.32257	273	
746.34952	572	
759.42536	310	
945.47610	261	
970.47555	818	1+
988.50137	853	1+
1206.56126	2424	1+
1305.63412	3753	1+
1376.66953	6943	1+
END IONS

###FS:    #m/z: 473.24569 #charge   2
###MaxRes:#m/z:  0.00000 #charge-128
###MS: 677
###MSMS: 679
BEGIN IONS
TITLE=Cmpd 35, AutoMSn(473.2457), 11.5 min
RTINSECONDS=692.752
SCANS=MS: 677 MSMS: 679
PEPMASS=473.24569	13893
CHARGE=2+
343.20318	103	
431.27095	599	1+
460.23754	154	
460.56850	108	
468.89829	552	1+
469.23042	124	
469.53995	112	
474.57464	4387	1+
474.91252	2830	1+
475.25280	1102	
478.26356	141	
482.16472	140	
482.28334	132	
487.73664	132	
509.24405	170	
533.27182	167	
544.35038	287	
559.77316	412	
560.26662	128	
569.24571	206	
608.81153	124	
610.78083	209	
616.32340	141	
618.77129	107	
619.77818	342	
634.32043	236	1+
642.31039	110	
655.78045	102	
659.34760	1109	1+
698.33032	116	
750.30444	240	
763.36778	584	1+
945.43633	423	1+
END IONS

###FS:    #m/z: 473.24569 #charge   2
###MaxRes:#m/z:  0.00000 #charge-128
###MS: 677
###MSMS: 680
BEGIN IONS
TITLE=Cmpd 36, AutoMSn(473.2457), 11.6 min
RTINSECONDS=693.253
SCANS=MS: 677 MSMS: 680
PEPMASS=473.24569	11713
CHARGE=2+
321.64928	198	
343.20338	912	
405.22198	128	
422.23413	136	
431.27069	623	
457.23853	159	
464.24543	126	
468.90740	160	
474.57025	876	
474.90914	777	
475.23788	443	1+
482.16606	185	
482.27725	386	1+
496.23644	136	
509.25438	532	1+
509.74365	229	
533.28088	691	1+
537.76264	127	
544.35187	571	
551.26702	177	
606.33392	316	
616.32443	170	
624.28858	310	1+
629.31461	309	
634.32171	370	
642.31686	504	
644.31559	161	
659.33981	1558	1+
735.37280	407	1+
750.31380	156	
753.35386	119	
763.37215	651	1+
772.51665	212	
END IONS

###FS:    #m/z: 474.57777 #charge   3
###MaxRes:#m/z:  0.00000 #charge-128
###MS: 681
###MSMS: 682
BEGIN IONS
TITLE=Cmpd 37, AutoMSn(474.5778), 11.6 min
RTINSECONDS=696.281
SCANS=MS: 681 MSMS: 682
PEPMASS=474.57777	50396
CHARGE=3+
343.20291	442	
444.24217	371	
468.91025	415	
474.57666	19645	1+
474.90966	14168	1+
475.24364	7500	
482.25934	475	
509.25738	351	
559.77860	720	
560.27459	512	
569.25295	616	
642.30630	721	
659.34317	3474	1+
763.36733	1199	1+
954.49071	1049	1+
1238.53742	3497	1+
END IONS

###FS:    #m/z: 466.76212 #charge   2
###MaxRes:#m/z:  0.00000 #charge-128
###MS: 681
###MSMS: 683
BEGIN IONS
TITLE=Cmpd 38, AutoMSn(466.7621), 11.6 min
RTINSECONDS=696.782
SCANS=MS: 681 MSMS: 683
PEPMASS=466.76212	12823
CHARGE=2+
348.21111	321	1+
358.20535	102	
365.72786	238	
375.23373	2169	1+
379.72341	215	
400.73497	245	
405.23436	142	
426.24471	156	
428.17179	173	
466.75981	859	1+
488.31887	3201	1+
495.65416	409	
498.30797	296	1+
558.28141	121	
616.41374	1032	1+
661.38172	100	
713.42195	148	
730.46746	275	
758.42615	297	1+
817.48115	406	1+
914.50356	428	1+
END IONS

###FS:    #m/z: 473.24764 #charge   2
###MaxRes:#m/z:  0.00000 #charge-128
###MS: 681
###MSMS: 684
BEGIN IONS
TITLE=Cmpd 39, AutoMSn(473.2476), 11.6 min
RTINSECONDS=697.283
SCANS=MS: 681 MSMS: 684
PEPMASS=473.24764	10346
CHARGE=2+
330.17092	2229	1+
343.20380	2083	1+
388.19274	269	
405.20772	230	
419.87649	216	
431.26171	308	
438.12030	404	
438.21557	247	
444.23676	221	
448.26451	437	1+
457.21844	249	
459.23609	296	1+
460.56258	267	
468.22961	340	1+
468.57299	237	
474.57569	4666	1+
474.90985	2866	
475.25317	1625	1+
477.74987	253	
482.27533	760	
502.23666	384	1+
509.24440	687	
509.75242	358	
526.25224	260	
533.27796	1050	1+
540.25389	336	
540.77698	221	
551.25196	248	
588.30549	467	1+
599.28342	399	1+
606.33689	465	1+
609.29631	561	1+
616.31239	802	1+
624.78369	236	
625.28230	245	
633.30585	229	
633.80830	263	
634.32198	862	1+
642.31735	1653	1+
660.34606	1101	1+
719.33440	262	
735.36874	598	1+
744.37485	204	1+
745.34674	298	1+
763.37050	1238	1+
771.34866	451	1+
772.52448	236	
927.38272	628	1+
END IONS

###FS:    #m/z: 474.57683 #charge   3
###MaxRes:#m/z:  0.00000 #charge-128
###MS: 685
###MSMS: 686
BEGIN IONS
TITLE=Cmpd 40, AutoMSn(474.5768), 11.7 min
RTINSECONDS=700.311
SCANS=MS: 685 MSMS: 686
PEPMASS=474.57683	60384
CHARGE=3+
343.20780	579	
463.87187	639	
469.54972	846	
469.87238	781	
474.23060	590	
474.57583	31755	1+
474.91036	19346	1+
475.24371	10945	1+
559.76814	1049	
560.27381	648	
569.25415	847	
569.75255	655	
642.31042	569	
659.34339	2785	1+
763.37910	849	
954.49489	2136	1+
1238.54303	8097	1+
END IONS

###FS:    #m/z: 466.76176 #charge   2
###MaxRes:#m/z:  0.00000 #charge-128
###MS: 685
###MSMS: 687
BEGIN IONS
TITLE=Cmpd 41, AutoMSn(466.7618), 11.7 min
RTINSECONDS=700.812
SCANS=MS: 685 MSMS: 687
PEPMASS=466.76176	50326
CHARGE=2+
300.69788	165	
313.15191	178	
322.18316	159	
323.13905	143	
331.20664	220	
339.71142	134	
348.70201	124	
356.22162	340	1+
364.17264	164	
365.73473	218	
375.23390	3795	1+
379.72422	160	
393.22723	118	
397.23118	132	
398.23961	334	1+
400.73559	466	
405.22757	144	
408.75395	111	
418.74434	146	
428.16806	297	
444.27859	219	
457.75252	395	
465.77569	125	
470.30451	442	1+
486.30537	321	1+
488.31770	6501	1+
495.66265	290	
498.29377	570	1+
540.27924	116	
541.25967	513	1+
558.28616	420	1+
599.39423	150	
616.41402	2799	1+
626.38971	379	
626.40516	474	1+
695.40210	267	1+
713.43097	453	1+
730.45392	1384	1+
758.43315	225	
817.49041	895	1+
827.46835	339	1+
897.48552	466	1+
915.49872	1902	1+
932.52054	3480	1+
END IONS

###FS:    #m/z: 466.76311 #charge   2
###MaxRes:#m/z:  0.00000 #charge-128
###MS: 689
###MSMS: 690
BEGIN IONS
TITLE=Cmpd 43, AutoMSn(466.7631), 11.7 min
RTINSECONDS=704.351
SCANS=MS: 689 MSMS: 690
PEPMASS=466.76311	69827
CHARGE=2+
325.70620	135	
357.21067	795	1+
371.21617	161	
375.23345	4436	1+
379.72171	196	
391.73773	176	
398.22955	114	
408.23712	186	
410.16759	617	1+
415.25098	129	
426.24064	114	
427.18663	236	
428.17930	478	
435.24277	120	
445.20462	184	
446.28750	120	
457.75219	617	1+
470.29555	542	1+
486.30011	276	
488.31812	7459	1+
495.25325	143	
495.65346	902	
498.30237	725	1+
513.26469	242	
540.27249	114	
541.26044	331	
558.28839	356	
599.38356	182	
614.38710	149	
616.41293	3729	1+
626.39601	945	1+
641.31957	145	
659.33386	290	1+
678.38892	433	1+
711.44985	274	1+
713.42872	389	
730.45624	1952	1+
758.41054	160	
800.46959	666	1+
809.44881	462	1+
817.49240	1263	1+
897.46217	570	1+
913.49916	460	1+
915.49036	1853	1+
932.51749	3546	1+
END IONS

###FS:    #m/z: 711.35678 #charge   2
###MaxRes:#m/z:  0.00000 #charge-128
###MS: 689
###MSMS: 692
BEGIN IONS
TITLE=Cmpd 45, AutoMSn(711.3568), 11.8 min
RTINSECONDS=705.353
SCANS=MS: 689 MSMS: 692
PEPMASS=711.35678	7084
CHARGE=2+
711.35516	374	
711.83343	1001	1+
1141.43387	142	
1142.43766	132	
END IONS

###FS:    #m/z: 474.57622 #charge   3
###MaxRes:#m/z:  0.00000 #charge-128
###MS: 693
###MSMS: 694
BEGIN IONS
TITLE=Cmpd 46, AutoMSn(474.5762), 11.8 min
RTINSECONDS=708.378
SCANS=MS: 693 MSMS: 694
PEPMASS=474.57622	36114
CHARGE=3+
343.20252	458	
413.51612	281	
437.20540	437	
457.22910	228	
463.86662	569	
464.20291	243	
468.56916	257	
468.88178	1051	1+
469.24357	246	
469.53774	647	1+
473.75514	378	
474.57259	11585	1+
474.90865	7213	1+
475.24593	3336	1+
476.76769	531	
477.75372	1549	1+
482.25742	546	
509.25008	312	
511.73456	248	
512.22975	315	
546.71830	376	
547.23280	271	
555.72082	396	
610.78858	315	
611.26884	395	
625.29116	232	
642.31130	293	
655.28669	560	
655.78760	254	
659.34293	1478	1+
763.36694	638	
927.38622	258	
955.45339	1828	1+
1118.53219	1569	1+
1137.49445	2239	1+
1238.53925	8098	1+
END IONS

###FS:    #m/z: 474.57600 #charge   3
###MaxRes:#m/z:  0.00000 #charge-128
###MS: 697
###MSMS: 698
BEGIN IONS
TITLE=Cmpd 49, AutoMSn(474.5760), 11.9 min
RTINSECONDS=712.41
SCANS=MS: 697 MSMS: 698
PEPMASS=474.57600	30310
CHARGE=3+
343.20642	291	
382.18854	170	
420.22920	241	
431.19559	180	
438.12002	316	
457.85045	269	
464.18904	236	
468.87628	272	1+
469.53071	398	
474.57424	5034	1+
474.75179	379	1+
474.91003	3290	1+
476.20091	208	
476.76195	192	
482.15933	188	
482.26282	221	
511.73362	324	1+
540.25204	190	
546.30564	261	
546.71404	151	
547.21710	241	
555.74207	163	
556.23896	158	
569.24696	999	1+
569.75747	358	
610.77096	381	
611.26465	388	1+
634.31119	156	
642.31273	156	
659.33605	896	1+
660.28551	258	1+
706.34304	155	
763.37732	394	
855.30269	328	1+
927.37027	437	1+
949.48209	1393	1+
954.49235	2032	1+
955.37186	395	
1118.55325	684	1+
1238.54575	4385	1+
END IONS

###FS:    #m/z: 453.74671 #charge   2
###MaxRes:#m/z:  0.00000 #charge-128
###MS: 697
###MSMS: 699
BEGIN IONS
TITLE=Cmpd 50, AutoMSn(453.7467), 11.9 min
RTINSECONDS=712.911
SCANS=MS: 697 MSMS: 699
PEPMASS=453.74671	6764
CHARGE=2+
323.16687	116	
331.21237	106	
375.23606	1523	1+
389.24495	150	
434.21742	108	
444.27315	190	
458.23414	127	
466.18079	111	
486.29733	467	1+
487.73856	113	
488.31412	1393	1+
496.23669	131	
498.30477	136	
500.22205	274	1+
549.24458	292	
591.24533	134	
594.26039	143	
616.42288	209	
629.31485	292	
636.27587	138	
646.32881	574	1+
653.28837	140	
698.31917	508	
716.28346	116	
722.32388	108	
750.31566	493	1+
759.40839	140	
767.34690	283	1+
862.40414	127	
878.41086	169	
END IONS

###FS:    #m/z: 455.91381 #charge   3
###MaxRes:#m/z:  0.00000 #charge-128
###MS: 701
###MSMS: 702
BEGIN IONS
TITLE=Cmpd 52, AutoMSn(455.9138), 11.9 min
RTINSECONDS=716.443
SCANS=MS: 701 MSMS: 702
PEPMASS=455.91381	88643
CHARGE=3+
331.20467	527	
340.19159	383	
375.23241	14759	1+
400.73519	666	
430.69799	2320	1+
434.21249	719	
444.23995	1180	1+
444.56806	1018	
444.90411	457	
449.90531	2767	1+
450.23885	7366	1+
450.57564	4363	
455.57097	669	
455.91362	17638	1+
456.24776	11780	1+
456.58400	5585	
470.29947	1013	1+
477.25455	544	
479.23576	423	
486.30078	1099	
488.31630	17238	1+
498.29845	1299	
536.30248	405	
544.80819	670	
549.23945	4792	1+
584.28564	850	1+
587.27014	402	
601.30142	765	
608.27439	822	
616.41247	3418	1+
629.31537	537	
636.27621	1974	1+
646.33485	2842	1+
653.29845	1459	1+
654.76599	998	1+
698.32153	2421	1+
705.29396	441	
715.34692	917	
722.32274	613	
733.28431	1198	1+
750.31589	6816	1+
767.34396	954	
768.34515	1426	1+
776.48998	426	
817.48635	3066	1+
843.36058	1705	1+
861.38192	609	
861.38294	5867	1+
878.40911	6129	1+
906.48414	3176	1+
946.47873	1826	1+
963.49678	2092	1+
973.47511	4173	1+
991.49604	4583	1+
1185.64189	2013	1+
1202.66421	4074	1+
END IONS

###FS:    #m/z: 683.36473 #charge   2
###MaxRes:#m/z:  0.00000 #charge-128
###MS: 701
###MSMS: 703
BEGIN IONS
TITLE=Cmpd 53, AutoMSn(683.3647), 11.9 min
RTINSECONDS=716.944
SCANS=MS: 701 MSMS: 703
PEPMASS=683.36473	13842
CHARGE=2+
549.22772	137	
674.85078	261	
675.35494	246	
682.86437	139	
878.40321	139	
1365.72757	8337	1+
END IONS

###FS:    #m/z: 342.18789 #charge   2
###MaxRes:#m/z:  0.00000 #charge-128
###MS: 701
###MSMS: 704
BEGIN IONS
TITLE=Cmpd 54, AutoMSn(342.1879), 12.0 min
RTINSECONDS=717.445
SCANS=MS: 701 MSMS: 704
PEPMASS=342.18789	13331
CHARGE=2+
314.18801	287	
327.13513	241	
331.20420	1010	1+
332.63983	251	
340.19551	251	
352.12721	437	
357.21853	420	
358.20493	885	1+
369.15548	438	
375.23383	9067	1+
381.74934	232	
385.21443	315	
386.17445	1591	1+
392.20239	553	1+
395.78511	596	
395.86445	280	
405.71763	386	
411.16141	334	
428.18547	416	
438.16579	943	1+
443.22258	222	
445.21425	1861	1+
454.27561	234	
455.19091	1153	1+
470.29569	850	1+
473.20714	2071	1+
483.18914	379	1+
488.32058	5461	1+
490.23529	1449	1+
495.65097	279	
498.29742	1043	1+
516.24110	239	
528.22495	417	1+
541.25761	206	
542.23939	735	1+
549.24630	483	1+
550.01202	659	1+
558.24859	233	
559.25758	1210	1+
569.24665	220	
570.22603	758	1+
584.27569	554	
587.25115	3685	1+
594.26379	458	
595.28325	1181	1+
601.27970	230	
604.27254	2518	1+
616.41308	530	1+
626.38386	297	
639.28805	662	1+
680.31293	1000	1+
END IONS

###FS:    #m/z: 455.91480 #charge   3
###MaxRes:#m/z:  0.00000 #charge-128
###MS: 705
###MSMS: 706
BEGIN IONS
TITLE=Cmpd 55, AutoMSn(455.9148), 12.0 min
RTINSECONDS=720.462
SCANS=MS: 705 MSMS: 706
PEPMASS=455.91480	272969
CHARGE=3+
308.70759	1131	
331.20459	1212	
375.23313	35983	1+
400.73483	2147	
422.19412	1273	
430.70051	5919	1+
434.21546	1143	
444.24426	1854	
444.56775	2484	
444.90094	1653	
449.90803	7968	1+
450.23927	22274	1+
450.57357	13921	
455.24885	1087	
455.57979	1216	
455.91485	55167	1+
456.25023	35599	1+
456.58267	18001	
477.25501	1668	
478.72839	982	
486.27000	4945	1+
488.31642	40878	1+
498.30253	2945	
544.81422	1058	
549.24197	11324	1+
584.27861	1591	
593.32489	2126	
593.82497	1967	
608.28031	1362	
616.41203	5470	1+
636.27161	4998	1+
646.33369	1861	
653.30462	2394	
698.32301	7800	1+
715.33703	2162	
722.31924	1757	
733.28874	3683	1+
750.31665	14728	1+
767.33845	4186	1+
817.48695	7220	1+
844.36632	3582	1+
861.38570	1367	
861.38736	12265	1+
878.41469	12983	1+
906.49437	3599	1+
946.46874	3042	1+
963.49972	5356	1+
973.48004	9634	1+
991.49860	10444	1+
1202.65976	9117	1+
END IONS

###FS:    #m/z: 683.36663 #charge   2
###MaxRes:#m/z:  0.00000 #charge-128
###MS: 705
###MSMS: 707
BEGIN IONS
TITLE=Cmpd 56, AutoMSn(683.3666), 12.0 min
RTINSECONDS=720.963
SCANS=MS: 705 MSMS: 707
PEPMASS=683.36663	47774
CHARGE=2+
682.36375	283	
1348.69653	1275	1+
1365.72717	21716	1+
END IONS

###FS:    #m/z: 342.18794 #charge   2
###MaxRes:#m/z:  0.00000 #charge-128
###MS: 705
###MSMS: 708
BEGIN IONS
TITLE=Cmpd 57, AutoMSn(342.1879), 12.0 min
RTINSECONDS=721.464
SCANS=MS: 705 MSMS: 708
PEPMASS=342.18794	47328
CHARGE=2+
314.18929	403	
328.14586	403	
331.20998	1094	
332.16195	395	
340.19841	357	
352.11919	457	
357.20760	1697	1+
364.46570	482	
368.16280	315	
369.15271	1227	1+
375.23360	12650	1+
386.17547	2779	1+
393.15768	291	
400.72398	612	
411.17058	758	1+
417.93000	540	
421.14580	256	
428.19097	838	1+
438.16460	970	1+
444.29276	580	
445.21565	2170	1+
452.27261	507	
455.20056	437	
456.18899	963	
466.16219	258	
470.29506	965	1+
473.20887	2913	1+
488.31758	9063	1+
490.23584	1723	1+
498.30218	2024	1+
516.25351	373	
525.20043	533	1+
541.25718	301	
542.22575	878	
551.22555	513	1+
559.25170	1674	1+
567.26710	266	
569.24234	623	
570.22747	1239	1+
584.27472	1314	1+
587.25204	3682	1+
594.26569	1102	1+
601.30773	342	
604.27682	2924	1+
616.41006	1077	1+
636.27460	366	
639.28387	965	1+
664.26950	658	1+
680.32123	683	1+
681.29295	532	
END IONS

###FS:    #m/z: 455.91498 #charge   3
###MaxRes:#m/z:  0.00000 #charge-128
###MS: 709
###MSMS: 710
BEGIN IONS
TITLE=Cmpd 58, AutoMSn(455.9150), 12.1 min
RTINSECONDS=724.482
SCANS=MS: 709 MSMS: 710
PEPMASS=455.91498	305002
CHARGE=3+
308.71320	1664	
358.20248	1109	
375.23377	32930	1+
400.73307	2434	
422.19338	1358	
430.70857	2265	
434.21141	1179	
444.24335	2047	
444.56728	2404	
444.90110	1941	
449.90717	9262	1+
450.24015	21837	1+
450.57418	12465	
453.75212	1702	
455.24121	1552	
455.57643	1275	
455.91444	52300	1+
456.25019	35893	1+
456.58460	15991	
486.29969	1185	
488.31785	40842	1+
498.29990	2969	
544.81412	1391	
549.24224	10251	1+
584.28536	2485	1+
593.31985	1905	
593.82859	1423	
608.28059	1286	
616.41277	5507	1+
636.27372	4055	1+
646.33150	1338	
653.29888	2216	
698.31825	6278	1+
715.33643	1574	
722.32079	2309	
733.28582	4036	1+
750.31518	12371	1+
767.33974	4910	1+
817.49353	6620	1+
844.36149	3959	1+
861.38695	1589	
861.39085	13288	1+
878.41174	13075	1+
946.47641	3632	1+
963.50015	4807	1+
973.48036	8811	1+
991.49990	12021	1+
1202.66114	9623	1+
END IONS

###FS:    #m/z: 342.18803 #charge   2
###MaxRes:#m/z:  0.00000 #charge-128
###MS: 709
###MSMS: 711
BEGIN IONS
TITLE=Cmpd 59, AutoMSn(342.1880), 12.1 min
RTINSECONDS=724.983
SCANS=MS: 709 MSMS: 711
PEPMASS=342.18803	64496
CHARGE=2+
314.18392	300	
320.14128	465	
331.20774	940	
331.64261	672	1+
340.17051	842	1+
352.12279	523	
357.22385	533	
358.19877	973	1+
368.17373	251	
369.15463	564	
375.23220	12527	1+
385.20094	254	
386.17649	2196	1+
392.20828	617	
393.76438	237	
394.12867	267	
400.73131	535	
405.71701	313	
411.16749	425	
421.12374	554	1+
427.96655	290	
428.19195	423	
438.16167	1170	1+
444.29837	406	
445.21438	1784	1+
456.19082	878	1+
462.28290	653	
470.30035	953	1+
473.21192	1751	1+
488.31778	7069	1+
490.23733	1073	1+
498.30139	1530	1+
516.25092	387	
541.24416	853	1+
549.23869	621	1+
550.02824	929	1+
553.21206	335	
559.25209	1443	1+
569.24142	555	
570.22854	1151	1+
584.27405	1079	1+
587.24756	3880	1+
591.25098	247	
592.30986	424	
593.29208	470	
594.26531	819	1+
604.27571	2819	1+
608.27123	278	
616.40971	1215	1+
664.26607	615	1+
END IONS

###FS:    #m/z: 683.36636 #charge   2
###MaxRes:#m/z:  0.00000 #charge-128
###MS: 709
###MSMS: 712
BEGIN IONS
TITLE=Cmpd 60, AutoMSn(683.3664), 12.1 min
RTINSECONDS=725.484
SCANS=MS: 709 MSMS: 712
PEPMASS=683.36636	53352
CHARGE=2+
674.84853	395	
675.34713	165	
682.35863	180	
682.83310	174	
1365.72381	15504	1+
END IONS

###FS:    #m/z: 371.86964 #charge   3
###MaxRes:#m/z:  0.00000 #charge-128
###MS: 713
###MSMS: 714
BEGIN IONS
TITLE=Cmpd 61, AutoMSn(371.8696), 12.1 min
RTINSECONDS=728.517
SCANS=MS: 713 MSMS: 714
PEPMASS=371.86964	40527
CHARGE=3+
340.65773	112	
375.23362	341	
473.20680	119	
497.27432	378	1+
595.23290	104	
END IONS

###FS:    #m/z: 609.81299 #charge   2
###MaxRes:#m/z:  0.00000 #charge-128
###MS: 713
###MSMS: 716
BEGIN IONS
TITLE=Cmpd 63, AutoMSn(609.8130), 12.2 min
RTINSECONDS=729.519
SCANS=MS: 713 MSMS: 716
PEPMASS=609.81299	20500
CHARGE=2+
326.20906	198	
343.23293	146	
349.68792	255	
358.70192	138	
377.20225	150	
381.17745	116	
398.20702	134	
398.71222	217	
447.72108	326	
455.25062	517	
463.24034	176	
472.83830	176	
510.24768	177	
519.27839	119	
526.26450	279	1+
534.88556	152	
544.30796	616	1+
548.78178	185	
554.26106	291	1+
568.23891	121	
570.27104	124	
604.29108	125	
615.34066	970	1+
685.34490	242	
716.39138	1339	1+
796.41132	578	1+
811.43476	120	
813.44645	8528	1+
851.43268	823	1+
875.42002	266	1+
892.44068	460	1+
910.46187	208	
910.46513	1511	1+
927.49291	4912	1+
937.63749	439	
938.45195	125	
1037.50456	151	
1113.58987	1060	1+
END IONS

###FS:    #m/z: 371.86951 #charge   3
###MaxRes:#m/z:  0.00000 #charge-128
###MS: 717
###MSMS: 718
BEGIN IONS
TITLE=Cmpd 64, AutoMSn(371.8695), 12.2 min
RTINSECONDS=732.553
SCANS=MS: 717 MSMS: 718
PEPMASS=371.86951	83208
CHARGE=3+
375.22922	456	
400.21625	163	
421.71554	108	
474.23232	110	
488.31245	126	
497.28541	420	1+
637.29200	109	
END IONS

###FS:    #m/z: 464.24864 #charge   2
###MaxRes:#m/z:  0.00000 #charge-128
###MS: 717
###MSMS: 719
BEGIN IONS
TITLE=Cmpd 65, AutoMSn(464.2486), 12.2 min
RTINSECONDS=733.053
SCANS=MS: 717 MSMS: 719
PEPMASS=464.24864	35403
CHARGE=2+
309.21205	123	
331.19743	109	
366.74648	100	
375.22758	591	1+
389.22141	129	
400.74089	131	
451.23929	106	
488.31540	1059	1+
495.65524	333	
522.23712	157	
616.40475	564	
683.36423	154	
730.44693	199	
915.46899	236	1+
END IONS

###FS:    #m/z: 371.86933 #charge   3
###MaxRes:#m/z:  0.00000 #charge-128
###MS: 721
###MSMS: 722
BEGIN IONS
TITLE=Cmpd 67, AutoMSn(371.8693), 12.3 min
RTINSECONDS=736.583
SCANS=MS: 721 MSMS: 722
PEPMASS=371.86933	74213
CHARGE=3+
341.17040	122	
375.22966	259	
391.15970	188	
497.27891	428	1+
553.29380	124	
617.40420	172	
END IONS

###FS:    #m/z: 464.24841 #charge   2
###MaxRes:#m/z:  0.00000 #charge-128
###MS: 721
###MSMS: 723
BEGIN IONS
TITLE=Cmpd 68, AutoMSn(464.2484), 12.3 min
RTINSECONDS=737.084
SCANS=MS: 721 MSMS: 723
PEPMASS=464.24841	32128
CHARGE=2+
331.21353	130	
375.23439	530	
403.22687	129	
409.76185	107	
444.24822	104	
466.76835	126	
470.31465	105	
488.31917	1175	1+
495.65260	454	
498.30199	252	
541.27684	128	
616.40341	372	1+
633.33801	121	
730.44303	274	1+
782.38646	133	
END IONS

###FS:    #m/z: 351.24986 #charge   2
###MaxRes:#m/z:  0.00000 #charge-128
###MS: 725
###MSMS: 726
BEGIN IONS
TITLE=Cmpd 70, AutoMSn(351.2499), 12.3 min
RTINSECONDS=740.613
SCANS=MS: 725 MSMS: 726
PEPMASS=351.24986	33726
CHARGE=2+
331.19077	289	
373.28199	232	
397.28633	155	
414.30078	201	
424.27829	370	1+
459.29620	151	
472.34729	277	
573.39841	107	
661.35877	130	
END IONS

###FS:    #m/z: 423.86255 #charge   3
###MaxRes:#m/z:  0.00000 #charge-128
###MS: 725
###MSMS: 727
BEGIN IONS
TITLE=Cmpd 71, AutoMSn(423.8626), 12.4 min
RTINSECONDS=741.114
SCANS=MS: 725 MSMS: 727
PEPMASS=423.86255	19581
CHARGE=3+
303.67281	205	
335.14982	122	
340.21221	113	
341.19528	201	
373.19819	115	
406.18095	108	
415.17860	674	1+
420.19265	112	
432.20212	3915	1+
436.21754	117	
446.21688	164	
450.24476	354	1+
480.21465	305	
483.20868	255	1+
510.73497	115	
511.24636	110	
547.24718	498	
547.74683	319	
561.25566	102	
589.32711	109	
594.25874	840	1+
620.28201	122	
637.30517	273	
639.28431	104	
644.23971	120	
648.27228	141	
665.30067	1161	1+
704.34831	275	1+
822.41495	687	1+
965.42357	109	
982.45707	1889	1+
1111.50221	3308	1+
1182.53839	1272	1+
END IONS

###FS:    #m/z: 439.52716 #charge   3
###MaxRes:#m/z:  0.00000 #charge-128
###MS: 725
###MSMS: 728
BEGIN IONS
TITLE=Cmpd 72, AutoMSn(439.5272), 12.4 min
RTINSECONDS=741.616
SCANS=MS: 725 MSMS: 728
PEPMASS=439.52716	10992
CHARGE=3+
311.14599	104	
351.48804	104	
377.17491	103	
391.17014	110	
393.19229	135	
401.69008	104	
405.71478	110	
414.19957	179	
418.68574	103	
432.20104	192	
436.17453	116	
439.52822	339	
439.86066	192	
440.19449	155	
457.70854	146	
473.27607	108	
501.22889	118	
513.21852	187	
521.74583	384	
522.23731	339	
551.22617	122	
583.24806	132	
647.30535	285	1+
665.33642	125	
670.29480	326	1+
690.31705	366	1+
707.34005	1167	1+
781.33028	120	
799.35453	185	
844.39855	1284	1+
931.43833	2213	1+
1060.48154	1761	1+
END IONS

###FS:    #m/z: 351.24924 #charge   2
###MaxRes:#m/z:  0.00000 #charge-128
###MS: 729
###MSMS: 730
BEGIN IONS
TITLE=Cmpd 73, AutoMSn(351.2492), 12.4 min
RTINSECONDS=744.646
SCANS=MS: 729 MSMS: 730
PEPMASS=351.24924	54620
CHARGE=2+
331.19300	284	
353.26345	132	
373.27654	518	1+
397.27252	166	
414.30449	169	
442.30229	159	
472.34855	138	
573.38464	191	
END IONS

###FS:    #m/z: 439.52791 #charge   3
###MaxRes:#m/z:  0.00000 #charge-128
###MS: 729
###MSMS: 731
BEGIN IONS
TITLE=Cmpd 74, AutoMSn(439.5279), 12.4 min
RTINSECONDS=745.147
SCANS=MS: 729 MSMS: 731
PEPMASS=439.52791	26651
CHARGE=3+
336.12916	124	
345.66778	147	
348.15355	229	
348.49456	129	
348.82593	166	
365.15958	107	
377.17659	311	1+
429.18234	144	
432.20273	174	
433.86333	146	
439.53462	488	
439.86237	1170	1+
440.19234	413	
446.20744	403	1+
457.21116	267	
465.22522	124	
491.71511	110	
513.22601	148	
516.24713	193	
528.20875	153	
529.72704	151	
535.74317	303	1+
578.28525	108	
582.22834	114	
603.27396	300	1+
620.30401	566	1+
647.31083	145	
670.29024	1001	1+
678.90363	378	
690.31246	356	
697.04057	164	
707.34003	2336	1+
781.31477	152	
799.34027	545	1+
826.39675	251	1+
844.39481	1609	1+
896.39560	247	1+
914.42192	519	1+
931.43647	3419	1+
1042.46788	1506	1+
1060.47927	3227	1+
END IONS

###FS:    #m/z: 490.58460 #charge   3
###MaxRes:#m/z:  0.00000 #charge-128
###MS: 729
###MSMS: 732
BEGIN IONS
TITLE=Cmpd 75, AutoMSn(490.5846), 12.4 min
RTINSECONDS=745.648
SCANS=MS: 729 MSMS: 732
PEPMASS=490.58460	17652
CHARGE=3+
300.13780	101	
337.17878	123	
366.16554	155	
375.23067	158	
442.74478	219	
484.92077	138	
489.27765	992	1+
490.60275	187	
490.91843	101	
492.61229	112	
500.26500	257	
514.31194	254	
531.25745	107	
564.77393	148	
565.28153	130	
569.77882	102	
576.29525	388	1+
615.29614	362	1+
627.37723	273	1+
633.33010	1319	1+
694.90531	156	
730.31523	1447	1+
738.44791	100	
843.41090	123	
884.50853	130	
900.41532	123	
1000.52959	113	
1242.61444	2155	1+
1352.65087	761	1+
1370.66347	821	1+
END IONS

###FS:    #m/z: 351.25000 #charge   2
###MaxRes:#m/z:  0.00000 #charge-128
###MS: 733
###MSMS: 734
BEGIN IONS
TITLE=Cmpd 76, AutoMSn(351.2500), 12.5 min
RTINSECONDS=748.678
SCANS=MS: 733 MSMS: 734
PEPMASS=351.25000	56441
CHARGE=2+
314.19093	124	
329.22168	161	
331.19585	209	
373.28172	440	
398.27661	302	
414.30511	546	1+
422.10574	305	
425.28517	205	
442.30969	221	
472.35720	170	
573.39983	402	1+
END IONS

###FS:    #m/z: 439.52747 #charge   3
###MaxRes:#m/z:  0.00000 #charge-128
###MS: 733
###MSMS: 735
BEGIN IONS
TITLE=Cmpd 77, AutoMSn(439.5275), 12.5 min
RTINSECONDS=749.179
SCANS=MS: 733 MSMS: 735
PEPMASS=439.52747	38611
CHARGE=3+
311.15847	314	
311.49048	122	
348.16195	126	
386.15059	155	
405.18131	131	
417.25667	136	
432.20036	131	
434.20159	136	
439.22275	111	
439.53038	1345	1+
439.86731	678	1+
440.18944	539	1+
446.19109	333	
448.70758	167	
502.71404	132	
513.22765	170	
513.72715	133	
528.21435	150	
547.23889	108	
551.24679	165	
583.25141	409	
603.29713	110	
610.24379	107	
620.27681	111	
670.27903	687	1+
690.31486	684	1+
707.34333	1906	1+
723.31782	116	
727.34934	115	
757.31887	116	
781.31861	221	
799.33524	1009	1+
826.39858	422	1+
844.40466	1957	1+
914.41759	704	1+
931.43898	2980	1+
1042.45972	1817	1+
1060.47801	4361	1+
END IONS

###FS:    #m/z: 490.58602 #charge   3
###MaxRes:#m/z:  0.00000 #charge-128
###MS: 733
###MSMS: 736
BEGIN IONS
TITLE=Cmpd 78, AutoMSn(490.5860), 12.5 min
RTINSECONDS=749.68
SCANS=MS: 733 MSMS: 736
PEPMASS=490.58602	17595
CHARGE=3+
337.15099	170	
358.19632	178	
365.66931	346	
373.70730	141	
375.22454	108	
399.69365	177	
408.21721	236	
422.70568	231	
432.24984	121	
442.75769	148	
487.27655	317	
489.27602	998	1+
491.22671	149	
493.91384	156	
514.30407	180	
565.28547	152	
576.30740	758	1+
616.27628	184	
621.81401	1204	1+
633.33012	1982	1+
673.29873	147	
677.32558	250	
677.84495	161	
685.84494	252	
686.34224	118	
703.32604	194	
730.32278	2113	1+
746.39826	150	
843.39756	167	
884.49651	161	
1243.60919	788	1+
END IONS

###FS:    #m/z: 490.58521 #charge   3
###MaxRes:#m/z:  0.00000 #charge-128
###MS: 737
###MSMS: 738
BEGIN IONS
TITLE=Cmpd 79, AutoMSn(490.5852), 12.5 min
RTINSECONDS=752.697
SCANS=MS: 737 MSMS: 738
PEPMASS=490.58521	13822
CHARGE=3+
337.15706	149	
343.14793	190	
351.66194	139	
356.65444	135	
358.20744	134	
365.66620	351	
378.22838	130	
432.25229	220	
443.26858	160	
487.28294	547	1+
489.27763	397	
559.25885	121	
564.78652	123	
576.30669	494	1+
615.31678	218	
627.30052	223	1+
633.33132	2022	1+
673.31667	131	
677.32523	525	1+
677.45752	100	
677.80900	136	
686.34106	176	
702.32461	104	
730.31976	1613	1+
748.32155	107	
755.43475	131	
815.40415	160	
843.39573	238	
865.02678	233	
1242.61399	1209	1+
END IONS

###FS:    #m/z: 658.78510 #charge   2
###MaxRes:#m/z:  0.00000 #charge-128
###MS: 737
###MSMS: 739
BEGIN IONS
TITLE=Cmpd 80, AutoMSn(658.7851), 12.6 min
RTINSECONDS=753.198
SCANS=MS: 737 MSMS: 739
PEPMASS=658.78510	9299
CHARGE=2+
1316.56122	1199	1+
END IONS

###FS:    #m/z: 490.58521 #charge   3
###MaxRes:#m/z:  0.00000 #charge-128
###MS: 737
###MSMS: 740
BEGIN IONS
TITLE=Cmpd 81, AutoMSn(490.5852), 12.6 min
RTINSECONDS=753.699
SCANS=MS: 737 MSMS: 740
PEPMASS=490.58521	7065
CHARGE=3+
337.14231	111	
365.66239	182	
432.23547	162	
438.26683	100	
440.17257	135	
445.20911	120	
452.24212	109	
489.27372	831	1+
576.31548	259	
596.31345	101	
627.40269	159	
633.33124	1789	1+
673.29669	194	
677.32256	379	1+
685.82774	124	
686.32949	121	
730.32554	1404	1+
843.40146	135	
1242.61247	915	1+
END IONS

###FS:    #m/z: 492.58410 #charge   3
###MaxRes:#m/z:  0.00000 #charge-128
###MS: 741
###MSMS: 742
BEGIN IONS
TITLE=Cmpd 82, AutoMSn(492.5841), 12.6 min
RTINSECONDS=756.726
SCANS=MS: 741 MSMS: 742
PEPMASS=492.58410	5369
CHARGE=3+
474.22715	113	
489.27224	250	1+
497.27701	117	
633.33094	132	
702.31768	515	1+
730.32920	187	
END IONS

###FS:    #m/z: 474.92019 #charge   3
###MaxRes:#m/z:  0.00000 #charge-128
###MS: 741
###MSMS: 744
BEGIN IONS
TITLE=Cmpd 84, AutoMSn(474.9202), 12.6 min
RTINSECONDS=757.728
SCANS=MS: 741 MSMS: 744
PEPMASS=474.92019	7972
CHARGE=3+
469.23444	117	
488.31273	113	
698.30821	124	
END IONS

###FS:    #m/z: 459.56253 #charge   3
###MaxRes:#m/z:  0.00000 #charge-128
###MS: 745
###MSMS: 746
BEGIN IONS
TITLE=Cmpd 85, AutoMSn(459.5625), 12.7 min
RTINSECONDS=760.755
SCANS=MS: 745 MSMS: 746
PEPMASS=459.56253	32917
CHARGE=3+
347.10082	207	
375.23570	1780	1+
402.86249	197	
420.22783	226	
430.19925	469	1+
436.20990	212	
450.22250	266	
450.56800	228	
450.90760	188	
453.55642	320	
453.89122	216	
455.91270	665	1+
456.24379	782	1+
456.57595	772	
464.01751	469	
464.12047	510	
479.22202	231	1+
482.75315	185	
488.31413	1556	1+
495.65562	342	
517.27910	2705	1+
549.24222	313	1+
552.25203	199	
558.27464	504	1+
575.26408	204	
589.24153	303	
601.82476	399	1+
614.30330	355	1+
631.32802	1308	1+
636.27452	200	
653.31887	1583	1+
658.29103	185	
673.26188	187	
686.30609	179	
690.28727	600	1+
698.30941	244	1+
751.30469	563	1+
759.41472	1017	1+
768.32554	232	1+
768.58400	197	
804.37326	345	1+
817.47281	341	1+
856.35236	474	1+
878.40557	368	1+
888.46049	279	
919.39376	753	1+
945.47041	1792	1+
945.47851	827	1+
947.42081	462	1+
956.70217	519	
992.48261	512	1+
1072.29763	190	
1105.50523	3155	1+
1188.54597	867	1+
1206.56440	14008	1+
1306.62862	1380	1+
END IONS

###FS:    #m/z: 688.83930 #charge   2
###MaxRes:#m/z:  0.00000 #charge-128
###MS: 745
###MSMS: 747
BEGIN IONS
TITLE=Cmpd 86, AutoMSn(688.8393), 12.7 min
RTINSECONDS=761.255
SCANS=MS: 745 MSMS: 747
PEPMASS=688.83930	9419
CHARGE=2+
487.74130	109	
517.27193	277	
576.25697	102	
631.32359	128	
860.38012	112	
945.47361	295	1+
1089.49041	104	
1206.54768	525	1+
1206.56492	109	
1376.66957	2134	1+
END IONS

###FS:    #m/z: 459.56184 #charge   3
###MaxRes:#m/z:  0.00000 #charge-128
###MS: 749
###MSMS: 750
BEGIN IONS
TITLE=Cmpd 88, AutoMSn(459.5618), 12.7 min
RTINSECONDS=764.787
SCANS=MS: 749 MSMS: 750
PEPMASS=459.56184	70216
CHARGE=3+
347.10762	289	
375.22906	878	1+
402.84786	274	
403.19582	456	
420.22368	333	
429.20251	293	
440.20491	280	
448.15202	499	
450.24610	284	
450.58089	280	
453.55741	555	
455.90839	386	
456.24589	610	
456.57453	426	
460.19433	539	
475.19407	334	
487.75199	267	
488.31506	1181	1+
495.66224	445	
517.27735	4824	1+
549.25077	488	
558.77591	317	
576.25384	589	1+
589.24322	344	
594.78574	361	
614.29606	285	
631.31923	1934	1+
644.30370	596	1+
653.32155	2022	1+
690.28463	1028	1+
751.29449	359	
759.41476	1059	1+
768.57761	305	
789.33899	276	
861.39395	605	1+
945.47589	5486	1+
955.77862	1315	1+
1087.49459	853	1+
1105.51222	5953	1+
1189.53680	1838	1+
1206.56108	29512	1+
1306.62568	2378	1+
END IONS

###FS:    #m/z: 688.83610 #charge   2
###MaxRes:#m/z:  0.00000 #charge-128
###MS: 749
###MSMS: 751
BEGIN IONS
TITLE=Cmpd 89, AutoMSn(688.8361), 12.8 min
RTINSECONDS=765.288
SCANS=MS: 749 MSMS: 751
PEPMASS=688.83610	22097
CHARGE=2+
517.27981	704	1+
520.24795	110	
605.77897	116	
618.25108	102	
631.32081	299	
746.33349	132	
759.42201	179	
860.38205	205	
918.45677	124	
945.46989	389	1+
955.79157	114	
1206.56525	1246	1+
1230.52880	105	
1376.66625	3879	1+
END IONS

###FS:    #m/z: 459.56220 #charge   3
###MaxRes:#m/z:  0.00000 #charge-128
###MS: 753
###MSMS: 754
BEGIN IONS
TITLE=Cmpd 91, AutoMSn(459.5622), 12.8 min
RTINSECONDS=768.819
SCANS=MS: 753 MSMS: 754
PEPMASS=459.56220	62298
CHARGE=3+
375.23280	958	
402.85399	272	
420.21942	323	
428.68743	329	
431.20330	313	
448.15442	366	
450.56719	260	
453.55847	316	
453.89344	342	
456.24043	578	
460.18835	604	
478.73270	238	
488.31846	1579	1+
495.65233	522	
496.74650	238	
517.27732	4351	1+
544.75083	262	
576.24211	253	
594.79396	273	
595.27485	302	
602.30696	265	
602.76721	289	
631.31932	1244	1+
645.29768	212	
645.82240	217	
672.27459	499	1+
690.28837	958	1+
751.30625	324	
759.41013	967	1+
768.57240	261	
888.45605	319	
945.47714	4643	1+
955.74672	1698	1+
1105.50961	4361	1+
1206.56206	20158	1+
1305.63047	3062	1+
END IONS

###FS:    #m/z: 688.83876 #charge   2
###MaxRes:#m/z:  0.00000 #charge-128
###MS: 753
###MSMS: 755
BEGIN IONS
TITLE=Cmpd 92, AutoMSn(688.8388), 12.8 min
RTINSECONDS=769.32
SCANS=MS: 753 MSMS: 755
PEPMASS=688.83876	18194
CHARGE=2+
517.27985	254	
553.25249	293	
631.32488	115	
687.82376	123	
759.43266	109	
860.39065	107	
945.47032	141	
1206.56149	839	1+
1376.66653	1776	1+
END IONS

###FS:    #m/z: 603.78384 #charge   2
###MaxRes:#m/z:  0.00000 #charge-128
###MS: 753
###MSMS: 756
BEGIN IONS
TITLE=Cmpd 93, AutoMSn(603.7838), 12.8 min
RTINSECONDS=769.821
SCANS=MS: 753 MSMS: 756
PEPMASS=603.78384	12077
CHARGE=2+
530.72335	103	
END IONS

###FS:    #m/z: 503.22460 #charge   3
###MaxRes:#m/z:  0.00000 #charge-128
###MS: 757
###MSMS: 758
BEGIN IONS
TITLE=Cmpd 94, AutoMSn(503.2246), 12.9 min
RTINSECONDS=772.838
SCANS=MS: 757 MSMS: 758
PEPMASS=503.22460	6198
CHARGE=3+
368.66103	105	
389.66696	120	
394.16734	177	
425.25625	161	
472.19829	119	
497.21784	260	
497.89803	130	
515.74292	165	
517.26438	121	
540.30362	106	
549.24083	188	
556.74786	183	
558.18067	101	
573.25975	140	
655.31691	154	
696.32014	171	
856.37180	125	
943.38093	182	
1497.29213	133	
END IONS

###FS:    #m/z: 551.26820 #charge   3
###MaxRes:#m/z:  0.00000 #charge-128
###MS: 757
###MSMS: 759
BEGIN IONS
TITLE=Cmpd 95, AutoMSn(551.2682), 12.9 min
RTINSECONDS=773.339
SCANS=MS: 757 MSMS: 759
PEPMASS=551.26820	3872
CHARGE=3+
504.58158	106	
509.92460	148	
510.26070	147	
516.25478	114	
519.62617	131	
521.58997	117	
546.24624	122	
END IONS

###FS:    #m/z: 478.23891 #charge   3
###MaxRes:#m/z:  0.00000 #charge-128
###MS: 757
###MSMS: 760
BEGIN IONS
TITLE=Cmpd 96, AutoMSn(478.2389), 12.9 min
RTINSECONDS=773.84
SCANS=MS: 757 MSMS: 760
PEPMASS=478.23891	4414
CHARGE=3+
517.29084	106	
END IONS

###FS:    #m/z: 500.88698 #charge   3
###MaxRes:#m/z:  0.00000 #charge-128
###MS: 761
###MSMS: 762
BEGIN IONS
TITLE=Cmpd 97, AutoMSn(500.8870), 12.9 min
RTINSECONDS=776.861
SCANS=MS: 761 MSMS: 762
PEPMASS=500.88698	30396
CHARGE=3+
309.16047	237	
321.64942	424	1+
329.12446	318	
331.66879	377	
357.65878	226	
359.65549	209	1+
371.20410	277	
372.18730	572	
380.17117	372	1+
389.19976	765	
390.18043	1396	1+
394.16955	302	
395.78317	548	
398.14049	272	
416.16518	609	1+
429.67464	301	1+
433.18897	302	
459.19548	220	
462.69409	491	1+
468.14671	225	
469.20623	223	1+
472.19810	180	
485.22687	505	1+
495.22451	210	
497.88900	281	
499.23476	272	1+
532.21300	579	1+
540.27614	256	
547.22966	315	
549.24191	4904	1+
556.23948	454	
558.26722	1059	1+
572.23802	227	
627.28139	711	1+
645.29912	1695	1+
654.75432	915	1+
661.28096	323	1+
679.28036	223	
696.31125	5916	1+
705.11468	200	
714.31793	224	
732.26264	191	
761.32448	347	1+
787.32349	231	
805.32751	1286	1+
856.34536	1961	1+
943.37295	1283	1+
952.40385	326	1+
1271.49493	1114	1+
END IONS

###FS:    #m/z: 750.82193 #charge   2
###MaxRes:#m/z:  0.00000 #charge-128
###MS: 761
###MSMS: 763
BEGIN IONS
TITLE=Cmpd 98, AutoMSn(750.8219), 13.0 min
RTINSECONDS=777.362
SCANS=MS: 761 MSMS: 763
PEPMASS=750.82193	7960
CHARGE=2+
372.17294	234	
390.18059	1265	1+
549.25023	128	
558.27486	218	
636.24556	147	
636.75787	210	
696.30949	162	
752.81716	157	
856.35252	101	
943.37334	145	
1111.46009	892	1+
1123.50237	176	
1124.53301	105	
1271.48325	147	
1500.63135	1250	1+
END IONS

###FS:    #m/z: 551.60175 #charge   3
###MaxRes:#m/z:  0.00000 #charge-128
###MS: 761
###MSMS: 764
BEGIN IONS
TITLE=Cmpd 99, AutoMSn(551.6018), 13.0 min
RTINSECONDS=777.863
SCANS=MS: 761 MSMS: 764
PEPMASS=551.60175	5588
CHARGE=3+
442.18751	124	
453.75517	116	
462.27204	199	
507.24058	103	
509.92081	206	
510.26128	381	
510.59855	123	
515.94034	279	
END IONS

###FS:    #m/z: 500.88725 #charge   3
###MaxRes:#m/z:  0.00000 #charge-128
###MS: 765
###MSMS: 766
BEGIN IONS
TITLE=Cmpd 100, AutoMSn(500.8872), 13.0 min
RTINSECONDS=780.886
SCANS=MS: 765 MSMS: 766
PEPMASS=500.88725	96860
CHARGE=3+
309.14596	566	1+
314.14717	415	
322.65967	339	
329.12824	632	
337.14862	257	
349.65883	516	
357.65939	428	1+
371.19774	462	
372.18272	1715	1+
387.09891	255	
388.16164	383	
389.18993	911	
389.67637	424	
390.17892	2153	1+
398.15145	343	
404.13596	655	1+
416.16809	420	
420.17258	251	
432.18732	564	1+
441.17699	354	1+
457.21035	333	
459.20221	362	
462.70227	260	
468.14541	364	1+
485.21329	642	
487.22837	397	
497.19729	252	
514.20302	537	1+
530.26254	408	1+
532.21591	943	1+
535.82521	409	
547.22111	674	1+
549.24181	8781	1+
558.26391	2452	1+
572.24061	311	
619.22400	629	1+
645.30128	3610	1+
653.72736	1455	1+
661.28606	452	1+
662.32216	794	1+
679.28580	632	1+
696.31023	10461	1+
696.31440	2069	1+
700.29807	497	1+
705.12077	338	
714.32069	473	
759.32818	1571	1+
787.31011	1244	1+
805.32507	2260	1+
807.33205	370	
856.33902	5132	1+
862.37003	435	1+
865.00659	943	
925.37655	1174	1+
943.37253	4295	1+
952.40537	667	1+
1111.46042	2038	1+
1253.51904	2170	1+
1271.49191	3269	1+
1354.53657	512	1+
END IONS

###FS:    #m/z: 750.82463 #charge   2
###MaxRes:#m/z:  0.00000 #charge-128
###MS: 765
###MSMS: 767
BEGIN IONS
TITLE=Cmpd 101, AutoMSn(750.8246), 13.0 min
RTINSECONDS=781.387
SCANS=MS: 765 MSMS: 767
PEPMASS=750.82463	23312
CHARGE=2+
317.12702	207	
371.19842	272	1+
373.14198	132	
390.17995	2279	1+
549.25075	267	
556.23592	164	
558.26879	171	
636.24921	364	
636.75039	140	
638.24658	101	
696.30768	239	
723.26868	169	
943.39085	248	1+
1111.46524	1559	1+
1271.52527	134	
1272.49640	125	
1500.64253	2128	1+
END IONS

###FS:    #m/z: 551.60097 #charge   3
###MaxRes:#m/z:  0.00000 #charge-128
###MS: 765
###MSMS: 768
BEGIN IONS
TITLE=Cmpd 102, AutoMSn(551.6010), 13.0 min
RTINSECONDS=781.888
SCANS=MS: 765 MSMS: 768
PEPMASS=551.60097	6890
CHARGE=3+
392.74970	105	
498.72324	107	
509.92431	543	1+
510.25843	329	
510.58596	390	
515.93145	198	
533.31418	127	
596.78947	125	
605.24032	245	1+
END IONS

###FS:    #m/z: 500.88731 #charge   3
###MaxRes:#m/z:  0.00000 #charge-128
###MS: 769
###MSMS: 770
BEGIN IONS
TITLE=Cmpd 103, AutoMSn(500.8873), 13.1 min
RTINSECONDS=784.917
SCANS=MS: 769 MSMS: 770
PEPMASS=500.88731	98963
CHARGE=3+
314.14409	259	
322.66201	558	
329.12938	636	1+
354.16786	288	1+
371.20138	610	
372.18217	1273	1+
380.16520	718	
389.19288	892	
389.67479	466	1+
390.17943	2759	1+
395.39603	375	
395.78488	410	
398.14770	232	
399.16037	374	1+
414.17552	530	1+
416.15937	506	
420.15887	581	1+
431.19809	386	1+
433.19094	488	1+
454.19698	359	1+
457.22026	333	
459.20733	325	
462.70462	332	
468.14438	258	
485.21338	795	1+
487.23048	317	
494.89011	241	
495.21326	580	1+
499.21857	296	
502.26521	250	
505.18851	220	
514.20861	652	1+
530.24862	298	
532.22061	573	
536.27799	199	
540.24618	614	1+
549.24237	8807	1+
556.24054	1373	1+
556.74138	219	
558.26198	2224	1+
572.24011	249	
576.18947	224	
617.30962	839	1+
619.22973	446	
645.30042	2988	1+
653.82040	423	1+
662.32465	566	1+
679.28271	873	1+
696.31212	10983	1+
704.27447	254	1+
714.32323	492	1+
787.31888	1206	1+
805.32950	2758	1+
821.29793	318	1+
838.31703	488	1+
839.32295	431	1+
856.34227	4919	1+
925.38697	1255	1+
943.37412	3789	1+
952.40685	595	1+
1093.44170	683	1+
1253.53555	2088	1+
1271.50038	3641	1+
1399.59070	811	1+
END IONS

###FS:    #m/z: 750.82420 #charge   2
###MaxRes:#m/z:  0.00000 #charge-128
###MS: 769
###MSMS: 771
BEGIN IONS
TITLE=Cmpd 104, AutoMSn(750.8242), 13.1 min
RTINSECONDS=785.418
SCANS=MS: 769 MSMS: 771
PEPMASS=750.82420	27628
CHARGE=2+
372.16969	289	1+
389.22139	141	
390.17719	1496	1+
392.17038	154	
549.25276	102	
556.24564	125	
558.27738	168	
856.34907	246	
943.35537	179	
1111.45813	1204	1+
1123.50644	364	
1271.48051	777	1+
1271.49029	266	
1500.65400	1336	1+
END IONS

###FS:    #m/z: 584.28341 #charge   3
###MaxRes:#m/z:  0.00000 #charge-128
###MS: 769
###MSMS: 772
BEGIN IONS
TITLE=Cmpd 105, AutoMSn(584.2834), 13.1 min
RTINSECONDS=785.919
SCANS=MS: 769 MSMS: 772
PEPMASS=584.28341	9804
CHARGE=3+
439.16464	129	
463.20070	134	
486.23393	110	
508.27231	105	
530.69103	111	
537.25719	101	
553.20925	125	
578.28281	320	1+
578.62552	230	
578.94231	328	
583.62535	424	1+
584.28792	467	
584.95331	145	
794.34487	119	
END IONS

###FS:    #m/z: 564.94831 #charge   3
###MaxRes:#m/z:  0.00000 #charge-128
###MS: 773
###MSMS: 774
BEGIN IONS
TITLE=Cmpd 106, AutoMSn(564.9483), 13.1 min
RTINSECONDS=788.949
SCANS=MS: 773 MSMS: 774
PEPMASS=564.94831	24405
CHARGE=3+
375.23692	238	
420.26105	198	
473.18326	331	1+
476.28785	173	
487.19091	186	
491.19207	298	
536.28393	200	
543.73547	215	
544.23233	668	1+
553.60480	435	
553.92354	176	
558.65127	198	
558.94194	764	
559.27467	3060	1+
559.60493	2661	1+
559.94336	2128	1+
564.94827	1892	1+
565.27774	1568	1+
565.61643	710	
567.79574	210	
574.13340	177	
589.36533	207	
600.28019	144	
600.77618	332	
605.24262	155	
609.29035	169	
641.28219	334	1+
650.80006	245	
678.78874	227	1+
686.32360	202	
702.43899	175	
737.31368	164	
765.83639	202	
837.29716	181	
946.36046	875	1+
974.36194	1009	1+
991.39122	344	1+
1104.49184	529	1+
1282.57008	509	1+
1436.69344	393	1+
1547.69533	481	1+
END IONS

###FS:    #m/z: 584.28499 #charge   3
###MaxRes:#m/z:  0.00000 #charge-128
###MS: 773
###MSMS: 775
BEGIN IONS
TITLE=Cmpd 107, AutoMSn(584.2850), 13.2 min
RTINSECONDS=789.45
SCANS=MS: 773 MSMS: 775
PEPMASS=584.28499	13472
CHARGE=3+
441.23355	105	
456.18067	112	
476.28235	105	
485.26833	100	
516.20816	110	
530.71262	133	
536.78091	117	
537.21614	114	
553.21464	181	
578.28088	364	1+
578.61171	532	1+
578.94233	346	
583.34829	102	
584.29275	772	1+
584.61486	357	
584.94453	388	1+
592.31297	129	
END IONS

###FS:    #m/z: 423.96321 #charge   2
###MaxRes:#m/z:  0.00000 #charge-128
###MS: 773
###MSMS: 776
BEGIN IONS
TITLE=Cmpd 108, AutoMSn(423.9632), 13.2 min
RTINSECONDS=789.951
SCANS=MS: 773 MSMS: 776
PEPMASS=423.96321	10364
CHARGE=2+
338.62603	133	
369.65132	133	
387.21274	172	
402.25640	135	
420.24051	304	
427.74864	157	
432.19776	292	
446.18501	192	
456.16811	160	
465.15438	150	
473.19086	165	
476.28423	209	
487.19541	227	
507.68920	153	
516.18986	225	
556.23134	130	
559.24814	133	
578.24803	128	
589.21780	146	
589.36590	133	
595.25112	135	
606.24700	284	1+
620.76343	185	
626.26611	127	
629.76837	145	
679.31857	254	1+
767.26179	209	
837.30823	325	1+
END IONS

###FS:    #m/z: 564.94744 #charge   3
###MaxRes:#m/z:  0.00000 #charge-128
###MS: 777
###MSMS: 778
BEGIN IONS
TITLE=Cmpd 109, AutoMSn(564.9474), 13.2 min
RTINSECONDS=792.977
SCANS=MS: 777 MSMS: 778
PEPMASS=564.94744	44880
CHARGE=3+
392.23574	302	
420.24426	359	
473.68272	434	1+
476.27758	421	
487.19545	346	
501.70015	550	1+
502.20381	291	
516.19313	298	
516.69713	288	
533.32778	291	
536.28727	354	
541.95616	311	
553.26088	873	1+
553.59674	699	1+
553.93655	472	1+
558.94420	1510	
559.27121	7859	1+
559.60358	7397	1+
559.93882	4511	1+
564.45698	318	
564.56040	323	
564.94458	3074	1+
565.27988	2827	1+
565.60913	2131	1+
567.81249	323	
568.92802	212	
572.73175	462	1+
589.36525	873	1+
606.24649	401	1+
609.27757	248	
629.27922	284	
642.28763	255	
651.29013	269	
686.31685	290	
702.45297	296	
706.31490	343	1+
715.31256	319	
719.35751	453	
728.82052	215	
757.32983	284	
945.36565	510	1+
974.35159	1123	1+
991.38412	1027	1+
1086.43753	832	1+
1322.61616	615	1+
END IONS

###FS:    #m/z: 529.76986 #charge   2
###MaxRes:#m/z:  0.00000 #charge-128
###MS: 777
###MSMS: 779
BEGIN IONS
TITLE=Cmpd 110, AutoMSn(529.7699), 13.2 min
RTINSECONDS=793.478
SCANS=MS: 777 MSMS: 779
PEPMASS=529.76986	17060
CHARGE=2+
340.15462	181	
343.18982	129	
345.15945	133	
360.22152	405	1+
361.11867	200	
411.23830	171	
437.70417	402	
439.22868	296	
446.21570	119	
464.22330	404	
471.26956	251	
488.30544	157	
495.65085	120	
505.21962	127	
568.30439	151	
585.33521	3600	1+
601.84221	104	
620.81343	119	
629.23841	211	
696.36077	595	1+
700.28404	149	
705.10144	104	
706.18670	261	
714.37463	1048	1+
728.30212	128	
770.34424	212	
799.32955	168	
874.40627	1435	1+
884.25592	1056	
945.44490	1023	1+
END IONS

###FS:    #m/z: 424.21218 #charge   2
###MaxRes:#m/z:  0.00000 #charge-128
###MS: 777
###MSMS: 780
BEGIN IONS
TITLE=Cmpd 111, AutoMSn(424.2122), 13.2 min
RTINSECONDS=793.979
SCANS=MS: 777 MSMS: 780
PEPMASS=424.21218	16695
CHARGE=2+
311.11528	177	
319.18354	176	
367.64850	266	1+
375.23683	166	
392.14594	236	1+
402.24007	197	
410.17391	179	
420.23559	300	
432.20496	638	1+
447.67915	232	
452.18848	468	1+
463.19773	221	1+
473.18242	156	
476.28579	281	
484.15320	230	
487.68384	287	
495.19632	209	1+
501.70400	188	
502.18725	293	
507.67290	176	
516.20190	630	1+
533.32924	436	
541.01405	423	
541.10942	372	
558.75631	152	
564.25054	389	1+
572.72951	252	
573.14949	229	1+
595.25477	154	
605.23593	288	1+
621.21096	189	
646.40700	255	
671.30471	156	
733.29330	249	1+
820.25959	261	
831.84710	180	
846.33789	255	1+
END IONS

###FS:    #m/z: 564.94725 #charge   3
###MaxRes:#m/z:  0.00000 #charge-128
###MS: 781
###MSMS: 782
BEGIN IONS
TITLE=Cmpd 112, AutoMSn(564.9473), 13.3 min
RTINSECONDS=797.006
SCANS=MS: 781 MSMS: 782
PEPMASS=564.94725	46333
CHARGE=3+
392.22817	216	
420.24928	250	
487.19039	597	1+
496.19203	424	1+
502.19919	612	1+
508.19830	213	
515.68967	166	
524.70713	394	
533.32150	452	1+
535.78574	254	
536.29037	373	
542.02907	164	
544.23846	430	1+
545.73136	168	
552.92640	533	1+
553.59732	571	1+
554.27092	177	
555.75133	247	1+
558.93914	1038	
559.27166	6724	1+
559.60308	6435	1+
559.93559	5112	1+
561.77409	166	
563.96301	164	
564.61466	190	
564.94508	2022	1+
565.27321	2890	1+
565.60884	1550	1+
567.78821	172	
589.37050	277	
642.78258	212	
646.41158	341	
670.30116	417	1+
679.81269	290	
702.44146	264	
715.32649	449	1+
719.35180	353	
719.84530	195	
766.37136	203	
774.36746	166	
774.84074	279	1+
783.40455	178	
946.35708	395	1+
974.35196	702	1+
1002.39226	778	1+
1031.37306	1398	1+
1143.46726	912	1+
1321.63852	631	1+
1340.57846	491	1+
END IONS

###FS:    #m/z: 529.76840 #charge   2
###MaxRes:#m/z:  0.00000 #charge-128
###MS: 781
###MSMS: 783
BEGIN IONS
TITLE=Cmpd 113, AutoMSn(529.7684), 13.3 min
RTINSECONDS=797.507
SCANS=MS: 781 MSMS: 783
PEPMASS=529.76840	35852
CHARGE=2+
339.19230	101	
340.15842	504	
343.17817	115	
345.15665	358	
360.22098	586	1+
361.11295	257	
370.17079	156	
383.20203	130	
411.23421	399	1+
439.22784	952	1+
446.24200	300	
473.25438	103	
488.29105	167	
494.71946	110	
530.26922	105	
551.27308	198	
567.31545	118	
568.30883	412	1+
585.33411	6505	1+
614.27109	100	
629.23501	123	
696.36440	845	1+
702.31733	161	
714.37448	1507	1+
727.27805	322	1+
799.34490	140	
857.37332	278	1+
857.38329	158	
874.40534	3529	1+
884.26327	345	
927.43428	457	1+
945.44019	2024	1+
955.79244	294	1+
END IONS

###FS:    #m/z: 424.21039 #charge   2
###MaxRes:#m/z:  0.00000 #charge-128
###MS: 781
###MSMS: 784
BEGIN IONS
TITLE=Cmpd 114, AutoMSn(424.2104), 13.3 min
RTINSECONDS=798.008
SCANS=MS: 781 MSMS: 784
PEPMASS=424.21039	22047
CHARGE=2+
328.21612	122	
331.64235	148	
353.66493	310	1+
369.13307	278	
375.22651	220	
382.64355	153	
396.64538	371	1+
410.19205	139	
412.17564	123	
413.12019	194	
420.25169	758	1+
423.23268	247	
425.19717	167	
432.19949	1755	1+
438.18309	204	1+
452.18210	321	1+
464.68966	169	
474.70897	154	
484.16264	621	1+
487.66956	156	
488.31682	140	
515.68402	137	
516.18468	260	
533.32701	601	1+
535.20652	169	
548.22981	130	
550.23678	319	1+
574.73768	143	
593.21753	782	1+
595.24544	266	
606.23513	133	
621.21983	1485	1+
638.29002	253	
642.29266	173	
646.41798	401	1+
666.27711	648	1+
670.81280	135	
707.27322	222	1+
734.31237	641	1+
734.31261	205	
793.27709	344	1+
END IONS

###FS:    #m/z: 529.76919 #charge   2
###MaxRes:#m/z:  0.00000 #charge-128
###MS: 785
###MSMS: 786
BEGIN IONS
TITLE=Cmpd 115, AutoMSn(529.7692), 13.4 min
RTINSECONDS=801.026
SCANS=MS: 785 MSMS: 786
PEPMASS=529.76919	47737
CHARGE=2+
340.15809	612	
345.16045	435	
360.22367	672	1+
361.11376	199	
374.18206	135	
391.75013	285	
411.22868	220	
422.19715	177	
428.70755	185	
435.19527	117	
439.22871	753	1+
453.24716	107	
464.21122	164	
471.25896	306	
473.20396	509	1+
488.28055	242	
550.28163	313	1+
568.29918	639	1+
584.89382	103	
585.33526	7033	1+
630.23655	199	
696.36882	529	1+
711.25606	200	
714.37612	1821	1+
728.30615	224	
749.53074	112	
799.34931	146	
857.39920	108	
874.40822	3846	1+
884.25592	890	
945.44562	2269	1+
955.78636	124	
END IONS

###FS:    #m/z: 422.88131 #charge   3
###MaxRes:#m/z:  0.00000 #charge-128
###MS: 785
###MSMS: 787
BEGIN IONS
TITLE=Cmpd 116, AutoMSn(422.8813), 13.4 min
RTINSECONDS=801.527
SCANS=MS: 785 MSMS: 787
PEPMASS=422.88131	15710
CHARGE=3+
319.19793	268	
334.80116	286	
344.12525	262	1+
366.14281	275	
369.15827	401	1+
375.22683	261	
382.64623	244	
393.16388	259	
396.64818	698	1+
413.12770	432	
415.17419	240	
420.23624	1239	1+
422.86530	231	
423.20399	936	1+
432.20157	2756	1+
438.17294	282	1+
452.17120	228	
467.22819	413	1+
473.18997	332	1+
484.16581	443	
485.17436	706	1+
488.31171	328	
493.68997	522	1+
499.16943	212	
501.22602	241	
501.70015	642	
507.19428	536	1+
515.31289	411	
515.69762	1341	1+
525.20323	256	
533.32788	1470	1+
534.20221	371	1+
541.01396	474	
550.22391	781	1+
558.73835	260	
564.21503	325	
572.74117	282	
593.22776	618	1+
595.25003	1068	1+
621.21725	1891	1+
628.39364	196	
630.51765	240	
638.28198	285	
646.41136	635	1+
655.22133	289	1+
662.25238	388	1+
666.28536	918	1+
678.27109	284	1+
706.31391	450	1+
734.29924	1349	1+
783.46145	564	1+
783.49070	197	
795.30104	241	1+
819.37503	231	1+
827.42839	284	1+
844.45375	845	1+
848.39137	464	1+
894.31216	650	1+
905.37415	622	1+
911.32650	448	1+
930.42664	1022	1+
948.41501	537	1+
974.36682	527	1+
985.36611	581	1+
988.38873	427	1+
1003.39345	1388	1+
1014.36546	1242	1+
1018.43057	810	1+
1031.39186	1468	1+
END IONS

###FS:    #m/z: 424.46026 #charge   2
###MaxRes:#m/z:  0.00000 #charge-128
###MS: 785
###MSMS: 788
BEGIN IONS
TITLE=Cmpd 117, AutoMSn(424.4603), 13.4 min
RTINSECONDS=802.028
SCANS=MS: 785 MSMS: 788
PEPMASS=424.46026	20938
CHARGE=2+
297.12238	479	1+
319.20025	209	
325.62848	215	
338.79728	163	
340.15175	341	1+
344.13163	376	1+
365.62460	214	
375.20918	421	1+
410.19143	325	1+
412.13578	469	1+
420.24373	1254	1+
422.87700	554	1+
423.23392	277	
424.19120	773	1+
432.19773	1802	1+
447.17820	270	
453.19065	415	
454.28459	159	
456.17129	353	1+
481.20670	245	1+
484.16369	1021	1+
487.68576	310	1+
488.31434	233	
493.19037	530	1+
496.22657	296	
501.71506	605	
510.23619	406	1+
513.75985	240	1+
515.32513	267	
515.70282	710	
530.24805	247	1+
533.32225	1610	1+
535.18168	237	
541.19392	310	1+
550.23239	253	1+
559.25664	226	1+
564.22719	209	
572.73511	362	
573.23800	254	1+
580.25036	252	1+
593.25100	287	1+
595.26208	455	1+
597.23652	200	
606.75712	201	
607.26307	176	
620.76666	285	1+
621.21689	2486	1+
629.26706	159	
646.21728	195	
646.41338	1016	1+
655.21719	159	
662.26656	605	1+
666.27118	641	1+
671.30448	221	
678.27515	281	1+
679.81019	249	1+
706.29089	236	1+
734.30702	190	
734.31020	729	1+
747.25861	210	1+
764.29028	666	1+
765.27479	221	1+
783.46417	394	1+
793.29203	397	1+
822.28828	357	1+
823.28262	267	
837.29369	249	1+
END IONS

###FS:    #m/z: 546.26941 #charge   3
###MaxRes:#m/z:  0.00000 #charge-128
###MS: 789
###MSMS: 790
BEGIN IONS
TITLE=Cmpd 118, AutoMSn(546.2694), 13.4 min
RTINSECONDS=805.055
SCANS=MS: 789 MSMS: 790
PEPMASS=546.26941	137221
CHARGE=3+
392.23919	3120	
487.18728	3217	
496.19419	3093	
533.32807	6021	
534.58974	11698	1+
534.92291	9919	
535.25751	6880	
539.59350	3280	
539.92450	7609	
540.26282	122947	1+
540.59644	158525	1+
540.92957	103463	1+
544.22675	4376	
544.72631	3248	
545.93297	3317	
546.26924	67482	1+
546.60329	45682	1+
546.93686	22833	
565.28744	2746	
600.76416	2870	
646.41294	6617	
690.84055	5025	
691.33955	3689	
946.37083	8685	1+
974.36049	12842	1+
END IONS

###FS:    #m/z: 409.95367 #charge   2
###MaxRes:#m/z:  0.00000 #charge-128
###MS: 789
###MSMS: 791
BEGIN IONS
TITLE=Cmpd 119, AutoMSn(409.9537), 13.4 min
RTINSECONDS=805.556
SCANS=MS: 789 MSMS: 791
PEPMASS=409.95367	49565
CHARGE=2+
303.12513	587	
310.11045	856	1+
315.79653	1855	
316.12972	871	
319.19006	1660	1+
325.46263	710	
351.11424	1642	1+
359.61979	715	1+
367.13419	3437	1+
373.15324	840	
376.59792	537	
383.14127	1503	
402.22917	1828	1+
409.16655	2310	1+
413.13025	728	1+
418.85983	437	1+
420.24373	7501	1+
422.87693	1359	
423.16838	2230	1+
428.18527	2069	1+
446.18068	2530	1+
449.54336	974	
454.23648	438	1+
456.16945	1531	
460.89418	594	
461.21454	765	1+
461.66979	505	1+
463.19903	1894	1+
464.67785	4708	1+
473.19131	4904	
478.67768	4792	1+
484.16294	1853	1+
487.18893	5103	
490.21177	646	
491.20987	804	
492.22059	1139	1+
494.19114	704	1+
497.57420	707	1+
497.90962	2125	1+
498.22076	1585	1+
506.23455	1279	1+
506.75516	856	1+
513.71555	847	1+
515.31249	1452	1+
521.71794	697	
527.19661	1333	1+
529.73124	627	
533.32954	6975	1+
535.71677	2577	1+
543.72864	1515	
564.14936	538	
569.24320	834	1+
577.75596	1004	1+
587.25237	1172	1+
589.20288	2836	1+
594.24985	491	1+
597.22283	1815	1+
605.24224	1672	
606.23159	3535	1+
609.22533	727	1+
621.22345	1484	1+
623.25370	876	
628.38923	529	1+
638.19359	1515	1+
641.79194	821	
646.41064	4813	1+
651.28462	601	
658.22724	695	
673.23168	2136	1+
674.24870	1478	1+
678.33357	453	1+
690.24504	1106	1+
707.27597	2680	1+
709.24067	1878	1+
717.25176	1566	1+
721.23873	681	1+
729.25992	1020	1+
735.26476	3849	1+
737.27140	2053	1+
738.26425	1062	1+
746.28838	2610	1+
749.23319	1811	1+
751.45119	710	1+
765.27508	937	
766.26031	3150	1+
783.46974	2158	1+
792.31200	1370	1+
801.30401	1235	1+
809.30864	1563	1+
810.37776	1098	1+
814.31227	874	1+
818.28811	811	1+
818.30720	5661	1+
END IONS

###FS:    #m/z: 818.89623 #charge   2
###MaxRes:#m/z:  0.00000 #charge-128
###MS: 789
###MSMS: 792
BEGIN IONS
TITLE=Cmpd 120, AutoMSn(818.8962), 13.4 min
RTINSECONDS=806.058
SCANS=MS: 789 MSMS: 792
PEPMASS=818.89623	31097
CHARGE=2+
319.19256	262	
420.24476	2151	1+
487.68190	384	
491.20021	334	
496.19123	345	
533.32351	1135	
544.23544	465	
544.72740	275	
601.26607	281	
605.22857	794	1+
623.25348	541	
642.29698	263	
642.78157	343	
646.41411	566	
651.29463	262	
659.80097	323	
677.31037	288	
677.80739	257	
690.83895	615	
745.84234	349	
746.34308	368	
808.88161	302	
809.38544	295	
817.88534	552	
818.38619	464	
974.35877	348	
1087.41585	276	
1371.61097	1392	1+
1472.64714	1408	1+
1601.75087	2352	1+
1618.76568	31075	1+
1636.78609	28289	1+
END IONS

###FS:    #m/z: 546.27018 #charge   3
###MaxRes:#m/z:  0.00000 #charge-128
###MS: 793
###MSMS: 794
BEGIN IONS
TITLE=Cmpd 121, AutoMSn(546.2702), 13.5 min
RTINSECONDS=809.091
SCANS=MS: 793 MSMS: 794
PEPMASS=546.27018	698028
CHARGE=3+
473.68765	19063	
487.18871	11487	
496.19489	10715	
507.77472	10503	
533.32704	18142	
534.59040	41593	1+
534.92378	34948	
535.25715	26513	
539.92562	21383	
540.26375	425655	1+
540.59696	569872	1+
540.92991	348399	1+
544.22675	16691	
546.26954	243572	1+
546.60389	160307	1+
546.93739	85113	
642.28749	10495	
646.41159	21369	
690.83938	19250	
691.33981	14125	
974.35926	41200	1+
END IONS

###FS:    #m/z: 410.20463 #charge   2
###MaxRes:#m/z:  0.00000 #charge-128
###MS: 793
###MSMS: 795
BEGIN IONS
TITLE=Cmpd 122, AutoMSn(410.2046), 13.5 min
RTINSECONDS=809.592
SCANS=MS: 793 MSMS: 795
PEPMASS=410.20463	325201
CHARGE=2+
310.11917	2793	1+
315.79678	3095	
316.12975	2674	
319.19548	4298	1+
325.12908	1805	
325.46014	1377	
353.13938	3850	1+
359.62763	1458	1+
367.64208	3779	1+
383.14168	2966	
402.22739	3790	1+
404.68446	1903	1+
409.15801	5219	1+
415.15414	3961	1+
418.66322	2202	
420.24250	19821	1+
422.87745	3260	
423.16837	6547	1+
428.18630	3796	1+
428.53320	1489	
446.17427	5139	1+
449.20800	1724	1+
449.54949	2304	
449.88407	1660	
460.89782	3178	1+
461.22042	2639	1+
463.20090	5046	1+
464.67965	12012	1+
473.19052	13835	
481.70079	2142	1+
484.16606	6626	1+
487.19046	12930	
491.21329	5188	1+
491.89981	2108	1+
497.57507	2688	1+
497.90859	5064	1+
498.24614	3866	1+
513.21768	1751	1+
515.31486	4017	1+
521.71354	1928	
533.32716	17839	1+
534.91669	1326	
535.24262	1470	
540.59800	1350	
543.73249	3107	
570.23072	1864	1+
577.75351	3110	1+
586.76417	1593	
589.20195	4877	1+
597.24585	1492	
598.21211	3027	1+
600.26655	1512	
605.24381	2390	
606.23014	8968	1+
621.22397	4288	1+
623.24906	2506	1+
638.20040	4009	1+
641.78868	1653	
646.41330	10946	1+
673.23660	4354	1+
675.24875	2872	1+
678.32388	1584	1+
690.23131	2016	1+
701.20887	2776	1+
707.26750	6322	1+
709.24694	3310	1+
721.23980	2507	1+
729.25903	2530	1+
733.29751	2286	1+
735.26551	8903	1+
737.27508	5479	1+
738.26210	3826	1+
745.27990	1884	1+
746.28237	3853	1+
748.25030	1117	1+
749.23002	6513	1+
765.27462	1475	
766.26773	9842	1+
783.45450	4693	1+
783.47225	1815	
792.30649	3226	1+
801.30635	3112	1+
808.31214	1487	
809.31195	3837	1+
809.89279	2526	1+
818.29217	2102	1+
818.30517	14101	1+
END IONS

###FS:    #m/z: 818.89689 #charge   2
###MaxRes:#m/z:  0.00000 #charge-128
###MS: 793
###MSMS: 796
BEGIN IONS
TITLE=Cmpd 123, AutoMSn(818.8969), 13.5 min
RTINSECONDS=810.093
SCANS=MS: 793 MSMS: 796
PEPMASS=818.89689	172320
CHARGE=2+
420.24314	3228	
463.19829	727	
533.32768	1811	
552.73664	902	
606.23413	1320	
646.41286	1010	
651.29378	948	
677.81205	814	
686.31376	1434	
686.81840	1306	
690.84108	1424	
691.34344	949	
728.32826	750	
737.34235	942	
745.85355	1198	
746.34026	764	
783.46348	739	
809.37647	2020	
817.90115	745	
818.39232	1073	
1600.74567	8919	1+
1618.76457	94285	1+
1636.78735	78994	1+
END IONS

###FS:    #m/z: 546.27114 #charge   3
###MaxRes:#m/z:  0.00000 #charge-128
###MS: 797
###MSMS: 798
BEGIN IONS
TITLE=Cmpd 124, AutoMSn(546.2711), 13.6 min
RTINSECONDS=813.129
SCANS=MS: 797 MSMS: 798
PEPMASS=546.27114	887612
CHARGE=3+
473.68835	19148	
487.18941	14706	
507.77502	12062	
533.32767	20831	
534.58988	48266	1+
534.92196	42260	
535.25636	28199	
539.92474	20966	
540.26327	499349	1+
540.59626	659981	1+
540.92978	417339	1+
544.22692	18136	
546.26891	275280	1+
546.60319	184106	1+
546.93704	100632	
633.81388	12360	
646.41337	24114	
690.83816	22966	
691.34171	16576	
974.35787	44157	1+
END IONS

###FS:    #m/z: 410.20477 #charge   2
###MaxRes:#m/z:  0.00000 #charge-128
###MS: 797
###MSMS: 799
BEGIN IONS
TITLE=Cmpd 125, AutoMSn(410.2048), 13.6 min
RTINSECONDS=813.63
SCANS=MS: 797 MSMS: 799
PEPMASS=410.20477	476624
CHARGE=2+
310.11753	2403	1+
310.45063	1486	
315.79712	3848	
316.12692	2383	
319.19512	4863	1+
325.13357	1548	
351.11249	2677	1+
353.64569	1497	1+
367.64278	4489	1+
368.13771	7485	1+
383.14219	2694	
386.20371	1881	1+
402.22730	4059	1+
409.15481	3947	1+
418.66027	2449	
420.24274	21734	1+
422.87890	2992	
423.16849	7940	1+
428.18388	4660	1+
428.53197	1771	
432.16668	1538	1+
446.17609	5123	1+
449.54710	2813	
449.87727	1924	
455.21939	1708	
456.16585	3979	
460.89434	3026	
461.22047	2964	1+
463.20217	3892	1+
464.67749	12789	1+
473.19015	14352	
481.69733	2247	1+
482.20368	5091	1+
484.16844	6749	1+
487.19001	13030	
491.21411	5440	1+
491.90466	1836	
494.18442	1864	1+
497.57349	3344	1+
497.90839	5889	1+
498.24876	4853	1+
506.22986	3935	1+
513.21935	1433	1+
515.31315	3900	1+
527.18899	2480	
533.32753	17993	1+
535.24614	1573	
543.73152	3603	
589.20081	5358	1+
594.26360	1858	1+
597.25277	1806	
598.22386	4375	1+
605.24387	1895	
606.22798	10542	1+
609.22773	2030	1+
618.22710	1799	1+
621.22102	2168	1+
623.25383	2502	1+
638.19962	3485	1+
641.79012	1894	
646.41206	12024	1+
658.22365	1711	1+
673.23843	4607	1+
675.24537	2922	1+
707.26746	7710	1+
709.24524	4742	1+
718.24649	2987	1+
721.23091	2315	1+
729.25162	2625	1+
735.26095	1484	
736.27030	7898	1+
738.26153	3352	1+
745.29671	1826	1+
746.28017	2100	
747.28688	2707	1+
749.23041	5593	1+
765.27279	1735	
766.26206	11695	1+
783.46572	7043	1+
792.29725	2804	1+
801.31497	2777	1+
809.30733	3504	1+
809.89253	2203	1+
810.37762	2418	1+
814.31614	1305	1+
818.30359	15510	1+
END IONS

###FS:    #m/z: 818.89748 #charge   2
###MaxRes:#m/z:  0.00000 #charge-128
###MS: 797
###MSMS: 800
BEGIN IONS
TITLE=Cmpd 126, AutoMSn(818.8975), 13.6 min
RTINSECONDS=814.13
SCANS=MS: 797 MSMS: 800
PEPMASS=818.89748	241575
CHARGE=2+
420.24469	2521	
463.20652	567	
487.67711	586	
508.22795	626	
533.33327	1255	
544.23174	663	
600.76184	593	
605.23349	1442	1+
623.24530	556	
642.79051	612	
646.41061	1184	
686.31105	1160	
686.81269	1077	
690.83998	1043	
691.34445	1003	
695.31875	557	
728.31953	806	
737.33978	939	
745.84542	958	
754.86024	558	
783.46465	669	
809.37666	998	
817.89721	870	
818.38743	1132	
1014.53797	555	
1600.74960	6674	1+
1618.76462	73156	1+
1636.78692	62259	1+
END IONS

###FS:    #m/z: 405.70054 #charge   2
###MaxRes:#m/z:  0.00000 #charge-128
###MS: 801
###MSMS: 802
BEGIN IONS
TITLE=Cmpd 127, AutoMSn(405.7005), 13.6 min
RTINSECONDS=817.16
SCANS=MS: 801 MSMS: 802
PEPMASS=405.70054	88083
CHARGE=2+
310.11672	775	1+
315.80078	1224	
316.12975	964	
319.19465	1965	1+
325.13678	646	
336.11599	1589	1+
336.61775	872	1+
353.65000	441	1+
361.13463	482	1+
363.14958	683	
367.13837	2872	1+
385.19497	357	1+
398.23717	407	1+
402.22743	1102	
404.68226	776	1+
408.83781	792	
409.16224	2051	1+
413.13433	541	1+
414.64732	573	1+
418.66045	840	
420.24413	8823	1+
422.87450	778	
423.17461	2447	1+
428.17486	1603	1+
428.52678	682	
434.21786	589	1+
446.17720	1756	1+
449.54261	752	1+
450.18838	776	1+
454.22267	570	1+
454.89202	427	1+
458.17895	670	1+
460.89596	984	
461.22591	615	
470.16844	1409	1+
473.19130	5583	
478.16710	1280	
478.67350	5236	1+
484.16375	2258	1+
487.19151	5653	
491.21088	1666	1+
494.18052	729	1+
497.57778	608	1+
497.91104	1588	
498.23371	1111	1+
507.23314	1434	1+
510.15403	599	1+
515.31381	1507	1+
521.72666	2198	1+
523.23265	916	1+
533.32932	7163	1+
535.21000	2094	1+
540.94408	562	1+
543.72738	1061	
553.20665	491	1+
563.16004	652	1+
565.28410	1191	1+
569.22619	1226	1+
577.75383	863	1+
587.24467	1135	1+
589.20203	1996	1+
592.23129	1355	1+
595.28337	663	1+
597.24807	831	
598.21645	1282	1+
605.24130	1256	
606.22831	3786	1+
610.20359	605	1+
618.22719	870	1+
621.21602	609	
621.22531	676	1+
623.26053	757	1+
624.77218	489	1+
638.19924	1083	
641.79440	935	
646.41337	3856	1+
657.21709	547	1+
658.22384	850	1+
674.24730	2980	1+
690.24721	690	1+
701.20950	1027	1+
705.28948	424	1+
707.27216	2783	1+
709.24427	1457	1+
716.37859	376	1+
718.23778	1130	1+
721.23961	597	
725.25259	431	1+
729.25412	974	1+
732.21083	542	1+
735.26819	2304	1+
737.27022	3328	1+
746.27829	3465	1+
749.23125	2086	1+
765.28084	1517	1+
766.25816	3452	1+
776.49000	781	
782.47725	1582	1+
783.47125	641	
792.28395	806	1+
801.29547	1357	1+
801.62408	829	
803.24835	581	1+
809.30979	1804	1+
END IONS

###FS:    #m/z: 540.26372 #charge   3
###MaxRes:#m/z:  0.00000 #charge-128
###MS: 801
###MSMS: 803
BEGIN IONS
TITLE=Cmpd 128, AutoMSn(540.2637), 13.6 min
RTINSECONDS=817.661
SCANS=MS: 801 MSMS: 803
PEPMASS=540.26372	65498
CHARGE=3+
392.23589	821	
420.24199	744	
465.17127	468	
487.19064	1174	1+
496.19410	1029	
507.77407	871	
529.25032	731	1+
533.32441	1406	
534.26155	1913	
534.58902	4907	1+
534.92075	4137	1+
535.25661	3418	1+
539.59640	911	
539.92292	1605	
540.26465	11969	1+
540.59367	18118	1+
540.92918	6338	1+
543.72910	520	
544.22738	1001	
545.59935	2384	1+
545.92861	844	1+
546.26709	7199	
552.73842	782	
565.28781	623	
600.75839	533	
606.22921	514	
633.80927	839	
642.29085	553	
646.41172	1742	
651.28374	539	
677.80048	664	
690.84187	1411	
728.33047	482	
745.84828	529	
837.28874	515	
945.36451	2089	1+
974.35950	2310	1+
1076.50868	1283	1+
END IONS

###FS:    #m/z: 479.70677 #charge   2
###MaxRes:#m/z:  0.00000 #charge-128
###MS: 801
###MSMS: 804
BEGIN IONS
TITLE=Cmpd 129, AutoMSn(479.7068), 13.6 min
RTINSECONDS=818.163
SCANS=MS: 801 MSMS: 804
PEPMASS=479.70677	24577
CHARGE=2+
331.16286	113	
349.18052	1909	1+
351.67380	147	
354.13719	112	
369.13978	108	
386.13988	330	
423.16243	192	
440.20118	121	
469.20671	408	1+
473.16883	145	
486.23951	1085	1+
487.98775	136	
488.30846	153	
538.24424	151	
555.26731	113	
556.26108	232	1+
564.22023	190	
573.27569	2337	1+
582.23787	127	
592.22251	120	
610.21093	121	
667.28964	182	
684.30125	1472	1+
702.31436	1383	1+
712.15362	229	
940.39844	407	1+
958.40971	2734	1+
END IONS

###FS:    #m/z: 586.39107 #charge   2
###MaxRes:#m/z:  0.00000 #charge-128
###MS: 805
###MSMS: 806
BEGIN IONS
TITLE=Cmpd 130, AutoMSn(586.3911), 13.7 min
RTINSECONDS=821.18
SCANS=MS: 805 MSMS: 806
PEPMASS=586.39107	27590
CHARGE=2+
313.21286	150	
317.21118	137	
327.20276	650	
372.22317	126	
374.23750	2168	1+
386.12074	216	1+
412.29684	639	1+
416.71545	115	
417.16055	133	
456.20063	451	1+
467.28745	100	
485.17699	131	
487.32697	853	1+
491.20835	108	
493.22921	125	
495.17791	110	
496.71449	106	
502.19547	100	
504.95856	100	
530.69777	120	
534.28047	122	
541.20674	120	
551.34693	114	
586.39182	2823	1+
606.28867	490	1+
661.31705	102	
712.43480	113	
721.33426	133	
END IONS

###FS:    #m/z: 405.70045 #charge   2
###MaxRes:#m/z:  0.00000 #charge-128
###MS: 805
###MSMS: 807
BEGIN IONS
TITLE=Cmpd 131, AutoMSn(405.7005), 13.7 min
RTINSECONDS=821.681
SCANS=MS: 805 MSMS: 807
PEPMASS=405.70045	62081
CHARGE=2+
309.78811	220	1+
310.44979	574	
311.11815	370	1+
315.79634	779	
316.13238	444	
319.19396	1058	1+
328.21735	302	1+
349.13756	266	1+
359.62531	558	1+
362.82247	377	
363.14654	563	
367.63722	713	1+
368.13915	835	
373.15950	498	1+
375.21551	432	1+
383.14633	484	
387.21658	365	1+
395.79446	786	
400.65240	286	1+
402.22954	469	
404.66808	309	1+
407.22965	461	
408.16116	751	1+
409.16102	1507	1+
413.13632	321	1+
418.66330	445	
420.24279	3922	1+
422.15223	737	1+
422.86961	529	
428.18389	954	1+
437.19026	300	1+
446.18207	1557	1+
460.19638	467	1+
464.67412	2570	1+
470.16219	499	
473.19231	2681	
476.16680	260	1+
478.16700	960	
478.67458	2783	1+
484.16691	1160	1+
487.18928	2755	
491.21142	1053	1+
496.19700	386	
497.56955	464	1+
497.90651	672	1+
498.24679	353	
506.19895	660	1+
508.25317	479	1+
512.15969	209	1+
515.32018	681	1+
517.21050	563	1+
521.72882	745	1+
523.22325	609	1+
527.20988	327	
529.22154	845	1+
530.72859	519	1+
533.32724	4551	1+
540.58994	362	
541.00868	817	1+
543.72812	630	
551.23836	456	1+
551.74055	367	1+
565.28402	694	1+
572.18347	365	1+
577.75686	741	1+
581.17841	430	1+
587.24918	480	1+
589.20260	1748	1+
593.21648	520	1+
595.29134	346	1+
597.25291	376	
598.22142	560	1+
605.25035	645	
606.22799	1856	1+
615.35146	388	1+
623.24875	450	1+
628.39816	599	1+
633.28893	707	1+
638.20650	650	1+
642.29125	572	
646.41362	1979	1+
673.23122	1742	1+
675.24918	666	1+
680.28979	306	1+
690.22787	689	1+
701.20479	1147	1+
704.21884	363	1+
707.27073	1496	1+
709.24182	1003	1+
716.37912	332	1+
720.25090	454	1+
721.24520	643	1+
729.24991	697	1+
733.29628	261	1+
736.26531	2204	1+
746.27658	742	1+
748.23771	307	1+
749.23549	1414	1+
766.26228	2228	1+
776.49356	535	
782.29948	242	1+
783.46831	1105	1+
789.30452	368	1+
792.30236	607	1+
799.30789	295	1+
801.28268	1163	1+
809.30441	784	1+
END IONS

###FS:    #m/z: 586.39029 #charge   1
###MaxRes:#m/z:  0.00000 #charge-128
###MS: 809
###MSMS: 810
BEGIN IONS
TITLE=Cmpd 133, AutoMSn(586.3903), 13.8 min
RTINSECONDS=825.211
SCANS=MS: 809 MSMS: 810
PEPMASS=586.39029	43903
CHARGE=1+
313.22599	198	
317.21430	509	1+
327.20292	555	
374.23740	2374	1+
402.14508	109	
408.83352	164	
412.29045	463	1+
432.20612	123	
440.28309	242	
459.16530	124	
487.32221	1424	1+
493.21647	160	
495.73956	188	
546.20422	251	1+
584.38440	148	
586.39012	3774	1+
END IONS

###FS:    #m/z: 636.25239 #charge   2
###MaxRes:#m/z:  0.00000 #charge-128
###MS: 809
###MSMS: 811
BEGIN IONS
TITLE=Cmpd 134, AutoMSn(636.2524), 13.8 min
RTINSECONDS=825.712
SCANS=MS: 809 MSMS: 811
PEPMASS=636.25239	39016
CHARGE=2+
312.09896	238	
329.12621	2370	1+
371.16372	611	1+
375.19568	147	
377.13146	186	
388.16480	276	
389.21732	492	
398.14468	861	1+
403.15689	132	
416.15504	878	1+
417.57510	132	
468.13253	520	1+
472.18728	128	
510.72980	148	
514.19957	290	1+
532.21501	263	
535.22067	131	
541.15261	203	
549.24231	1876	1+
558.17231	462	1+
572.19794	120	
576.19561	393	1+
615.22468	314	1+
627.24989	738	
632.24471	146	
678.26229	218	1+
695.25851	148	
696.30505	1701	1+
704.03463	181	
705.11506	272	
705.24010	248	
723.25096	809	1+
740.26687	167	
839.29462	261	1+
856.34330	1962	1+
865.25281	140	
926.35694	401	1+
943.37467	2840	1+
1011.36400	138	
1014.40927	2191	1+
1093.45024	394	1+
1111.46740	3068	1+
1111.48127	203	
1112.45635	217	
1127.35533	129	
1236.45408	533	1+
1254.48716	1502	1+
1271.49813	7527	1+
END IONS

###FS:    #m/z: 636.25255 #charge   2
###MaxRes:#m/z:  0.00000 #charge-128
###MS: 813
###MSMS: 814
BEGIN IONS
TITLE=Cmpd 135, AutoMSn(636.2526), 13.8 min
RTINSECONDS=829.253
SCANS=MS: 813 MSMS: 814
PEPMASS=636.25255	63963
CHARGE=2+
329.12712	2252	1+
331.12185	241	
335.18973	213	
337.14601	131	
371.17795	1030	1+
378.58189	205	
389.21609	645	1+
395.78884	468	
398.14514	860	1+
403.12932	415	1+
416.16497	580	
418.16830	144	
429.16824	140	
433.18820	274	
450.13947	236	
467.14794	429	1+
499.20839	159	
505.18010	156	
515.19047	192	
532.22552	356	1+
541.15595	471	1+
549.24455	1769	1+
559.15657	168	
563.22885	259	1+
576.18665	768	1+
615.21124	227	1+
618.24143	258	1+
632.25022	214	
633.82774	154	
635.74612	128	
678.24931	227	1+
687.93281	133	
694.23727	309	1+
696.31306	1859	1+
705.11606	631	
705.22532	825	1+
723.26434	693	1+
839.30593	135	
856.34043	2397	1+
883.28630	169	
926.34947	446	1+
943.37366	4167	1+
1011.33337	127	
1014.40870	3043	1+
1093.43583	519	1+
1111.45335	360	
1111.46433	5411	1+
1112.44849	214	
1126.37340	248	
1253.49313	3350	1+
1271.50261	9682	1+
END IONS

###FS:    #m/z: 586.39056 #charge   1
###MaxRes:#m/z:  0.00000 #charge-128
###MS: 813
###MSMS: 815
BEGIN IONS
TITLE=Cmpd 136, AutoMSn(586.3906), 13.8 min
RTINSECONDS=829.755
SCANS=MS: 813 MSMS: 815
PEPMASS=586.39056	41958
CHARGE=1+
317.20283	122	
327.20286	549	1+
339.60986	120	
341.21783	195	
374.23699	1691	1+
412.28733	474	1+
473.68657	101	
487.32270	964	1+
503.19650	102	
505.17470	148	
550.22864	103	
586.38829	2525	1+
END IONS

###FS:    #m/z: 428.69840 #charge   2
###MaxRes:#m/z:  0.00000 #charge-128
###MS: 813
###MSMS: 816
BEGIN IONS
TITLE=Cmpd 137, AutoMSn(428.6984), 13.8 min
RTINSECONDS=830.255
SCANS=MS: 813 MSMS: 816
PEPMASS=428.69840	34171
CHARGE=2+
317.12262	105	
323.11538	105	
325.62400	112	
332.12046	138	
338.17230	118	
341.10689	190	
350.13583	306	1+
355.16125	148	
359.11755	312	
363.09663	369	
367.15414	156	
376.15316	401	1+
394.17843	1506	1+
416.16070	113	
420.23518	189	
422.13485	154	
432.11487	129	
456.16565	157	
473.68149	136	
488.31666	162	
490.17794	340	1+
502.19126	118	
509.19708	938	1+
516.71546	108	
549.23937	111	
578.21746	158	
588.19724	140	
596.23087	3238	1+
615.31436	129	
646.22309	209	1+
725.29944	324	1+
743.30563	1939	1+
753.42736	176	
754.54494	152	
846.29762	233	1+
END IONS

###FS:    #m/z: 636.25287 #charge   2
###MaxRes:#m/z:  0.00000 #charge-128
###MS: 817
###MSMS: 818
BEGIN IONS
TITLE=Cmpd 138, AutoMSn(636.2529), 13.9 min
RTINSECONDS=833.284
SCANS=MS: 817 MSMS: 818
PEPMASS=636.25287	71759
CHARGE=2+
312.10116	142	
328.15240	176	
329.12503	2168	1+
372.18597	445	
381.11008	174	
389.20689	718	1+
395.78361	524	
398.14431	705	1+
403.13167	252	1+
416.15396	1170	1+
422.93348	199	
433.18227	272	
442.14895	141	
450.13897	158	
468.14995	164	
472.19475	197	
497.17118	174	
514.18840	254	1+
531.19618	274	1+
541.16985	202	
549.24663	2344	1+
576.19105	297	
578.18001	140	
615.22578	241	
618.74763	155	
632.25392	166	
663.26748	144	
678.27474	351	1+
696.31402	2017	1+
705.11889	188	
705.23187	175	
723.25883	172	
724.25289	338	1+
740.29304	276	1+
839.29925	340	1+
856.33772	1939	1+
883.30323	142	
926.35075	161	
943.37231	3580	1+
1012.36337	159	
1014.40897	2288	1+
1093.44689	627	1+
1111.45795	5162	1+
1253.47293	3482	1+
1271.49371	9604	1+
END IONS

###FS:    #m/z: 550.94167 #charge   3
###MaxRes:#m/z:  0.00000 #charge-128
###MS: 817
###MSMS: 819
BEGIN IONS
TITLE=Cmpd 139, AutoMSn(550.9417), 13.9 min
RTINSECONDS=833.785
SCANS=MS: 817 MSMS: 819
PEPMASS=550.94167	21980
CHARGE=3+
420.24384	892	
480.69786	535	
482.18748	485	
487.19282	779	
507.77282	535	
533.32345	2245	1+
534.59226	1602	1+
534.92077	1647	
535.25818	1700	1+
539.26002	608	
539.59686	870	
539.91651	703	
540.26439	6870	
540.59837	21090	1+
540.92966	17945	1+
541.26434	9367	1+
544.23316	1056	
544.73221	709	
544.93665	6535	1+
545.26581	16915	1+
545.60292	5671	
546.60192	7696	1+
546.94195	3951	1+
550.94254	4219	1+
551.26589	4246	1+
551.60779	1056	
565.28518	571	
565.79465	544	
600.76710	534	
634.31002	544	
646.41083	2499	1+
650.79984	523	
651.28990	532	
686.81266	476	
690.84227	668	
691.33953	1034	
697.84176	598	
783.46384	535	
783.47528	1575	1+
836.30900	856	1+
946.36217	2295	1+
974.36108	3819	1+
988.36478	999	1+
991.38675	918	1+
END IONS

###FS:    #m/z: 428.69762 #charge   2
###MaxRes:#m/z:  0.00000 #charge-128
###MS: 817
###MSMS: 820
BEGIN IONS
TITLE=Cmpd 140, AutoMSn(428.6976), 13.9 min
RTINSECONDS=834.286
SCANS=MS: 817 MSMS: 820
PEPMASS=428.69762	27803
CHARGE=2+
322.19981	112	
331.17277	121	
332.12780	116	
360.11376	100	
363.09088	155	
377.15247	119	
383.23352	132	
387.20975	104	
393.76083	101	
394.17437	917	1+
400.20920	159	
421.63917	100	
461.14771	138	
467.17423	147	
489.15741	105	
491.17942	150	
509.19458	550	1+
546.30384	213	1+
576.18765	130	
578.21793	124	
596.23456	2719	1+
725.29112	347	1+
743.30233	1258	1+
752.30929	202	
753.42666	184	
END IONS

###FS:    #m/z: 466.90371 #charge   3
###MaxRes:#m/z:  0.00000 #charge-128
###MS: 821
###MSMS: 822
BEGIN IONS
TITLE=Cmpd 141, AutoMSn(466.9037), 14.0 min
RTINSECONDS=837.303
SCANS=MS: 821 MSMS: 822
PEPMASS=466.90371	23783
CHARGE=3+
316.17611	263	1+
357.21127	157	
367.70977	502	
372.20619	135	
375.23492	1257	1+
399.20965	166	
402.17999	146	
405.17171	133	
408.18402	171	
412.20998	212	1+
422.50974	228	
429.17912	523	1+
432.22521	319	
445.57277	2132	1+
445.90602	707	
448.23795	525	
455.23685	222	
460.23298	172	
465.25199	393	1+
466.73992	164	
466.90200	421	
487.74417	943	1+
488.31302	2077	1+
495.67373	130	
544.28528	133	
545.26703	321	1+
559.27598	205	
560.78866	149	
561.28110	164	
566.75288	139	
574.79322	293	
575.31085	433	1+
616.41178	813	1+
626.82502	144	
631.32386	447	
633.35972	714	1+
665.28688	261	1+
723.33915	296	1+
734.40037	550	1+
817.48788	368	1+
845.44922	848	1+
856.32663	470	1+
863.43965	1030	1+
890.45937	549	1+
916.48041	901	1+
933.50161	7388	1+
942.50570	380	1+
955.47246	315	1+
973.48426	1388	1+
991.49207	1103	1+
991.49926	205	
1138.57601	3790	1+
END IONS

###FS:    #m/z: 616.80440 #charge   2
###MaxRes:#m/z:  0.00000 #charge-128
###MS: 821
###MSMS: 823
BEGIN IONS
TITLE=Cmpd 142, AutoMSn(616.8044), 14.0 min
RTINSECONDS=837.804
SCANS=MS: 821 MSMS: 823
PEPMASS=616.80440	20455
CHARGE=2+
338.10929	162	
355.13264	480	
371.20515	238	
394.14254	227	
399.19109	101	
412.16118	320	
432.25284	177	
438.20922	291	
452.13965	127	
467.28649	124	
469.18041	541	1+
487.18290	209	
487.76822	129	
489.27197	847	1+
507.25490	101	
544.76856	164	
545.27811	130	
564.26375	123	
572.27653	731	1+
576.31261	550	
578.30557	101	
582.26198	304	1+
590.32419	284	1+
600.26871	296	1+
607.79085	514	1+
608.29885	134	
615.28398	103	
616.79724	402	1+
617.30670	270	
633.33048	3894	1+
639.28101	119	
746.41224	692	1+
803.42876	1137	1+
858.44735	101	
860.45474	890	1+
917.47422	451	
974.49436	565	1+
1088.53275	106	
END IONS

###FS:    #m/z: 550.94219 #charge   3
###MaxRes:#m/z:  0.00000 #charge-128
###MS: 821
###MSMS: 824
BEGIN IONS
TITLE=Cmpd 143, AutoMSn(550.9422), 14.0 min
RTINSECONDS=838.305
SCANS=MS: 821 MSMS: 824
PEPMASS=550.94219	23027
CHARGE=3+
420.24092	336	
463.19799	320	
480.19942	281	
487.19095	554	
502.22019	549	1+
508.27109	517	
520.28352	534	
528.91878	279	
533.32579	1103	1+
534.59324	588	
534.92754	763	
535.26206	725	
539.26147	483	
539.59372	288	
539.92705	379	
540.26233	6351	1+
540.59753	10632	1+
540.93105	8457	1+
543.72515	717	1+
544.23068	907	
544.93065	7916	1+
545.26714	9614	1+
545.60179	3605	
546.60357	4171	1+
550.26949	326	
550.94123	2276	1+
551.26846	1598	
551.60567	1436	
553.34475	329	
565.28729	491	1+
606.24007	863	1+
640.81210	278	
642.78772	341	
646.41567	1919	1+
650.79234	509	1+
686.81056	305	
697.85024	276	
728.32924	311	
783.46696	1483	1+
854.30364	273	
946.36330	1601	1+
960.37109	603	1+
974.35587	2222	1+
988.37277	813	1+
991.38195	541	1+
994.47919	583	1+
1199.53074	1050	1+
1380.67351	1154	1+
END IONS

###FS:    #m/z: 466.90551 #charge   3
###MaxRes:#m/z:  0.00000 #charge-128
###MS: 825
###MSMS: 826
BEGIN IONS
TITLE=Cmpd 144, AutoMSn(466.9055), 14.0 min
RTINSECONDS=841.322
SCANS=MS: 825 MSMS: 826
PEPMASS=466.90551	42405
CHARGE=3+
358.70074	258	
375.23145	1250	1+
399.19866	239	
400.72803	281	
408.19539	320	
409.24586	435	
429.19483	659	1+
439.22551	542	1+
439.56093	367	
439.90818	477	
445.57242	4257	1+
445.90474	2657	1+
446.24276	1520	
448.23828	711	
455.22678	225	
458.23899	267	
460.23001	480	1+
466.90054	635	
486.29403	239	
487.74603	1883	1+
488.30764	2103	1+
508.74467	314	
509.25007	220	
528.23808	343	
552.27666	395	
552.76356	448	
559.26661	367	1+
561.28816	269	
565.77202	425	1+
574.79710	344	
576.32506	313	
586.28237	277	
594.79868	279	
595.31391	404	1+
601.30062	599	1+
616.41677	342	
626.82550	293	
633.35166	1191	1+
730.44714	310	1+
734.40428	2094	1+
845.44022	884	1+
863.44503	2025	1+
898.45846	287	1+
916.48189	1726	1+
931.49376	569	1+
933.50238	10918	1+
942.49820	451	1+
973.48733	2679	1+
991.50675	2072	1+
1138.57505	6433	1+
1261.64490	1647	1+
END IONS

###FS:    #m/z: 616.80396 #charge   2
###MaxRes:#m/z:  0.00000 #charge-128
###MS: 825
###MSMS: 827
BEGIN IONS
TITLE=Cmpd 145, AutoMSn(616.8040), 14.0 min
RTINSECONDS=841.824
SCANS=MS: 825 MSMS: 827
PEPMASS=616.80396	26451
CHARGE=2+
343.12983	287	
355.13036	299	
371.20370	229	
373.14739	145	
375.23782	126	
395.14304	105	
398.19648	102	
412.16270	357	1+
428.23518	197	
438.20562	225	
469.17889	573	1+
472.24128	120	
485.26045	118	
487.19472	209	
489.27558	950	1+
516.26783	278	
544.77578	145	
572.28408	684	1+
576.30193	1077	1+
582.25825	343	
600.26895	346	1+
615.31002	102	
616.80063	808	1+
617.31000	237	
621.29063	133	
633.33122	4655	1+
639.29636	194	
728.37519	129	
746.41192	755	1+
803.44224	877	1+
860.45246	1218	1+
917.47648	615	1+
933.49266	139	
974.49303	813	1+
984.92512	342	
1214.58233	587	1+
END IONS

###FS:    #m/z: 425.17393 #charge   2
###MaxRes:#m/z:  0.00000 #charge-128
###MS: 825
###MSMS: 828
BEGIN IONS
TITLE=Cmpd 146, AutoMSn(425.1739), 14.0 min
RTINSECONDS=842.324
SCANS=MS: 825 MSMS: 828
PEPMASS=425.17393	21913
CHARGE=2+
329.12787	212	
332.11880	101	
354.14105	110	
363.09654	108	
365.22699	124	
375.23362	149	
376.09814	260	
382.18592	139	
383.24156	497	
394.17495	226	
395.22546	111	
400.19434	609	1+
416.16285	124	
420.24619	134	
423.14312	113	
425.67840	221	
456.21510	109	
464.30095	102	
467.09718	273	1+
474.17476	117	
495.16934	101	
509.19284	131	
546.29803	387	
596.22941	592	
598.24320	102	
743.29975	315	
END IONS

###FS:    #m/z: 520.24995 #charge   2
###MaxRes:#m/z:  0.00000 #charge-128
###MS: 829
###MSMS: 830
BEGIN IONS
TITLE=Cmpd 147, AutoMSn(520.2499), 14.1 min
RTINSECONDS=845.356
SCANS=MS: 829 MSMS: 830
PEPMASS=520.24995	49451
CHARGE=2+
331.18553	102	
437.25498	126	
444.19727	142	
472.21541	144	
472.59364	105	
513.75041	102	
516.27689	107	
517.26468	326	1+
520.29237	133	
520.79461	130	
522.27316	180	
522.77145	260	1+
524.27368	100	
530.28288	101	
556.21590	108	
566.21202	113	
570.81553	102	
571.34334	126	
572.27291	139	
651.77334	135	
661.35258	232	
679.28980	180	
679.78405	319	
774.42532	224	1+
970.54064	103	
970.57122	281	1+
END IONS

###FS:    #m/z: 416.40432 #charge   1
###MaxRes:#m/z:  0.00000 #charge-128
###MS: 829
###MSMS: 831
BEGIN IONS
TITLE=Cmpd 148, AutoMSn(416.4043), 14.1 min
RTINSECONDS=845.858
SCANS=MS: 829 MSMS: 831
PEPMASS=416.40432	41675
CHARGE=1+
357.24181	134	
367.12652	104	
410.21935	110	
END IONS

###FS:    #m/z: 466.90427 #charge   3
###MaxRes:#m/z:  0.00000 #charge-128
###MS: 829
###MSMS: 832
BEGIN IONS
TITLE=Cmpd 149, AutoMSn(466.9043), 14.1 min
RTINSECONDS=846.359
SCANS=MS: 829 MSMS: 832
PEPMASS=466.90427	48088
CHARGE=3+
375.23243	904	
408.21991	392	1+
418.87661	225	
429.17288	598	1+
432.21645	570	1+
439.56642	410	
439.89612	354	
440.22557	217	
445.57251	3072	1+
445.90757	1812	
446.23419	1052	
448.24148	535	
449.73521	195	
458.25212	446	
460.89632	318	1+
466.90665	668	1+
472.25707	351	1+
475.49709	357	
475.56686	248	
487.74397	1351	1+
488.30892	2432	1+
542.26807	191	
552.27138	405	1+
561.26733	274	
571.78519	207	
574.78139	344	
585.79920	253	
595.29323	192	
601.29166	247	
604.29983	216	
616.41704	318	
626.33759	238	
631.32570	487	
631.82470	468	1+
633.35330	1017	
642.31759	190	
734.40411	1843	1+
817.47690	381	1+
845.43905	413	1+
863.43631	727	1+
888.49861	307	1+
916.47693	1740	1+
931.49611	765	1+
933.49953	13572	1+
973.48285	1693	1+
991.51232	1821	1+
1138.58017	4903	1+
END IONS

###FS:    #m/z: 520.25050 #charge   2
###MaxRes:#m/z:  0.00000 #charge-128
###MS: 833
###MSMS: 834
BEGIN IONS
TITLE=Cmpd 150, AutoMSn(520.2505), 14.2 min
RTINSECONDS=849.39
SCANS=MS: 833 MSMS: 834
PEPMASS=520.25050	91994
CHARGE=2+
331.19406	101	
345.10956	129	
375.23128	243	
394.11727	119	
397.15017	109	
399.14121	109	
444.24630	116	
458.21412	109	
468.42863	205	
485.77453	395	
513.25504	160	
517.26441	895	1+
520.28991	171	
521.77550	121	
555.26092	166	
570.81585	268	
628.28867	103	
628.84502	115	
642.30075	270	1+
650.75992	115	
651.26259	217	
661.35014	531	1+
666.24205	168	
673.27243	122	
679.27333	406	
679.77608	145	
774.42716	286	1+
END IONS

###FS:    #m/z: 416.40295 #charge   1
###MaxRes:#m/z:  0.00000 #charge-128
###MS: 833
###MSMS: 835
BEGIN IONS
TITLE=Cmpd 151, AutoMSn(416.4029), 14.2 min
RTINSECONDS=849.89
SCANS=MS: 833 MSMS: 835
PEPMASS=416.40295	79868
CHARGE=1+
360.17899	121	
END IONS

###FS:    #m/z: 728.33837 #charge   3
###MaxRes:#m/z:  0.00000 #charge-128
###MS: 833
###MSMS: 836
BEGIN IONS
TITLE=Cmpd 152, AutoMSn(728.3384), 14.2 min
RTINSECONDS=850.391
SCANS=MS: 833 MSMS: 836
PEPMASS=728.33837	72311
CHARGE=3+
459.29295	1042	
485.78033	688	
554.71271	853	
652.78036	662	
661.35584	757	
687.32453	1719	1+
687.65193	2254	1+
687.98954	1269	
692.66491	953	
692.99727	1154	
693.33130	37312	1+
693.66545	29133	1+
693.99846	18887	1+
774.43926	759	
810.85675	772	
811.36143	620	
895.91738	539	
1039.54235	13661	1+
END IONS

###FS:    #m/z: 520.25005 #charge   2
###MaxRes:#m/z:  0.00000 #charge-128
###MS: 837
###MSMS: 838
BEGIN IONS
TITLE=Cmpd 153, AutoMSn(520.2501), 14.2 min
RTINSECONDS=853.422
SCANS=MS: 837 MSMS: 838
PEPMASS=520.25005	81807
CHARGE=2+
300.13664	137	
387.72371	196	
449.21150	136	
504.21699	108	
513.25230	108	
520.28719	261	
520.79516	152	
522.27609	148	
522.75104	110	
555.26140	206	1+
570.81433	137	
573.62319	102	
594.80098	104	
661.34969	224	
670.28834	313	1+
670.75859	101	
673.30702	109	
679.27277	198	
774.43374	107	
910.36733	217	1+
970.54504	404	1+
1033.52366	903	1+
END IONS

###FS:    #m/z: 416.40346 #charge   1
###MaxRes:#m/z:  0.00000 #charge-128
###MS: 837
###MSMS: 839
BEGIN IONS
TITLE=Cmpd 154, AutoMSn(416.4035), 14.2 min
RTINSECONDS=853.923
SCANS=MS: 837 MSMS: 839
PEPMASS=416.40346	65050
CHARGE=1+
321.13210	114	
331.19548	165	
END IONS

###FS:    #m/z: 728.33873 #charge   3
###MaxRes:#m/z:  0.00000 #charge-128
###MS: 837
###MSMS: 840
BEGIN IONS
TITLE=Cmpd 155, AutoMSn(728.3387), 14.2 min
RTINSECONDS=854.424
SCANS=MS: 837 MSMS: 840
PEPMASS=728.33873	58468
CHARGE=3+
331.19505	429	
459.29111	984	
485.77222	460	
511.28507	423	
540.71488	438	
554.71515	817	
652.78004	464	
661.34300	634	
687.32717	1357	1+
687.65657	1166	
687.99559	939	
692.66767	961	
692.99034	1177	
693.33151	27216	1+
693.66428	23900	1+
693.99906	14324	1+
697.07437	755	
774.44068	892	
1039.54148	13726	1+
1051.09652	608	
END IONS

###FS:    #m/z: 728.33874 #charge   3
###MaxRes:#m/z:  0.00000 #charge-128
###MS: 841
###MSMS: 842
BEGIN IONS
TITLE=Cmpd 156, AutoMSn(728.3387), 14.3 min
RTINSECONDS=857.455
SCANS=MS: 841 MSMS: 842
PEPMASS=728.33874	57157
CHARGE=3+
331.19307	546	
459.29092	824	
540.72242	522	
554.71704	720	
652.77508	614	
661.34955	907	
687.32700	874	
687.65974	1483	
688.00072	948	
692.66612	1107	
692.99293	1550	
693.33090	33544	1+
693.66627	29583	1+
694.00060	17061	1+
774.44110	1839	1+
810.86458	702	
895.93016	505	
1039.53757	15511	1+
END IONS

###FS:    #m/z: 504.90363 #charge   3
###MaxRes:#m/z:  0.00000 #charge-128
###MS: 841
###MSMS: 843
BEGIN IONS
TITLE=Cmpd 157, AutoMSn(504.9036), 14.3 min
RTINSECONDS=857.956
SCANS=MS: 841 MSMS: 843
PEPMASS=504.90363	26355
CHARGE=3+
359.12659	142	
441.22028	438	
449.25715	161	
459.29052	189	
463.23585	268	1+
490.25575	151	
491.15028	158	
508.25950	164	
519.13974	183	
527.22490	133	
536.23772	146	
538.23895	143	
555.26504	1528	1+
566.22382	133	
587.29801	197	
593.75454	222	
620.26893	159	
622.25813	149	
642.25510	638	
642.76341	201	
668.34447	328	
678.34418	144	
728.26700	123	
746.28917	137	
779.29221	164	
782.38541	585	1+
824.33661	161	
941.45151	369	1+
942.41153	210	
960.49437	290	1+
986.48737	308	1+
1003.53807	928	1+
1300.54022	4953	1+
1413.61393	1142	1+
END IONS

###FS:    #m/z: 685.29603 #charge   3
###MaxRes:#m/z:  0.00000 #charge-128
###MS: 841
###MSMS: 844
BEGIN IONS
TITLE=Cmpd 158, AutoMSn(685.2960), 14.3 min
RTINSECONDS=858.457
SCANS=MS: 841 MSMS: 844
PEPMASS=685.29603	7542
CHARGE=3+
335.15344	197	
361.11799	239	
391.74988	200	
415.21828	211	
429.20397	180	
463.21378	233	
493.74094	386	
506.19108	497	
522.25082	534	
522.75099	312	
534.71112	414	1+
578.24516	663	1+
578.79786	188	
599.25120	202	
626.35267	285	
634.75015	222	
685.29508	524	1+
685.63192	276	
685.94970	280	
738.26372	2439	1+
747.31906	223	
786.39382	216	
857.42484	328	1+
880.28355	308	1+
898.29401	1888	1+
898.29611	2927	1+
900.29466	661	1+
969.52062	246	1+
986.46947	354	1+
1011.38748	240	
1043.48814	278	
1068.40268	318	
1069.38242	293	
1080.33466	218	
1128.59298	1193	1+
1156.57337	330	
1157.55593	222	
1365.65357	464	1+
END IONS

###FS:    #m/z: 685.29751 #charge   3
###MaxRes:#m/z:  0.00000 #charge-128
###MS: 845
###MSMS: 846
BEGIN IONS
TITLE=Cmpd 159, AutoMSn(685.2975), 14.4 min
RTINSECONDS=861.474
SCANS=MS: 845 MSMS: 846
PEPMASS=685.29751	27743
CHARGE=3+
335.15257	478	
370.24331	284	
385.19507	217	
393.69878	219	
415.72388	144	
420.71108	373	
436.09051	186	
463.21299	697	1+
485.22839	155	
498.29759	617	1+
556.27991	258	
561.23550	263	1+
578.24358	1806	1+
578.79485	742	
587.79605	184	
599.23017	355	1+
626.35863	657	
645.80553	194	
659.32075	192	
685.29600	1031	1+
685.63592	443	
685.96365	732	1+
697.04781	537	
715.25183	273	1+
738.26306	3907	1+
747.30539	196	
802.31860	234	
857.43360	941	1+
898.29540	7734	1+
970.50279	279	1+
986.47627	1554	1+
1011.39136	798	1+
1011.39552	185	
1043.48035	398	
1043.48443	1097	1+
1044.48656	179	
1068.39674	2212	1+
1080.30414	198	
1128.58582	1482	1+
1156.59382	224	
1157.59387	162	
1197.43571	200	
1366.66782	551	1+
END IONS

###FS:    #m/z: 589.29920 #charge   2
###MaxRes:#m/z:  0.00000 #charge-128
###MS: 845
###MSMS: 847
BEGIN IONS
TITLE=Cmpd 160, AutoMSn(589.2992), 14.4 min
RTINSECONDS=861.975
SCANS=MS: 845 MSMS: 847
PEPMASS=589.29920	23322
CHARGE=2+
356.16224	152	
366.16160	249	1+
395.15042	209	
430.22158	203	
432.18337	160	
455.72921	146	
457.27062	148	
459.22967	184	
469.23984	136	
471.20995	152	
478.72396	336	1+
479.22289	1203	1+
497.24489	302	
519.73648	138	
521.27320	640	1+
542.25336	203	
544.30901	408	
552.26734	134	
586.39193	618	1+
591.28440	195	
608.30337	2078	1+
615.34405	443	
618.26596	173	
639.34569	159	
656.23478	148	
661.34087	196	
679.34896	1681	1+
716.39910	294	
762.37952	280	1+
780.39225	2258	1+
790.72751	355	
813.44500	2316	1+
859.42356	683	1+
877.44380	8399	1+
887.27752	348	
915.43527	256	1+
927.48774	196	
958.43754	368	1+
973.46467	1150	1+
974.47027	261	1+
991.49102	2523	1+
1101.53533	189	
END IONS

###FS:    #m/z: 494.75753 #charge   2
###MaxRes:#m/z:  0.00000 #charge-128
###MS: 845
###MSMS: 848
BEGIN IONS
TITLE=Cmpd 161, AutoMSn(494.7575), 14.4 min
RTINSECONDS=862.476
SCANS=MS: 845 MSMS: 848
PEPMASS=494.75753	10787
CHARGE=2+
331.19536	385	
340.20164	138	
349.19272	170	
375.23680	1011	
387.71232	101	
444.25606	118	
456.16861	178	
459.28827	189	
477.24728	173	
484.16847	279	
488.31622	1809	1+
493.70396	110	
495.65449	396	
509.20815	269	
520.29952	182	
534.26596	126	
551.24681	107	
570.25210	120	
574.32366	301	
597.24724	172	
608.28666	355	
614.27681	217	
616.41373	625	1+
627.38321	102	
661.35626	612	1+
691.40939	106	
730.47367	132	
774.43299	497	1+
971.48443	800	1+
988.51070	1661	1+
END IONS

###FS:    #m/z: 589.29876 #charge   2
###MaxRes:#m/z:  0.00000 #charge-128
###MS: 849
###MSMS: 850
BEGIN IONS
TITLE=Cmpd 162, AutoMSn(589.2988), 14.4 min
RTINSECONDS=865.494
SCANS=MS: 849 MSMS: 850
PEPMASS=589.29876	64083
CHARGE=2+
331.18284	181	
349.14951	298	
358.16561	144	
367.16372	348	
390.69777	235	
398.19163	355	1+
407.22330	680	
432.20331	199	
447.71957	265	
449.20558	169	
454.21730	421	1+
457.73500	153	
471.22318	264	
478.72490	146	
509.24318	138	
521.27021	1136	1+
536.22973	327	1+
544.30950	490	1+
549.27854	180	
551.25868	400	1+
580.78777	291	
586.38888	218	
590.28691	375	1+
608.30435	2600	1+
615.34359	696	1+
618.24744	152	
656.24051	352	1+
661.33132	408	1+
679.33889	2459	1+
698.35747	268	1+
714.30526	246	
716.38653	670	1+
731.33448	153	
762.37224	316	
762.37585	528	1+
780.38594	2178	1+
790.36007	331	1+
795.44250	175	
813.43661	2514	1+
859.42760	1228	1+
877.44254	14553	1+
887.27538	138	
910.45428	266	1+
915.42302	316	1+
927.49087	1028	1+
957.43767	2330	1+
973.47616	1875	1+
974.45512	259	
991.48774	3583	1+
1002.42872	189	
1101.51120	209	
END IONS

###FS:    #m/z: 685.29599 #charge   3
###MaxRes:#m/z:  0.00000 #charge-128
###MS: 849
###MSMS: 851
BEGIN IONS
TITLE=Cmpd 163, AutoMSn(685.2960), 14.4 min
RTINSECONDS=865.995
SCANS=MS: 849 MSMS: 851
PEPMASS=685.29599	27485
CHARGE=3+
335.15120	179	
369.62681	245	
370.23989	324	
415.22101	217	
440.64078	268	1+
463.20349	756	1+
480.25412	205	1+
498.30132	346	1+
506.20032	238	
508.24803	192	
513.27500	180	
513.73350	180	
522.25572	530	
522.74590	246	
535.70421	243	
578.25087	861	1+
578.79661	387	
599.23112	201	
626.35730	594	1+
658.80226	182	
685.30407	518	1+
685.62559	176	
685.97303	188	
714.75829	260	1+
729.32907	282	1+
738.26755	2154	1+
747.32301	404	
765.20004	378	
786.38364	203	
857.42159	626	1+
898.29337	6324	1+
909.21192	196	
909.34442	175	
986.47524	1255	1+
1043.49134	386	
1044.50523	184	
1068.40779	1447	1+
1080.30271	245	
1128.58807	1200	1+
1156.58069	185	
END IONS

###FS:    #m/z: 494.24222 #charge   2
###MaxRes:#m/z:  0.00000 #charge-128
###MS: 849
###MSMS: 852
BEGIN IONS
TITLE=Cmpd 164, AutoMSn(494.2422), 14.4 min
RTINSECONDS=866.496
SCANS=MS: 849 MSMS: 852
PEPMASS=494.24222	13512
CHARGE=2+
331.18997	147	
343.14987	218	
375.23236	1608	1+
412.17997	110	
441.27477	104	
444.24321	152	
471.30141	114	
477.72876	162	
484.16914	567	1+
485.74331	166	
488.31684	1704	1+
495.65710	374	
509.21517	143	
580.29835	109	
588.25572	117	
597.25631	200	
608.28093	383	
614.27041	163	
616.41352	731	1+
661.34949	407	1+
688.37471	105	
971.47229	394	1+
END IONS

###FS:    #m/z: 589.29926 #charge   2
###MaxRes:#m/z:  0.00000 #charge-128
###MS: 853
###MSMS: 854
BEGIN IONS
TITLE=Cmpd 165, AutoMSn(589.2993), 14.5 min
RTINSECONDS=869.514
SCANS=MS: 853 MSMS: 854
PEPMASS=589.29926	72913
CHARGE=2+
339.16067	244	1+
348.15725	188	
356.15978	246	1+
366.16755	155	
381.70204	324	
395.77684	169	
407.22495	915	1+
417.20529	153	
426.21920	177	
449.21067	150	
453.19533	275	1+
459.20761	190	
464.23578	477	1+
470.21444	150	
471.21947	393	1+
487.24156	990	1+
521.27288	675	
528.31945	207	
536.24880	317	1+
542.26700	221	
544.30661	638	1+
549.26400	131	
552.27355	326	1+
568.27411	203	1+
586.37503	717	1+
589.39131	686	1+
608.30592	2405	1+
615.34372	740	1+
618.27129	142	
656.24032	150	
661.33522	186	
679.32118	244	1+
679.34166	3097	1+
689.00772	180	
690.38757	185	
716.39518	569	1+
718.23244	145	
732.32013	129	
762.36840	662	1+
780.38981	2860	1+
790.36611	382	1+
790.71195	141	
795.43111	465	1+
813.44698	2666	1+
859.43586	745	1+
869.19654	161	
875.43832	272	1+
877.44294	14019	1+
887.28387	246	
893.43598	418	1+
898.41472	387	1+
915.42356	389	1+
927.48958	661	1+
945.36199	295	1+
955.41721	314	1+
957.43398	1924	1+
974.46568	1325	1+
991.48549	3961	1+
1002.46627	167	
1103.55402	217	
END IONS

###FS:    #m/z: 573.39594 #charge   1
###MaxRes:#m/z:  0.00000 #charge-128
###MS: 853
###MSMS: 855
BEGIN IONS
TITLE=Cmpd 166, AutoMSn(573.3959), 14.5 min
RTINSECONDS=870.015
SCANS=MS: 853 MSMS: 855
PEPMASS=573.39594	28558
CHARGE=1+
314.20491	900	1+
332.19414	105	
358.14010	108	
371.26025	165	
373.28132	2134	1+
380.56038	160	
410.18374	110	
427.29669	186	
459.29439	142	
460.67990	124	
470.32898	130	
472.34358	424	1+
480.25275	101	
516.20447	121	
541.22600	113	
541.35619	100	
571.37272	131	
573.39217	2426	1+
END IONS

###FS:    #m/z: 573.39612 #charge   1
###MaxRes:#m/z:  0.00000 #charge-128
###MS: 857
###MSMS: 858
BEGIN IONS
TITLE=Cmpd 167, AutoMSn(573.3961), 14.6 min
RTINSECONDS=873.541
SCANS=MS: 857 MSMS: 858
PEPMASS=573.39612	149379
CHARGE=1+
312.18478	228	
314.20213	1634	1+
320.09760	209	
331.19349	182	
338.24727	114	
371.26729	174	
373.27904	5328	1+
379.76670	200	
379.85578	103	
381.27655	201	
383.25543	253	1+
399.30130	290	1+
427.29015	739	1+
472.35080	834	1+
529.37221	101	
555.39327	217	
571.36044	483	1+
573.39554	6789	1+
END IONS

###FS:    #m/z: 573.39692 #charge   1
###MaxRes:#m/z:  0.00000 #charge-128
###MS: 861
###MSMS: 862
BEGIN IONS
TITLE=Cmpd 169, AutoMSn(573.3969), 14.6 min
RTINSECONDS=877.583
SCANS=MS: 861 MSMS: 862
PEPMASS=573.39692	275543
CHARGE=1+
314.20772	2926	1+
331.19455	251	
338.23759	355	
354.22699	348	
371.26209	423	
373.27880	10573	1+
399.29610	389	
427.29029	888	
470.32621	216	
472.35026	1378	1+
529.36303	767	1+
555.38830	210	
571.36679	1266	1+
573.39435	14316	1+
END IONS

###FS:    #m/z: 472.34605 #charge   1
###MaxRes:#m/z:  0.00000 #charge-128
###MS: 861
###MSMS: 864
BEGIN IONS
TITLE=Cmpd 171, AutoMSn(472.3460), 14.6 min
RTINSECONDS=878.585
SCANS=MS: 861 MSMS: 864
PEPMASS=472.34605	39585
CHARGE=1+
371.15835	108	
375.23171	153	
END IONS

###FS:    #m/z: 472.34719 #charge   1
###MaxRes:#m/z:  0.00000 #charge-128
###MS: 865
###MSMS: 866
BEGIN IONS
TITLE=Cmpd 172, AutoMSn(472.3472), 14.7 min
RTINSECONDS=881.623
SCANS=MS: 865 MSMS: 866
PEPMASS=472.34719	73146
CHARGE=1+
467.18706	108	
END IONS

###FS:    #m/z: 403.70327 #charge   2
###MaxRes:#m/z:  0.00000 #charge-128
###MS: 865
###MSMS: 867
BEGIN IONS
TITLE=Cmpd 173, AutoMSn(403.7033), 14.7 min
RTINSECONDS=882.125
SCANS=MS: 865 MSMS: 867
PEPMASS=403.70327	22551
CHARGE=2+
331.17140	167	
352.15521	225	
368.19799	319	
369.18701	699	
372.13050	305	
386.21372	1703	1+
390.15583	132	
421.19641	142	
438.20055	131	
512.19266	155	
528.24036	220	
529.21570	1033	1+
546.24324	4903	1+
659.32510	1062	1+
END IONS

###FS:    #m/z: 795.32465 #charge   2
###MaxRes:#m/z:  0.00000 #charge-128
###MS: 865
###MSMS: 868
BEGIN IONS
TITLE=Cmpd 174, AutoMSn(795.3246), 14.7 min
RTINSECONDS=882.625
SCANS=MS: 865 MSMS: 868
PEPMASS=795.32465	13900
CHARGE=2+
441.20066	277	
460.23273	151	
484.71656	145	
489.19147	103	
506.19348	266	
517.25708	193	
520.79483	131	
563.20881	229	
570.24185	132	
573.40023	136	
574.26466	649	1+
595.35446	165	
611.37701	114	
642.73837	107	
661.29568	224	
710.28464	100	
718.32002	1569	1+
851.33747	101	
881.38745	245	
968.42784	119	
1082.43642	151	
1101.43658	137	
END IONS

###FS:    #m/z: 509.76875 #charge   2
###MaxRes:#m/z:  0.00000 #charge-128
###MS: 869
###MSMS: 870
BEGIN IONS
TITLE=Cmpd 175, AutoMSn(509.7687), 14.8 min
RTINSECONDS=885.649
SCANS=MS: 869 MSMS: 870
PEPMASS=509.76875	31370
CHARGE=2+
331.19342	200	
334.71250	252	
335.21350	440	1+
344.19335	209	
358.21097	517	1+
365.71919	159	
371.72162	163	
375.23203	2382	1+
381.74493	337	
383.20134	220	
384.72094	269	
385.74016	475	1+
387.21830	145	
392.22784	250	
399.83697	246	
400.24540	747	1+
400.72819	139	
428.25086	152	
435.24783	205	
463.75016	138	
475.50604	381	
488.31780	3654	1+
495.65352	160	
498.29606	154	
508.24280	220	1+
599.38355	998	1+
616.41834	387	1+
616.42115	367	
656.35361	173	
670.42089	1236	1+
696.38631	142	
713.41590	437	1+
714.41094	329	1+
724.38932	182	
730.43791	259	1+
742.42532	152	
743.39377	436	1+
745.39736	509	1+
756.44901	272	1+
757.45956	2767	1+
783.44088	152	
784.46303	3378	1+
800.47391	238	
801.46959	979	1+
852.45513	232	1+
871.49181	614	1+
885.54081	392	1+
929.51368	579	1+
944.51587	2064	1+
END IONS

###FS:    #m/z: 558.38436 #charge-128
###MaxRes:#m/z:  0.00000 #charge-128
###MS: 869
###MSMS: 871
BEGIN IONS
TITLE=Cmpd 176, AutoMSn(558.3844), 14.8 min
RTINSECONDS=886.15
SCANS=MS: 869 MSMS: 871
PEPMASS=558.38436	14101

371.26865	214	
373.27652	460	
425.28670	100	
459.29824	117	
472.34787	683	1+
489.18294	107	
494.32736	123	
556.36199	285	1+
558.38262	869	1+
749.33204	103	
END IONS

###FS:    #m/z: 617.38329 #charge   2
###MaxRes:#m/z:  0.00000 #charge-128
###MS: 869
###MSMS: 872
BEGIN IONS
TITLE=Cmpd 177, AutoMSn(617.3833), 14.8 min
RTINSECONDS=886.651
SCANS=MS: 869 MSMS: 872
PEPMASS=617.38329	13541
CHARGE=2+
314.19805	114	
358.19668	524	
369.18856	180	
373.27707	409	
386.20793	108	
395.25604	126	
399.25977	159	
412.29317	111	
417.26947	210	
425.27563	127	
573.39388	113	
598.38276	107	
612.39218	222	1+
616.36661	194	
617.39023	833	1+
633.33284	228	
END IONS

###FS:    #m/z: 509.76875 #charge   2
###MaxRes:#m/z:  0.00000 #charge-128
###MS: 873
###MSMS: 874
BEGIN IONS
TITLE=Cmpd 178, AutoMSn(509.7688), 14.8 min
RTINSECONDS=889.683
SCANS=MS: 873 MSMS: 874
PEPMASS=509.76875	64497
CHARGE=2+
308.70996	325	
329.19682	288	
331.20210	150	
334.70374	348	
342.20929	807	1+
348.72389	161	
356.12223	198	
356.19182	152	
357.21157	356	
358.21508	1209	1+
364.20787	235	1+
365.72981	299	
372.21941	521	1+
373.71463	548	1+
375.23316	4334	1+
378.72289	201	
388.21565	299	1+
399.84210	253	
400.24758	1003	1+
400.73710	498	1+
406.72552	149	
411.21718	175	
415.24558	169	
417.23942	257	
430.23684	188	
458.26821	258	1+
463.24268	524	1+
467.19181	166	
469.28193	290	1+
471.28982	474	1+
486.29262	265	
488.31730	6841	1+
498.29459	895	1+
508.24701	174	
508.76812	512	1+
514.30002	410	1+
542.30758	312	1+
557.34789	178	
570.30339	176	
597.36510	448	1+
599.38964	2054	1+
616.41623	800	1+
627.38533	377	1+
656.37063	566	1+
670.41992	1365	1+
696.40939	325	
713.42032	1755	1+
714.42448	1313	1+
724.39851	160	
730.43415	412	1+
742.44975	549	1+
743.40140	220	
757.44003	154	
757.45852	5171	1+
765.43034	338	1+
767.43263	1798	1+
772.44997	416	1+
782.45283	805	1+
784.46646	9492	1+
800.45945	706	1+
801.48514	1009	1+
817.49021	498	1+
825.44143	448	1+
837.43147	265	1+
843.47682	706	1+
855.48877	421	1+
871.50992	443	1+
881.44923	273	1+
885.50807	1492	1+
926.50039	906	1+
929.51712	1254	1+
944.51568	5854	1+
END IONS

###FS:    #m/z: 617.38322 #charge-128
###MaxRes:#m/z:  0.00000 #charge-128
###MS: 873
###MSMS: 875
BEGIN IONS
TITLE=Cmpd 179, AutoMSn(617.3832), 14.8 min
RTINSECONDS=890.184
SCANS=MS: 873 MSMS: 875
PEPMASS=617.38322	13607

314.20453	178	
358.19625	546	1+
373.28311	281	
381.26023	102	
399.25364	240	
417.27686	141	
427.27830	105	
443.28875	111	
463.68640	110	
472.34331	149	
612.39337	242	1+
615.36572	330	1+
617.38862	996	1+
END IONS

###FS:    #m/z: 558.38358 #charge-128
###MaxRes:#m/z:  0.00000 #charge-128
###MS: 873
###MSMS: 876
BEGIN IONS
TITLE=Cmpd 180, AutoMSn(558.3836), 14.8 min
RTINSECONDS=890.685
SCANS=MS: 873 MSMS: 876
PEPMASS=558.38358	13477

331.19928	122	
332.14109	125	
371.26960	120	
373.28710	548	
379.76697	128	
381.24462	103	
462.21301	127	
472.34312	820	1+
534.21781	128	
556.36092	400	
558.38510	587	
574.28776	128	
END IONS

###FS:    #m/z: 509.76875 #charge   2
###MaxRes:#m/z:  0.00000 #charge-128
###MS: 877
###MSMS: 878
BEGIN IONS
TITLE=Cmpd 181, AutoMSn(509.7687), 14.9 min
RTINSECONDS=893.717
SCANS=MS: 877 MSMS: 878
PEPMASS=509.76875	103688
CHARGE=2+
329.18769	532	1+
334.70863	745	
344.19787	397	1+
348.71068	198	
356.21722	389	1+
358.21212	1963	1+
364.19724	193	
374.72193	261	
375.23154	5769	1+
383.21863	1276	1+
383.72342	193	
384.72415	1657	1+
385.81698	248	
387.34598	189	
392.23597	369	
400.25580	363	
400.73537	835	1+
409.24599	686	1+
415.24163	612	1+
422.23219	796	1+
435.24722	674	1+
435.74627	269	
440.18159	440	1+
443.26496	1278	1+
453.26976	295	1+
458.27184	237	
470.31342	189	
471.28707	852	1+
486.30497	370	
488.31796	9274	1+
495.65346	401	
498.28175	459	1+
509.26297	246	
509.77299	315	
514.29477	198	
543.32041	397	1+
597.36523	579	1+
599.38460	2850	1+
616.41311	1927	1+
628.40685	297	
643.35990	308	
670.40852	210	
670.42954	2524	1+
696.40680	491	1+
706.19360	312	
713.43148	2508	1+
714.42241	2105	1+
724.38396	197	
728.42374	472	1+
730.45889	868	1+
743.40675	940	1+
745.40807	1415	1+
755.45150	496	1+
757.45647	8045	1+
767.43521	1650	1+
773.44939	534	1+
781.43079	421	1+
783.43225	264	
784.46820	10753	1+
785.45767	389	
800.46590	737	1+
801.47864	2143	1+
825.45622	426	1+
844.45395	370	1+
855.46668	189	
855.47274	754	1+
871.49981	944	1+
926.50170	975	1+
929.51335	2041	1+
944.52166	7018	1+
END IONS

###FS:    #m/z: 393.25295 #charge   2
###MaxRes:#m/z:  0.00000 #charge-128
###MS: 877
###MSMS: 879
BEGIN IONS
TITLE=Cmpd 182, AutoMSn(393.2530), 14.9 min
RTINSECONDS=894.217
SCANS=MS: 877 MSMS: 879
PEPMASS=393.25295	11484
CHARGE=2+
327.21408	287	
344.23824	1213	1+
384.25158	261	
389.73667	172	
422.26886	156	
424.24094	145	
457.32471	2892	1+
464.46778	368	
465.30534	142	
554.37006	110	
556.39443	2172	1+
657.44340	553	1+
END IONS

###FS:    #m/z: 604.90704 #charge-128
###MaxRes:#m/z:  0.00000 #charge-128
###MS: 877
###MSMS: 880
BEGIN IONS
TITLE=Cmpd 183, AutoMSn(604.9070), 14.9 min
RTINSECONDS=894.718
SCANS=MS: 877 MSMS: 880
PEPMASS=604.90704	7645

373.14715	128	
373.27673	161	
402.15954	152	
458.21918	161	
460.26672	113	
463.21340	417	1+
465.34235	145	
472.33437	121	
473.26867	190	
488.18789	122	
505.21221	121	
526.32969	136	
529.32440	334	1+
537.17492	119	
540.34861	149	
558.38129	1120	1+
572.38689	411	1+
578.23429	758	1+
587.37406	208	
599.22394	117	
600.37155	688	1+
602.38244	1582	1+
604.38431	751	
605.38466	3248	1+
616.23382	163	
721.24080	119	
738.26443	1009	1+
747.29751	263	
785.31638	166	
802.30745	1038	1+
897.37155	114	
898.29728	2000	1+
909.21752	208	
909.34918	124	
916.39988	319	1+
1070.40481	120	
1080.30257	128	
END IONS

###FS:    #m/z: 893.36916 #charge   3
###MaxRes:#m/z:  0.00000 #charge-128
###MS: 881
###MSMS: 882
BEGIN IONS
TITLE=Cmpd 184, AutoMSn(893.3692), 15.0 min
RTINSECONDS=897.751
SCANS=MS: 881 MSMS: 882
PEPMASS=893.36916	38134
CHARGE=3+
327.12890	939	
345.13634	960	1+
444.18641	339	
445.17349	647	1+
462.19007	1167	1+
469.30268	209	
472.18086	621	1+
480.21121	211	
490.19229	2432	1+
508.19924	737	1+
517.70726	211	1+
535.69003	183	
559.21084	521	1+
573.24254	782	1+
573.39893	684	1+
573.72196	160	
577.22269	1604	1+
591.23240	371	1+
595.23400	319	
595.38097	159	
628.75953	209	
642.28199	320	1+
673.24387	179	
691.26309	452	1+
701.31859	380	
709.28510	219	1+
752.33819	167	
752.84274	165	
775.33452	378	1+
777.67290	217	
795.85587	251	
796.36262	263	
813.34703	164	
816.34765	256	1+
820.30142	256	1+
846.34266	600	1+
846.69112	429	1+
847.00841	360	
851.34286	997	1+
852.68708	677	1+
853.01631	543	
858.36013	1853	1+
858.69787	1833	1+
859.03245	1316	1+
861.35271	816	1+
907.32666	335	1+
948.37936	1627	1+
981.89600	169	
989.91840	432	
990.43026	255	
1035.41027	2190	1+
1047.14399	279	
1163.46454	3150	1+
1263.50975	366	1+
1273.51553	1356	1+
1282.51784	232	
1291.52653	2702	1+
1291.54566	321	
1390.59752	924	1+
1705.74121	633	1+
1864.77791	524	1+
2065.86409	1556	1+
2228.93090	398	1+
END IONS

###FS:    #m/z: 604.90518 #charge   2
###MaxRes:#m/z:  0.00000 #charge-128
###MS: 881
###MSMS: 883
BEGIN IONS
TITLE=Cmpd 185, AutoMSn(604.9052), 15.0 min
RTINSECONDS=898.252
SCANS=MS: 881 MSMS: 883
PEPMASS=604.90518	8862
CHARGE=2+
335.14879	180	
361.12334	119	
373.15427	264	
373.27153	177	
385.17393	167	
424.16955	106	
451.15383	131	
463.20384	302	
516.34077	113	
529.31746	187	
535.20250	126	
545.21473	217	
556.35223	263	1+
558.38181	849	
569.35700	102	
572.36452	139	
578.24104	506	
587.37435	211	
599.24619	137	
600.38964	498	1+
602.37137	833	1+
604.39059	574	
605.38383	2384	1+
616.25103	150	
728.25938	113	
738.26527	1647	1+
745.27760	271	1+
747.30536	705	
784.30612	127	
785.28098	272	1+
802.31581	1034	1+
898.29720	1906	1+
915.40229	119	
1069.37786	133	
END IONS

###FS:    #m/z: 485.24032 #charge-128
###MaxRes:#m/z:  0.00000 #charge-128
###MS: 881
###MSMS: 884
BEGIN IONS
TITLE=Cmpd 186, AutoMSn(485.2403), 15.0 min
RTINSECONDS=898.753
SCANS=MS: 881 MSMS: 884
PEPMASS=485.24032	7581

345.19486	106	
375.23331	747	1+
384.18361	102	
389.17996	110	
405.20085	128	
416.20671	216	
420.12806	120	
423.75052	100	
443.73015	117	
459.26187	103	
473.22232	108	
486.27381	129	
487.37828	109	
488.31853	984	1+
495.65395	468	
498.20152	204	
506.22780	126	
544.28885	220	
545.25802	402	1+
562.28368	152	
573.27582	100	
584.25636	207	1+
681.26870	106	
699.27571	219	
702.32702	120	
709.34481	1115	1+
810.36004	278	1+
823.42334	108	
827.36331	126	
832.43191	236	
867.41243	237	1+
905.48871	498	1+
END IONS

###FS:    #m/z: 893.36995 #charge   3
###MaxRes:#m/z:  0.00000 #charge-128
###MS: 885
###MSMS: 886
BEGIN IONS
TITLE=Cmpd 187, AutoMSn(893.3700), 15.0 min
RTINSECONDS=901.792
SCANS=MS: 885 MSMS: 886
PEPMASS=893.36995	95338
CHARGE=3+
327.12799	1858	1+
345.13834	1910	1+
431.18543	421	
444.17755	1693	1+
458.23070	242	
462.19408	2284	1+
472.17993	1247	1+
480.20207	567	1+
490.19139	4129	1+
508.20268	1545	1+
527.18537	247	
532.21249	209	
549.22880	315	1+
557.25978	217	1+
559.21729	629	1+
573.40175	405	
577.21951	1731	1+
582.24092	1317	
582.74777	465	
583.23689	731	
583.73126	277	
591.22784	326	1+
595.23373	977	1+
629.23166	238	1+
637.26649	1173	1+
658.25223	319	1+
671.28263	307	1+
673.26100	797	1+
688.29522	503	1+
691.25193	783	1+
695.80814	1036	1+
696.30163	1099	1+
697.05299	375	
701.31730	847	1+
705.80859	323	
706.31060	244	
709.28029	527	1+
743.97249	452	1+
757.32594	353	1+
767.45558	342	
771.99653	214	
776.33012	455	1+
785.58847	229	
813.35013	385	
816.35563	350	1+
821.28118	400	1+
840.35419	476	1+
840.67076	233	1+
841.01615	303	
846.35113	834	1+
846.68527	1066	1+
847.01280	818	1+
851.32941	1227	1+
852.69363	2359	1+
853.02019	1147	
858.36401	4568	1+
858.69778	4871	1+
859.02853	4151	1+
861.34419	1042	1+
903.38593	356	1+
907.31088	739	1+
930.35635	249	1+
948.37330	2567	1+
981.40727	284	1+
1018.40180	209	
1035.41071	3444	1+
1047.14115	249	
1052.38572	290	
1070.38839	849	1+
1145.46516	2152	1+
1146.44399	648	1+
1163.45759	826	
1164.46983	414	
1183.46264	319	
1184.46264	221	
1255.50135	493	1+
1264.50876	1650	1+
1274.52653	1582	1+
1282.53909	1937	1+
1291.53165	6604	1+
1503.67813	575	1+
1538.65466	608	1+
1590.68973	814	1+
1705.73171	2511	1+
1788.84607	457	1+
1864.78939	1507	1+
1978.83345	1689	1+
2047.84354	949	1+
2065.86750	3767	1+
2228.91352	938	1+
2329.94112	1237	1+
END IONS

###FS:    #m/z: 504.91095 #charge   3
###MaxRes:#m/z:  0.00000 #charge-128
###MS: 885
###MSMS: 887
BEGIN IONS
TITLE=Cmpd 188, AutoMSn(504.9109), 15.0 min
RTINSECONDS=902.293
SCANS=MS: 885 MSMS: 887
PEPMASS=504.91095	28496
CHARGE=3+
335.70898	297	
356.19230	622	1+
357.72437	245	
365.73812	199	
373.21277	333	
375.23502	789	1+
379.23519	953	
383.21379	383	1+
385.71659	417	1+
392.22535	513	1+
395.20877	188	
423.17651	227	
423.86885	221	
429.21209	224	1+
457.91165	326	
458.24197	858	
462.89496	558	
463.23597	806	1+
470.55028	220	
472.24623	902	1+
488.31619	1274	1+
495.66015	292	
498.26660	243	1+
500.77213	373	1+
502.52044	452	
502.82804	589	1+
503.20253	318	
505.25582	475	1+
508.27021	211	
509.76623	1404	
510.25829	309	
542.75500	187	
593.24782	310	
593.77905	237	
599.39023	516	1+
625.78565	267	1+
634.27980	1334	1+
699.85373	236	
700.33743	266	
713.42723	315	
715.42549	381	1+
767.43198	411	1+
784.46199	1804	1+
801.47222	2201	1+
817.82504	357	
833.44614	443	1+
843.46451	401	1+
871.49919	534	1+
886.50823	339	1+
929.51093	674	1+
939.37856	834	1+
942.47608	278	1+
944.52026	2357	1+
969.45265	258	1+
972.44890	949	1+
987.50649	395	1+
1011.53270	524	1+
1100.49883	548	1+
1157.52966	9669	1+
1268.56320	2939	1+
1285.58650	12001	1+
1408.65512	4981	1+
END IONS

###FS:    #m/z: 670.28533 #charge   3
###MaxRes:#m/z:  0.00000 #charge-128
###MS: 885
###MSMS: 888
BEGIN IONS
TITLE=Cmpd 189, AutoMSn(670.2853), 15.0 min
RTINSECONDS=902.794
SCANS=MS: 885 MSMS: 888
PEPMASS=670.28533	13253
CHARGE=3+
327.12594	295	
345.14059	225	1+
356.19940	202	
362.11675	198	
363.65057	159	
422.66260	281	
431.18465	497	1+
444.19184	296	
445.17143	694	1+
462.19877	227	
463.18361	505	1+
472.18005	279	
476.16127	206	
490.18828	666	1+
508.19990	439	1+
517.70148	184	
535.69241	406	
555.23583	318	1+
559.20592	223	1+
561.22745	156	
563.19963	304	
573.39292	1286	1+
577.23224	290	
584.24357	319	1+
595.24086	256	1+
631.24660	171	
637.25421	290	
671.33467	257	1+
673.25286	175	
687.30616	219	
691.26379	428	1+
697.03952	367	
701.30449	459	1+
709.26388	179	
726.28784	162	
752.35160	485	1+
765.22212	204	
767.45990	165	
854.27091	307	1+
861.35642	320	1+
907.32942	164	
931.33462	176	
948.38393	493	1+
1035.38029	1314	1+
1052.36803	1154	1+
1145.45726	1294	1+
1163.46704	704	1+
1274.52234	893	1+
1291.54881	914	1+
1390.59609	1069	1+
END IONS

###FS:    #m/z: 893.36975 #charge   3
###MaxRes:#m/z:  0.00000 #charge-128
###MS: 889
###MSMS: 890
BEGIN IONS
TITLE=Cmpd 190, AutoMSn(893.3697), 15.1 min
RTINSECONDS=905.823
SCANS=MS: 889 MSMS: 890
PEPMASS=893.36975	86044
CHARGE=3+
327.13199	1394	1+
345.13892	1578	1+
356.19279	213	
413.18568	253	1+
431.17519	384	
444.18448	356	
445.17359	745	1+
462.19078	2370	1+
472.18188	1024	1+
480.20660	730	1+
490.19134	3434	1+
508.20095	1033	1+
535.70258	340	1+
549.22547	389	1+
559.20506	746	1+
565.20942	284	1+
573.23801	829	1+
577.21991	1303	1+
582.23367	1614	1+
582.73821	826	1+
595.24288	758	1+
628.74571	283	
633.26694	262	
637.27666	289	
641.77138	553	
642.27551	548	1+
673.25065	228	1+
683.29892	222	1+
688.29132	372	1+
691.26067	743	1+
701.32033	486	1+
705.81252	238	1+
709.27201	445	
733.26772	243	1+
743.63851	211	
744.32878	212	
757.34573	302	1+
775.32925	242	
776.33383	415	1+
777.67362	295	
820.30816	373	1+
838.35734	332	1+
841.00136	235	
841.36254	220	1+
846.35766	440	1+
846.68519	897	1+
847.01003	668	
852.34506	741	
852.69560	1666	1+
853.01717	1033	1+
853.34809	1123	1+
858.35682	3434	1+
858.69734	3010	1+
859.02918	3154	1+
861.34625	744	1+
869.32395	495	1+
897.40422	229	
907.33215	415	1+
948.37551	1918	1+
983.34991	266	
1025.41732	252	
1035.41126	2363	1+
1047.14426	297	
1070.38338	344	1+
1115.97119	218	
1146.46117	1051	1+
1149.41247	188	
1163.45754	984	1+
1183.46777	1360	1+
1264.50729	184	
1265.50870	260	
1274.51510	1326	1+
1282.52255	224	
1283.57134	230	
1291.53382	3229	1+
1373.58382	504	1+
1390.60726	1740	1+
1503.67071	744	1+
1538.66447	728	1+
1590.73970	517	1+
1607.66232	331	1+
1625.67143	438	1+
1788.83927	792	1+
1864.77518	1141	1+
1978.84659	769	1+
2065.85863	2169	1+
2329.95030	600	1+
END IONS

###FS:    #m/z: 448.46967 #charge   2
###MaxRes:#m/z:  0.00000 #charge-128
###MS: 889
###MSMS: 891
BEGIN IONS
TITLE=Cmpd 191, AutoMSn(448.4697), 15.1 min
RTINSECONDS=906.324
SCANS=MS: 889 MSMS: 891
PEPMASS=448.46967	46049
CHARGE=2+
341.13988	118	
361.19771	288	1+
375.22944	641	
401.17147	290	
408.83644	116	
424.20692	119	
432.19517	146	
435.24325	425	1+
440.21315	226	
457.23959	428	
459.27616	133	
465.35006	185	
472.22770	137	
487.23463	119	
488.32448	504	
489.27162	169	
495.65858	137	
495.75148	183	
511.26368	123	
521.24593	337	
544.24678	138	
566.75387	307	
586.31415	1134	1+
594.30285	142	
649.31494	137	
657.34488	123	
728.31537	227	1+
734.26792	131	
774.44281	116	
875.41462	669	1+
887.50656	810	1+
893.43761	392	1+
END IONS

###FS:    #m/z: 484.58508 #charge   3
###MaxRes:#m/z:  0.00000 #charge-128
###MS: 889
###MSMS: 892
BEGIN IONS
TITLE=Cmpd 192, AutoMSn(484.5851), 15.1 min
RTINSECONDS=906.826
SCANS=MS: 889 MSMS: 892
PEPMASS=484.58508	37851
CHARGE=3+
347.19951	425	
375.23245	4835	1+
405.18122	431	
414.20928	419	
427.21694	483	
432.89667	828	1+
433.22368	2741	1+
433.56279	1249	
438.57416	399	
438.90344	19816	1+
439.23707	12484	1+
439.57296	4657	
456.73453	632	
459.91527	537	
470.73081	951	
481.26092	422	
484.58884	1264	
484.91890	835	
488.31751	4815	1+
495.65313	675	
498.21221	1348	
562.28428	1261	1+
572.31868	446	
585.24712	657	
593.30449	598	
616.40148	508	
620.83176	532	
661.35048	596	
699.28774	970	
709.34924	2749	1+
719.22656	696	
774.44111	400	
810.34893	1882	1+
817.49207	1673	1+
827.36976	539	
905.47040	3660	1+
922.45490	1019	1+
969.49663	3394	1+
END IONS

###FS:    #m/z: 448.22022 #charge   2
###MaxRes:#m/z:  0.00000 #charge-128
###MS: 893
###MSMS: 894
BEGIN IONS
TITLE=Cmpd 193, AutoMSn(448.2202), 15.2 min
RTINSECONDS=909.851
SCANS=MS: 893 MSMS: 894
PEPMASS=448.22022	208287
CHARGE=2+
309.20744	119	
331.19280	286	
341.15039	326	1+
361.21263	132	
364.67742	132	
375.23513	363	
440.22276	458	1+
456.21094	153	
457.25712	209	1+
472.24193	137	
474.18144	119	
475.24849	114	
488.32131	319	
489.26968	256	
495.26407	124	
502.27246	122	
507.25829	169	
520.29182	120	
521.25688	351	
521.75490	194	
544.25796	124	
553.76648	122	
566.75902	196	
586.30966	980	1+
658.36749	115	
661.35466	146	
663.35791	131	
687.31179	113	
774.44226	129	
847.41514	502	1+
870.46079	230	1+
875.41381	821	1+
887.48831	801	1+
END IONS

###FS:    #m/z: 632.29812 #charge   3
###MaxRes:#m/z:  0.00000 #charge-128
###MS: 893
###MSMS: 895
BEGIN IONS
TITLE=Cmpd 194, AutoMSn(632.2981), 15.2 min
RTINSECONDS=910.352
SCANS=MS: 893 MSMS: 895
PEPMASS=632.29812	115049
CHARGE=3+
331.19232	2358	
377.11271	3165	
396.65647	2152	
410.65354	2759	
445.18614	2178	
459.28926	3314	
494.71692	2190	
508.71435	5467	
509.21193	3155	
511.28786	2187	
537.14355	3758	
565.25689	2071	
570.81968	5943	
571.32292	3145	
591.28343	19502	1+
591.61802	19448	1+
591.95134	13072	
596.61971	3766	
596.94944	4092	
597.28984	128268	1+
597.62337	103896	1+
597.95755	61053	1+
627.35587	3383	
650.22547	3070	
661.35031	10933	1+
707.37493	5063	
707.88232	3170	
751.27427	13664	1+
774.43466	12419	1+
815.41135	2209	
815.91451	2082	
873.50122	2464	
970.54929	6265	1+
1039.58183	43848	1+
1514.79210	19155	1+
END IONS

###FS:    #m/z: 597.28979 #charge   3
###MaxRes:#m/z:  0.00000 #charge-128
###MS: 893
###MSMS: 896
BEGIN IONS
TITLE=Cmpd 195, AutoMSn(597.2898), 15.2 min
RTINSECONDS=910.853
SCANS=MS: 893 MSMS: 896
PEPMASS=597.28979	76154
CHARGE=3+
331.18676	350	
387.72651	205	
401.17294	177	
452.73577	532	
458.27002	325	1+
484.77710	230	
505.59589	260	
509.74890	904	
518.78293	160	
520.29043	570	
520.78423	325	
529.29429	298	
529.79123	309	1+
540.22961	228	1+
541.61988	176	
548.29332	230	
562.61270	235	1+
563.24888	511	1+
570.81297	295	
587.27659	459	1+
591.61075	180	
592.28042	842	
593.60733	407	1+
595.35974	981	1+
596.61004	196	
596.95351	2991	1+
597.29337	2239	1+
597.62174	1965	1+
598.76544	309	1+
601.28658	451	1+
602.80279	337	
605.74974	611	
627.36151	356	1+
646.42659	157	
661.34611	849	1+
706.36897	207	
746.34693	249	
757.89565	305	1+
774.42147	506	1+
807.39629	221	
873.48440	240	1+
904.45447	943	
917.54399	331	1+
970.56144	836	1+
1018.50307	175	
1184.55410	3091	1+
1543.68191	854	1+
1643.75537	363	1+
END IONS

###FS:    #m/z: 448.22022 #charge   2
###MaxRes:#m/z:  0.00000 #charge-128
###MS: 897
###MSMS: 898
BEGIN IONS
TITLE=Cmpd 196, AutoMSn(448.2202), 15.2 min
RTINSECONDS=913.873
SCANS=MS: 897 MSMS: 898
PEPMASS=448.22022	288285
CHARGE=2+
331.19613	234	
341.14917	538	1+
361.20596	159	
375.22954	407	1+
383.17930	124	
401.17630	362	
412.21369	256	
434.19354	126	
440.20754	214	
444.25060	314	1+
446.22676	184	
449.25804	148	
457.24897	224	
459.28534	135	
472.24152	136	
475.23292	119	
486.73509	186	
488.30707	335	
520.29721	120	
536.73003	117	
551.28760	201	
552.76205	329	1+
553.25262	161	
555.22647	128	
584.23695	122	
586.31771	2053	1+
588.77914	216	
602.28784	158	
658.34200	255	1+
661.35521	192	
728.34243	1153	1+
774.42643	156	
847.42749	1176	1+
875.41310	1907	1+
END IONS

###FS:    #m/z: 632.29772 #charge   3
###MaxRes:#m/z:  0.00000 #charge-128
###MS: 897
###MSMS: 899
BEGIN IONS
TITLE=Cmpd 197, AutoMSn(632.2977), 15.2 min
RTINSECONDS=914.374
SCANS=MS: 897 MSMS: 899
PEPMASS=632.29772	153245
CHARGE=3+
331.18971	3170	
377.11137	3510	
387.71280	2174	
410.65141	2194	
459.29051	3642	
494.71545	2473	
508.71321	5670	
509.21150	2807	
511.28514	3076	
537.14085	2763	
570.81970	6112	
571.32027	3211	
591.28501	18747	1+
591.61951	18106	1+
591.95157	12965	
596.62211	4374	
596.95265	3735	
597.28998	124796	1+
597.62403	103523	1+
597.95816	59996	1+
627.35958	3338	
627.86799	2156	
650.22603	2878	
661.34823	11241	1+
707.37544	4296	
707.87662	3016	
751.27469	14222	1+
774.43714	12579	1+
815.41066	2831	
815.90813	1947	
873.50314	2454	
970.55415	6088	1+
1039.58058	48278	1+
1514.78954	20730	1+
END IONS

###FS:    #m/z: 597.28920 #charge   3
###MaxRes:#m/z:  0.00000 #charge-128
###MS: 897
###MSMS: 900
BEGIN IONS
TITLE=Cmpd 198, AutoMSn(597.2892), 15.2 min
RTINSECONDS=914.875
SCANS=MS: 897 MSMS: 900
PEPMASS=597.28920	104139
CHARGE=3+
401.17022	662	1+
452.73402	629	
457.71572	243	
485.27787	481	1+
497.90661	223	
509.23194	294	1+
509.75192	1146	
528.29316	344	1+
537.29013	275	1+
538.18356	283	1+
540.59997	418	
540.92935	245	
541.26843	237	
547.65641	292	
559.25425	306	
563.61397	337	1+
567.25740	324	1+
569.28834	233	
569.81218	424	1+
571.31097	279	
576.80556	246	1+
577.59543	321	1+
588.26602	335	
590.93062	658	1+
591.27719	293	
591.61501	322	1+
592.27787	1577	
593.59976	798	1+
593.94932	812	1+
595.33009	695	1+
596.95859	7834	1+
597.28699	6357	1+
597.61723	4777	1+
598.40470	284	
601.38479	385	
602.27238	302	
605.76633	216	
627.36517	232	
627.85188	252	
646.40496	289	
661.34655	832	1+
706.35836	317	1+
711.32868	299	1+
715.33077	238	
753.35767	377	1+
774.42528	740	1+
785.58825	377	
807.42429	216	
904.45695	605	
970.55584	971	1+
1039.55885	434	1+
1095.57678	653	1+
1184.55281	5874	1+
1198.55562	405	1+
1204.53648	943	1+
1491.70889	972	1+
1543.67127	3182	1+
1642.77582	461	1+
END IONS

###FS:    #m/z: 632.29813 #charge   3
###MaxRes:#m/z:  0.00000 #charge-128
###MS: 901
###MSMS: 902
BEGIN IONS
TITLE=Cmpd 199, AutoMSn(632.2981), 15.3 min
RTINSECONDS=917.893
SCANS=MS: 901 MSMS: 902
PEPMASS=632.29813	126101
CHARGE=3+
331.19679	1708	
377.10928	2623	
387.72101	1496	
396.65445	1461	
410.65120	1769	
445.18362	1799	
459.28923	3564	
485.78341	3210	
508.71423	3762	
509.21817	1955	
511.29373	1923	
537.14208	2556	
570.81567	3805	
571.31857	2161	
591.28520	14415	1+
591.61908	15303	1+
591.95335	9289	
596.61840	2894	
596.95340	2336	
597.28955	94215	1+
597.62374	74968	1+
597.95708	44638	1+
627.35947	2699	
627.86266	1813	
650.22690	2298	
661.34847	8355	1+
707.37699	2793	
707.87853	2284	
751.27601	10071	1+
774.43361	9063	1+
815.40918	1987	
815.91256	1649	
873.50340	2032	
1039.57916	33705	1+
1514.79188	15056	1+
END IONS

###FS:    #m/z: 596.95529 #charge   3
###MaxRes:#m/z:  0.00000 #charge-128
###MS: 901
###MSMS: 903
BEGIN IONS
TITLE=Cmpd 200, AutoMSn(596.9553), 15.3 min
RTINSECONDS=918.394
SCANS=MS: 901 MSMS: 903
PEPMASS=596.95529	93656
CHARGE=3+
331.18666	324	
401.17976	864	
452.72092	439	
509.75043	734	
529.29491	326	
540.59515	480	
540.93107	652	
541.25973	317	
553.25696	569	1+
569.27709	637	
569.61878	242	
569.93911	401	
570.81157	597	1+
583.27404	438	1+
588.60884	252	
591.27915	4674	1+
593.60772	658	1+
593.94401	1153	
595.06258	303	
596.38655	271	
596.62779	281	
596.95781	11649	1+
597.29056	8737	1+
597.62070	6770	1+
600.85901	303	
602.27624	524	
602.78320	558	
605.75018	791	1+
661.33859	749	1+
694.82762	276	
706.35466	273	
714.83048	257	
774.43038	358	
821.88574	249	
904.45992	541	
970.55128	1013	1+
1184.55142	4737	1+
1187.59443	1903	1+
1491.71023	1842	1+
1543.67163	4348	1+
END IONS

###FS:    #m/z: 602.80239 #charge   2
###MaxRes:#m/z:  0.00000 #charge-128
###MS: 901
###MSMS: 904
BEGIN IONS
TITLE=Cmpd 201, AutoMSn(602.8024), 15.3 min
RTINSECONDS=918.895
SCANS=MS: 901 MSMS: 904
PEPMASS=602.80239	32734
CHARGE=2+
331.19269	406	
376.11347	476	1+
395.19499	320	
397.24953	136	
420.23966	189	
434.23995	145	
444.23662	254	1+
459.29327	148	
463.20882	193	
471.25894	165	
480.20361	141	
483.76696	129	
489.17283	129	
494.20421	261	1+
499.22349	134	
500.74415	545	1+
501.24885	276	
511.28197	181	
520.28645	135	
531.24076	138	
548.28009	514	1+
574.31783	138	
576.28970	141	
585.30670	205	1+
600.37993	446	1+
603.29716	452	1+
607.30033	701	1+
635.31828	736	1+
645.27332	153	
661.34985	665	
706.34669	1382	1+
758.35482	233	
765.77718	192	
767.44992	180	
774.43402	819	1+
807.40243	984	1+
817.39858	187	
873.49237	169	
886.45657	258	1+
904.45269	6007	1+
984.44107	656	1+
1018.50392	1972	1+
END IONS

###FS:    #m/z: 545.92541 #charge   3
###MaxRes:#m/z:  0.00000 #charge-128
###MS: 905
###MSMS: 906
BEGIN IONS
TITLE=Cmpd 202, AutoMSn(545.9254), 15.4 min
RTINSECONDS=921.912
SCANS=MS: 905 MSMS: 906
PEPMASS=545.92541	67486
CHARGE=3+
392.24125	1279	
420.24304	1252	
497.57910	3548	1+
497.91220	4397	
498.24436	3162	
503.58245	5823	1+
503.91753	3472	
504.25227	2239	
510.59313	947	
520.27273	2299	
520.50083	1552	
520.75985	1645	
533.32956	3150	
533.91632	2357	1+
534.26105	2138	
534.58568	2175	
539.24642	1146	
539.58117	1838	
539.92169	48518	1+
540.25671	34749	1+
540.59151	20072	1+
543.22110	1175	
543.71979	1024	
545.25940	1361	
545.59325	1282	
545.92656	36924	1+
546.26077	26491	1+
546.59426	17455	1+
565.28636	940	
565.78695	1045	
570.81570	1181	
633.81845	1585	
646.41646	3622	1+
661.34462	1119	
685.80141	919	
944.34111	2463	1+
962.36118	2125	1+
972.34044	2809	1+
990.35677	4605	1+
1103.42725	2586	1+
1380.67356	5271	1+
END IONS

###FS:    #m/z: 559.60133 #charge   3
###MaxRes:#m/z:  0.00000 #charge-128
###MS: 905
###MSMS: 907
BEGIN IONS
TITLE=Cmpd 203, AutoMSn(559.6013), 15.4 min
RTINSECONDS=922.414
SCANS=MS: 905 MSMS: 907
PEPMASS=559.60133	48342
CHARGE=3+
392.24499	822	
420.24573	855	
495.72701	784	
502.19782	1320	
502.69415	899	
533.32552	2144	1+
544.59584	1190	
544.92560	1009	
545.26512	1045	
550.25485	826	
553.59899	1698	1+
553.92691	2386	1+
554.26203	2501	1+
555.59686	3518	1+
555.93742	1621	
556.27241	2373	
558.38454	789	
558.93370	2593	
559.27094	3695	
559.60197	36600	1+
559.93514	24927	1+
560.26970	13806	1+
564.93323	1781	
565.28278	1418	
572.73672	1425	
573.24238	852	
646.41025	1544	
670.79641	1008	
671.30468	730	
691.33354	730	
750.31890	753	
756.83654	972	
894.30682	745	
1031.38283	5112	1+
END IONS

###FS:    #m/z: 564.93339 #charge   3
###MaxRes:#m/z:  0.00000 #charge-128
###MS: 905
###MSMS: 908
BEGIN IONS
TITLE=Cmpd 204, AutoMSn(564.9334), 15.4 min
RTINSECONDS=922.914
SCANS=MS: 905 MSMS: 908
PEPMASS=564.93339	25160
CHARGE=3+
331.19184	428	
338.13183	251	
346.18554	432	1+
392.24200	514	1+
420.23943	373	
423.17116	239	
476.20810	361	1+
479.22399	372	1+
494.20689	286	1+
497.22809	329	1+
501.18740	990	1+
503.59307	228	
507.26869	465	1+
507.76068	581	
516.91226	877	1+
517.59298	287	
521.92636	855	1+
522.59501	574	1+
523.25678	545	
524.18822	739	
524.68578	443	
528.60374	351	1+
531.23939	394	1+
533.32206	1257	1+
533.73121	425	1+
535.25113	265	
538.24139	373	1+
539.59663	795	1+
539.92824	791	1+
540.24377	926	1+
542.57904	532	1+
543.92592	598	1+
545.25114	1477	1+
545.59210	597	1+
545.92347	818	1+
549.99511	962	1+
551.24757	524	1+
552.92587	713	1+
553.25393	763	
553.58913	445	
554.26324	1570	1+
554.59062	1017	1+
554.92385	1049	1+
558.24643	319	
558.59922	824	
558.74698	339	
558.92957	14540	1+
559.26620	12062	1+
559.59740	8208	1+
564.27177	671	
564.58387	754	
564.77802	781	1+
564.93391	6990	1+
565.26763	7303	1+
565.59754	3417	1+
570.81528	394	
571.31297	230	
571.73303	900	1+
573.23935	610	1+
581.24313	434	
604.23268	237	
628.28071	521	1+
629.77773	276	
630.29491	602	1+
633.27577	518	1+
646.40813	1722	1+
661.34084	1850	1+
669.78705	352	1+
671.79751	246	
678.79040	584	1+
705.82260	364	1+
746.31067	435	1+
766.31549	349	1+
774.42420	1080	1+
783.45817	259	
823.28522	273	1+
970.54601	622	1+
972.34506	341	1+
994.40012	309	1+
1002.37228	1233	1+
1019.36750	809	1+
1029.37583	1147	1+
1032.42123	1587	1+
1039.55759	875	1+
1057.56918	1031	1+
1124.53075	547	1+
1132.55371	1255	1+
1186.60647	711	1+
1284.56337	662	1+
1357.59069	592	1+
1437.70636	863	1+
1511.71143	479	1+
END IONS

###FS:    #m/z: 545.92610 #charge   3
###MaxRes:#m/z:  0.00000 #charge-128
###MS: 909
###MSMS: 910
BEGIN IONS
TITLE=Cmpd 205, AutoMSn(545.9261), 15.4 min
RTINSECONDS=925.945
SCANS=MS: 909 MSMS: 910
PEPMASS=545.92610	146778
CHARGE=3+
392.24091	2628	
420.24568	2542	
472.67718	4259	1+
474.18291	1935	
481.67972	2322	
497.57779	6258	1+
497.90880	9075	
498.24556	5615	
503.58313	12423	1+
503.91904	7669	
504.25130	4421	
507.77376	2513	
520.26333	2903	
520.50470	3316	
520.75813	2535	
533.32656	6250	
533.91845	5685	1+
534.25786	9325	1+
534.58237	7327	1+
539.25419	2666	
539.58559	3625	
539.92265	120030	1+
540.25758	100567	1+
540.59131	57854	1+
545.24873	3541	
545.58792	3444	
545.92617	79936	1+
546.26053	55300	1+
546.59585	36573	1+
552.22644	2868	
565.28737	2366	
633.81633	3892	
634.31779	2474	
646.41248	8932	1+
650.28212	2836	
650.77729	2039	
736.31856	2024	
736.82298	2030	
972.34474	12978	1+
990.35431	9868	1+
1085.43330	8924	1+
1380.66694	10692	1+
END IONS

###FS:    #m/z: 539.92246 #charge   1
###MaxRes:#m/z:  0.00000 #charge-128
###MS: 909
###MSMS: 911
BEGIN IONS
TITLE=Cmpd 206, AutoMSn(539.9225), 15.4 min
RTINSECONDS=926.446
SCANS=MS: 909 MSMS: 911
PEPMASS=539.92246	87731
CHARGE=1+
485.78357	6743	
529.29283	7514	
533.32528	8268	
534.58909	13671	1+
534.92006	13675	
535.25613	10509	
539.92233	22470	
END IONS

###FS:    #m/z: 536.50219 #charge   2
###MaxRes:#m/z:  0.00000 #charge-128
###MS: 909
###MSMS: 912
BEGIN IONS
TITLE=Cmpd 207, AutoMSn(536.5022), 15.4 min
RTINSECONDS=926.947
SCANS=MS: 909 MSMS: 912
PEPMASS=536.50219	68338
CHARGE=2+
399.14159	3309	
404.13557	2610	
413.14089	4376	
520.27711	2411	
529.29619	7961	
529.79795	4732	
533.32488	4576	
534.26342	2810	
534.59346	10062	1+
534.92037	9361	
535.25947	9296	1+
539.92784	5638	
540.25944	44723	1+
540.59419	125998	1+
540.92890	85515	1+
544.22393	7138	
544.72821	3619	
565.28777	2405	
570.82057	2772	
600.76501	3063	
642.28369	4098	
646.41001	5309	
651.29382	2418	
659.35697	5085	
659.85856	3695	
661.35127	12795	1+
665.24178	3305	
728.32474	2587	
774.43530	8256	1+
825.27144	4614	
837.29475	3502	
946.36256	10549	1+
970.55665	11877	1+
970.55669	2829	
974.35443	17980	1+
END IONS

###FS:    #m/z: 540.59461 #charge   3
###MaxRes:#m/z:  0.00000 #charge-128
###MS: 913
###MSMS: 914
BEGIN IONS
TITLE=Cmpd 208, AutoMSn(540.5946), 15.5 min
RTINSECONDS=929.977
SCANS=MS: 913 MSMS: 914
PEPMASS=540.59461	491261
CHARGE=3+
533.32876	17370	
534.58869	31622	1+
534.92149	33291	
535.25547	23723	
539.92306	36277	
540.26085	35774	
540.59486	567637	1+
540.92869	398637	1+
541.26310	213195	1+
544.22380	22022	
544.72606	12349	
545.92634	11816	
600.76521	11806	
642.28572	14114	
646.41312	18937	
837.29663	12879	
946.36043	37973	1+
974.35620	62472	1+
END IONS

###FS:    #m/z: 545.92531 #charge   3
###MaxRes:#m/z:  0.00000 #charge-128
###MS: 913
###MSMS: 915
BEGIN IONS
TITLE=Cmpd 209, AutoMSn(545.9253), 15.5 min
RTINSECONDS=930.479
SCANS=MS: 913 MSMS: 915
PEPMASS=545.92531	182165
CHARGE=3+
420.24343	4268	
472.67948	13034	1+
481.68211	3704	
486.67594	20592	1+
487.17626	3791	
495.68118	6151	
497.57643	9420	1+
497.91124	10839	
498.24417	8184	
503.58331	18378	1+
503.91868	11513	
504.25140	6147	
507.77713	4200	
508.27222	2948	
520.27504	3415	
520.50221	4060	
520.75933	3406	
533.32569	9880	
533.91816	3734	
534.25699	16591	1+
534.58587	15793	1+
534.92150	11583	1+
539.25461	5272	
539.58656	4029	
539.92315	230032	1+
540.25755	95395	
540.59044	61883	
541.26140	133357	1+
541.59604	78375	1+
544.22576	4357	
545.58542	4003	
545.92533	105756	1+
546.26007	76687	1+
546.59475	44414	1+
552.22336	3150	
571.32093	2956	
601.76820	2958	
646.41325	15774	1+
650.27973	2830	
783.47272	6890	1+
837.29112	6639	1+
947.36552	11144	1+
975.35782	20489	1+
1088.46361	14258	1+
1129.56729	12822	1+
1266.62244	10736	1+
1283.56505	9903	1+
1380.67068	16801	1+
END IONS

###FS:    #m/z: 810.38505 #charge   2
###MaxRes:#m/z:  0.00000 #charge-128
###MS: 913
###MSMS: 916
BEGIN IONS
TITLE=Cmpd 210, AutoMSn(810.3850), 15.5 min
RTINSECONDS=930.98
SCANS=MS: 913 MSMS: 916
PEPMASS=810.38505	112360
CHARGE=2+
420.24255	3688	
463.20325	1327	
487.68091	1707	
491.19809	1412	
533.32945	1926	
544.22382	1930	
606.23137	1992	
642.28763	1505	
646.41092	1499	
678.30645	1585	
686.80882	1346	
728.32510	1404	
737.33241	1882	
809.36940	2329	
809.88629	3574	
1601.74429	10680	1+
1619.76408	152469	1+
END IONS

###FS:    #m/z: 540.59555 #charge   3
###MaxRes:#m/z:  0.00000 #charge-128
###MS: 917
###MSMS: 918
BEGIN IONS
TITLE=Cmpd 211, AutoMSn(540.5956), 15.6 min
RTINSECONDS=934.011
SCANS=MS: 917 MSMS: 918
PEPMASS=540.59555	762318
CHARGE=3+
533.32742	25644	
534.58792	47305	1+
534.92189	50000	
535.25551	32901	
539.92357	43596	
540.26050	49674	
540.59497	794922	1+
540.92896	558750	1+
541.26270	306260	1+
544.22404	27349	
544.72592	16363	
545.92557	14245	
600.76447	16349	
642.28440	20575	
642.78413	13559	
646.41181	28105	
651.29013	13648	
677.80175	14413	
728.32747	14098	
837.29248	18540	
946.35927	53001	1+
974.35515	82596	1+
END IONS

###FS:    #m/z: 810.38460 #charge   2
###MaxRes:#m/z:  0.00000 #charge-128
###MS: 917
###MSMS: 919
BEGIN IONS
TITLE=Cmpd 212, AutoMSn(810.3846), 15.6 min
RTINSECONDS=934.513
SCANS=MS: 917 MSMS: 919
PEPMASS=810.38460	190675
CHARGE=2+
420.24321	4318	
487.68124	1491	
533.32880	2045	
544.22350	1933	
600.76651	1817	
606.22707	2302	
633.81324	1510	
642.28692	1521	
677.81014	1524	
728.33357	1626	
809.37406	2700	
809.88311	4011	
1601.74546	11911	1+
1619.76310	172350	1+
END IONS

###FS:    #m/z: 523.28608 #charge   2
###MaxRes:#m/z:  0.00000 #charge-128
###MS: 917
###MSMS: 920
BEGIN IONS
TITLE=Cmpd 213, AutoMSn(523.2861), 15.6 min
RTINSECONDS=935.014
SCANS=MS: 917 MSMS: 920
PEPMASS=523.28608	120045
CHARGE=2+
331.18864	674	
339.16835	801	
359.16494	871	
370.20003	2674	1+
376.19064	3736	1+
420.23558	569	
445.17313	668	
457.72784	494	
463.20780	502	
472.24199	484	
489.27653	6989	1+
505.27283	607	
573.29225	431	
590.32453	22299	1+
643.35359	2098	1+
646.41357	624	
661.36136	20176	1+
669.94312	1037	1+
671.35011	606	
738.38247	1037	1+
740.40187	6756	1+
741.38745	999	
756.40370	2977	1+
758.41543	59173	1+
765.81670	607	
774.43605	563	
780.26287	541	
809.42300	1804	1+
827.43890	13909	1+
845.44565	21739	1+
914.47149	669	
917.34389	975	1+
932.47728	9020	1+
END IONS

###FS:    #m/z: 523.28590 #charge   2
###MaxRes:#m/z:  0.00000 #charge-128
###MS: 921
###MSMS: 922
BEGIN IONS
TITLE=Cmpd 214, AutoMSn(523.2859), 15.6 min
RTINSECONDS=938.045
SCANS=MS: 921 MSMS: 922
PEPMASS=523.28590	161644
CHARGE=2+
357.17615	714	
359.16007	556	
369.70396	544	
376.19477	4096	1+
420.23942	463	
457.73147	463	
462.74053	506	
489.27614	7472	1+
515.26786	494	
572.31184	537	
590.32453	21345	1+
643.34992	1038	
661.36042	19644	1+
670.97826	462	
671.33544	597	
679.96622	505	
740.40149	7093	1+
756.40028	3355	1+
758.41457	59218	1+
774.42957	644	
780.26202	619	
809.41998	1996	1+
827.43627	541	
827.43876	13065	1+
845.44645	21913	1+
914.45142	517	
917.33247	1456	1+
932.47371	9148	1+
942.62904	609	
END IONS

###FS:    #m/z: 810.38400 #charge   2
###MaxRes:#m/z:  0.00000 #charge-128
###MS: 921
###MSMS: 923
BEGIN IONS
TITLE=Cmpd 215, AutoMSn(810.3840), 15.6 min
RTINSECONDS=938.546
SCANS=MS: 921 MSMS: 923
PEPMASS=810.38400	174293
CHARGE=2+
420.24368	2412	
463.20688	927	
491.19880	1035	
533.32801	1491	
544.22545	1284	
600.76760	915	
606.22221	1428	
633.82224	1030	
642.28861	982	
678.30714	952	
686.81290	1206	
737.33636	1421	
809.37808	1634	
809.89104	3002	
1601.74548	7170	1+
1619.76422	109101	1+
END IONS

###FS:    #m/z: 574.93913 #charge   3
###MaxRes:#m/z:  0.00000 #charge-128
###MS: 921
###MSMS: 924
BEGIN IONS
TITLE=Cmpd 216, AutoMSn(574.9391), 15.7 min
RTINSECONDS=939.047
SCANS=MS: 921 MSMS: 924
PEPMASS=574.93913	75359
CHARGE=3+
392.24175	830	
420.24484	850	
478.90148	4195	1+
479.23360	3626	1+
479.56891	1212	
482.22223	469	
498.24911	501	
508.27242	545	
510.71194	575	
512.24316	851	
512.57411	918	
515.91280	589	1+
520.25907	792	1+
521.58756	7603	1+
521.92312	6301	1+
522.25512	3551	1+
527.26049	567	1+
533.32421	1371	1+
533.92237	641	1+
535.59368	528	
539.21679	626	
539.92256	6103	1+
540.25726	4194	1+
540.59155	3095	1+
544.60332	891	
544.93098	2456	1+
545.26030	1772	1+
545.59912	2984	1+
548.24966	764	1+
549.59299	542	
550.26837	7711	1+
550.60621	5726	1+
550.93984	3391	
558.92734	631	1+
559.26361	970	1+
559.60008	734	
563.24843	553	1+
564.60090	1127	1+
564.94694	710	
566.93505	519	1+
567.26218	656	1+
569.27111	2629	1+
569.59939	2414	1+
569.92883	1494	1+
570.80261	532	
572.29234	571	
572.59574	645	
572.73922	1435	1+
572.93833	1294	1+
573.39555	10626	1+
574.60429	799	
574.93983	16782	1+
575.27556	11469	1+
575.60723	9701	1+
578.60625	2583	1+
578.94737	1229	
579.26796	797	
625.80553	858	
626.32699	967	1+
646.41119	1717	1+
660.82059	1264	
682.31890	1204	1+
701.84267	670	1+
708.83407	973	1+
750.83688	505	1+
774.43294	551	
902.35230	513	1+
908.51780	1330	1+
983.47987	968	1+
991.43370	670	1+
1003.39675	1100	1+
1031.45749	887	1+
1069.49192	1270	1+
1129.55291	1931	1+
1146.50328	2614	1+
1266.61253	1806	1+
1321.65313	2707	1+
1364.64239	1502	1+
1380.66758	2717	1+
1417.64330	1855	1+
1434.68333	26199	1+
1448.70556	3622	1+
1473.71953	1004	1+
1491.69737	2408	1+
END IONS

###FS:    #m/z: 523.28619 #charge   2
###MaxRes:#m/z:  0.00000 #charge-128
###MS: 925
###MSMS: 926
BEGIN IONS
TITLE=Cmpd 217, AutoMSn(523.2862), 15.7 min
RTINSECONDS=942.077
SCANS=MS: 925 MSMS: 926
PEPMASS=523.28619	133754
CHARGE=2+
322.17118	335	
331.19162	533	
342.13655	398	
359.16908	401	
365.21904	322	
376.19429	2480	1+
392.22639	334	
420.23802	329	
445.18330	584	
448.73629	338	
459.17784	330	
459.27710	383	
487.25735	390	
489.27753	5684	1+
521.26372	336	
533.32246	499	
539.27505	337	
546.28656	479	
572.30562	731	1+
590.32353	16023	1+
643.34520	1323	1+
661.36221	15040	1+
669.92952	462	
671.34416	678	
672.03727	405	
740.40093	6134	1+
756.40105	2153	1+
758.41572	45070	1+
765.22248	901	
767.45423	855	
767.84284	522	
774.42863	512	
780.27523	453	
809.42520	1141	1+
827.42908	706	1+
827.43846	8904	1+
843.43269	380	
845.44776	15860	1+
914.46938	632	1+
932.47765	6847	1+
END IONS

###FS:    #m/z: 574.94031 #charge   3
###MaxRes:#m/z:  0.00000 #charge-128
###MS: 925
###MSMS: 927
BEGIN IONS
TITLE=Cmpd 218, AutoMSn(574.9403), 15.7 min
RTINSECONDS=942.577
SCANS=MS: 925 MSMS: 927
PEPMASS=574.94031	73062
CHARGE=3+
392.24180	421	
420.23730	605	
478.89861	3971	1+
479.23317	2613	1+
479.56399	1150	
485.77787	475	
486.19020	708	
489.25195	400	1+
492.22654	519	1+
496.22398	517	1+
498.24792	527	
507.76957	715	
510.70857	485	
511.23220	1362	1+
512.58564	467	1+
512.90889	458	
515.91486	611	1+
516.24760	460	
520.26508	784	1+
521.58864	6677	1+
521.92096	5136	1+
522.25111	3070	1+
530.20845	446	
532.25508	416	
533.31345	1462	1+
535.26426	450	1+
539.21140	658	
539.92267	4568	1+
540.25420	3880	1+
540.59117	2651	1+
544.59382	656	
544.92934	1656	1+
545.26460	1082	1+
545.59608	1808	1+
548.24656	423	1+
550.26961	5861	1+
550.60572	4706	1+
550.93680	2467	1+
559.25426	505	1+
559.59787	894	
564.60229	1037	1+
564.93115	1082	
569.27492	2426	1+
569.59541	2206	1+
569.93025	1412	1+
572.93367	706	1+
573.39464	9874	1+
573.75872	500	
574.61102	551	
574.93822	14872	1+
575.27443	8879	1+
575.60690	7818	1+
576.77173	434	1+
578.61426	1560	1+
578.94133	688	
579.27516	596	
580.79334	455	
587.32775	552	
633.81438	1087	1+
644.34520	491	1+
646.41093	1550	1+
660.82257	1193	
668.33138	432	
700.84037	795	1+
738.34300	476	1+
774.43211	429	
783.47311	541	1+
1111.53750	664	1+
1129.53839	1688	1+
1138.52953	1145	1+
1250.60339	1311	1+
1267.60464	904	1+
1321.64954	2116	1+
1363.64698	1063	1+
1380.66908	1608	1+
1402.68945	1172	1+
1416.64710	1543	1+
1434.68124	20272	1+
1448.69146	3633	1+
1491.69660	1302	1+
END IONS

###FS:    #m/z: 536.25251 #charge   2
###MaxRes:#m/z:  0.00000 #charge-128
###MS: 925
###MSMS: 928
BEGIN IONS
TITLE=Cmpd 219, AutoMSn(536.2525), 15.7 min
RTINSECONDS=943.079
SCANS=MS: 925 MSMS: 928
PEPMASS=536.25251	77225
CHARGE=2+
331.19270	1910	
399.14259	2551	
413.13928	2989	
520.27218	1895	
533.30080	7359	1+
534.59173	5334	
534.92132	8092	
535.25489	8112	1+
536.49947	2174	
539.92345	4696	
540.25965	27212	1+
540.59432	99432	1+
540.92865	60904	
544.22418	3974	
565.28642	1977	
600.76607	2504	
642.28610	2249	
646.41080	3659	
650.58381	2576	
651.27839	3356	
659.35891	3970	
659.86054	2678	
661.34870	8979	1+
665.23833	2319	
677.80711	1890	
728.32574	1918	
737.33393	1963	
774.43494	7420	1+
825.26478	3596	
837.29487	2717	
946.35740	8333	1+
970.55255	2120	
970.55709	10091	1+
974.35417	12402	1+
1057.58123	13169	1+
END IONS

###FS:    #m/z: 356.22921 #charge   2
###MaxRes:#m/z:  0.00000 #charge-128
###MS: 929
###MSMS: 930
BEGIN IONS
TITLE=Cmpd 220, AutoMSn(356.2292), 15.8 min
RTINSECONDS=946.109
SCANS=MS: 929 MSMS: 930
PEPMASS=356.22921	39635
CHARGE=2+
500.35870	124	
END IONS

###FS:    #m/z: 365.23407 #charge   2
###MaxRes:#m/z:  0.00000 #charge-128
###MS: 929
###MSMS: 931
BEGIN IONS
TITLE=Cmpd 221, AutoMSn(365.2341), 15.8 min
RTINSECONDS=946.61
SCANS=MS: 929 MSMS: 931
PEPMASS=365.23407	36567
CHARGE=2+
311.16016	340	
347.22532	602	
366.25340	835	
384.25963	3066	1+
396.26547	401	
399.27239	482	
401.28626	19567	1+
406.24114	380	
408.01306	427	
424.25564	852	
483.33394	643	
498.33790	680	
500.35613	16295	1+
508.87392	331	
557.37386	576	
583.39495	580	
601.40297	5275	1+
611.39702	354	
711.46056	1421	1+
END IONS

###FS:    #m/z: 773.65576 #charge   3
###MaxRes:#m/z:  0.00000 #charge-128
###MS: 929
###MSMS: 932
BEGIN IONS
TITLE=Cmpd 222, AutoMSn(773.6558), 15.8 min
RTINSECONDS=947.111
SCANS=MS: 929 MSMS: 932
PEPMASS=773.65576	41186
CHARGE=3+
361.15313	631	1+
389.14526	448	1+
476.17551	1019	1+
484.40620	177	
488.24026	1465	1+
516.20921	215	
520.29924	130	
524.20976	261	1+
543.25212	169	
544.72770	196	
561.26858	530	1+
563.23837	141	
571.25410	605	1+
589.26412	583	1+
599.73012	163	
615.26828	165	
627.24175	159	
634.24294	191	
643.26415	307	1+
648.27718	1333	1+
685.79432	238	1+
687.30931	135	
690.78022	321	1+
700.28201	268	
706.95130	433	1+
707.27983	468	1+
707.62322	146	
725.65850	163	
737.31703	140	
741.34865	229	
752.80573	446	1+
756.44298	152	
763.30558	1110	1+
768.41269	267	1+
771.42123	301	1+
773.44776	1031	
773.65641	927	1+
773.98820	838	1+
774.34096	707	1+
775.44260	412	1+
778.82175	170	
834.33741	1102	1+
845.99916	198	
856.84543	141	
857.33755	136	
921.37041	1966	1+
931.39807	134	
1072.28937	161	
1072.43123	143	
1286.53752	470	1+
1538.64791	505	1+
1730.69089	2374	1+
1843.75505	829	1+
1958.80761	825	1+
2118.82547	2710	1+
END IONS

###FS:    #m/z: 356.22967 #charge   2
###MaxRes:#m/z:  0.00000 #charge-128
###MS: 933
###MSMS: 934
BEGIN IONS
TITLE=Cmpd 223, AutoMSn(356.2297), 15.8 min
RTINSECONDS=950.128
SCANS=MS: 933 MSMS: 934
PEPMASS=356.22967	157788
CHARGE=2+
322.19098	124	
401.29089	119	
498.33894	133	
500.35009	176	
END IONS

###FS:    #m/z: 365.23524 #charge   2
###MaxRes:#m/z:  0.00000 #charge-128
###MS: 933
###MSMS: 935
BEGIN IONS
TITLE=Cmpd 224, AutoMSn(365.2352), 15.8 min
RTINSECONDS=950.629
SCANS=MS: 933 MSMS: 935
PEPMASS=365.23524	139196
CHARGE=2+
311.16766	961	
366.24848	2863	
384.26022	7741	1+
396.25196	950	
399.27171	1544	
401.28543	50759	1+
406.24196	1040	
424.25691	2222	
483.32642	1486	
498.34326	1535	
500.35476	44613	1+
510.34042	1436	
557.37592	2131	
583.39265	1762	
601.40336	14051	1+
611.38178	1096	
693.44496	2544	1+
711.45249	5184	1+
END IONS

###FS:    #m/z: 729.45994 #charge   1
###MaxRes:#m/z:  0.00000 #charge-128
###MS: 933
###MSMS: 936
BEGIN IONS
TITLE=Cmpd 225, AutoMSn(729.4599), 15.9 min
RTINSECONDS=951.13
SCANS=MS: 933 MSMS: 936
PEPMASS=729.45994	76913
CHARGE=1+
384.25713	953	
424.24442	2151	1+
442.26260	1665	
685.43475	1218	
711.44575	3431	
712.44041	4849	1+
727.44583	3203	1+
729.46017	64267	1+
END IONS

###FS:    #m/z: 356.23030 #charge   2
###MaxRes:#m/z:  0.00000 #charge-128
###MS: 937
###MSMS: 938
BEGIN IONS
TITLE=Cmpd 226, AutoMSn(356.2303), 15.9 min
RTINSECONDS=954.148
SCANS=MS: 937 MSMS: 938
PEPMASS=356.23030	345779
CHARGE=2+
347.19418	100	
384.26378	103	
401.28530	230	1+
500.34521	233	
END IONS

###FS:    #m/z: 365.23529 #charge   2
###MaxRes:#m/z:  0.00000 #charge-128
###MS: 937
###MSMS: 939
BEGIN IONS
TITLE=Cmpd 227, AutoMSn(365.2353), 15.9 min
RTINSECONDS=954.649
SCANS=MS: 937 MSMS: 939
PEPMASS=365.23529	289258
CHARGE=2+
311.17375	1538	
366.24661	5316	1+
384.26095	13649	1+
396.26066	1692	
399.27131	1962	
401.28612	83050	1+
406.24726	1366	
424.25510	4125	
483.33038	2308	
498.33696	1786	
500.35475	69949	1+
510.34313	1711	
557.37658	3601	
583.39178	2818	
601.40204	24594	1+
611.38851	1677	
693.44044	5091	1+
711.45600	6855	1+
END IONS

###FS:    #m/z: 729.46070 #charge   1
###MaxRes:#m/z:  0.00000 #charge-128
###MS: 937
###MSMS: 940
BEGIN IONS
TITLE=Cmpd 228, AutoMSn(729.4607), 15.9 min
RTINSECONDS=955.149
SCANS=MS: 937 MSMS: 940
PEPMASS=729.46070	146633
CHARGE=1+
329.17983	1674	
384.25871	1895	
442.26281	2413	
449.26073	1290	
711.44992	5015	
712.43740	7279	1+
727.44359	4196	1+
729.46103	92291	1+
END IONS

###FS:    #m/z: 516.24586 #charge   2
###MaxRes:#m/z:  0.00000 #charge-128
###MS: 941
###MSMS: 942
BEGIN IONS
TITLE=Cmpd 229, AutoMSn(516.2459), 16.0 min
RTINSECONDS=958.176
SCANS=MS: 941 MSMS: 942
PEPMASS=516.24586	153933
CHARGE=2+
383.17015	114	
384.21882	121	
401.26141	128	
414.23829	131	
437.25954	106	
458.17532	147	
484.77949	108	
488.31616	118	
497.19986	112	
505.25039	130	
507.17725	278	1+
507.71274	213	
512.24257	168	
513.76939	144	
515.27121	826	1+
517.75888	143	
518.28675	203	
519.25436	265	1+
528.30953	375	1+
570.82719	209	
571.31050	312	
577.26544	338	1+
627.85895	108	
644.35148	232	1+
661.34945	429	
669.92788	150	
706.29451	415	
774.44478	334	
808.25566	117	
819.37803	997	1+
827.47430	112	
828.90571	176	
970.55450	726	1+
END IONS

###FS:    #m/z: 729.46054 #charge   1
###MaxRes:#m/z:  0.00000 #charge-128
###MS: 941
###MSMS: 943
BEGIN IONS
TITLE=Cmpd 230, AutoMSn(729.4605), 16.0 min
RTINSECONDS=958.677
SCANS=MS: 941 MSMS: 943
PEPMASS=729.46054	170507
CHARGE=1+
329.17975	1859	
384.25976	2025	
442.26276	2834	
661.35444	1555	
685.43057	1458	
711.45065	5110	
712.43849	7461	1+
727.44236	4293	1+
729.46085	106160	1+
END IONS

###FS:    #m/z: 542.50326 #charge   2
###MaxRes:#m/z:  0.00000 #charge-128
###MS: 941
###MSMS: 944
BEGIN IONS
TITLE=Cmpd 231, AutoMSn(542.5033), 16.0 min
RTINSECONDS=959.178
SCANS=MS: 941 MSMS: 944
PEPMASS=542.50326	140764
CHARGE=2+
324.18482	6531	
331.19157	16052	
347.19872	45662	
347.53304	26569	
347.86779	8124	
380.88064	7010	
459.29135	8364	
511.49300	19695	
511.99324	15122	
515.49786	9841	
515.74419	11159	
529.29780	8551	
532.20746	7049	
534.28867	6466	
539.92122	6918	
540.25681	36275	1+
540.59264	53250	1+
540.92603	49044	1+
545.25017	16012	1+
545.59987	7778	
545.92949	6467	
547.17223	10104	
574.31979	7701	
597.29049	9804	
597.62327	7858	
630.21675	11375	
648.21265	13665	
661.35012	43301	1+
665.23801	12897	
774.43426	26553	1+
790.22916	6996	
808.24057	35610	1+
968.54489	18406	1+
970.55772	36996	1+
1022.41701	76326	1+
1030.98301	442394	1+
1031.48446	338229	1+
1039.57835	92839	1+
END IONS

###FS:    #m/z: 516.24596 #charge   2
###MaxRes:#m/z:  0.00000 #charge-128
###MS: 945
###MSMS: 946
BEGIN IONS
TITLE=Cmpd 232, AutoMSn(516.2460), 16.0 min
RTINSECONDS=962.209
SCANS=MS: 945 MSMS: 946
PEPMASS=516.24596	333008
CHARGE=2+
359.63323	160	
367.63813	198	
379.69815	171	
386.14323	172	
387.69876	134	
394.24910	140	
414.22588	162	
429.86621	227	
444.76348	131	
458.70948	160	
472.22647	150	
488.30057	184	
507.23424	223	
513.25501	481	1+
515.76869	367	1+
516.28575	284	
517.28973	409	1+
520.29641	318	
520.79954	208	1+
529.29877	174	
575.32103	133	
577.25475	310	
616.84882	152	
619.33347	135	
644.30348	757	1+
648.21407	145	
661.34940	521	
706.30316	248	1+
732.44381	135	
774.42810	531	
819.37831	323	1+
970.54539	143	
970.56387	525	1+
1027.53394	685	1+
END IONS

###FS:    #m/z: 542.50299 #charge   2
###MaxRes:#m/z:  0.00000 #charge-128
###MS: 945
###MSMS: 947
BEGIN IONS
TITLE=Cmpd 233, AutoMSn(542.5030), 16.0 min
RTINSECONDS=962.71
SCANS=MS: 945 MSMS: 947
PEPMASS=542.50299	300013
CHARGE=2+
324.18823	8468	
331.19121	16354	
347.19908	48215	
347.53366	26335	
347.86789	11087	
380.88046	7854	
418.57669	6830	
459.29001	11262	
511.28294	6796	
511.49177	21419	
511.99338	16417	
515.50186	9277	
515.74258	13395	
529.29513	9130	
532.20810	8132	
534.29113	8081	
540.25760	29798	1+
540.59177	42571	1+
540.92601	34801	
545.26252	7020	
546.18412	19184	1+
574.31840	8849	
597.28740	10742	
597.62374	8756	
630.21855	10704	
648.21266	14699	
661.35018	49098	1+
665.23964	18306	1+
707.37368	7788	
774.43385	28909	1+
790.23015	7934	
808.24098	38601	1+
968.54204	22226	1+
970.55553	39921	1+
1022.41439	83516	1+
1030.98285	481935	1+
1031.48328	361358	1+
1039.57729	98738	1+
END IONS

###FS:    #m/z: 722.66499 #charge   3
###MaxRes:#m/z:  0.00000 #charge-128
###MS: 945
###MSMS: 948
BEGIN IONS
TITLE=Cmpd 234, AutoMSn(722.6650), 16.1 min
RTINSECONDS=963.212
SCANS=MS: 945 MSMS: 948
PEPMASS=722.66499	267061
CHARGE=3+
644.26510	6094	
661.35046	6398	
681.65353	7101	
681.98579	8946	
682.32155	6007	
686.99023	11487	
687.32101	12335	
687.65602	377859	1+
687.98986	305256	1+
688.32325	201870	1+
723.66682	5528	
724.00064	7173	
724.34052	5502	
774.43528	9857	
1022.37036	14632	
1023.37469	6975	
1039.58096	72754	1+
END IONS

###FS:    #m/z: 548.54995 #charge   2
###MaxRes:#m/z:  0.00000 #charge-128
###MS: 949
###MSMS: 950
BEGIN IONS
TITLE=Cmpd 235, AutoMSn(548.5500), 16.1 min
RTINSECONDS=966.234
SCANS=MS: 949 MSMS: 950
PEPMASS=548.54995	409973
CHARGE=2+
420.24516	9938	
498.26678	10837	1+
506.59555	5861	
507.77187	4966	
515.93592	8093	
516.26095	8246	
520.26558	5124	
523.28686	9484	
523.53953	8926	
523.78801	5567	
533.32403	20911	1+
539.92533	10786	1+
540.26178	11258	1+
540.58908	9151	
544.04674	9745	
545.93218	9812	1+
546.26321	9231	
546.59885	7154	
548.04773	9776	
548.29747	46935	1+
565.28667	5752	
582.95970	6218	1+
588.96822	40010	1+
589.30401	35765	1+
589.63657	16953	
620.65566	6045	1+
620.98951	4890	
626.32744	29601	1+
626.66284	53104	1+
626.99767	42936	1+
633.81813	6249	
646.40953	16859	1+
658.35061	7293	
658.68524	19502	1+
659.01658	15205	1+
659.34257	17955	1+
663.68770	13255	
664.01990	14245	
664.35726	173343	1+
664.69171	150554	1+
665.02652	87525	1+
673.32675	7513	
673.82666	5129	
681.32769	6357	1+
690.83932	5642	
697.37866	10604	1+
697.71421	7824	
996.03547	35506	1+
996.53365	29581	1+
1087.56528	29929	1+
1088.11154	22405	1+
1096.09383	192465	1+
END IONS

###FS:    #m/z: 516.24619 #charge   2
###MaxRes:#m/z:  0.00000 #charge-128
###MS: 949
###MSMS: 951
BEGIN IONS
TITLE=Cmpd 236, AutoMSn(516.2462), 16.1 min
RTINSECONDS=966.735
SCANS=MS: 949 MSMS: 951
PEPMASS=516.24619	284399
CHARGE=2+
310.15900	165	
331.18295	290	
347.19260	317	
429.86785	257	
430.22031	235	
457.28109	171	
459.28041	198	
463.21398	178	
480.23899	616	1+
488.30401	313	
507.20506	490	
507.70428	261	
512.28726	158	
513.27800	167	
514.26519	344	1+
516.27616	695	1+
517.77416	269	1+
518.94115	159	
520.27120	495	1+
520.79021	172	
527.84871	216	
528.78548	384	
570.80252	156	
577.25387	201	
596.29485	164	
603.80715	155	
643.33383	171	
661.34503	929	1+
669.93756	217	
774.43358	412	1+
819.39481	276	
959.47204	174	
971.57615	312	1+
1030.52617	831	1+
END IONS

###FS:    #m/z: 542.25249 #charge   2
###MaxRes:#m/z:  0.00000 #charge-128
###MS: 949
###MSMS: 952
BEGIN IONS
TITLE=Cmpd 237, AutoMSn(542.2525), 16.1 min
RTINSECONDS=967.236
SCANS=MS: 949 MSMS: 952
PEPMASS=542.25249	250397
CHARGE=2+
324.18619	6894	
331.19143	11926	
347.19872	36684	
347.53366	21271	
347.86526	6865	
380.88107	6171	
459.29018	6754	
508.71459	7525	
515.49666	7042	
515.74184	7812	
525.28660	5486	
529.29691	6501	
532.21045	6847	
534.28915	6274	
537.20252	5776	
540.25688	29111	1+
540.59293	36417	1+
540.92529	35997	1+
546.18825	12792	1+
574.31790	7317	
597.28947	7401	
597.62430	6927	
630.21866	9083	
648.21033	11830	
661.35101	36010	1+
664.35531	5230	
665.24146	10712	
707.37570	5760	
717.23536	5313	
774.43527	21352	1+
790.23260	6401	
808.24101	29444	1+
968.54358	16493	1+
970.55845	29883	1+
1021.97525	32997	1+
1022.41636	64970	1+
1030.98281	350823	1+
1031.48496	276884	1+
1039.57863	75794	1+
END IONS

###FS:    #m/z: 548.55076 #charge   2
###MaxRes:#m/z:  0.00000 #charge-128
###MS: 953
###MSMS: 954
BEGIN IONS
TITLE=Cmpd 238, AutoMSn(548.5508), 16.2 min
RTINSECONDS=970.254
SCANS=MS: 953 MSMS: 954
PEPMASS=548.55076	511172
CHARGE=2+
420.24308	10823	
498.26559	9539	1+
506.59488	6533	
507.77415	5790	
515.93290	8493	
516.26035	7878	
523.28463	11198	
523.53716	10334	
523.78837	7316	
533.32345	20528	1+
539.92444	10512	1+
540.26224	7890	
540.59099	9758	
544.04691	15328	1+
545.93148	8555	1+
546.26003	9334	
548.04830	12831	
548.29681	14491	
548.80104	122360	1+
565.28855	6324	
588.96814	44578	1+
589.30287	32238	
589.63726	17388	
626.66236	58163	1+
626.99657	45445	1+
627.33087	25556	
633.81903	5983	
646.40946	17045	1+
658.35161	8462	
658.68481	21557	1+
659.01826	15244	1+
659.34238	20108	1+
663.68803	12173	
664.02033	13740	
664.35789	192827	1+
664.69188	160849	1+
665.02528	91429	1+
673.32788	7023	
673.82617	5853	
697.38040	8419	
697.71662	7108	
996.03525	36758	1+
996.53461	29118	1+
1087.57307	29990	1+
1088.10735	20083	1+
1096.09357	197242	1+
END IONS

###FS:    #m/z: 731.06226 #charge   3
###MaxRes:#m/z:  0.00000 #charge-128
###MS: 953
###MSMS: 955
BEGIN IONS
TITLE=Cmpd 239, AutoMSn(731.0623), 16.2 min
RTINSECONDS=970.755
SCANS=MS: 953 MSMS: 955
PEPMASS=731.06226	213445
CHARGE=3+
664.36070	5552	
664.69130	5693	
665.03018	3097	
692.65887	7377	1+
692.99377	4457	
693.32774	4166	
725.05687	9784	1+
725.39649	14864	1+
725.72097	9038	1+
729.45310	75264	1+
730.72626	18824	
731.06259	195048	1+
731.39754	171169	1+
731.72989	107141	1+
736.39302	3061	
882.94843	2903	
END IONS

###FS:    #m/z: 439.04197 #charge   3
###MaxRes:#m/z:  0.00000 #charge-128
###MS: 953
###MSMS: 956
BEGIN IONS
TITLE=Cmpd 240, AutoMSn(439.0420), 16.2 min
RTINSECONDS=971.255
SCANS=MS: 953 MSMS: 956
PEPMASS=439.04197	149352
CHARGE=3+
319.19573	1680	1+
341.16563	338	1+
352.20801	456	1+
370.23157	735	
371.16749	578	
376.17727	1071	1+
380.22213	558	1+
385.20797	830	1+
388.22004	1511	1+
391.74672	520	
395.13761	407	1+
402.22558	1612	1+
406.18778	831	1+
409.21231	1066	1+
416.88828	442	1+
420.23873	9109	1+
420.41242	309	1+
422.88075	858	
426.75000	574	1+
434.20644	524	
436.21912	618	1+
439.89113	3358	1+
440.22365	2678	
440.56621	637	
441.70453	615	1+
441.97845	547	
444.22945	544	1+
446.21960	980	1+
449.21729	3087	1+
449.55654	1767	1+
449.88725	940	
455.68403	433	1+
459.21635	465	1+
460.89893	491	1+
461.20905	560	1+
463.21653	730	1+
465.25276	1531	1+
465.70723	777	1+
470.51271	1633	1+
472.90933	685	
475.23088	647	1+
476.90445	975	1+
477.57375	617	
481.23013	1522	1+
481.91671	701	1+
482.57190	862	1+
483.31925	1169	
484.16139	1259	1+
486.91875	1083	1+
487.58310	547	
488.53766	337	1+
491.71791	509	
495.20425	1722	1+
497.26289	884	1+
497.53837	2631	1+
497.90858	528	
498.01678	1504	1+
498.26088	2679	1+
502.75718	372	1+
503.25208	5047	1+
503.58171	458	1+
506.59187	880	1+
506.93564	548	
509.25680	1393	1+
509.74780	403	1+
513.24959	540	1+
514.60428	723	1+
514.92447	1146	1+
515.29150	2109	1+
518.28608	607	1+
519.59182	408	1+
519.93029	825	1+
520.25116	615	1+
524.60299	565	1+
524.93790	674	1+
525.25368	729	1+
525.74801	332	1+
528.91916	462	1+
529.24466	1846	1+
530.74013	532	1+
533.31916	9752	1+
533.75997	619	1+
534.59053	815	
534.92109	731	1+
540.26348	3020	1+
540.59411	3876	1+
540.92791	2281	1+
543.95061	407	1+
544.23654	1456	1+
545.60592	667	1+
546.94612	833	1+
551.72890	1763	1+
552.62372	943	
555.27838	721	1+
557.95498	633	1+
558.28226	1218	1+
563.23887	391	1+
571.27211	572	1+
573.28373	793	1+
577.28257	1130	1+
577.62410	1354	1+
580.19931	391	1+
580.78499	675	1+
581.29093	660	1+
582.95831	1760	1+
583.29088	3222	1+
583.63258	1715	
585.96287	442	1+
588.97023	7425	1+
589.29969	6678	1+
589.63489	2660	1+
590.77548	1494	1+
591.96774	429	1+
594.26679	2976	1+
602.32447	1576	
607.27944	2730	1+
607.76870	1829	1+
609.99134	500	1+
612.33514	651	1+
614.98149	381	1+
617.98319	403	1+
620.65904	764	1+
620.98934	657	
621.29840	1261	1+
623.27861	1126	1+
624.79387	656	1+
624.99728	397	1+
626.66498	3590	1+
626.99921	2659	1+
627.32953	2370	1+
629.80179	448	1+
632.31395	509	1+
636.31811	1401	1+
636.65322	550	
638.20598	469	1+
641.30248	1666	1+
646.40972	5484	1+
653.81874	346	1+
654.33416	1172	1+
659.33309	5568	1+
661.36809	856	1+
664.33580	1920	1+
672.82326	3397	1+
673.21815	459	1+
677.80100	635	1+
690.84231	1375	1+
704.38876	474	1+
708.86030	715	1+
710.32917	658	1+
721.37466	1121	1+
721.86220	795	1+
725.41870	737	1+
733.32855	1862	1+
737.34715	581	
737.84885	540	
744.35387	351	1+
749.38037	1410	1+
750.35290	2148	1+
766.25056	873	1+
767.39914	863	1+
774.43883	1531	1+
778.36871	954	1+
783.47264	4034	1+
818.89412	1714	1+
819.38581	1913	1+
821.31075	364	1+
824.40703	458	1+
835.40183	1690	1+
835.92020	441	1+
837.30350	1102	1+
846.34956	1671	1+
854.39526	1311	1+
854.51423	777	1+
858.40212	467	1+
862.43536	966	1+
864.41655	1708	1+
874.41158	592	1+
883.41710	1614	1+
894.37815	528	1+
907.48667	729	1+
911.37455	1523	1+
920.40989	518	1+
926.48082	395	1+
930.98765	434	1+
931.44256	1258	1+
939.47936	2273	1+
944.44415	1023	1+
946.36892	2235	1+
952.44231	2532	1+
954.43277	318	1+
957.39040	1763	1+
963.43302	1444	1+
970.45198	684	1+
973.39661	2960	1+
975.36333	477	1+
977.50334	1719	1+
982.40407	597	
983.44758	890	1+
987.04279	716	1+
987.52344	1128	1+
991.40654	1681	1+
994.48815	717	1+
996.03954	3139	1+
996.52774	4115	1+
1008.46597	1064	1+
1014.54213	2546	1+
1045.52205	1458	1+
1056.45914	1131	1+
1070.49913	1264	1+
1074.47554	2389	1+
1084.44841	853	1+
1086.45541	1475	1+
1088.47362	1225	1+
1091.49530	6100	1+
1095.51523	1771	1+
1099.51228	734	1+
1103.49927	2818	1+
1116.54797	1299	1+
1119.47522	5983	1+
1129.56715	4109	1+
1137.53750	1898	1+
1170.54922	1404	1+
1188.57187	1342	1+
1197.50354	1339	1+
1199.51578	1928	1+
1204.57423	5236	1+
1208.56815	3165	1+
1216.55823	2733	1+
1229.60012	910	1+
1232.57070	6795	1+
1266.61784	2978	1+
1283.59359	1397	1+
1300.60644	3729	1+
END IONS

###FS:    #m/z: 548.55030 #charge   2
###MaxRes:#m/z:  0.00000 #charge-128
###MS: 957
###MSMS: 958
BEGIN IONS
TITLE=Cmpd 241, AutoMSn(548.5503), 16.2 min
RTINSECONDS=974.279
SCANS=MS: 957 MSMS: 958
PEPMASS=548.55030	407937
CHARGE=2+
420.24279	8770	
498.26581	8443	1+
506.59476	4050	
507.77353	4060	
515.93494	6313	
516.25785	7998	
523.28140	7281	
523.78360	4561	
533.32346	15260	1+
539.92270	9997	1+
540.26057	10353	1+
540.59043	8502	
544.04789	6831	
545.93313	7636	1+
546.26091	13149	1+
546.59091	6821	
548.04517	8689	
548.28781	53265	1+
550.52362	10720	
550.77125	7256	
565.28748	5426	
570.81922	4196	
588.96740	32282	1+
589.30176	30753	1+
589.63543	11908	
619.31684	4991	1+
620.98873	4129	
626.32682	24438	1+
626.66216	40920	1+
626.99712	34222	1+
633.81642	4733	
634.32727	3948	
646.41045	13407	1+
658.00971	13078	1+
658.34482	6261	
658.68340	14772	1+
663.68665	10119	
664.01906	10871	
664.35679	145646	1+
664.69180	115215	1+
665.02444	68606	1+
690.84248	4076	
691.34077	4260	
697.37824	9478	1+
697.71138	6311	
996.03292	26469	1+
996.53526	24167	1+
1037.98515	9262	1+
1038.52669	10844	1+
1045.04522	13359	1+
1087.56764	22051	1+
1088.09936	16952	1+
1096.09293	148167	1+
END IONS

###FS:    #m/z: 722.66481 #charge   3
###MaxRes:#m/z:  0.00000 #charge-128
###MS: 957
###MSMS: 959
BEGIN IONS
TITLE=Cmpd 242, AutoMSn(722.6648), 16.2 min
RTINSECONDS=974.779
SCANS=MS: 957 MSMS: 959
PEPMASS=722.66481	212381
CHARGE=3+
644.26100	5522	
661.35058	5222	
681.65537	6243	
681.98537	7533	
682.32400	5912	
686.98662	10438	
687.31948	12799	
687.65550	329012	1+
687.98986	277433	1+
688.32331	190161	1+
774.43506	8209	
1022.37248	12879	
1023.37558	6714	
1039.57994	68066	1+
END IONS

###FS:    #m/z: 731.06143 #charge   3
###MaxRes:#m/z:  0.00000 #charge-128
###MS: 957
###MSMS: 960
BEGIN IONS
TITLE=Cmpd 243, AutoMSn(731.0614), 16.3 min
RTINSECONDS=975.28
SCANS=MS: 957 MSMS: 960
PEPMASS=731.06143	167843
CHARGE=3+
664.35445	3304	
664.68939	3192	
692.31899	5365	1+
692.65684	5892	1+
692.99028	6781	1+
694.98435	2868	
695.31860	3841	
697.32384	1786	
725.39121	7024	1+
725.72582	5356	1+
726.05894	3660	
728.34634	1875	
729.44806	33098	1+
730.72445	11674	
731.06272	110506	1+
731.39296	114808	1+
731.73116	62665	1+
733.69139	6663	
734.02546	5401	
END IONS

###FS:    #m/z: 722.66434 #charge   3
###MaxRes:#m/z:  0.00000 #charge-128
###MS: 961
###MSMS: 962
BEGIN IONS
TITLE=Cmpd 244, AutoMSn(722.6643), 16.3 min
RTINSECONDS=978.304
SCANS=MS: 961 MSMS: 962
PEPMASS=722.66434	206372
CHARGE=3+
485.78353	4249	
644.26315	4076	
661.35072	4986	
681.65257	6113	
681.98365	6611	
682.31886	4471	
686.98814	9005	
687.31934	10934	
687.65610	275987	1+
687.98975	228352	1+
688.32389	150516	1+
774.43339	6644	
1022.37231	10363	
1023.37323	5080	
1039.58108	57387	1+
END IONS

###FS:    #m/z: 583.26251 #charge   2
###MaxRes:#m/z:  0.00000 #charge-128
###MS: 961
###MSMS: 963
BEGIN IONS
TITLE=Cmpd 245, AutoMSn(583.2625), 16.3 min
RTINSECONDS=978.805
SCANS=MS: 961 MSMS: 963
PEPMASS=583.26251	42655
CHARGE=2+
329.14533	555	
331.18474	219	
335.19144	525	
359.20372	885	
381.35492	212	
410.18449	218	
419.22530	642	1+
457.72602	372	
459.26584	201	
482.18874	204	
488.24425	981	1+
520.28819	446	
520.80425	201	
533.29962	403	
557.26808	211	
565.73042	223	
566.23848	514	
573.22166	212	
574.74629	299	
575.27395	4118	1+
581.29309	208	
586.31624	499	
646.39312	230	
655.26997	309	
661.34389	569	1+
672.29395	389	1+
690.30681	5338	1+
774.41635	388	
819.34017	205	
837.36823	4840	1+
914.44367	786	1+
934.38874	581	1+
952.39909	13089	1+
962.72149	922	1+
962.96159	253	
1061.45291	2525	1+
1072.29660	1046	
END IONS

###FS:    #m/z: 731.06132 #charge   3
###MaxRes:#m/z:  0.00000 #charge-128
###MS: 961
###MSMS: 964
BEGIN IONS
TITLE=Cmpd 246, AutoMSn(731.0613), 16.3 min
RTINSECONDS=979.306
SCANS=MS: 961 MSMS: 964
PEPMASS=731.06132	115644
CHARGE=3+
520.29267	1571	
664.35394	1629	
664.68485	1983	
665.02445	1400	
686.98750	2394	1+
687.32487	954	
687.65675	1340	
692.32843	1595	
692.65692	5077	1+
692.99567	4633	1+
693.32552	4172	1+
694.98358	3039	1+
695.31695	1883	
695.65736	1509	
696.99341	1427	
697.32448	2473	1+
697.66092	1235	
701.33325	1289	
712.13754	969	
725.38833	3633	1+
725.72345	1767	
726.04347	3340	1+
726.71395	3176	1+
728.67941	2240	1+
729.45267	20845	1+
730.06129	1294	
730.72259	6749	
731.06298	62430	1+
731.39192	61759	1+
731.73145	34276	1+
733.69302	7365	1+
734.02424	4851	
735.73265	1687	
736.06383	1697	
736.39675	1519	
996.02187	1091	
END IONS

###FS:    #m/z: 583.26206 #charge   2
###MaxRes:#m/z:  0.00000 #charge-128
###MS: 965
###MSMS: 966
BEGIN IONS
TITLE=Cmpd 247, AutoMSn(583.2621), 16.4 min
RTINSECONDS=982.324
SCANS=MS: 965 MSMS: 966
PEPMASS=583.26206	51147
CHARGE=2+
329.14947	614	
331.19594	257	
342.17384	247	
359.20053	1315	1+
372.16608	206	
420.22257	211	
444.23398	378	
459.28433	258	
481.70730	214	
485.77236	251	
488.25434	746	1+
520.29031	295	
537.22146	209	
566.23113	259	
570.81337	260	
571.30101	214	
574.74497	214	
575.27603	4874	1+
586.31500	424	
644.30273	317	
661.34591	589	1+
675.29130	310	
690.30471	4339	1+
774.42842	257	
837.37226	5133	1+
847.16146	572	
847.24900	237	
847.27799	493	
914.44119	1574	1+
934.38220	575	1+
952.39825	14087	1+
961.72750	376	
961.83950	338	
1061.44507	2369	1+
1072.30831	449	
END IONS

###FS:    #m/z: 449.77859 #charge   2
###MaxRes:#m/z:  0.00000 #charge-128
###MS: 965
###MSMS: 967
BEGIN IONS
TITLE=Cmpd 248, AutoMSn(449.7786), 16.4 min
RTINSECONDS=982.825
SCANS=MS: 965 MSMS: 967
PEPMASS=449.77859	42202
CHARGE=2+
311.17854	1225	
325.22076	470	
328.20713	2230	
391.23879	990	
401.27965	553	
441.28829	2498	1+
449.26887	432	
454.25980	450	
469.25815	391	
510.30800	342	
516.30335	602	
526.31296	421	
528.32304	21060	1+
533.32472	318	
627.39144	7249	1+
630.35757	1611	1+
632.32861	511	
638.71720	565	
684.41897	338	
726.42117	634	
728.44040	8415	1+
738.43231	1117	1+
758.44942	1033	
781.45866	476	
799.47813	4235	1+
END IONS

###FS:    #m/z: 879.69410 #charge   3
###MaxRes:#m/z:  0.00000 #charge-128
###MS: 965
###MSMS: 968
BEGIN IONS
TITLE=Cmpd 249, AutoMSn(879.6941), 16.4 min
RTINSECONDS=983.327
SCANS=MS: 965 MSMS: 968
PEPMASS=879.69410	23664
CHARGE=3+
327.13112	424	
345.13766	710	
356.18658	302	
408.18963	1148	1+
444.17705	385	1+
462.18715	1167	1+
472.19414	349	1+
480.20925	435	1+
490.19256	1557	1+
508.20244	1306	1+
516.69688	261	
522.23403	999	1+
526.69809	465	
527.17847	307	1+
541.70212	231	
550.21405	1508	1+
559.21382	571	1+
574.23413	410	
574.71971	236	
577.22256	1073	1+
595.23502	663	1+
624.26695	231	
637.25417	1930	1+
641.27171	883	1+
660.24593	582	1+
669.25735	651	
691.26160	568	1+
709.27841	465	1+
761.81870	219	
765.32199	1590	1+
775.33970	387	1+
828.35151	242	1+
830.38212	225	
834.29758	267	1+
839.37717	267	1+
851.29005	515	1+
869.30854	369	
874.36039	456	1+
876.40337	224	
879.70080	340	1+
880.03404	232	
884.89389	237	
892.74008	232	
925.35444	2198	1+
995.38000	210	
1012.37800	3303	1+
1022.92767	214	
1035.38091	270	
1052.36913	383	
1053.37124	377	
1070.38954	1899	1+
1099.41006	2854	1+
1100.42190	576	1+
1165.45190	2702	1+
1183.47271	2579	1+
1209.45064	1416	1+
1227.47464	3820	1+
1264.51721	1338	1+
1282.53510	3064	1+
1294.49670	483	
1320.48600	927	1+
1338.51560	2309	1+
1355.53614	5560	1+
1355.54031	317	
1356.54265	317	
1393.56180	461	1+
1409.61846	706	1+
1437.57131	997	1+
1454.60533	1870	1+
1538.64725	724	1+
1625.70618	710	1+
END IONS

###FS:    #m/z: 879.69455 #charge   3
###MaxRes:#m/z:  0.00000 #charge-128
###MS: 969
###MSMS: 970
BEGIN IONS
TITLE=Cmpd 250, AutoMSn(879.6946), 16.4 min
RTINSECONDS=986.354
SCANS=MS: 969 MSMS: 970
PEPMASS=879.69455	70642
CHARGE=3+
327.12650	670	1+
344.15617	470	
345.13948	823	1+
356.19379	524	1+
408.18544	1417	1+
413.17901	314	1+
435.15760	226	
435.99020	232	
443.20413	384	1+
445.18910	428	
447.18950	258	1+
462.18736	1800	1+
472.17983	694	1+
476.15414	236	
480.20519	214	
482.19336	254	1+
490.18973	2634	1+
508.20009	2271	1+
517.68436	233	
522.23027	1924	1+
559.21082	438	1+
569.75063	283	1+
573.25233	285	
574.22707	773	1+
577.22589	1294	1+
589.23889	218	
595.23781	1582	1+
597.72594	225	
605.23144	323	
619.25395	384	1+
628.26870	255	
637.26015	3022	1+
641.26425	202	
647.27078	337	1+
659.26374	320	1+
669.26462	1014	
674.24679	500	1+
691.27179	547	1+
696.80430	399	1+
697.29278	278	
702.31599	550	1+
705.81841	346	
706.30583	519	
709.29136	474	1+
729.41334	276	1+
748.28173	370	1+
758.31868	339	1+
765.32243	2441	1+
775.34042	770	1+
795.83779	492	1+
818.33142	276	1+
834.29277	271	
851.29514	524	1+
868.01051	607	1+
868.35411	255	
869.31796	744	1+
874.02076	456	1+
874.37383	289	
874.67543	197	
876.39051	344	1+
879.68382	258	1+
880.02697	372	1+
925.35257	4267	1+
944.40782	241	1+
948.36061	274	1+
965.38293	560	1+
983.35318	646	1+
995.36486	455	1+
1012.37985	4914	1+
1031.42990	645	1+
1052.37140	2264	1+
1056.42011	384	1+
1070.38253	3295	1+
1081.38364	1831	1+
1099.41156	7011	1+
1147.44020	861	1+
1148.43588	737	1+
1165.45940	4536	1+
1183.46309	3741	1+
1210.44372	1485	1+
1227.46892	4756	1+
1264.53352	195	
1265.51176	1703	1+
1282.53618	4639	1+
1294.50005	213	
1320.48371	1226	1+
1338.50360	237	
1338.51890	3223	1+
1355.52771	1333	1+
1355.53269	8065	1+
1410.60022	337	
1420.60028	826	1+
1427.60694	429	1+
1437.56520	1148	1+
1454.60533	2942	1+
1503.61017	554	1+
1520.62831	609	1+
1538.65823	1943	1+
1567.70121	846	1+
1607.67131	568	1+
1625.70103	1384	1+
1654.72138	1070	1+
1768.74343	590	1+
2042.86372	634	1+
2130.87637	908	1+
END IONS

###FS:    #m/z: 449.77771 #charge   2
###MaxRes:#m/z:  0.00000 #charge-128
###MS: 969
###MSMS: 971
BEGIN IONS
TITLE=Cmpd 251, AutoMSn(449.7777), 16.4 min
RTINSECONDS=986.856
SCANS=MS: 969 MSMS: 971
PEPMASS=449.77771	47654
CHARGE=2+
311.18024	1026	
325.21377	281	
328.20543	2040	1+
391.23517	656	
420.25013	480	
424.26120	654	
439.26708	279	
441.29031	2300	1+
449.25616	774	
453.25749	869	1+
516.29937	327	
526.30301	732	
528.32454	18304	1+
533.32655	310	
533.95471	432	
627.39326	5785	1+
630.36243	1091	1+
632.32548	368	
684.40969	325	
711.42209	298	
728.43662	7272	1+
738.42838	1146	1+
758.44798	506	
781.45676	806	1+
799.47490	3247	1+
END IONS

###FS:    #m/z: 583.26125 #charge   2
###MaxRes:#m/z:  0.00000 #charge-128
###MS: 969
###MSMS: 972
BEGIN IONS
TITLE=Cmpd 252, AutoMSn(583.2612), 16.5 min
RTINSECONDS=987.356
SCANS=MS: 969 MSMS: 972
PEPMASS=583.26125	45730
CHARGE=2+
312.11176	224	
329.14635	589	
335.18891	154	
359.20012	861	
372.13560	216	
415.20336	186	
447.18332	169	
456.72637	173	
459.29201	225	
476.19433	264	1+
486.25676	205	
488.24023	819	1+
520.25664	237	1+
524.27801	176	
526.22285	267	1+
533.32597	400	1+
536.78377	176	
545.21650	248	
557.22442	239	1+
566.25740	710	1+
571.26461	265	1+
574.75550	215	
575.27556	3052	1+
580.28778	300	1+
584.32200	161	
586.31516	447	1+
646.39476	257	1+
654.74204	149	
661.33491	614	1+
666.29773	172	
672.28915	212	
690.29905	2691	1+
729.35807	216	1+
774.42969	279	
783.45720	298	1+
831.84143	216	
837.36875	2401	1+
914.42933	1390	1+
923.46275	326	1+
935.37926	311	1+
952.39906	8338	1+
962.38954	166	
962.71148	221	
1061.44812	682	
1062.44744	290	
1072.29274	634	
END IONS

###FS:    #m/z: 879.69366 #charge   3
###MaxRes:#m/z:  0.00000 #charge-128
###MS: 973
###MSMS: 974
BEGIN IONS
TITLE=Cmpd 253, AutoMSn(879.6937), 16.5 min
RTINSECONDS=990.383
SCANS=MS: 973 MSMS: 974
PEPMASS=879.69366	98234
CHARGE=3+
327.12878	1183	1+
345.13708	1407	1+
356.19123	391	
383.16900	251	
396.15181	226	
408.19114	1134	1+
413.18551	585	1+
443.20569	393	1+
445.15954	524	1+
454.17396	277	1+
462.18233	2277	1+
472.18310	709	1+
475.18500	344	1+
480.21359	550	
490.18673	2504	1+
506.13870	374	
508.20337	1921	1+
522.22910	1855	1+
556.30321	276	
560.22558	505	1+
569.21789	234	
577.21706	1587	1+
591.20811	363	
595.23274	1392	1+
605.24597	448	
620.23366	322	1+
624.27364	330	1+
628.27266	256	
637.25913	2641	1+
641.30274	243	
669.26497	1035	
673.24068	653	1+
688.29628	292	
691.27296	312	
692.25896	682	1+
696.80023	314	1+
701.31462	305	1+
709.27750	815	1+
710.78791	261	
714.31612	342	1+
748.30530	709	1+
757.32899	325	1+
765.31785	2698	1+
767.45476	458	
775.32918	783	1+
786.35256	353	1+
818.33431	343	1+
834.29061	445	1+
851.28674	757	1+
861.35608	288	1+
869.30502	719	1+
873.69488	406	1+
874.01986	484	1+
874.35210	441	1+
879.70326	277	1+
880.02008	337	
880.37499	343	1+
885.38731	444	
903.37456	280	1+
908.33488	294	1+
918.43268	657	
925.34924	4059	1+
938.38425	273	1+
948.35968	361	1+
964.90667	307	
965.36561	411	1+
983.34467	566	1+
993.87682	265	
995.34839	699	1+
1012.37984	6663	1+
1034.36871	976	1+
1052.37167	2869	1+
1070.38359	2292	1+
1082.38630	1250	1+
1092.35920	237	
1099.41041	8783	1+
1120.43312	453	1+
1147.43498	1753	1+
1155.46529	392	1+
1159.22300	258	
1165.44728	4550	1+
1183.46377	4655	1+
1210.45583	1913	1+
1227.47204	6037	1+
1258.19814	216	
1264.52005	1966	1+
1282.54375	6672	1+
1294.50367	409	
1319.49777	1202	1+
1338.50778	4333	1+
1355.53323	11418	1+
1410.57753	1418	1+
1437.57241	1480	1+
1454.60185	3684	1+
1520.63588	894	1+
1538.65703	1883	1+
1567.67215	972	1+
1590.66545	502	1+
1607.65965	1149	1+
1625.69042	2143	1+
1654.72078	751	1+
1659.74249	365	1+
1676.69378	456	1+
1694.70178	592	1+
1751.76779	488	1+
2042.83814	719	1+
2129.86220	931	1+
2293.89176	643	1+
END IONS

###FS:    #m/z: 449.77781 #charge   2
###MaxRes:#m/z:  0.00000 #charge-128
###MS: 973
###MSMS: 975
BEGIN IONS
TITLE=Cmpd 254, AutoMSn(449.7778), 16.5 min
RTINSECONDS=990.885
SCANS=MS: 973 MSMS: 975
PEPMASS=449.77781	35895
CHARGE=2+
311.18116	836	1+
328.20622	1269	1+
331.19409	223	
341.17193	243	
359.19354	179	
399.83976	329	
401.27934	184	
412.95583	256	
420.24473	221	
432.19672	194	
441.29043	1356	1+
446.25493	258	
449.26576	339	
451.25662	204	
454.27575	518	
472.77314	186	
491.58856	197	
510.29944	270	
516.30196	320	
526.30295	381	
528.32248	12442	1+
533.32312	238	
625.37879	207	
627.39093	3294	1+
630.35840	484	
632.32283	190	
638.71638	405	
684.42597	223	
726.42881	435	1+
728.43801	4433	1+
737.67287	196	
738.43173	922	1+
758.44607	440	
781.46667	986	1+
782.46922	408	1+
799.47655	2143	1+
END IONS

###FS:    #m/z: 618.30108 #charge   3
###MaxRes:#m/z:  0.00000 #charge-128
###MS: 973
###MSMS: 976
BEGIN IONS
TITLE=Cmpd 255, AutoMSn(618.3011), 16.5 min
RTINSECONDS=991.386
SCANS=MS: 973 MSMS: 976
PEPMASS=618.30108	20718
CHARGE=3+
331.19384	697	
336.10284	409	
352.07534	232	
370.08702	544	1+
375.19321	329	1+
407.15335	226	
443.08031	368	
456.69313	459	
459.29553	318	
461.09728	2110	1+
471.92208	717	
472.25240	859	1+
472.59337	410	
479.10581	1445	1+
483.17644	373	
485.77750	335	
501.18710	1069	1+
511.78306	243	
529.29989	424	
529.79399	323	
534.29711	422	
544.28517	247	
547.25704	286	1+
566.25909	328	
570.30636	275	
571.59652	1042	1+
571.94210	2597	1+
572.28007	2096	1+
574.17341	258	
574.30743	459	
577.61034	258	
577.94542	3547	1+
578.27736	2339	1+
578.61112	1313	
581.97144	224	
585.92128	344	1+
592.19760	299	1+
602.30763	237	
616.32795	635	1+
617.62301	309	1+
661.35063	1837	1+
774.41994	516	1+
774.42823	1289	1+
930.38097	384	1+
958.38390	509	1+
1039.57752	6821	1+
1057.58102	367	
1121.60635	486	1+
1140.63106	11291	1+
1234.67322	4077	1+
1242.56675	690	1+
1253.70952	4861	1+
1413.74346	3195	1+
END IONS

###FS:    #m/z: 618.95372 #charge   3
###MaxRes:#m/z:  0.00000 #charge-128
###MS: 977
###MSMS: 978
BEGIN IONS
TITLE=Cmpd 256, AutoMSn(618.9537), 16.6 min
RTINSECONDS=994.415
SCANS=MS: 977 MSMS: 978
PEPMASS=618.95372	19535
CHARGE=3+
318.07590	359	1+
331.19227	395	
336.10277	258	
352.07754	230	
370.09596	343	
388.09602	401	
407.15146	198	
443.08351	702	
459.29057	329	
461.09511	1274	1+
465.69218	218	
471.91184	594	1+
472.24868	827	
472.58731	382	
479.10620	1270	1+
483.16885	457	1+
501.18383	804	1+
505.59798	466	
506.27555	212	
511.27319	451	1+
534.30314	289	
540.25273	255	1+
560.60896	199	
561.30714	535	1+
565.93124	545	
566.27331	216	
570.30956	205	
571.93627	2831	1+
572.28087	2183	1+
572.60787	892	
574.18762	357	
574.30936	358	1+
576.25432	295	1+
577.94446	3273	1+
578.27856	2763	1+
578.61431	1228	
581.28244	307	1+
584.26971	303	1+
587.27926	355	1+
592.20620	303	1+
592.82022	283	1+
602.80852	296	
616.32051	551	1+
661.34830	2102	1+
699.37045	197	
756.43336	253	1+
758.40625	224	
774.43274	1545	1+
912.37881	940	1+
940.36566	211	
970.56283	462	1+
993.49350	549	1+
1036.49379	361	1+
1039.57845	5807	1+
1057.58011	1437	1+
1140.62679	8851	1+
1234.67467	5767	1+
1241.57908	596	1+
1253.70759	5189	1+
1413.74502	2638	1+
END IONS

###FS:    #m/z: 407.24009 #charge   2
###MaxRes:#m/z:  0.00000 #charge-128
###MS: 977
###MSMS: 979
BEGIN IONS
TITLE=Cmpd 257, AutoMSn(407.2401), 16.6 min
RTINSECONDS=994.916
SCANS=MS: 977 MSMS: 979
PEPMASS=407.24009	10630
CHARGE=2+
322.18728	1543	1+
328.15091	594	
328.22691	377	
346.22527	220	
346.62113	110	
359.23925	393	
371.22462	167	
373.13416	276	
380.20503	115	
386.24587	118	
390.26245	184	
391.18441	118	
392.23874	136	
405.21211	118	
406.28500	273	
407.25035	428	1+
410.28411	209	
415.20221	166	
433.20421	150	
437.20931	367	
450.24953	156	
456.18832	195	
458.29851	273	
536.19926	108	
544.32336	105	
546.29758	208	1+
563.32812	1570	1+
571.22469	169	
623.28275	598	1+
676.41608	1431	1+
694.31742	1068	1+
746.30725	105	
END IONS

###FS:    #m/z: 540.75961 #charge   3
###MaxRes:#m/z:  0.00000 #charge-128
###MS: 977
###MSMS: 980
BEGIN IONS
TITLE=Cmpd 258, AutoMSn(540.7596), 16.6 min
RTINSECONDS=995.417
SCANS=MS: 977 MSMS: 980
PEPMASS=540.75961	68392
CHARGE=3+
331.19226	2827	
347.19829	6726	
347.53386	3432	
392.23905	1313	
422.88172	1302	
461.22484	1916	
484.77068	1765	
511.49147	1335	
511.74639	2313	
515.74265	8610	1+
529.29141	1385	
533.31778	2987	1+
534.91753	4568	1+
535.25387	3388	
535.58962	2285	
539.92324	1456	
540.26382	2518	
540.59162	11969	
540.92370	46910	1+
541.25754	30570	1+
541.59086	15524	1+
544.71793	1522	
545.23451	2198	1+
627.35748	2072	
627.86223	1711	
642.78149	1438	
646.41206	2409	
648.21351	1685	
661.35011	4947	1+
665.23578	1497	
691.33389	1306	
774.43362	3478	1+
808.24304	2425	
947.34558	2957	1+
970.55424	5560	1+
975.35178	4521	1+
1022.37354	2464	
1030.98311	33354	1+
1031.48554	27261	1+
1039.57395	9838	1+
1129.56452	4383	1+
1140.63203	13604	1+
1287.52929	4244	1+
END IONS

###FS:    #m/z: 407.23985 #charge   2
###MaxRes:#m/z:  0.00000 #charge-128
###MS: 981
###MSMS: 982
BEGIN IONS
TITLE=Cmpd 259, AutoMSn(407.2398), 16.6 min
RTINSECONDS=998.445
SCANS=MS: 981 MSMS: 982
PEPMASS=407.23985	16415
CHARGE=2+
322.18395	751	
328.14420	204	
346.22596	141	
355.22578	196	
358.21721	292	1+
364.23637	117	
370.23240	303	1+
386.14906	183	
386.25103	107	
390.22712	152	
392.26661	107	
404.24948	498	1+
407.22217	152	
408.26820	156	
409.26018	485	1+
415.19847	428	1+
437.20813	316	
450.24991	265	
457.21832	112	
529.27557	131	
546.31445	100	
563.32902	2028	1+
571.22817	148	
623.27657	547	1+
631.28276	108	
676.41097	2566	1+
694.31470	622	1+
END IONS

###FS:    #m/z: 700.31262 #charge   3
###MaxRes:#m/z:  0.00000 #charge-128
###MS: 981
###MSMS: 983
BEGIN IONS
TITLE=Cmpd 260, AutoMSn(700.3126), 16.6 min
RTINSECONDS=998.946
SCANS=MS: 981 MSMS: 983
PEPMASS=700.31262	14392
CHARGE=3+
312.18124	311	
320.70827	267	
335.15140	2269	1+
420.43920	413	
446.17381	540	1+
459.29442	321	1+
460.17092	338	1+
463.20339	3761	1+
471.17527	247	1+
477.76167	218	1+
483.24052	463	1+
489.23296	527	1+
495.30542	725	1+
497.75652	339	1+
520.26610	3372	1+
526.27541	345	
526.77671	234	
528.29740	533	1+
549.21325	339	1+
554.28571	577	1+
574.31342	299	1+
585.26277	324	1+
595.34204	221	
609.22992	252	1+
611.80155	319	1+
614.26168	265	
623.35520	2659	1+
623.74781	412	1+
626.26651	346	1+
626.26992	3527	1+
634.61685	517	1+
643.31522	632	
643.66084	329	
643.97947	224	
646.30272	252	
649.32297	1291	1+
649.65584	1158	1+
649.98594	1002	1+
661.33637	700	1+
662.65037	452	1+
662.99237	307	
663.98089	910	1+
664.31842	769	1+
664.64610	623	1+
665.81128	282	1+
667.62328	376	1+
667.97346	662	1+
668.30617	584	1+
681.30491	286	1+
689.64575	374	1+
689.98161	227	
692.37729	1690	1+
694.31880	364	
694.64573	243	
694.97647	259	
695.30988	921	1+
695.65759	825	1+
695.97394	423	1+
698.96341	227	1+
699.31616	229	
699.64618	367	
700.31609	2849	1+
700.64931	2333	1+
700.97581	1721	1+
703.66117	944	1+
703.99163	770	
704.32271	797	1+
714.28568	641	
723.82472	273	1+
755.39642	475	1+
763.41947	2250	1+
769.26955	273	1+
771.31235	807	1+
774.42914	499	1+
781.59783	378	
783.39477	4380	1+
786.30373	7540	1+
826.43593	1226	1+
854.42907	5314	1+
869.34364	265	1+
928.43182	1886	1+
946.33394	18274	1+
955.48804	595	1+
956.66847	498	1+
956.80308	283	
966.46949	373	1+
970.55553	1616	1+
983.47200	8198	1+
993.90419	433	
1023.50988	672	1+
1040.50408	9603	1+
1059.42104	3024	1+
1108.55123	854	1+
1116.44229	6662	1+
1125.58470	4805	1+
1127.59394	415	
1135.55671	992	1+
1153.57692	8348	1+
1170.60740	432	1+
1245.48464	1119	1+
1258.30190	448	
1286.60097	695	1+
1313.59849	3996	1+
1382.67793	993	1+
1393.72415	1367	1+
1429.58789	489	1+
1473.63422	1067	1+
1475.58829	705	1+
1765.76457	517	1+
1829.72857	2258	1+
END IONS

###FS:    #m/z: 888.69656 #charge   3
###MaxRes:#m/z:  0.00000 #charge-128
###MS: 981
###MSMS: 984
BEGIN IONS
TITLE=Cmpd 261, AutoMSn(888.6966), 16.7 min
RTINSECONDS=999.447
SCANS=MS: 981 MSMS: 984
PEPMASS=888.69656	11964
CHARGE=3+
345.14106	213	
356.18814	248	
435.20775	144	
462.19041	216	
476.68032	180	
480.20257	161	
490.18490	533	1+
508.21405	181	
526.69276	222	
535.70294	202	
563.72640	203	
619.24853	185	
627.74611	323	
637.26143	182	
642.29164	193	
664.26361	135	
673.26681	240	1+
683.26293	163	
709.27760	140	
741.81006	147	
792.32111	274	1+
859.03218	182	
889.46015	153	
952.35412	335	1+
1039.40306	235	
1126.42722	216	
1165.46458	137	
1282.53584	156	
1283.54579	163	
1382.54681	946	1+
END IONS

###FS:    #m/z: 700.30954 #charge   3
###MaxRes:#m/z:  0.00000 #charge-128
###MS: 985
###MSMS: 986
BEGIN IONS
TITLE=Cmpd 262, AutoMSn(700.3095), 16.7 min
RTINSECONDS=1002.48
SCANS=MS: 985 MSMS: 986
PEPMASS=700.30954	142644
CHARGE=3+
312.18526	917	
320.69477	884	
335.14755	5665	1+
413.72111	2122	1+
446.17892	802	
463.20466	12019	1+
495.30134	3126	1+
514.20074	711	
520.28954	1105	
526.27387	897	
568.28447	1358	1+
585.80885	1196	
586.30100	901	
611.80610	859	
623.36065	7503	1+
623.74511	1163	
626.27008	12921	1+
634.62802	2311	1+
634.71493	1793	1+
649.31986	2377	1+
649.66748	1247	
649.98527	982	
661.34574	645	
663.97527	1350	1+
664.31358	1816	1+
664.65021	639	
665.82889	630	
689.31203	1722	1+
689.64888	761	
689.98532	896	
692.37591	4917	1+
694.30640	1113	
694.64295	3949	1+
694.97473	2599	1+
695.31955	4294	1+
699.65092	677	
700.31240	12075	1+
700.64541	10147	1+
700.97841	7025	1+
703.66192	1177	1+
703.99502	1221	
704.33274	791	
714.28571	3386	1+
755.39636	1918	1+
763.42244	8806	1+
771.31618	2852	1+
783.39322	12279	1+
786.30226	27973	1+
826.41309	1071	1+
827.44075	898	1+
854.42930	20839	1+
882.88701	734	
907.34556	755	
928.37632	2315	1+
946.33152	61696	1+
955.47593	2040	1+
970.52929	1056	1+
983.47441	25977	1+
993.88862	831	
1022.48688	2721	1+
1040.49475	33998	1+
1059.41916	11970	1+
1107.56685	2352	1+
1116.43880	22696	1+
1125.58391	18981	1+
1153.57839	32293	1+
1245.47145	3413	1+
1258.18770	713	
1285.61995	3999	1+
1313.60076	12249	1+
1382.66906	3705	1+
1473.64668	3300	1+
1475.60024	2328	1+
1545.75724	1847	1+
1636.69644	3120	1+
1765.76690	2676	1+
1829.71560	9436	1+
END IONS

###FS:    #m/z: 497.23290 #charge   3
###MaxRes:#m/z:  0.00000 #charge-128
###MS: 985
###MSMS: 987
BEGIN IONS
TITLE=Cmpd 263, AutoMSn(497.2329), 16.7 min
RTINSECONDS=1002.98
SCANS=MS: 985 MSMS: 987
PEPMASS=497.23290	19313
CHARGE=3+
331.19335	120	
408.19672	113	
429.23999	105	
444.22656	278	
459.28493	131	
480.28211	110	
485.78327	137	
494.25564	143	
496.27381	267	
497.54893	107	
498.27683	553	1+
520.28859	108	
646.42356	102	
661.33442	243	
665.23901	155	
719.34635	146	
774.44156	106	
898.49571	266	1+
END IONS

###FS:    #m/z: 407.23955 #charge   2
###MaxRes:#m/z:  0.00000 #charge-128
###MS: 985
###MSMS: 988
BEGIN IONS
TITLE=Cmpd 264, AutoMSn(407.2395), 16.7 min
RTINSECONDS=1003.48
SCANS=MS: 985 MSMS: 988
PEPMASS=407.23955	17610
CHARGE=2+
308.17959	110	
314.21189	104	
318.23098	101	
322.18755	421	
346.22786	269	
355.23267	118	
375.23539	100	
383.17539	102	
389.21334	314	1+
404.27114	270	1+
406.23932	474	1+
409.24928	178	
410.23227	369	
415.20130	372	1+
417.19873	148	
433.21707	127	
442.26004	111	
449.26943	135	
450.24866	268	
458.31262	210	
465.18075	208	
482.21981	444	
529.27089	132	
563.32785	2144	1+
571.21668	642	1+
572.30722	238	1+
598.33933	147	
623.28242	344	1+
666.33247	248	1+
676.41672	1183	1+
679.42640	102	
694.32450	184	
END IONS

###FS:    #m/z: 700.30975 #charge   3
###MaxRes:#m/z:  0.00000 #charge-128
###MS: 989
###MSMS: 990
BEGIN IONS
TITLE=Cmpd 265, AutoMSn(700.3098), 16.8 min
RTINSECONDS=1006.51
SCANS=MS: 989 MSMS: 990
PEPMASS=700.30975	262774
CHARGE=3+
312.18550	1369	
335.14885	6440	1+
446.17744	1171	
463.20498	15798	1+
485.78096	1568	
495.29916	4188	1+
520.29774	1059	
526.27354	1049	
600.76339	1015	
611.80239	1264	
612.30615	1143	
623.35841	11920	1+
623.74436	2575	1+
626.27016	18856	1+
648.30337	1032	
649.31156	2696	1+
649.65352	2385	
649.99098	1780	
663.98024	2283	1+
664.31199	2655	1+
664.64514	1435	
689.31268	1885	1+
689.64806	1343	
689.97971	1448	
691.82140	1695	
692.37474	6947	1+
694.30760	2992	
694.64396	4940	1+
694.97662	4242	1+
695.31617	3802	1+
698.32647	1400	1+
700.31190	21349	1+
700.64406	13547	1+
700.97868	11284	1+
703.66503	2211	1+
703.99679	1131	
714.28612	5041	1+
723.33415	1187	
755.39536	3013	1+
763.42324	12326	1+
769.28156	1002	
771.30866	3599	1+
783.39215	17843	1+
786.30086	40307	1+
818.85519	1442	
819.36815	1262	
826.43210	2832	1+
854.42985	29026	1+
884.38834	1281	
928.36643	1897	1+
946.33190	91746	1+
955.47989	3118	1+
983.47354	40601	1+
993.88491	1609	
1022.49920	2772	1+
1040.49477	51802	1+
1059.41689	15099	1+
1107.55845	3317	1+
1116.43809	31730	1+
1125.58744	27029	1+
1127.57666	1077	
1135.56805	3753	1+
1153.57798	44564	1+
1169.57626	3325	1+
1245.47495	5629	1+
1259.25513	1040	
1285.61525	4666	1+
1313.60301	17881	1+
1473.64624	6689	1+
1475.60426	3796	1+
1545.72588	2168	1+
1764.75800	3610	1+
1829.71928	16351	1+
END IONS

###FS:    #m/z: 532.25334 #charge   2
###MaxRes:#m/z:  0.00000 #charge-128
###MS: 989
###MSMS: 991
BEGIN IONS
TITLE=Cmpd 266, AutoMSn(532.2533), 16.8 min
RTINSECONDS=1007.01
SCANS=MS: 989 MSMS: 991
PEPMASS=532.25334	59767
CHARGE=2+
310.60976	1001	
316.15523	1041	
319.12573	2130	
330.14345	1360	
331.18731	5191	1+
332.62498	2002	1+
375.19966	1840	
377.12186	1615	
381.62535	951	
397.23072	2294	1+
415.19480	1408	
449.16734	1334	
459.28942	4131	1+
487.91957	1199	
488.25861	1052	
489.23690	11561	1+
500.21835	1770	1+
512.27613	1122	
519.12369	910	
520.29308	2336	
520.79483	1085	
528.28257	2060	
532.26701	3161	1+
532.50888	947	
532.78221	1584	
543.25025	1424	
560.27571	15173	1+
562.23083	12459	1+
564.19601	5864	1+
569.71650	3543	1+
574.31385	3004	1+
585.81760	2019	
586.31369	1178	
631.31616	8950	1+
640.36148	997	
642.34733	2209	1+
647.22701	7434	1+
661.34979	21542	1+
665.23923	12566	1+
682.26625	4353	1+
702.35069	6269	1+
715.26596	1861	1+
716.24544	3398	1+
734.25940	7184	1+
756.42163	1046	
774.43375	23666	1+
779.25905	4198	1+
788.31472	12899	1+
797.28603	9938	1+
807.25638	11948	1+
825.26781	25714	1+
847.34336	2312	1+
859.36051	11553	1+
873.49974	4165	1+
910.36096	4817	1+
920.35449	1552	1+
930.40064	3864	1+
938.35425	10971	1+
952.54695	2374	1+
968.54022	2052	1+
970.55769	59632	1+
1057.58581	1953	
1057.58711	36609	1+
1058.58510	1061	
END IONS

###FS:    #m/z: 709.33007 #charge   3
###MaxRes:#m/z:  0.00000 #charge-128
###MS: 989
###MSMS: 992
BEGIN IONS
TITLE=Cmpd 267, AutoMSn(709.3301), 16.8 min
RTINSECONDS=1007.51
SCANS=MS: 989 MSMS: 992
PEPMASS=709.33007	47730
CHARGE=3+
331.19239	1466	
387.72522	1134	
424.17686	2001	
455.69126	1872	
459.28889	2161	
529.29855	7330	
529.80074	4382	
535.20192	4224	
535.70332	1779	
574.31704	1417	
594.82059	1906	
595.32515	1354	
661.35011	7580	1+
676.77706	1427	
677.28311	1046	
703.32672	4668	1+
703.65969	5326	1+
703.99426	4380	1+
707.64986	6869	1+
707.98350	6130	1+
708.30820	2859	
709.33179	78369	1+
709.66594	62126	1+
709.99937	48000	1+
774.43290	8252	1+
825.27031	3485	
825.27226	3761	1+
873.50563	1711	
938.35187	14012	1+
970.55709	41525	1+
1057.58554	3923	
1058.58637	2369	
1069.38887	1651	
1138.41848	4366	1+
1156.42785	13056	1+
1188.62992	1092	
END IONS

###FS:    #m/z: 532.50282 #charge   2
###MaxRes:#m/z:  0.00000 #charge-128
###MS: 993
###MSMS: 994
BEGIN IONS
TITLE=Cmpd 268, AutoMSn(532.5028), 16.8 min
RTINSECONDS=1010.53
SCANS=MS: 993 MSMS: 994
PEPMASS=532.50282	241260
CHARGE=2+
324.12390	3501	
331.18702	7444	1+
332.63121	2857	
375.19027	1910	
377.12115	3061	
394.66430	2256	
397.23293	2612	
437.25460	1784	
449.16529	2273	
459.29161	8881	1+
487.92221	1974	
488.25387	2705	
489.23757	10950	1+
520.29098	3411	
520.79776	2143	
528.27783	3743	
532.25168	5998	1+
532.50605	2211	
532.77094	2164	
535.20606	3516	
537.14905	2127	
560.27795	14654	1+
562.22837	11367	1+
564.19206	8686	1+
574.31590	4964	
585.81560	3104	
586.31548	2398	
627.25285	1783	
631.31566	8647	1+
637.24193	5499	1+
640.36349	1767	
642.34192	3709	1+
647.22576	6732	1+
661.35011	41692	1+
665.23754	20401	1+
682.26503	7984	1+
702.35021	5482	1+
716.24455	5393	1+
716.25835	1690	
734.25681	12473	1+
762.23829	3050	1+
774.43459	42042	1+
779.25366	10602	1+
788.32232	8013	1+
797.28125	19221	1+
807.26022	19836	1+
825.26811	53924	1+
829.35910	4010	1+
847.34008	5917	1+
859.35998	9921	1+
873.50302	7302	1+
892.34207	2570	1+
910.35702	10020	1+
920.35270	2939	1+
938.35201	14822	1+
952.53444	3665	1+
968.54541	4113	1+
970.55798	108278	1+
1057.58597	3438	
1057.58897	69052	1+
1058.58840	1798	
END IONS

###FS:    #m/z: 709.33146 #charge   3
###MaxRes:#m/z:  0.00000 #charge-128
###MS: 993
###MSMS: 995
BEGIN IONS
TITLE=Cmpd 269, AutoMSn(709.3315), 16.9 min
RTINSECONDS=1011.03
SCANS=MS: 993 MSMS: 995
PEPMASS=709.33146	173040
CHARGE=3+
331.18854	2376	
424.17247	2641	
455.68462	3859	
459.29064	3084	
569.71322	3234	
570.21646	2124	
574.31890	1900	
594.82057	3825	
661.35068	11171	1+
676.78170	2293	
703.32655	6461	1+
703.66099	7668	1+
703.99116	4564	
707.65040	9032	1+
707.98786	9818	1+
708.31371	2956	
709.33258	134928	1+
709.66629	107362	1+
710.00070	74787	1+
774.43384	11490	1+
825.27169	4518	
825.27399	6458	1+
873.50113	2772	
919.42590	1860	
919.92619	1890	
938.35222	19336	1+
970.55667	63247	1+
1057.59130	31330	1+
1069.39166	2862	
1069.39616	11027	1+
1156.42706	20161	1+
END IONS

###FS:    #m/z: 618.62172 #charge   3
###MaxRes:#m/z:  0.00000 #charge-128
###MS: 993
###MSMS: 996
BEGIN IONS
TITLE=Cmpd 270, AutoMSn(618.6217), 16.9 min
RTINSECONDS=1011.53
SCANS=MS: 993 MSMS: 996
PEPMASS=618.62172	83089
CHARGE=3+
331.18906	3251	
377.11227	3573	
459.29218	4259	1+
461.09402	1126	
477.18247	1511	
491.17575	1812	
520.29329	3908	
520.79497	1637	
537.14408	4373	1+
559.21575	2109	
570.81837	5707	
571.30011	6123	1+
571.93937	2612	
572.60858	1791	
574.31593	3277	1+
577.94565	3183	
578.27867	4134	
578.61299	2685	
591.61619	1066	
591.95581	1228	
597.28576	4101	1+
597.62503	2762	
597.96140	1200	
606.94478	1389	
612.61826	11641	1+
612.95316	8730	1+
613.28488	7300	1+
617.93633	1320	
618.30823	1281	
618.62237	42897	1+
618.95717	35908	1+
619.29136	22807	1+
622.23315	1260	
640.36199	1074	
650.22640	8622	1+
661.35062	18125	1+
774.43493	24707	1+
797.26119	3786	1+
797.26391	12392	1+
847.41151	1384	
847.91240	1205	
866.28395	7415	1+
873.49980	4259	1+
884.29081	10545	1+
963.33739	3929	1+
970.55615	32459	1+
1057.59068	14014	1+
1080.40793	3763	1+
1204.62689	11516	1+
1253.70116	5749	1+
1317.71305	7573	1+
1413.73524	3370	1+
1477.73666	10449	1+
1578.78710	15265	1+
END IONS

###FS:    #m/z: 531.99795 #charge   3
###MaxRes:#m/z:  0.00000 #charge-128
###MS: 997
###MSMS: 998
BEGIN IONS
TITLE=Cmpd 271, AutoMSn(531.9979), 16.9 min
RTINSECONDS=1014.55
SCANS=MS: 997 MSMS: 998
PEPMASS=531.99795	330073
CHARGE=3+
331.18767	8899	1+
332.63122	3038	
367.63634	3656	
377.11924	2927	
396.88196	2393	
397.23525	2810	
415.19263	2901	
430.18447	2054	
437.25656	2725	
459.29051	10367	1+
487.91851	3516	
488.24728	1880	
489.23509	8924	1+
520.29344	4173	
520.79359	2261	
528.27843	3476	
532.50480	3414	
535.21347	2357	
537.14202	2828	
560.27582	9396	1+
562.23054	7658	1+
564.19065	10176	1+
574.31679	4558	
585.81085	4003	
586.31195	3080	
631.31732	4745	
637.23979	6392	1+
640.36294	3747	1+
642.34642	4815	1+
647.22653	12871	1+
661.34984	43465	1+
665.23735	23135	1+
682.26111	1932	
682.26141	8345	1+
702.35048	2696	
716.23746	5470	1+
734.26179	9948	1+
756.42387	2076	
762.23427	3365	1+
774.43461	46899	1+
779.25750	10856	1+
788.32287	5433	1+
797.27603	21379	1+
807.25654	23938	1+
825.26820	56615	1+
847.34201	5353	1+
859.35989	4452	1+
873.50591	8750	1+
910.36240	10399	1+
920.35002	4190	1+
938.34932	19976	1+
952.53874	4427	1+
968.54857	3817	1+
970.55722	125866	1+
1057.58614	4772	
1057.58972	80858	1+
1058.59024	2434	
1063.50030	6488	1+
1138.41869	10715	1+
1156.42944	11316	1+
1188.62926	79106	1+
1301.71131	29138	1+
1461.74845	11259	1+
END IONS

###FS:    #m/z: 709.33234 #charge   3
###MaxRes:#m/z:  0.00000 #charge-128
###MS: 997
###MSMS: 999
BEGIN IONS
TITLE=Cmpd 272, AutoMSn(709.3323), 16.9 min
RTINSECONDS=1015.05
SCANS=MS: 997 MSMS: 999
PEPMASS=709.33234	240563
CHARGE=3+
413.13645	5373	
424.17378	2841	
455.68328	2850	
459.29131	2829	
535.20391	5799	
535.70110	3577	
569.71397	4152	
570.21479	1925	
594.81810	3383	
595.31795	2494	
661.35310	11365	1+
676.78072	2664	
703.32794	8652	1+
703.66104	9084	1+
703.99548	6881	1+
707.98762	9023	1+
708.65936	6778	
709.33248	132911	1+
709.66541	113757	1+
710.00026	78903	1+
774.43608	12079	1+
825.26571	7118	1+
873.50382	2933	
919.43679	1859	
919.92949	2106	
938.35085	23594	1+
970.55690	63314	1+
1057.59004	32640	1+
1069.38198	2581	
1156.42581	22044	1+
1188.62531	2237	
END IONS

###FS:    #m/z: 618.62293 #charge   3
###MaxRes:#m/z:  0.00000 #charge-128
###MS: 997
###MSMS: 1000
BEGIN IONS
TITLE=Cmpd 273, AutoMSn(618.6229), 16.9 min
RTINSECONDS=1015.55
SCANS=MS: 997 MSMS: 1000
PEPMASS=618.62293	215661
CHARGE=3+
331.18705	4732	
377.11188	4738	
459.29068	6669	1+
517.70972	1511	
519.12748	2844	1+
520.29679	3050	
520.79712	1779	
526.71352	1829	
526.93411	1696	
537.14405	7447	1+
540.71247	2012	
541.21401	2454	1+
559.21773	4336	1+
570.81588	4574	
571.30481	3993	1+
571.94026	1846	
574.31833	4327	1+
577.94286	2321	
578.27548	2535	
591.61564	1990	
591.94741	1974	
597.28525	6423	1+
597.62582	4776	
597.95570	3480	
606.61450	2404	1+
606.94946	1892	
612.61772	18747	1+
612.95093	18431	1+
613.28676	10383	
617.96682	1613	
618.29834	2425	
618.62215	71681	1+
618.95685	57767	1+
619.29052	41647	1+
622.23532	1900	
627.36070	2444	
640.36656	1610	
650.22656	12490	1+
661.35021	26929	1+
707.36756	1525	
774.43510	38539	1+
797.26217	24988	1+
866.28081	11743	1+
873.50234	7343	1+
884.29318	16593	1+
953.35835	3206	1+
963.33978	5728	1+
970.55686	48586	1+
981.33528	3951	1+
1057.58849	22433	1+
1080.41537	1587	
1204.62407	17837	1+
1317.70739	14474	1+
1477.74042	14629	1+
1578.78572	26754	1+
1693.81871	4491	1+
END IONS

###FS:    #m/z: 618.62241 #charge   3
###MaxRes:#m/z:  0.00000 #charge-128
###MS: 1001
###MSMS: 1002
BEGIN IONS
TITLE=Cmpd 274, AutoMSn(618.6224), 17.0 min
RTINSECONDS=1018.58
SCANS=MS: 1001 MSMS: 1002
PEPMASS=618.62241	282506
CHARGE=3+
331.18904	4583	
377.11055	4817	
459.29002	7015	1+
519.12792	3397	1+
520.29274	3665	
520.79410	1730	
526.93606	1860	
537.14404	8276	1+
540.71114	1987	
541.20874	3243	1+
559.21836	3449	
570.81758	3720	
571.29640	4221	1+
571.93728	1796	
574.31743	3806	
577.94669	1723	
578.28078	2237	
591.61445	1905	
597.28489	7355	1+
597.62494	5102	
597.95535	3184	
606.61227	2495	1+
606.94222	2442	
607.27960	1778	
612.61824	20266	1+
612.95163	17488	1+
613.28625	13113	1+
617.95713	1657	
618.29396	2260	
618.62197	75387	1+
618.95569	62394	1+
619.28984	44046	1+
622.23385	2126	
627.35685	2301	
640.36133	1786	
650.22555	12525	1+
661.35069	26743	1+
774.43369	39048	1+
797.26038	26321	1+
847.41157	2027	
847.91838	2212	
866.28245	12692	1+
873.49775	6023	1+
884.29025	14644	1+
963.33530	6015	1+
970.55422	52672	1+
981.33865	3278	1+
1052.43895	4428	1+
1057.59134	23989	1+
1080.41797	1816	
1204.62578	16736	1+
1317.70700	13563	1+
1477.73758	14262	1+
1578.78883	26835	1+
END IONS

###FS:    #m/z: 581.30051 #charge   2
###MaxRes:#m/z:  0.00000 #charge-128
###MS: 1001
###MSMS: 1003
BEGIN IONS
TITLE=Cmpd 275, AutoMSn(581.3005), 17.0 min
RTINSECONDS=1019.08
SCANS=MS: 1001 MSMS: 1003
PEPMASS=581.30051	51923
CHARGE=2+
366.16866	730	1+
391.24057	880	1+
395.15772	286	
404.17049	608	1+
420.24363	319	
422.22200	380	
436.18240	275	
453.19498	698	1+
462.20764	283	
470.72649	2395	1+
473.22019	287	
479.24868	1526	
505.27744	1436	1+
508.26984	279	
509.19525	515	
520.28566	284	
526.26511	440	
572.29140	290	
574.27593	730	1+
582.28532	352	
584.26082	433	
585.24643	827	1+
590.30623	459	
592.31222	4514	1+
602.26008	1675	1+
640.26829	432	
652.34211	282	
661.34148	797	1+
663.34874	4661	1+
697.31627	889	1+
715.31892	1374	1+
746.38173	473	
746.38293	787	1+
749.39079	3034	1+
759.58928	308	
764.39597	4956	1+
773.65484	628	
774.40542	517	
843.43721	488	
844.43252	927	1+
859.42244	276	
861.44677	30161	1+
882.40108	1079	1+
893.44037	1260	1+
899.42422	648	1+
941.44239	6089	1+
958.47777	2369	1+
972.45887	467	1+
975.49399	12140	1+
986.46167	813	1+
990.50204	2401	1+
1085.53523	442	
1086.53594	394	
1153.55695	1532	1+
END IONS

###FS:    #m/z: 671.27745 #charge   3
###MaxRes:#m/z:  0.00000 #charge-128
###MS: 1001
###MSMS: 1004
BEGIN IONS
TITLE=Cmpd 276, AutoMSn(671.2774), 17.0 min
RTINSECONDS=1019.58
SCANS=MS: 1001 MSMS: 1004
PEPMASS=671.27745	39968
CHARGE=3+
335.14790	1342	1+
361.11516	464	
362.68640	477	
365.64528	448	
376.60491	716	
408.19244	408	
418.13413	406	
436.08798	536	
438.22909	343	
440.65025	681	1+
446.18202	616	
456.24055	343	
463.20808	2851	1+
510.23306	407	
512.19077	513	1+
520.29083	579	
530.20388	1934	1+
530.71361	385	
548.25298	619	1+
566.28274	566	
574.14817	458	
578.23376	6185	1+
584.29586	1294	1+
592.29630	1077	1+
593.90909	554	1+
601.23960	2378	1+
638.31133	560	
661.34601	534	
673.34656	958	1+
721.23690	790	1+
730.28462	3505	1+
738.26358	15309	1+
738.28134	3225	1+
744.33252	1505	1+
747.31450	416	
748.42172	933	
753.42348	340	
769.29116	809	1+
774.42494	463	1+
774.42728	565	
787.30382	8532	1+
815.36534	1631	1+
872.38737	426	1+
872.39538	390	
881.26327	346	
881.29464	1465	1+
882.36430	797	1+
898.30910	36706	1+
944.41682	2280	1+
969.41119	778	1+
983.43346	1506	1+
1001.43691	6511	1+
1011.37211	553	
1011.38679	2572	1+
1068.40300	8658	1+
1081.30935	449	
1114.51703	2429	1+
1197.44582	3198	1+
1268.48994	1514	1+
1337.65007	1742	1+
1428.51532	1688	1+
1779.65570	1116	1+
1797.65672	14739	1+
END IONS

###FS:    #m/z: 581.30177 #charge   2
###MaxRes:#m/z:  0.00000 #charge-128
###MS: 1005
###MSMS: 1006
BEGIN IONS
TITLE=Cmpd 277, AutoMSn(581.3018), 17.0 min
RTINSECONDS=1022.6
SCANS=MS: 1005 MSMS: 1006
PEPMASS=581.30177	168125
CHARGE=2+
367.16135	491	
391.23538	1319	
404.16344	562	
422.22536	573	
436.17566	520	
441.22308	643	
446.20831	495	
449.20888	498	
453.19920	1449	1+
470.72444	4536	1+
479.24529	2796	
505.27395	2584	1+
509.20362	593	
526.26257	888	
567.23464	1312	1+
572.78829	575	
574.29284	1016	1+
577.78576	818	
585.24057	1021	
590.29574	586	
592.30947	9126	1+
602.26224	3134	1+
661.34556	541	
663.34656	10182	1+
698.31470	846	
715.32738	2562	1+
746.37997	3797	1+
749.39489	1332	1+
764.39504	8982	1+
774.39304	1331	1+
843.44030	1176	
844.42684	1712	1+
859.04394	588	
859.43588	981	1+
861.44745	61623	1+
882.40634	2260	1+
893.45125	570	
899.42204	1722	1+
923.42036	1140	1+
941.43908	13728	1+
958.46775	671	
958.47476	6519	1+
975.49301	25684	1+
986.45188	1715	1+
990.49932	1101	1+
1085.52710	849	
1086.51977	559	
END IONS

###FS:    #m/z: 671.27791 #charge   3
###MaxRes:#m/z:  0.00000 #charge-128
###MS: 1005
###MSMS: 1007
BEGIN IONS
TITLE=Cmpd 278, AutoMSn(671.2779), 17.1 min
RTINSECONDS=1023.1
SCANS=MS: 1005 MSMS: 1007
PEPMASS=671.27791	101273
CHARGE=3+
335.14860	1749	
361.12239	807	
436.09580	776	
446.17942	673	
456.24249	729	
464.20386	1111	1+
485.77471	416	
492.22567	761	
510.23563	427	
561.21931	510	
565.22972	444	
566.28940	1483	1+
578.23458	8007	1+
584.29572	2087	1+
592.29634	1594	1+
594.24681	431	
594.88958	533	
599.90078	623	1+
601.23912	3146	1+
637.78132	424	
638.63794	519	
661.35479	454	
667.82786	714	
669.84049	911	1+
672.34068	776	1+
721.24636	510	
724.36232	808	1+
726.33416	722	1+
730.27959	6101	1+
738.26780	24303	1+
744.33495	2875	1+
747.31527	558	
758.45581	1013	
769.28392	1096	1+
787.30275	12664	1+
797.34092	924	1+
815.37109	3147	1+
872.39073	450	
880.28556	2177	1+
881.27169	562	
882.36897	1021	1+
898.30952	50640	1+
899.84242	5324	1+
925.40316	3766	1+
926.39098	837	1+
944.41020	2975	1+
983.42067	1284	1+
993.87765	755	
1001.43327	9375	1+
1011.38440	4709	1+
1059.41343	3009	1+
1068.40684	10470	1+
1080.30800	1081	
1081.31907	785	
1096.50102	516	
1114.51599	4159	1+
1197.44665	4533	1+
1268.48844	1662	1+
1339.65894	1538	1+
1428.51478	2512	1+
1779.66935	1506	1+
END IONS

###FS:    #m/z: 1006.40848 #charge   2
###MaxRes:#m/z:  0.00000 #charge-128
###MS: 1005
###MSMS: 1008
BEGIN IONS
TITLE=Cmpd 279, AutoMSn(1006.4085), 17.1 min
RTINSECONDS=1023.6
SCANS=MS: 1005 MSMS: 1008
PEPMASS=1006.40848	38072
CHARGE=2+
370.16991	130	
463.20535	458	
530.20072	187	
566.29240	120	
578.24001	384	1+
584.30209	519	1+
601.24638	172	
730.28366	530	1+
738.27164	350	
744.34731	373	1+
815.35815	244	
890.32490	101	
890.82651	125	
898.29721	429	
898.73536	108	
900.05347	160	
934.52725	104	
944.41805	271	
949.89087	134	
950.36358	211	
997.39759	145	
997.89556	132	
1012.35837	111	
1017.09033	170	
1068.40514	797	1+
1080.30938	269	
1114.52019	132	
1161.59354	117	
1197.44916	240	
1428.51098	211	
1797.67931	9575	1+
2011.80241	4456	1+
END IONS

###FS:    #m/z: 581.30203 #charge   2
###MaxRes:#m/z:  0.00000 #charge-128
###MS: 1009
###MSMS: 1010
BEGIN IONS
TITLE=Cmpd 280, AutoMSn(581.3020), 17.1 min
RTINSECONDS=1026.63
SCANS=MS: 1009 MSMS: 1010
PEPMASS=581.30203	259647
CHARGE=2+
357.17412	652	
382.69986	698	
391.23550	1176	
422.22349	685	
441.21508	829	
446.20818	725	
453.19905	1563	1+
462.22034	791	
470.72393	5478	1+
479.24437	4040	
496.24900	708	
505.27923	3095	
509.20316	688	
526.25644	1075	
567.24626	638	
573.28141	679	
584.24820	1752	1+
592.30971	10506	1+
602.26184	3740	1+
640.24549	1248	
663.34521	12663	1+
682.25146	674	
687.34922	861	
698.31706	976	
715.32850	3618	1+
746.38393	3433	1+
764.39646	12373	1+
773.65861	639	
774.38353	1864	1+
843.43259	3816	1+
853.08993	811	
859.43438	1109	
861.44835	79024	1+
882.40104	2673	1+
899.43021	2478	1+
941.44003	16897	1+
957.47176	702	
958.46266	874	
958.47527	8073	1+
975.49276	28385	1+
986.45854	2480	1+
1085.52476	1518	
1086.52936	949	
END IONS

###FS:    #m/z: 671.27888 #charge   3
###MaxRes:#m/z:  0.00000 #charge-128
###MS: 1009
###MSMS: 1011
BEGIN IONS
TITLE=Cmpd 281, AutoMSn(671.2789), 17.1 min
RTINSECONDS=1027.13
SCANS=MS: 1009 MSMS: 1011
PEPMASS=671.27888	113698
CHARGE=3+
335.14763	1792	1+
362.68326	658	
365.64452	1048	
372.67048	488	
436.69801	505	
440.64655	481	
446.17780	719	
447.55186	463	
456.24021	470	
459.20591	669	1+
463.20507	3756	1+
485.21175	734	
510.22926	587	1+
530.20718	2708	1+
566.28887	1603	1+
578.23391	8509	1+
584.29644	2102	1+
593.90058	787	
594.23833	534	
594.56002	670	
599.89480	506	
601.23901	2316	1+
634.74154	1569	1+
635.25927	492	
638.30562	1357	1+
638.64923	867	
661.35167	621	
669.84321	622	
673.32610	838	1+
712.27724	787	1+
720.23746	797	1+
721.23618	828	
730.28161	5586	1+
738.26796	22684	1+
744.33588	1992	1+
748.41298	790	
769.28827	2277	1+
787.30527	11353	1+
797.36171	547	
815.37218	2723	1+
854.37774	829	1+
870.17796	932	1+
881.26595	644	
881.30087	1657	1+
882.36983	1341	1+
890.84138	485	
898.31164	50690	1+
944.41171	3152	1+
970.53522	591	1+
983.41740	1411	1+
983.43401	489	
993.87597	848	
1001.43087	8473	1+
1011.38636	4594	1+
1039.55697	993	1+
1068.40431	9807	1+
1080.30306	529	
1114.51999	3636	1+
1197.45013	4534	1+
1290.61489	1034	1+
1339.66538	1297	1+
1428.51672	2679	1+
1797.66087	19297	1+
1800.69032	3689	1+
END IONS

###FS:    #m/z: 1006.40912 #charge   2
###MaxRes:#m/z:  0.00000 #charge-128
###MS: 1009
###MSMS: 1012
BEGIN IONS
TITLE=Cmpd 282, AutoMSn(1006.4091), 17.1 min
RTINSECONDS=1027.63
SCANS=MS: 1009 MSMS: 1012
PEPMASS=1006.40912	43570
CHARGE=2+
370.17313	157	
456.25097	113	
463.20392	491	1+
584.30767	307	1+
601.24434	153	
738.27129	273	
744.33170	166	
747.30343	116	
761.39997	100	
815.39707	105	
890.32951	259	1+
898.28997	468	
927.42658	111	
927.92649	122	
944.40801	163	
949.87917	179	
997.44183	145	
997.89298	248	1+
1010.46932	101	
1017.09076	164	
1018.81236	100	
1068.41727	294	
1069.40552	167	
1197.45621	176	
1428.52901	174	
1797.66817	7789	1+
2011.81318	4283	1+
END IONS

###FS:    #m/z: 518.26532 #charge   2
###MaxRes:#m/z:  0.00000 #charge-128
###MS: 1013
###MSMS: 1014
BEGIN IONS
TITLE=Cmpd 283, AutoMSn(518.2653), 17.2 min
RTINSECONDS=1030.66
SCANS=MS: 1013 MSMS: 1014
PEPMASS=518.26532	39186
CHARGE=2+
325.15875	209	
331.19234	915	1+
343.18512	234	
358.15464	377	1+
364.46441	315	
369.12794	357	1+
373.19053	1024	1+
380.22393	234	
386.16377	3091	1+
390.19429	358	1+
402.18956	313	
403.17023	606	1+
408.22464	560	1+
408.82969	273	
414.20361	247	1+
426.21396	245	
430.20298	468	1+
441.26811	284	1+
444.24264	244	
448.26177	239	1+
451.22345	267	1+
456.25808	232	1+
459.28513	605	1+
471.23617	507	1+
479.48455	291	
479.58064	204	
489.16907	268	1+
498.27172	217	
499.23471	3548	1+
510.28120	340	1+
512.25960	442	1+
515.27655	355	
516.29269	1681	1+
520.29541	759	1+
529.29788	470	
536.30802	280	1+
542.25108	662	1+
550.99614	248	
560.25947	243	1+
573.16948	835	1+
573.28727	873	1+
584.32191	556	1+
586.29897	381	
590.20661	291	1+
599.33470	298	1+
612.32006	1925	1+
627.31928	405	1+
640.35181	362	1+
655.32210	1002	1+
659.26084	436	1+
660.27020	411	
661.35005	1965	1+
669.33777	385	
669.93622	345	
671.36818	314	1+
677.31267	1646	1+
677.31411	510	1+
727.34008	268	
740.32523	247	1+
740.40798	332	
744.36474	1182	1+
752.22194	342	1+
754.54565	294	
762.39452	1806	1+
767.42809	897	1+
768.25043	527	1+
773.36879	347	
774.43371	2475	1+
777.62046	220	
789.34319	269	1+
790.39406	1815	1+
829.43395	252	1+
836.30815	208	1+
855.44973	272	1+
872.46719	240	
873.47799	877	1+
876.48250	407	1+
881.33324	219	
903.47272	1011	1+
963.40296	318	1+
967.50747	232	1+
970.55574	2076	1+
END IONS

###FS:    #m/z: 627.62487 #charge   3
###MaxRes:#m/z:  0.00000 #charge-128
###MS: 1013
###MSMS: 1015
BEGIN IONS
TITLE=Cmpd 284, AutoMSn(627.6249), 17.2 min
RTINSECONDS=1031.17
SCANS=MS: 1013 MSMS: 1015
PEPMASS=627.62487	32145
CHARGE=3+
331.18897	1570	1+
359.10661	387	
375.17247	436	
377.10709	2217	1+
394.15256	726	
397.23557	441	
399.13416	396	
428.12178	586	1+
442.65073	405	
446.13116	513	
449.67024	338	1+
459.29590	1625	1+
505.26124	387	1+
505.58980	385	1+
509.14136	432	
519.13420	515	
519.80152	369	
520.12636	858	1+
527.27863	375	1+
535.25438	461	1+
537.14437	2266	1+
543.28307	778	1+
552.25242	387	1+
554.22320	488	
556.28355	485	1+
559.21889	1901	1+
570.32502	750	
574.31697	1244	1+
578.26741	529	1+
581.60035	441	1+
585.27632	965	1+
585.60053	382	
585.95399	404	
587.61918	504	1+
588.94718	352	1+
591.28735	5624	1+
591.61857	5456	1+
591.95582	2931	1+
596.95000	950	1+
597.28999	896	
597.62190	1109	
600.28108	573	1+
602.81890	551	
603.31974	427	
606.94590	400	1+
610.29126	387	
616.61238	604	1+
617.94223	476	1+
618.27938	793	1+
619.95398	641	1+
620.26717	553	1+
621.62136	3228	1+
621.95028	2170	1+
622.28705	3625	1+
624.61381	832	1+
625.93720	1611	1+
626.32047	2442	1+
626.61229	875	
627.62623	11091	1+
627.96057	8785	1+
628.29464	7349	1+
630.37114	426	
631.29845	986	1+
631.62523	847	1+
631.94204	504	1+
633.20494	782	1+
640.35727	515	1+
643.33027	819	1+
650.22692	5318	1+
650.23447	498	1+
659.35815	856	1+
661.35097	7814	1+
662.35204	394	1+
697.83476	379	1+
727.39134	357	
756.42636	554	1+
772.42285	414	1+
774.43421	2183	1+
774.43461	8575	1+
786.72311	507	
797.26757	525	1+
821.38262	331	1+
824.27157	3896	1+
829.87840	759	1+
866.28564	353	
873.49499	1585	1+
893.29430	2958	1+
895.30317	642	1+
904.31616	364	
911.30539	4378	1+
968.54257	1024	1+
970.55517	14513	1+
980.36119	662	1+
990.35235	1317	1+
1007.34170	792	1+
1022.53979	662	1+
1039.57892	2947	1+
1057.58755	7596	1+
1079.45626	627	1+
1140.62594	2940	1+
1209.51076	1181	1+
1231.63088	4559	1+
1246.87152	1256	1+
1344.72095	2678	1+
1413.73635	1463	1+
1477.74142	571	1+
1504.74155	2456	1+
1514.79238	1573	1+
1578.77814	501	1+
1605.79598	4233	1+
1659.76175	1015	1+
END IONS

###FS:    #m/z: 437.75309 #charge   2
###MaxRes:#m/z:  0.00000 #charge-128
###MS: 1013
###MSMS: 1016
BEGIN IONS
TITLE=Cmpd 285, AutoMSn(437.7531), 17.2 min
RTINSECONDS=1031.67
SCANS=MS: 1013 MSMS: 1016
PEPMASS=437.75309	30083
CHARGE=2+
330.17932	570	1+
342.17434	220	
346.18223	183	
348.18776	3509	1+
358.17388	367	
376.17678	168	
376.60381	338	
396.20888	352	1+
410.22562	205	
412.18305	271	
420.24032	595	1+
425.23184	312	1+
429.20153	206	
434.24056	271	1+
436.24102	558	1+
438.23454	988	1+
443.25659	834	
449.25750	403	
461.26994	4700	1+
468.42370	843	
471.25276	717	1+
472.39092	301	
481.25900	183	
484.17003	197	
493.24335	262	1+
500.25284	222	
511.24495	165	
523.25854	187	
528.27283	172	
533.32279	466	1+
538.24952	184	
540.26704	838	1+
546.29350	189	
557.29755	243	
558.28898	1720	1+
560.73590	172	
573.29947	220	
575.31305	6812	1+
586.27765	731	1+
639.33855	247	1+
646.41825	249	
656.36120	730	1+
672.36358	593	1+
674.38145	8708	1+
685.35563	197	
END IONS

###FS:    #m/z: 627.62532 #charge   3
###MaxRes:#m/z:  0.00000 #charge-128
###MS: 1017
###MSMS: 1018
BEGIN IONS
TITLE=Cmpd 286, AutoMSn(627.6253), 17.2 min
RTINSECONDS=1034.69
SCANS=MS: 1017 MSMS: 1018
PEPMASS=627.62532	72261
CHARGE=3+
325.62111	455	
331.18695	1686	
359.09564	1195	1+
375.16625	740	
377.11252	2477	1+
399.14759	484	
428.11408	844	1+
441.15328	604	1+
446.13571	620	
459.29247	2190	1+
472.26343	421	
490.17904	635	1+
504.65856	951	1+
509.15112	464	
511.27313	640	1+
519.13138	826	
520.11609	1325	1+
533.27215	654	1+
537.14559	3450	1+
541.20479	1161	1+
545.21548	463	
559.21620	1878	1+
571.30804	1388	1+
574.31499	1686	1+
585.27680	562	1+
585.94758	568	
591.28480	3656	1+
591.62049	4871	1+
591.95764	2476	1+
596.94863	830	1+
597.28688	1614	1+
597.61883	1341	
602.81517	512	
615.94700	450	
617.94262	756	
620.27610	689	1+
621.61849	5462	1+
621.95667	3302	1+
622.28357	4502	1+
623.95408	766	
625.95444	2077	1+
626.29834	2803	1+
626.61439	1025	
627.62480	16673	1+
627.95977	14772	1+
628.29820	11866	1+
631.25675	1790	1+
631.61240	981	1+
636.23372	417	
640.35644	764	
643.33493	775	1+
650.22487	6637	1+
661.35104	10156	1+
664.24826	371	
707.37478	1096	
707.87490	411	
757.89586	992	
758.40917	436	
774.43578	15230	1+
824.27167	5972	1+
873.50221	1486	1+
893.29581	5855	1+
911.30843	6301	1+
922.52968	577	
968.54724	1345	1+
970.55751	21408	1+
990.35488	1570	1+
1039.57779	2376	1+
1057.58832	9179	1+
1107.41453	590	
1107.43717	1198	1+
1139.62310	3294	1+
1231.62283	7359	1+
1248.65918	1339	1+
1317.70868	966	1+
1344.72192	4236	1+
1504.74602	4460	1+
1605.79528	6716	1+
1720.83103	1207	1+
END IONS

###FS:    #m/z: 518.26620 #charge   2
###MaxRes:#m/z:  0.00000 #charge-128
###MS: 1017
###MSMS: 1019
BEGIN IONS
TITLE=Cmpd 287, AutoMSn(518.2662), 17.3 min
RTINSECONDS=1035.19
SCANS=MS: 1017 MSMS: 1019
PEPMASS=518.26620	59423
CHARGE=2+
323.12395	271	1+
331.18900	1241	1+
336.67873	317	
358.15366	585	1+
381.70449	611	
384.16504	265	1+
386.15917	3523	1+
393.75859	466	
395.79471	216	
402.18587	576	1+
408.22022	1044	1+
410.22445	331	1+
436.23242	629	1+
444.23045	350	1+
454.21544	479	1+
459.28645	881	1+
469.22835	296	
471.23986	915	1+
481.23613	386	1+
497.22975	351	1+
499.23411	4105	1+
507.19438	473	1+
515.26594	537	
516.30149	2303	1+
519.27086	1354	1+
529.29474	434	
542.25264	752	1+
550.99674	354	
564.17678	205	
565.27957	218	
568.23651	352	1+
574.32080	249	
584.31315	1332	1+
590.20443	251	
594.30071	327	1+
599.31515	194	
608.22439	196	
612.31571	1915	1+
625.25367	220	
627.32787	484	1+
632.29976	216	
634.31553	257	1+
641.36509	365	1+
649.30243	646	1+
655.33291	645	1+
659.30496	533	1+
661.34286	2142	1+
669.92852	204	
677.30439	2943	1+
700.34258	276	1+
727.34641	707	1+
740.41724	499	1+
744.36537	1475	1+
745.35465	726	1+
750.23600	280	1+
753.43208	446	
762.38344	438	
763.38765	217	
763.40083	1329	1+
765.21266	355	
768.25794	515	1+
768.35924	892	1+
773.35387	526	
774.42584	1787	1+
777.62391	397	
790.39151	2507	1+
792.38929	251	1+
829.41172	412	1+
873.49501	514	1+
881.32247	225	
903.47603	629	1+
913.50998	326	
970.54889	1782	1+
END IONS

###FS:    #m/z: 437.75341 #charge   2
###MaxRes:#m/z:  0.00000 #charge-128
###MS: 1017
###MSMS: 1020
BEGIN IONS
TITLE=Cmpd 288, AutoMSn(437.7534), 17.3 min
RTINSECONDS=1035.69
SCANS=MS: 1017 MSMS: 1020
PEPMASS=437.75341	50863
CHARGE=2+
330.18324	524	1+
338.18283	194	
348.18451	5643	1+
358.17369	339	1+
367.19779	318	1+
369.20421	203	
391.74721	628	
391.92493	200	
396.21096	402	1+
401.23610	191	
408.83181	281	
411.19723	448	1+
414.23716	216	
420.23081	846	1+
424.21318	346	1+
430.23450	226	
436.25879	622	1+
438.29032	324	
439.24310	183	
441.24777	547	1+
443.25675	276	
449.25543	452	
461.26976	4743	1+
468.43850	559	
471.26343	718	1+
493.24137	204	
523.24344	210	
529.33361	185	
533.32531	234	
540.27765	528	1+
557.29237	303	
558.28595	1913	1+
569.24691	220	
573.29512	305	
575.12966	196	
575.31329	8196	1+
586.29373	1123	1+
639.33943	200	
656.36628	378	
657.35505	617	1+
672.36693	182	
674.38220	10618	1+
794.73199	201	
END IONS

###FS:    #m/z: 627.62466 #charge   3
###MaxRes:#m/z:  0.00000 #charge-128
###MS: 1021
###MSMS: 1022
BEGIN IONS
TITLE=Cmpd 289, AutoMSn(627.6247), 17.3 min
RTINSECONDS=1038.71
SCANS=MS: 1021 MSMS: 1022
PEPMASS=627.62466	84542
CHARGE=3+
331.19114	2446	1+
359.09613	547	
375.15304	781	1+
377.10926	2898	1+
428.12582	761	1+
444.23547	470	
446.13843	525	
459.29073	2640	1+
476.76890	512	1+
504.68793	631	
505.19162	558	
505.60815	575	
505.93459	553	
511.27190	860	1+
519.12223	1312	1+
536.26595	689	
537.14210	3137	1+
541.20416	1139	1+
559.21762	2129	1+
570.32750	423	
574.31666	2346	1+
580.28380	520	1+
585.61185	781	
585.94532	464	
591.28499	3905	1+
591.61688	4030	1+
591.94804	1994	
594.28369	561	1+
596.61498	1710	1+
596.94560	988	1+
597.28357	1284	
602.81520	644	
603.28687	674	1+
617.93573	684	1+
620.26760	642	1+
621.62015	6450	1+
621.95843	3638	1+
622.28608	6394	1+
623.95649	1026	
624.83930	907	
625.95490	2569	1+
626.30817	2619	1+
626.61789	782	
627.62678	16364	1+
627.96225	14794	1+
628.29567	11660	1+
631.27450	2066	1+
631.61435	1232	1+
631.95123	963	1+
633.20634	1041	1+
640.35440	931	1+
643.34117	478	
650.22523	7351	1+
659.85642	627	
661.35094	10758	1+
679.96456	639	
707.37124	1077	
707.87987	818	
736.24367	654	1+
756.39974	940	1+
774.43314	14783	1+
796.29840	564	1+
824.27501	7790	1+
860.92705	476	
861.42812	469	
873.49726	2769	1+
893.29918	5606	1+
911.30775	7197	1+
923.38660	659	
968.52382	654	1+
970.55743	23312	1+
990.35208	2124	1+
1039.56816	2365	1+
1057.58824	10287	1+
1061.42591	1170	1+
1107.43319	1773	1+
1140.63058	2729	1+
1231.63612	7854	1+
1344.71567	3695	1+
1504.74508	4606	1+
1513.78130	1413	1+
1605.79787	7202	1+
END IONS

###FS:    #m/z: 437.75356 #charge   2
###MaxRes:#m/z:  0.00000 #charge-128
###MS: 1021
###MSMS: 1023
BEGIN IONS
TITLE=Cmpd 290, AutoMSn(437.7536), 17.3 min
RTINSECONDS=1039.22
SCANS=MS: 1021 MSMS: 1023
PEPMASS=437.75356	54460
CHARGE=2+
327.18041	254	
330.16960	282	
339.19949	157	
342.18990	288	1+
348.18537	4085	1+
354.44436	247	
356.21990	309	1+
366.20454	401	1+
369.20056	212	
378.20501	285	1+
384.22506	326	1+
386.72634	312	1+
394.18471	160	
397.21384	168	
402.16515	152	
414.23646	505	1+
420.24144	484	1+
424.21369	197	
429.21163	389	1+
433.27095	279	1+
435.25297	201	
436.25138	522	1+
438.22653	525	1+
441.25382	441	1+
443.25163	377	1+
459.25253	253	1+
461.26985	4657	1+
468.43281	278	
471.26481	1256	1+
484.25981	169	
486.26567	158	
489.27767	156	
491.58822	274	
501.25680	169	
511.28915	326	
518.28741	277	1+
540.27186	817	1+
544.31877	153	
557.33278	272	
558.28930	1171	1+
568.28733	400	1+
575.31361	5962	1+
586.28606	903	1+
590.33837	267	1+
610.37818	251	1+
639.33572	462	1+
646.41601	199	
656.37358	336	
657.34592	609	1+
670.37193	160	
672.36858	382	
674.38186	8352	1+
685.35599	289	1+
702.38195	285	1+
711.41088	282	
733.35442	398	1+
741.41246	196	
782.44104	294	1+
820.41875	323	1+
835.48687	280	1+
END IONS

###FS:    #m/z: 518.26648 #charge   2
###MaxRes:#m/z:  0.00000 #charge-128
###MS: 1021
###MSMS: 1024
BEGIN IONS
TITLE=Cmpd 291, AutoMSn(518.2665), 17.3 min
RTINSECONDS=1039.72
SCANS=MS: 1021 MSMS: 1024
PEPMASS=518.26648	55651
CHARGE=2+
331.18339	368	
336.20345	267	
343.19999	265	
345.46403	264	
358.15788	189	
359.17800	397	1+
364.46583	240	
386.16337	2654	1+
395.78171	400	
399.20295	286	1+
403.17995	312	1+
408.22455	516	
427.21634	261	1+
430.19428	223	
437.25169	550	1+
444.25021	335	
452.22111	339	1+
459.28201	371	
461.22272	239	1+
463.24494	349	
469.22852	214	1+
471.24067	1221	1+
481.21429	302	1+
484.23737	204	
491.59222	356	
497.25662	433	1+
499.23364	3053	1+
513.27318	187	
514.24927	587	1+
516.30448	3066	1+
520.28750	606	1+
521.78873	193	
524.24426	287	1+
527.84875	285	
529.30078	195	
542.24128	770	1+
564.29331	338	1+
574.31413	331	1+
584.31886	863	1+
594.28069	603	1+
607.23091	228	1+
610.30910	189	
612.30266	1361	1+
624.26394	272	1+
627.32421	992	1+
640.36719	201	
642.33022	343	1+
649.32601	365	1+
649.36928	183	
655.32258	844	1+
661.34586	2162	1+
669.92480	674	
671.35219	369	1+
677.30726	2546	1+
683.32173	275	1+
727.34211	552	1+
740.40774	589	1+
744.36452	961	1+
745.36031	537	1+
749.52756	378	
758.43326	246	1+
762.39331	1776	1+
762.39709	380	1+
768.23808	213	
768.35407	544	1+
772.34905	256	1+
774.42545	2245	1+
778.46371	282	1+
790.39231	1416	1+
808.45849	254	1+
854.46657	334	1+
873.49147	539	1+
903.47147	668	1+
925.49081	324	1+
970.56007	202	
970.56084	1226	1+
END IONS

###FS:    #m/z: 421.75972 #charge   2
###MaxRes:#m/z:  0.00000 #charge-128
###MS: 1025
###MSMS: 1026
BEGIN IONS
TITLE=Cmpd 292, AutoMSn(421.7597), 17.4 min
RTINSECONDS=1042.74
SCANS=MS: 1025 MSMS: 1026
PEPMASS=421.75972	365948
CHARGE=2+
341.18130	3936	
363.21981	11369	
368.22685	5096	
385.25448	18755	1+
454.27070	4797	
470.27250	4360	
472.28701	208266	1+
571.35588	91038	1+
628.37680	7804	
654.39277	4903	
670.38842	4759	
672.40294	157663	1+
682.38863	13824	1+
725.42911	22735	1+
743.43955	84111	1+
END IONS

###FS:    #m/z: 412.75384 #charge   2
###MaxRes:#m/z:  0.00000 #charge-128
###MS: 1025
###MSMS: 1027
BEGIN IONS
TITLE=Cmpd 293, AutoMSn(412.7538), 17.4 min
RTINSECONDS=1043.24
SCANS=MS: 1025 MSMS: 1027
PEPMASS=412.75384	146050
CHARGE=2+
331.17465	112	
335.18157	124	
355.21595	245	1+
362.20175	161	
385.25171	157	
390.22067	105	
394.24153	108	
396.24833	104	
398.23743	108	
408.26342	314	1+
410.20392	155	
412.23427	170	
414.24291	223	
416.23419	407	1+
441.24651	110	
453.26677	151	
457.27502	215	
472.28874	1393	1+
475.28690	142	
479.48696	104	
532.30176	863	1+
571.35283	589	1+
604.36060	161	
628.36580	118	
631.37196	975	1+
639.74838	161	
654.40194	142	
672.39622	662	1+
717.43954	136	
725.42824	328	1+
743.45182	119	
END IONS

###FS:    #m/z: 842.50679 #charge   1
###MaxRes:#m/z:  0.00000 #charge-128
###MS: 1025
###MSMS: 1028
BEGIN IONS
TITLE=Cmpd 294, AutoMSn(842.5068), 17.4 min
RTINSECONDS=1043.74
SCANS=MS: 1025 MSMS: 1028
PEPMASS=842.50679	79188
CHARGE=1+
840.49204	9037	1+
842.50922	178395	1+
END IONS

###FS:    #m/z: 421.76181 #charge   2
###MaxRes:#m/z:  0.00000 #charge-128
###MS: 1029
###MSMS: 1030
BEGIN IONS
TITLE=Cmpd 295, AutoMSn(421.7618), 17.4 min
RTINSECONDS=1046.77
SCANS=MS: 1029 MSMS: 1030
PEPMASS=421.76181	1045044
CHARGE=2+
341.18131	13219	
368.22871	14090	
385.25431	41010	
454.27152	13868	
470.27113	10837	
472.28737	573601	1+
571.35581	249333	1+
628.37854	23548	
654.39280	14176	
670.38758	12995	
672.40321	448867	1+
682.38739	42136	1+
725.43054	103388	1+
743.44031	255924	1+
END IONS

###FS:    #m/z: 412.75479 #charge   2
###MaxRes:#m/z:  0.00000 #charge-128
###MS: 1029
###MSMS: 1031
BEGIN IONS
TITLE=Cmpd 296, AutoMSn(412.7548), 17.5 min
RTINSECONDS=1047.27
SCANS=MS: 1029 MSMS: 1031
PEPMASS=412.75479	502314
CHARGE=2+
341.15665	121	
353.21799	158	
358.22053	229	1+
362.21095	230	
368.21397	324	1+
378.21736	189	
381.24487	130	
385.25358	343	1+
394.23620	475	1+
408.26593	136	
410.24107	995	1+
415.23981	258	
417.24337	117	
432.25308	863	1+
440.25994	323	1+
458.28486	167	
470.26711	228	
472.28777	3167	1+
479.49717	128	
485.26492	236	
491.27312	120	
491.58635	157	
532.29291	150	
545.33683	611	1+
549.09318	144	
571.35202	874	1+
614.35172	263	1+
631.37335	377	
632.37147	3370	1+
639.77196	316	1+
640.85115	403	
641.35268	153	
654.39778	147	
656.38383	227	1+
670.38763	114	
672.40197	1195	1+
681.02202	560	
695.41546	126	
725.43543	348	1+
732.37851	204	
743.44072	187	
END IONS

###FS:    #m/z: 842.50851 #charge   1
###MaxRes:#m/z:  0.00000 #charge-128
###MS: 1029
###MSMS: 1032
BEGIN IONS
TITLE=Cmpd 297, AutoMSn(842.5085), 17.5 min
RTINSECONDS=1047.77
SCANS=MS: 1029 MSMS: 1032
PEPMASS=842.50851	293769
CHARGE=1+
840.49111	17705	1+
842.50860	415843	1+
END IONS

###FS:    #m/z: 421.76365 #charge   2
###MaxRes:#m/z:  0.00000 #charge-128
###MS: 1033
###MSMS: 1034
BEGIN IONS
TITLE=Cmpd 298, AutoMSn(421.7636), 17.5 min
RTINSECONDS=1050.8
SCANS=MS: 1033 MSMS: 1034
PEPMASS=421.76365	1218227
CHARGE=2+
341.18056	16373	
368.22756	19385	
385.25398	52123	
454.27178	17341	
470.27148	14334	
472.28777	759406	1+
571.35644	329744	1+
628.37759	32416	
654.39218	20343	
670.38879	14678	
672.40401	601104	1+
682.38784	54778	1+
725.43041	136125	1+
743.44052	339853	1+
END IONS

###FS:    #m/z: 412.75527 #charge   2
###MaxRes:#m/z:  0.00000 #charge-128
###MS: 1033
###MSMS: 1035
BEGIN IONS
TITLE=Cmpd 299, AutoMSn(412.7553), 17.5 min
RTINSECONDS=1051.3
SCANS=MS: 1033 MSMS: 1035
PEPMASS=412.75527	737870
CHARGE=2+
345.21971	171	
359.20362	158	
363.21402	152	
369.21615	358	
385.25733	391	
408.25544	283	
413.22614	152	
415.24233	799	1+
430.23637	185	
432.25668	2334	1+
440.25262	325	1+
458.26169	356	
470.28370	219	
472.28900	3376	1+
545.33778	1168	
571.35212	745	1+
614.36082	481	1+
628.38656	158	
630.36173	483	1+
632.37272	9122	1+
640.78680	1130	1+
642.36426	205	
654.39038	212	
670.38962	162	
672.39945	1264	1+
682.08293	301	
725.42188	301	
743.45076	220	
END IONS

###FS:    #m/z: 842.50826 #charge   1
###MaxRes:#m/z:  0.00000 #charge-128
###MS: 1033
###MSMS: 1036
BEGIN IONS
TITLE=Cmpd 300, AutoMSn(842.5083), 17.5 min
RTINSECONDS=1051.8
SCANS=MS: 1033 MSMS: 1036
PEPMASS=842.50826	506320
CHARGE=1+
840.49262	18750	1+
842.50900	485430	1+
END IONS

###FS:    #m/z: 672.40363 #charge   1
###MaxRes:#m/z:  0.00000 #charge-128
###MS: 1037
###MSMS: 1038
BEGIN IONS
TITLE=Cmpd 301, AutoMSn(672.4036), 17.6 min
RTINSECONDS=1054.82
SCANS=MS: 1037 MSMS: 1038
PEPMASS=672.40363	353085
CHARGE=1+
313.17386	165	
331.18878	723	1+
357.16616	297	1+
359.10172	159	
367.20179	205	1+
369.14871	325	1+
375.17139	159	
383.23930	143	
397.24086	302	1+
426.23089	201	
427.19361	248	1+
432.19580	193	
435.18656	401	1+
440.17821	145	
445.18506	547	1+
449.26217	128	
449.65256	147	
454.21318	179	
458.21860	136	
459.28550	603	1+
463.21550	685	1+
472.28557	144	
483.21586	125	
492.49472	168	
496.26991	226	1+
512.27930	220	
551.00324	168	
574.14463	169	
574.31139	142	
578.23617	245	
601.24374	159	
627.33568	211	1+
640.37011	168	
645.33720	126	
656.31163	127	
661.34136	774	1+
669.31928	142	
672.42249	248	
END IONS

###FS:    #m/z: 472.28697 #charge   1
###MaxRes:#m/z:  0.00000 #charge-128
###MS: 1037
###MSMS: 1039
BEGIN IONS
TITLE=Cmpd 302, AutoMSn(472.2870), 17.6 min
RTINSECONDS=1055.32
SCANS=MS: 1037 MSMS: 1039
PEPMASS=472.28697	234253
CHARGE=1+
331.20116	211	
344.19528	144	
370.23643	104	
391.19125	101	
452.24757	145	
468.26865	136	
471.26177	310	1+
END IONS

###FS:    #m/z: 571.35270 #charge   1
###MaxRes:#m/z:  0.00000 #charge-128
###MS: 1037
###MSMS: 1040
BEGIN IONS
TITLE=Cmpd 303, AutoMSn(571.3527), 17.6 min
RTINSECONDS=1055.82
SCANS=MS: 1037 MSMS: 1040
PEPMASS=571.35270	134749
CHARGE=1+
326.17866	132	
331.19702	552	1+
340.18912	247	1+
342.16643	451	1+
345.13486	290	1+
353.17086	151	
383.20452	142	
386.16287	135	
399.64423	146	
400.27012	138	
402.23283	132	
403.16439	240	1+
416.17514	256	1+
430.21432	268	1+
438.13120	174	
440.26005	261	1+
442.18106	152	
448.24312	128	
450.12241	173	
452.21165	132	
467.22367	313	1+
472.27002	342	1+
480.23220	127	
487.26216	151	
492.25278	241	1+
499.21035	143	
508.21415	184	
513.25099	333	1+
524.20826	209	
537.23257	182	
541.32485	126	
542.25598	163	
550.04347	236	
553.28663	126	
560.26636	127	
561.31212	391	1+
569.23602	144	
571.34453	329	
END IONS

###FS:    #m/z: 672.40330 #charge   1
###MaxRes:#m/z:  0.00000 #charge-128
###MS: 1041
###MSMS: 1042
BEGIN IONS
TITLE=Cmpd 304, AutoMSn(672.4033), 17.6 min
RTINSECONDS=1058.85
SCANS=MS: 1041 MSMS: 1042
PEPMASS=672.40330	266755
CHARGE=1+
327.13026	127	
331.19330	859	1+
338.19539	225	1+
341.13274	166	
357.15435	284	1+
359.09018	173	
370.16212	169	
379.22103	162	
385.23576	150	
388.21686	162	
390.20808	126	
415.20040	133	
420.23021	249	
426.20935	233	1+
435.20176	208	
444.22474	315	1+
446.18753	155	
459.28647	644	
463.21303	600	1+
466.23999	137	
494.16926	141	
512.28835	291	1+
514.23120	227	1+
531.19849	151	
546.20937	129	
551.19681	268	1+
559.24664	128	
574.29935	448	1+
578.23459	185	
580.30162	283	1+
583.31005	129	
596.25773	215	1+
605.25293	133	
640.34172	217	
643.32864	237	1+
645.25301	128	
646.94903	128	
661.35184	952	1+
669.95816	180	
672.39228	383	1+
END IONS

###FS:    #m/z: 472.28627 #charge   1
###MaxRes:#m/z:  0.00000 #charge-128
###MS: 1041
###MSMS: 1043
BEGIN IONS
TITLE=Cmpd 305, AutoMSn(472.2863), 17.7 min
RTINSECONDS=1059.35
SCANS=MS: 1041 MSMS: 1043
PEPMASS=472.28627	169961
CHARGE=1+
331.19092	300	
360.10826	114	
385.25676	126	
396.16045	123	
428.21129	139	
451.26191	131	
459.30275	113	
467.22027	238	1+
472.26846	166	
END IONS

###FS:    #m/z: 708.98932 #charge   3
###MaxRes:#m/z:  0.00000 #charge-128
###MS: 1041
###MSMS: 1044
BEGIN IONS
TITLE=Cmpd 306, AutoMSn(708.9893), 17.7 min
RTINSECONDS=1059.85
SCANS=MS: 1041 MSMS: 1044
PEPMASS=708.98932	92726
CHARGE=3+
459.29073	3861	
529.29932	8948	
529.80053	4077	
547.16652	3522	
578.20491	3705	
602.81699	4306	
661.34932	17297	1+
687.65508	11189	1+
687.99313	7494	
688.32173	5770	
702.98431	12006	1+
703.32013	12843	1+
703.65304	7299	
708.32041	6839	
708.65381	8756	
708.98960	213897	1+
709.32384	189089	1+
709.65752	131984	1+
774.43445	18658	1+
808.24175	4820	
873.50287	3383	
921.32322	5691	
970.55728	46489	1+
1057.58704	4872	
1068.36493	20463	1+
1155.39503	3788	
END IONS

###FS:    #m/z: 694.32334 #charge   3
###MaxRes:#m/z:  0.00000 #charge-128
###MS: 1045
###MSMS: 1046
BEGIN IONS
TITLE=Cmpd 307, AutoMSn(694.3233), 17.7 min
RTINSECONDS=1062.9
SCANS=MS: 1045 MSMS: 1046
PEPMASS=694.32334	79331
CHARGE=3+
357.17489	3691	1+
371.69356	746	
416.12596	808	
426.19660	994	1+
440.19927	1986	1+
454.20679	1496	1+
459.18432	1101	
471.22179	1806	1+
510.22312	981	1+
515.70951	1171	1+
519.22683	2834	1+
527.25027	1540	1+
530.17132	1464	1+
537.22369	2424	1+
544.26539	1013	1+
553.23076	829	
554.24706	7239	1+
572.26656	5542	1+
610.29659	1458	1+
615.61242	792	1+
621.62164	1155	
621.94458	872	
622.29673	770	
623.30649	1559	1+
628.30632	1560	1+
637.77755	1606	
638.30468	2074	1+
641.31729	719	
642.30153	1250	1+
644.21563	2525	1+
646.29209	17370	1+
647.63476	3054	1+
647.96194	3520	1+
650.30998	3313	1+
653.30839	2556	
653.63783	8546	1+
653.97482	6465	1+
654.30820	4347	1+
657.33034	1595	1+
657.64434	1362	1+
657.98449	1322	1+
659.30958	24211	1+
659.65076	15947	1+
659.98112	10610	1+
667.33009	6743	1+
679.32470	1219	1+
679.96547	905	
682.32391	1207	1+
685.34345	4897	1+
688.99147	1899	1+
690.32085	1436	
690.65748	2460	1+
690.99294	4661	1+
691.32779	3796	1+
693.64993	1566	1+
693.97690	2067	1+
694.32173	3761	1+
694.82831	784	
698.34124	816	
699.34557	1306	1+
724.35894	1316	
725.34749	2741	1+
742.36599	4921	1+
773.33195	6231	1+
796.37800	1108	
807.27533	2858	1+
813.39862	940	1+
817.82644	973	
820.39753	1065	1+
837.44380	750	
838.42761	2686	1+
848.38603	2257	1+
855.45325	4839	1+
865.89251	747	
870.34272	1336	1+
878.31086	3407	1+
887.36717	11087	1+
909.46334	2541	1+
923.40638	797	
926.49265	5728	1+
970.55298	1245	1+
1048.41534	2420	
1049.41508	1662	
1050.43339	11951	1+
1121.47198	10291	1+
1161.49258	747	
1234.55299	2921	1+
1291.57612	989	
1292.56504	793	
1292.57885	10563	1+
1404.65946	10818	1+
1413.66679	1560	1+
1487.68068	1516	1+
1505.70520	6601	1+
1601.71975	2326	1+
1619.75116	7917	1+
1696.75580	3308	1+
1714.75379	5420	1+
1731.76482	10074	1+
1748.79808	12676	1+
1862.84026	5900	1+
1873.80135	1839	1+
END IONS

###FS:    #m/z: 660.96925 #charge   3
###MaxRes:#m/z:  0.00000 #charge-128
###MS: 1045
###MSMS: 1047
BEGIN IONS
TITLE=Cmpd 308, AutoMSn(660.9692), 17.7 min
RTINSECONDS=1063.4
SCANS=MS: 1045 MSMS: 1047
PEPMASS=660.96925	67572
CHARGE=3+
331.19044	1056	1+
362.07605	287	
375.16720	414	
377.11400	371	
381.35994	358	
404.12619	309	1+
437.16495	312	
443.25603	539	1+
459.29082	948	
460.21770	2288	1+
463.13288	764	1+
472.24877	359	
478.24248	464	1+
484.39907	319	
484.77334	918	1+
489.14616	363	
496.55051	273	
500.20114	269	
502.17833	419	1+
505.27078	488	1+
505.60153	786	
505.93451	553	
514.15474	293	1+
516.19733	296	1+
518.24552	393	1+
531.25286	995	1+
541.24527	409	1+
542.94479	262	1+
550.60723	337	
555.94118	297	
556.27247	1710	1+
556.60534	2887	1+
556.93894	1850	1+
560.26941	453	1+
561.61885	644	1+
561.81705	741	1+
561.95341	863	1+
562.28386	1302	1+
564.45165	597	
573.29773	613	1+
574.61277	917	1+
574.93815	824	1+
575.26578	1329	1+
579.95136	566	1+
580.29511	418	
580.62359	456	
581.28654	6555	1+
581.62501	4393	1+
581.95456	2745	1+
584.29319	542	1+
585.61043	301	
585.95657	3951	1+
586.29224	2629	1+
586.62830	1963	1+
591.27945	2178	1+
591.61665	3167	1+
591.94801	1709	1+
595.28309	778	1+
595.94895	353	1+
599.59905	474	1+
600.95044	299	
601.28470	2594	1+
601.62199	1742	1+
601.95720	1357	1+
604.30112	576	1+
604.94870	703	1+
609.60813	349	
609.76051	324	
610.61729	836	1+
610.95235	648	1+
615.28406	769	1+
615.63114	1354	1+
615.96100	930	
617.82172	502	1+
619.96464	441	
620.28840	1966	1+
620.62058	1655	1+
620.95923	1323	1+
623.15976	413	1+
623.29015	380	1+
623.91496	375	1+
625.95792	2317	1+
626.32574	5686	1+
626.63031	1571	1+
632.29619	356	1+
643.31661	541	1+
645.25844	430	1+
653.34698	752	1+
653.70303	429	
656.31136	1009	1+
658.86533	645	1+
659.65196	272	1+
661.34477	3437	1+
691.35704	431	1+
698.35583	485	1+
712.36393	317	1+
714.34379	528	1+
720.37214	1374	1+
735.37409	474	1+
747.32810	629	1+
747.88250	503	1+
774.42436	3427	1+
774.43083	939	1+
842.44178	348	1+
865.37435	364	1+
886.40662	540	1+
968.53056	411	1+
970.55050	1729	1+
1021.54426	1260	1+
1039.57841	10861	1+
1057.58093	1083	1+
1140.62907	10466	1+
1195.61955	450	1+
1208.62506	827	1+
1219.58445	1391	1+
1253.70509	5513	1+
1308.69617	834	1+
1318.68362	735	1+
1328.68127	648	1+
1382.69167	650	1+
1408.76838	4248	1+
1413.74440	7389	1+
1440.74469	2759	1+
1451.73224	1107	1+
1479.79698	2837	1+
1482.76121	2681	1+
1496.75288	4459	1+
1511.77960	1070	1+
1514.78484	7898	1+
1522.78459	1716	1+
1524.80131	1391	1+
1537.78419	561	1+
1539.78615	1110	1+
1541.73816	1348	1+
1551.81245	1450	1+
1553.77921	1080	1+
1565.77816	418	1+
1568.80911	2780	1+
1595.77943	1034	1+
1612.77207	1216	1+
1629.82301	4539	1+
1667.79871	2637	1+
END IONS

###FS:    #m/z: 1062.97751 #charge   2
###MaxRes:#m/z:  0.00000 #charge-128
###MS: 1045
###MSMS: 1048
BEGIN IONS
TITLE=Cmpd 309, AutoMSn(1062.9775), 17.7 min
RTINSECONDS=1063.9
SCANS=MS: 1045 MSMS: 1048
PEPMASS=1062.97751	42530
CHARGE=2+
331.19678	678	
459.29647	548	
471.21853	151	
547.16040	271	
661.34380	708	1+
775.45359	151	
842.52179	434	1+
1008.93706	188	
1030.96998	168	
1031.47274	384	
1032.48361	161	
1054.99849	212	
1057.59862	164	
1058.58527	246	
1062.02717	198	
1062.47898	467	
2124.94527	24868	1+
END IONS

###FS:    #m/z: 694.32272 #charge   3
###MaxRes:#m/z:  0.00000 #charge-128
###MS: 1049
###MSMS: 1050
BEGIN IONS
TITLE=Cmpd 310, AutoMSn(694.3227), 17.8 min
RTINSECONDS=1066.92
SCANS=MS: 1049 MSMS: 1050
PEPMASS=694.32272	430246
CHARGE=3+
357.17085	10604	1+
440.18976	7837	1+
454.20173	5423	1+
459.18714	3798	
471.21935	8061	1+
517.20940	2750	
519.22339	7090	1+
530.16961	3423	
537.22809	8158	1+
544.27390	3778	1+
552.73001	3199	
554.25696	8619	
555.24524	15516	1+
572.26709	19620	1+
610.28962	6030	1+
615.94415	2842	
621.62219	4713	
621.95298	4290	
622.29916	6361	1+
628.30650	4658	1+
642.29619	3744	
644.21335	8637	1+
647.63158	12933	1+
647.96743	14666	1+
648.29951	12245	1+
650.31137	10732	1+
653.30610	28022	1+
653.63930	37704	1+
653.97319	29804	1+
657.34037	3188	
658.97024	3204	
659.31030	113188	1+
659.64795	81766	1+
659.98144	44632	1+
667.34050	7211	
668.32907	10078	1+
685.34841	13548	1+
690.31975	4502	1+
690.99823	2700	
694.32074	3831	
708.33388	2597	
724.36259	3449	
725.34916	10419	1+
742.37177	15902	1+
773.32604	21073	1+
796.37144	3362	
807.27378	11108	1+
837.44028	2597	
838.43261	9256	1+
855.45062	17895	1+
865.89124	4216	
870.34121	3507	
878.30846	12818	1+
887.36849	37611	1+
908.48457	2806	
909.47217	8622	1+
926.49185	20869	1+
1033.40181	2826	
1048.41322	11406	
1049.41352	5979	
1050.43387	51543	1+
1121.46868	36940	1+
1234.55477	10781	1+
1274.55678	11924	1+
1291.57250	4241	
1291.57354	84819	1+
1404.66025	45923	1+
1505.70421	30055	1+
1601.71399	9717	1+
1619.75035	38407	1+
1697.72875	8455	1+
1714.74188	25359	1+
1731.76244	59000	1+
1748.79323	65369	1+
1845.81241	9024	1+
1862.83770	32122	1+
1873.80790	9182	1+
END IONS

###FS:    #m/z: 1040.97557 #charge   2
###MaxRes:#m/z:  0.00000 #charge-128
###MS: 1049
###MSMS: 1051
BEGIN IONS
TITLE=Cmpd 311, AutoMSn(1040.9756), 17.8 min
RTINSECONDS=1067.43
SCANS=MS: 1049 MSMS: 1051
PEPMASS=1040.97557	137200
CHARGE=2+
357.17504	644	
359.18920	617	
471.21955	1427	
554.25527	4652	1+
572.26758	5031	1+
639.33131	1047	1+
650.31554	1888	1+
657.36132	1070	
659.28358	1176	
667.34217	3011	
668.32766	4101	1+
685.35392	4887	1+
697.03678	655	
724.35906	626	
725.34695	1634	1+
742.36953	1419	
773.31749	1225	
810.41099	578	
810.87573	553	
837.44451	848	
838.43187	3489	1+
855.45218	2757	1+
866.21138	818	
866.88883	823	
867.38941	887	
874.90175	1166	1+
875.20413	655	
887.36763	2394	1+
908.47351	604	
909.46657	1475	1+
926.49372	1820	1+
953.27268	1168	
987.96196	640	
999.00960	529	
1048.41508	818	
1050.42743	4873	1+
1121.46268	5235	1+
1234.54935	609	
1291.56927	7036	1+
1404.64836	750	
1733.76233	557	
1884.90622	2838	1+
1957.89447	8081	1+
1975.92041	65442	1+
END IONS

###FS:    #m/z: 539.28955 #charge   2
###MaxRes:#m/z:  0.00000 #charge-128
###MS: 1049
###MSMS: 1052
BEGIN IONS
TITLE=Cmpd 312, AutoMSn(539.2895), 17.8 min
RTINSECONDS=1067.93
SCANS=MS: 1049 MSMS: 1052
PEPMASS=539.28955	81747
CHARGE=2+
323.51852	365	1+
323.85642	253	1+
331.18719	964	
333.13310	254	
347.19763	1232	
347.53230	626	
358.18105	248	1+
364.11754	246	
369.19848	375	1+
375.21465	254	
378.23196	299	1+
390.63074	337	
391.22140	249	1+
413.14383	524	1+
428.22863	354	1+
431.17760	384	1+
434.19161	384	1+
440.20091	312	1+
444.20630	406	1+
449.21310	557	1+
457.21963	268	1+
459.29093	537	1+
465.22916	411	1+
472.24986	258	1+
477.66551	230	1+
484.77818	469	
485.28149	994	1+
490.24020	389	1+
491.16338	240	1+
501.24720	435	1+
502.94722	373	
503.25332	993	1+
510.23518	450	1+
511.74865	466	
515.74938	571	1+
515.99746	2070	
516.49722	1484	
518.26907	292	1+
528.78406	830	1+
532.70709	222	1+
533.27579	492	1+
535.27008	734	1+
535.55840	275	1+
537.97135	667	1+
539.27684	990	1+
540.59652	1524	
540.93059	2043	1+
541.27343	2420	1+
542.72420	432	1+
547.16254	345	
548.24490	444	1+
554.24034	264	
555.23764	477	1+
560.27311	387	1+
569.30607	321	1+
572.27998	623	1+
574.30902	847	1+
581.26153	317	1+
586.31506	302	
589.72973	277	1+
593.28601	591	1+
593.80576	495	1+
602.29181	495	1+
613.26583	379	1+
618.31791	271	
623.26042	227	1+
627.35830	623	
627.86339	567	
629.24064	739	1+
629.80065	276	1+
635.23793	550	1+
637.28477	293	1+
643.34077	549	
644.26454	639	1+
644.99561	335	1+
647.24647	271	
648.20642	742	1+
651.33061	362	1+
653.71072	490	
657.34596	569	1+
661.35096	2930	1+
665.24508	614	1+
670.35360	349	1+
672.36884	446	1+
684.33966	265	1+
687.28629	391	1+
701.31972	522	1+
707.35693	289	1+
717.22252	647	1+
725.35172	220	1+
727.35946	437	1+
741.37076	287	1+
757.35336	209	1+
774.43624	2175	1+
797.32932	388	1+
807.28323	277	
808.24379	1713	1+
866.39203	296	1+
873.48656	349	
874.33724	289	1+
890.35615	240	1+
892.33937	489	1+
965.46787	383	1+
970.55515	291	
970.56349	3071	1+
975.36053	558	1+
1014.51188	412	1+
1022.36342	852	1+
1031.49308	2331	1+
1039.58613	2195	1+
1042.51775	443	1+
1057.57255	1887	1+
1062.41646	457	1+
1073.51719	1744	1+
1073.96210	818	1+
END IONS

###FS:    #m/z: 694.32289 #charge   3
###MaxRes:#m/z:  0.00000 #charge-128
###MS: 1053
###MSMS: 1054
BEGIN IONS
TITLE=Cmpd 313, AutoMSn(694.3229), 17.8 min
RTINSECONDS=1070.95
SCANS=MS: 1053 MSMS: 1054
PEPMASS=694.32289	664156
CHARGE=3+
357.17156	12880	1+
428.23334	5200	
440.18970	9680	1+
458.19681	6862	1+
471.21764	8647	
517.20559	3968	
519.22865	9341	1+
530.16631	4561	
537.22563	11917	1+
552.72630	4171	
554.25719	12177	
555.24344	17809	1+
572.26707	23895	1+
610.29731	6678	1+
616.27999	4058	
617.78269	6449	
618.28075	4838	
621.61896	6491	
621.95414	5861	
622.29941	10973	1+
629.29688	4421	
637.77832	8983	
638.28199	5780	
642.30038	4104	
644.21134	11051	1+
646.29129	86705	1+
647.63245	15737	1+
647.96329	21435	1+
650.31102	14582	1+
653.30593	36761	1+
653.63988	54027	1+
653.97379	41077	1+
657.33895	4478	
659.31006	148259	1+
659.64793	111257	1+
659.98208	63523	1+
667.33933	9518	
668.32742	15722	1+
685.35042	16320	1+
694.32388	4910	
724.36030	4555	
725.34765	14646	1+
742.36965	20849	1+
773.32388	27779	1+
796.36958	4703	
807.27268	15084	1+
838.43423	11969	1+
855.45443	13156	1+
865.89645	5716	
870.34128	4737	
878.30772	15605	1+
887.36647	48935	1+
909.46997	11411	1+
926.49121	27616	1+
1048.41203	13907	
1049.41598	8269	
1050.43220	68588	1+
1121.46905	51859	1+
1291.57155	5421	
1292.57720	53261	1+
1404.65951	61767	1+
1505.70037	43631	1+
1601.71424	11077	1+
1619.74956	50566	1+
1697.72153	11073	1+
1714.74068	39247	1+
1731.76213	82686	1+
1748.79252	97996	1+
1845.81151	12347	1+
1862.83234	46356	1+
1873.80445	13327	1+
END IONS

###FS:    #m/z: 1040.97511 #charge   2
###MaxRes:#m/z:  0.00000 #charge-128
###MS: 1053
###MSMS: 1055
BEGIN IONS
TITLE=Cmpd 314, AutoMSn(1040.9751), 17.9 min
RTINSECONDS=1071.45
SCANS=MS: 1053 MSMS: 1055
PEPMASS=1040.97511	221022
CHARGE=2+
357.17559	849	
359.18432	545	
441.17960	1027	
471.22258	2145	1+
527.25461	580	
554.25456	3618	1+
572.26599	5558	1+
640.32603	1354	1+
650.31079	1725	1+
657.36150	1062	
659.28132	1678	
667.34001	3215	
668.32916	4312	1+
685.34892	6127	1+
725.34955	2020	1+
742.37400	1519	
773.32514	1129	
807.27164	622	
810.39012	543	
827.46129	682	
837.44615	772	
838.43458	2745	1+
855.45981	3026	1+
866.88419	834	
867.37994	1116	
875.40478	879	
878.30805	947	
887.36910	3172	1+
908.48422	695	
909.47398	1583	1+
926.48841	2234	1+
979.45231	609	
987.96716	706	
1048.41042	1028	
1049.41433	584	
1050.42582	5135	1+
1121.46850	6221	1+
1234.55334	908	
1291.57209	7736	1+
1305.53465	595	
1334.65749	5013	1+
1733.76028	619	
1884.91343	3173	1+
1958.89810	8270	1+
1975.92218	76391	1+
END IONS

###FS:    #m/z: 626.62265 #charge   3
###MaxRes:#m/z:  0.00000 #charge-128
###MS: 1053
###MSMS: 1056
BEGIN IONS
TITLE=Cmpd 315, AutoMSn(626.6226), 17.9 min
RTINSECONDS=1071.96
SCANS=MS: 1053 MSMS: 1056
PEPMASS=626.62265	193125
CHARGE=3+
331.18695	11300	
359.08989	24972	1+
377.11118	12614	
387.72087	10785	
411.09607	11365	
429.10750	11763	
459.29123	8747	
471.92111	28696	
472.25566	20122	
472.58947	8393	
485.78452	6410	
492.12175	8700	
502.10477	22083	
505.60345	28735	
505.93918	22323	
506.27174	12245	
514.19897	6596	
520.11550	41402	1+
529.29911	10247	
542.19127	29562	1+
574.32040	8087	
585.61041	40344	1+
585.94387	29874	
586.27972	19742	
590.94957	7314	
591.27403	10107	
591.61444	359876	1+
591.94866	273106	1+
592.28221	169434	1+
633.19923	10432	
661.35033	59252	1+
757.89826	7339	
774.43396	37576	1+
971.40222	31879	1+
999.39103	18538	1+
1039.58070	165836	1+
1057.58871	7809	
1140.62827	316281	1+
1253.71187	149951	1+
1413.74341	83718	1+
END IONS

###FS:    #m/z: 626.62307 #charge   3
###MaxRes:#m/z:  0.00000 #charge-128
###MS: 1057
###MSMS: 1058
BEGIN IONS
TITLE=Cmpd 316, AutoMSn(626.6231), 17.9 min
RTINSECONDS=1074.99
SCANS=MS: 1057 MSMS: 1058
PEPMASS=626.62307	439821
CHARGE=3+
331.18840	12999	
359.09026	29281	1+
377.11376	16698	
387.72262	10578	
411.09585	15322	
429.10641	14557	
459.29221	11962	
471.92143	32557	
472.25510	23546	
472.58809	10849	
492.12253	8894	
500.20449	8091	
502.10593	27820	
505.60377	35620	
505.93808	29128	
506.27208	15480	
520.11534	51382	1+
529.29909	13212	
542.19271	34451	1+
574.31955	8587	
585.61017	48304	1+
585.94452	35182	
586.27868	23022	
590.95025	9348	
591.27532	13616	
591.61440	463042	1+
591.94845	348305	1+
592.28173	221142	1+
633.20159	12065	
661.35049	73816	1+
757.89973	9618	
758.40062	8160	
774.43506	48922	1+
971.40305	40232	1+
999.38856	24647	1+
1039.58175	213995	1+
1057.58974	10899	
1140.62838	393891	1+
1253.71086	190381	1+
1413.74314	119262	1+
END IONS

###FS:    #m/z: 591.61444 #charge   3
###MaxRes:#m/z:  0.00000 #charge-128
###MS: 1057
###MSMS: 1059
BEGIN IONS
TITLE=Cmpd 317, AutoMSn(591.6144), 17.9 min
RTINSECONDS=1075.49
SCANS=MS: 1057 MSMS: 1059
PEPMASS=591.61444	266000
CHARGE=3+
331.18309	218	
411.09990	188	
416.20831	211	1+
437.23206	236	1+
441.25493	211	1+
454.24668	208	
463.21707	234	1+
472.26330	173	
476.23000	224	1+
484.23846	251	1+
487.20450	187	
490.22986	225	1+
502.24626	485	1+
505.26874	198	
511.62550	169	
526.26067	190	
528.29033	592	1+
531.26942	646	1+
533.96198	220	
537.25396	197	
545.27524	202	
548.27369	240	1+
553.26849	207	
555.27752	192	
558.60568	276	
560.28729	231	1+
569.79075	213	
580.28091	185	
587.28921	746	1+
587.58176	240	1+
588.94264	383	1+
589.31367	1439	1+
590.97010	178	
591.34617	1389	1+
594.30083	950	1+
603.31697	200	
627.36974	538	1+
634.32912	168	
645.34252	224	1+
648.31032	179	
653.70975	190	
657.34618	379	1+
661.34735	1272	1+
703.33478	290	1+
707.36012	243	1+
750.35162	179	
768.33114	188	
774.42548	1125	1+
798.36001	251	1+
830.39744	167	
914.44074	6119	1+
970.55154	197	
970.56814	555	1+
1039.57538	1057	1+
1140.61721	2078	1+
1184.59902	567	1+
1471.64041	553	1+
END IONS

###FS:    #m/z: 1040.97586 #charge   2
###MaxRes:#m/z:  0.00000 #charge-128
###MS: 1057
###MSMS: 1060
BEGIN IONS
TITLE=Cmpd 318, AutoMSn(1040.9759), 17.9 min
RTINSECONDS=1075.99
SCANS=MS: 1057 MSMS: 1060
PEPMASS=1040.97586	186557
CHARGE=2+
357.17836	464	
359.19128	359	
440.20033	698	1+
458.19641	1155	1+
471.22141	1407	1+
519.22312	428	
534.88354	552	
537.22759	523	
554.25091	2886	1+
572.26793	3872	1+
639.33553	1205	1+
650.31073	549	
657.35376	897	
659.28512	1060	
667.34172	1895	
667.82136	703	
668.32995	2660	1+
685.34936	4003	1+
724.35992	1455	1+
742.37637	760	
773.33061	1302	1+
810.39387	459	
827.45535	448	
837.43967	900	
838.43361	1663	1+
847.15940	367	
855.45674	1876	1+
878.30224	422	
908.48840	347	
909.46545	933	1+
918.42794	339	
926.49763	1731	1+
987.44807	339	
987.94731	637	
1037.53232	362	
1048.41665	727	
1050.43179	3731	1+
1121.46594	4422	1+
1234.55199	555	
1291.57201	4611	1+
1404.65874	414	
1732.72438	354	
1732.76604	1031	1+
1748.79590	1440	1+
1772.76185	2933	1+
1884.90635	2638	1+
1957.90531	5420	1+
1975.92018	46869	1+
END IONS

###FS:    #m/z: 626.28997 #charge   3
###MaxRes:#m/z:  0.00000 #charge-128
###MS: 1061
###MSMS: 1062
BEGIN IONS
TITLE=Cmpd 319, AutoMSn(626.2900), 18.0 min
RTINSECONDS=1079.02
SCANS=MS: 1061 MSMS: 1062
PEPMASS=626.28997	483839
CHARGE=3+
331.18756	12160	
359.09139	28911	1+
377.11157	14596	
387.72231	9822	
411.09670	12745	
429.10638	14105	
459.29192	10625	
471.92133	31060	
472.25466	22716	
472.58912	12117	
485.78295	6887	
492.12236	9741	
502.10557	31563	1+
505.60302	34782	
505.93897	25231	
506.27224	13929	
520.11652	48703	1+
529.30017	10610	
534.29062	6942	
542.19259	34357	1+
574.31848	8607	
585.61007	47375	1+
585.94468	33164	
586.27867	22902	
590.94546	11013	
591.27846	12111	
591.61504	439027	1+
591.94900	340483	1+
592.28276	207073	1+
633.19961	10557	
661.35202	72679	1+
757.90011	8761	
758.40628	7404	
774.43538	43532	1+
971.40248	37857	1+
999.38920	23497	1+
1039.58142	202487	1+
1057.58407	10316	
1140.62884	379401	1+
1253.71282	180543	1+
1413.74488	103806	1+
END IONS

###FS:    #m/z: 591.61508 #charge   3
###MaxRes:#m/z:  0.00000 #charge-128
###MS: 1061
###MSMS: 1063
BEGIN IONS
TITLE=Cmpd 320, AutoMSn(591.6151), 18.0 min
RTINSECONDS=1079.52
SCANS=MS: 1061 MSMS: 1063
PEPMASS=591.61508	288912
CHARGE=3+
331.18751	329	1+
387.71029	170	
421.08328	210	
422.93125	222	
440.22236	284	
464.21148	285	1+
492.73993	180	
496.23974	251	
500.26691	166	
508.26615	214	
525.28310	339	1+
531.25258	190	
533.94354	221	
534.76089	319	1+
536.24321	298	
544.27527	369	1+
553.77933	187	
554.58654	265	1+
555.27467	343	1+
559.26319	160	
567.31054	179	
570.30844	519	1+
577.27901	242	1+
579.28738	267	1+
586.32218	469	1+
588.30513	424	
588.80018	357	1+
589.32047	1389	1+
589.61474	214	1+
591.37884	1052	
592.29011	494	
596.32022	173	
602.83642	186	
613.31508	222	1+
639.27592	252	1+
653.29469	215	1+
661.35479	1053	1+
669.25898	318	1+
677.84402	321	
682.31812	179	
707.88395	178	
737.35472	267	1+
765.22121	553	
768.32422	195	
769.40215	227	1+
774.43054	911	1+
801.38147	171	
817.38080	437	1+
844.28801	216	1+
914.44653	4567	1+
957.49390	276	1+
970.55408	832	1+
977.44658	322	1+
985.45427	323	1+
1039.57967	836	1+
1057.58309	807	1+
1140.62437	1237	1+
1184.59031	1031	1+
1188.61521	788	1+
1252.70143	652	1+
END IONS

###FS:    #m/z: 939.42703 #charge   2
###MaxRes:#m/z:  0.00000 #charge-128
###MS: 1061
###MSMS: 1064
BEGIN IONS
TITLE=Cmpd 321, AutoMSn(939.4270), 18.0 min
RTINSECONDS=1080.02
SCANS=MS: 1061 MSMS: 1064
PEPMASS=939.42703	147599
CHARGE=2+
331.19680	1879	
459.29145	2757	
520.11413	2224	
520.29280	1805	
520.79185	949	
542.19054	1784	
570.81494	904	
633.20477	1282	
661.35151	1275	
758.40426	915	
774.43761	1245	
877.90459	917	
878.40610	971	
886.40785	990	
1039.58277	2083	
1040.58559	938	
1140.62436	1352	
1772.82215	117374	1+
END IONS

###FS:    #m/z: 708.98984 #charge   3
###MaxRes:#m/z:  0.00000 #charge-128
###MS: 1065
###MSMS: 1066
BEGIN IONS
TITLE=Cmpd 322, AutoMSn(708.9898), 18.1 min
RTINSECONDS=1083.04
SCANS=MS: 1065 MSMS: 1066
PEPMASS=708.98984	331949
CHARGE=3+
459.29094	5155	
529.29814	10749	
529.80283	6067	
578.20140	5430	
602.81856	6520	
661.34687	22415	1+
687.65609	16258	1+
687.99159	11189	
688.32438	8968	
702.98492	16625	1+
703.32086	11367	
703.65379	9249	
708.32613	8634	
708.65589	9837	
708.98906	315684	1+
709.32333	273723	1+
709.65649	196151	1+
774.43440	27262	1+
808.24050	6858	
873.50217	4570	
921.32608	8734	
970.55939	59332	1+
1057.58662	6831	
1068.36352	24880	1+
1155.39009	4750	
END IONS

###FS:    #m/z: 591.28213 #charge   3
###MaxRes:#m/z:  0.00000 #charge-128
###MS: 1065
###MSMS: 1067
BEGIN IONS
TITLE=Cmpd 323, AutoMSn(591.2821), 18.1 min
RTINSECONDS=1083.54
SCANS=MS: 1065 MSMS: 1067
PEPMASS=591.28213	225795
CHARGE=3+
331.18624	253	1+
390.17488	163	
395.78132	204	
414.16156	173	
439.21954	237	1+
459.28923	160	
473.24752	228	1+
480.20435	228	1+
490.89823	154	
503.24878	233	1+
510.26614	227	1+
525.26319	225	
529.29237	440	
529.79221	224	
534.16885	154	
534.27742	263	1+
552.61090	283	
553.27435	579	1+
555.69602	173	
559.27670	391	1+
570.31573	670	1+
574.30550	418	1+
579.29657	151	
582.28598	240	1+
582.94345	153	
585.81901	179	
586.29103	279	1+
588.28259	305	
589.31772	1499	1+
589.78323	273	
591.38075	1825	1+
591.59337	151	
616.81900	174	
631.29378	194	
645.32508	371	1+
648.32626	162	
657.34468	321	1+
661.35063	969	1+
664.84392	165	
673.36680	175	
703.29808	236	1+
737.36701	256	1+
774.43215	717	1+
795.29155	220	
818.39563	159	
897.42646	296	1+
914.44155	3307	1+
923.46945	226	1+
951.42088	215	1+
970.54241	224	
970.55875	538	1+
1039.57365	865	1+
1071.49616	403	1+
1121.53041	458	1+
1140.63160	1478	1+
1182.75664	871	1+
1185.67160	5369	1+
1253.69612	636	1+
1386.73987	382	1+
END IONS

###FS:    #m/z: 717.99256 #charge   3
###MaxRes:#m/z:  0.00000 #charge-128
###MS: 1065
###MSMS: 1068
BEGIN IONS
TITLE=Cmpd 324, AutoMSn(717.9926), 18.1 min
RTINSECONDS=1084.05
SCANS=MS: 1065 MSMS: 1068
PEPMASS=717.99256	145351
CHARGE=3+
331.19083	1732	
459.28963	2483	
461.16725	2077	
529.29807	5428	
529.80057	3201	
547.16750	1905	
582.70425	1687	
591.70759	3331	
592.21284	2068	
616.32356	2630	
648.21243	1805	
661.34837	12806	1+
678.65339	3082	
678.98298	2232	
711.98792	1918	
712.31962	2106	
712.65402	4203	1+
714.33172	2367	
714.65775	5351	1+
714.99324	3251	
715.33615	2853	
715.85907	1662	
716.31838	6935	1+
716.65065	6371	1+
716.98461	2408	
717.99090	109472	1+
718.32819	90244	1+
718.65956	62424	1+
721.98849	3112	1+
722.65825	3858	1+
774.43479	12307	1+
808.23909	3300	
873.50073	2153	
921.32713	8444	1+
970.55728	38211	1+
1057.58780	3349	
1058.58545	1934	
1095.37339	7337	1+
1182.39809	2112	
END IONS

###FS:    #m/z: 450.26979 #charge   2
###MaxRes:#m/z:  0.00000 #charge-128
###MS: 1069
###MSMS: 1070
BEGIN IONS
TITLE=Cmpd 325, AutoMSn(450.2698), 18.1 min
RTINSECONDS=1087.06
SCANS=MS: 1069 MSMS: 1070
PEPMASS=450.26979	137267
CHARGE=2+
329.17940	857	
341.17766	909	
359.19282	669	
368.22311	2369	1+
383.22652	565	
385.25501	1630	
389.73853	612	
417.92984	662	
436.25102	642	
448.25325	778	
450.24845	705	
452.27519	719	
454.26403	1424	1+
472.28657	13954	1+
571.35542	10483	1+
587.25359	619	
628.37499	2730	1+
654.38371	1725	1+
670.38157	928	
672.40162	42199	1+
682.37536	857	
725.42836	6633	1+
741.41483	601	
743.43890	24570	1+
754.54847	1114	
755.43663	951	
779.47436	1720	1+
829.38656	772	
END IONS

###FS:    #m/z: 717.99204 #charge   3
###MaxRes:#m/z:  0.00000 #charge-128
###MS: 1069
###MSMS: 1071
BEGIN IONS
TITLE=Cmpd 326, AutoMSn(717.9920), 18.1 min
RTINSECONDS=1087.56
SCANS=MS: 1069 MSMS: 1071
PEPMASS=717.99204	122956
CHARGE=3+
331.18799	1654	
387.72218	1983	
459.29213	2312	
461.16841	1736	
547.16665	1504	
574.31309	1125	
582.70247	1402	
591.70566	2795	
592.21023	1289	
616.32016	1816	
616.82916	1245	
661.34963	8652	1+
672.97734	1553	
678.31676	3264	1+
678.65243	5129	1+
678.99181	2505	
687.66149	1103	
711.99183	1735	
712.31765	1840	
712.65198	3267	1+
713.99004	4111	1+
714.31963	11071	1+
714.65643	4280	1+
715.87566	1207	
716.65454	5211	1+
716.98384	1961	
717.99148	79181	1+
718.32753	70318	1+
718.65945	46929	1+
721.98968	2853	1+
722.32000	3238	1+
723.66000	1522	
774.43426	11219	1+
808.24356	2448	
873.49638	1679	
921.32454	7801	1+
970.55547	30184	1+
1057.58994	12312	1+
1095.37379	1163	
1095.38026	6018	1+
1182.39663	1681	
END IONS

###FS:    #m/z: 708.98857 #charge   3
###MaxRes:#m/z:  0.00000 #charge-128
###MS: 1069
###MSMS: 1072
BEGIN IONS
TITLE=Cmpd 327, AutoMSn(708.9886), 18.1 min
RTINSECONDS=1088.07
SCANS=MS: 1069 MSMS: 1072
PEPMASS=708.98857	289090
CHARGE=3+
331.18944	2931	
387.72066	2646	
459.29226	2523	
529.29773	5954	
529.80062	3406	
578.20164	2905	
602.81474	4117	
603.31470	2642	
661.34485	12677	1+
678.31617	3500	
678.65163	3072	
687.65642	6954	
687.99097	6247	
688.32445	4757	
702.98384	9403	1+
703.31887	7365	
703.65236	5312	
708.32308	5562	
708.65835	5749	
708.98875	180583	1+
709.32285	140034	1+
709.65643	110072	1+
774.43539	15311	1+
808.24218	3898	
873.50576	2691	
921.32568	7338	1+
970.55657	37660	1+
1057.58542	3928	
1068.35745	2383	
1068.36422	16248	1+
1155.39321	3036	
END IONS

###FS:    #m/z: 450.26931 #charge   2
###MaxRes:#m/z:  0.00000 #charge-128
###MS: 1073
###MSMS: 1074
BEGIN IONS
TITLE=Cmpd 328, AutoMSn(450.2693), 18.2 min
RTINSECONDS=1091.09
SCANS=MS: 1073 MSMS: 1074
PEPMASS=450.26931	104059
CHARGE=2+
337.21107	452	
341.17804	669	
368.22875	555	
369.22012	1397	
383.23249	525	
385.24899	1510	1+
448.24228	1518	1+
452.24726	609	
454.26861	1292	1+
472.28551	11359	1+
571.35346	7735	1+
628.37478	1262	
654.38571	1129	1+
670.38794	477	
672.40276	30085	1+
682.36510	894	
725.42711	4392	1+
743.43866	19022	1+
754.56519	812	
755.42775	501	
779.48362	1238	1+
END IONS

###FS:    #m/z: 939.42629 #charge   2
###MaxRes:#m/z:  0.00000 #charge-128
###MS: 1073
###MSMS: 1075
BEGIN IONS
TITLE=Cmpd 329, AutoMSn(939.4263), 18.2 min
RTINSECONDS=1091.59
SCANS=MS: 1073 MSMS: 1075
PEPMASS=939.42629	113335
CHARGE=2+
331.19579	1765	
459.29263	2450	
502.10386	925	
520.11865	2008	
520.29432	1815	
542.19596	1647	
570.81296	859	
633.20187	1128	
661.35145	941	
757.89751	871	
774.43748	910	
877.90929	855	
878.41003	1267	
885.90028	1329	
886.41328	1077	
1039.57888	1917	
1040.58022	1122	
1140.62187	1148	
1772.82335	113595	1+
END IONS

###FS:    #m/z: 688.64675 #charge   3
###MaxRes:#m/z:  0.00000 #charge-128
###MS: 1073
###MSMS: 1076
BEGIN IONS
TITLE=Cmpd 330, AutoMSn(688.6468), 18.2 min
RTINSECONDS=1092.09
SCANS=MS: 1073 MSMS: 1076
PEPMASS=688.64675	46289
CHARGE=3+
340.15212	469	1+
345.14917	318	
357.16357	986	1+
386.19914	436	1+
405.19847	377	1+
409.17214	472	1+
414.19740	381	1+
426.18935	568	1+
427.72563	373	1+
434.17817	289	1+
440.19774	863	1+
443.21849	629	1+
454.22099	1074	1+
458.20922	988	1+
471.21622	958	1+
481.24019	416	1+
489.25655	468	1+
497.22677	496	
499.26415	458	1+
502.22467	423	1+
507.71282	309	1+
511.21905	406	1+
513.17811	296	1+
515.23210	545	1+
519.24718	1366	1+
528.25527	805	1+
537.22388	1055	1+
542.19706	225	1+
544.25411	592	1+
546.24666	348	
546.75209	297	1+
554.24817	3120	1+
560.25470	1336	1+
567.27835	364	1+
570.31546	626	1+
572.26486	3073	1+
580.93935	243	1+
583.25680	539	1+
584.72528	306	1+
590.25520	245	1+
591.62248	391	
591.95332	542	
592.28568	1071	1+
598.27158	403	1+
603.28597	322	1+
605.26077	641	1+
609.28509	940	1+
609.61040	279	1+
609.91138	369	1+
611.27706	1482	1+
615.62516	275	1+
623.29014	627	1+
627.18468	1330	1+
628.33058	362	
628.77004	372	1+
629.28583	834	1+
631.31161	833	1+
636.26960	388	1+
638.97938	256	1+
640.32265	755	1+
641.96090	600	1+
642.28373	1091	1+
642.63099	761	1+
646.29215	984	
647.95294	1648	1+
648.30377	1240	1+
648.64321	636	1+
650.30830	2098	1+
653.63856	4566	1+
653.97131	3749	1+
654.30210	2920	1+
657.33146	653	1+
658.96168	374	
659.30138	2568	1+
659.64128	3195	1+
659.98460	1431	1+
661.33819	1759	1+
661.81087	417	1+
667.33064	2801	1+
669.96969	484	1+
674.33019	577	1+
675.83727	291	1+
679.33323	458	1+
679.96193	330	
681.33993	778	1+
684.65143	819	1+
685.33104	5107	1+
686.14539	322	1+
686.98651	480	
687.65524	1974	1+
687.98470	2022	1+
690.32195	2879	1+
690.65869	1326	1+
690.99256	684	
693.86621	342	
696.32627	419	1+
697.03850	575	
699.34324	700	1+
701.82760	942	1+
702.33322	1820	1+
707.32173	794	1+
710.83957	335	
714.36962	972	1+
724.37052	608	
725.34901	2134	1+
728.85609	233	1+
733.38665	265	1+
738.34103	416	1+
742.36843	3710	1+
752.34800	1034	1+
756.30183	1831	1+
765.39192	214	1+
767.39031	761	1+
772.33073	511	1+
774.41646	1785	1+
783.03102	237	1+
783.37835	287	1+
790.23299	1503	1+
794.39881	312	1+
795.40680	221	1+
799.37336	516	1+
807.28742	572	1+
813.40765	871	1+
819.41502	370	1+
821.39400	1012	1+
821.72289	499	
826.44620	324	1+
828.43529	357	1+
831.38321	359	1+
836.43468	625	1+
837.43189	262	1+
838.42011	1774	1+
848.38231	379	1+
848.86091	893	1+
853.31640	293	1+
855.45023	3251	1+
861.29560	1259	1+
864.30524	349	1+
870.34247	6299	1+
878.32044	713	1+
881.26842	545	1+
883.38708	448	1+
884.25777	332	
887.35756	445	
888.35339	937	1+
892.44207	349	1+
908.47265	673	
909.45735	1291	1+
912.45400	240	1+
926.47047	3736	1+
926.49434	1700	1+
928.45367	2118	1+
935.34673	290	1+
936.76486	319	
941.65367	721	1+
942.41918	349	1+
970.55785	2473	1+
974.35898	351	1+
1014.37076	487	1+
1031.38506	729	
1032.39542	464	
1033.40065	7359	1+
1048.40672	1224	1+
1050.43882	1445	1+
1051.41232	643	
1104.44944	4396	1+
1121.46385	2137	1+
1140.60632	657	1+
1200.58966	508	1+
1218.55842	896	1+
1231.58093	466	1+
1235.57869	670	1+
1270.53569	441	1+
1274.54941	386	
1274.55363	4547	1+
1275.53988	356	
1292.56155	2199	1+
1343.63027	419	1+
1366.68436	1074	1+
1370.64118	1253	1+
1380.65861	2468	1+
1387.62918	2781	1+
1404.65613	1940	1+
1487.68649	1637	1+
1505.68556	1375	1+
1534.70095	997	1+
1557.67970	680	1+
1583.70439	493	1+
1599.71046	479	1+
1602.73106	1955	1+
1619.76656	1209	1+
1645.71110	350	1+
1697.72139	1857	1+
1714.73779	3089	1+
1731.75578	4226	1+
1748.77433	2027	1+
1793.86906	374	1+
1845.78895	1676	1+
1861.85142	974	1+
END IONS

###FS:    #m/z: 939.42711 #charge   2
###MaxRes:#m/z:  0.00000 #charge-128
###MS: 1077
###MSMS: 1078
BEGIN IONS
TITLE=Cmpd 331, AutoMSn(939.4271), 18.3 min
RTINSECONDS=1095.11
SCANS=MS: 1077 MSMS: 1078
PEPMASS=939.42711	134766
CHARGE=2+
331.19696	1682	
459.29143	2257	
520.11921	1822	
520.29465	1833	
520.79574	929	
542.18933	1587	
633.20363	1156	
661.35345	922	
774.43076	1040	
877.91106	1060	
886.41895	1373	
1039.57446	2213	
1040.57902	1340	
1140.62969	1036	
1772.82430	122660	1+
END IONS

###FS:    #m/z: 717.99167 #charge   3
###MaxRes:#m/z:  0.00000 #charge-128
###MS: 1077
###MSMS: 1079
BEGIN IONS
TITLE=Cmpd 332, AutoMSn(717.9917), 18.3 min
RTINSECONDS=1095.61
SCANS=MS: 1077 MSMS: 1079
PEPMASS=717.99167	91605
CHARGE=3+
331.18872	1692	
459.28935	1681	
461.16620	1668	
529.29691	4590	
529.80044	2259	
547.17862	4556	1+
548.69216	1733	
582.70578	1245	
591.70618	2608	
616.32433	2052	
616.82657	1684	
661.35196	8612	1+
669.92947	1287	
678.32445	3466	1+
678.65444	5954	1+
678.98886	3169	
711.99040	1672	
712.32090	2048	
712.65813	1581	
713.99164	3753	1+
714.32902	4599	1+
714.66702	2137	
717.32358	2545	
717.65423	2873	
717.99279	85219	1+
718.32750	70041	1+
718.66146	49764	1+
722.99648	1302	
723.32521	1329	
774.43589	9073	1+
808.24364	2694	
873.49706	1653	
921.32542	8113	1+
970.56071	28278	1+
1057.58698	2939	
1058.58791	1700	
1182.40139	1768	
END IONS

###FS:    #m/z: 1040.97252 #charge   2
###MaxRes:#m/z:  0.00000 #charge-128
###MS: 1077
###MSMS: 1080
BEGIN IONS
TITLE=Cmpd 333, AutoMSn(1040.9725), 18.3 min
RTINSECONDS=1096.11
SCANS=MS: 1077 MSMS: 1080
PEPMASS=1040.97252	69707
CHARGE=2+
357.16933	618	1+
440.19184	328	1+
454.19452	181	
459.19759	202	
471.21588	786	1+
537.21868	374	1+
544.26797	248	
554.25514	1541	1+
572.26823	2073	1+
623.31234	170	
639.34735	242	
640.33216	578	1+
650.30900	919	1+
657.34872	378	1+
659.28778	972	1+
667.33295	1932	1+
685.35116	2514	1+
707.33125	287	
724.35314	774	1+
742.38122	451	1+
774.31555	549	1+
785.58707	228	
810.41525	300	1+
820.41913	159	
821.42651	313	1+
837.45982	340	
838.43686	792	1+
855.45076	934	1+
875.39863	184	
875.90062	174	
879.31304	369	1+
886.91367	241	
887.40511	199	
888.36001	901	1+
909.46299	554	1+
926.48302	1135	1+
943.43738	204	
943.94496	202	
988.46839	899	
1032.44532	152	
1043.39997	232	
1049.40158	213	
1050.43023	387	
1051.41565	1648	1+
1121.46894	180	
1122.44762	2434	1+
1235.53261	157	
1291.59092	154	
1292.56341	3023	1+
1305.52130	770	
1405.63599	258	
1733.74158	1106	1+
1863.81722	493	1+
1958.87538	1710	1+
1976.90946	16582	1+
END IONS

###FS:    #m/z: 717.99244 #charge   3
###MaxRes:#m/z:  0.00000 #charge-128
###MS: 1081
###MSMS: 1082
BEGIN IONS
TITLE=Cmpd 334, AutoMSn(717.9924), 18.3 min
RTINSECONDS=1099.13
SCANS=MS: 1081 MSMS: 1082
PEPMASS=717.99244	120526
CHARGE=3+
387.71939	1613	
459.28935	2114	
461.17111	1967	
529.29698	4684	
529.80006	2204	
547.17840	4579	1+
548.69371	1585	
582.70202	1481	
591.70739	2749	
592.21698	1534	
616.31715	1764	
616.82504	1458	
661.35170	7758	1+
672.96277	1463	
678.65137	4690	1+
678.98456	2310	
679.31812	1868	
711.98847	1494	
712.31621	2378	
712.65815	2835	1+
714.34260	2162	
714.65664	2363	
714.96495	2257	
716.31983	3684	1+
717.65305	3466	
717.99201	89949	1+
718.32612	77872	1+
718.65888	54638	1+
774.43380	9956	1+
808.24156	2371	
873.50335	1691	
921.32406	8171	1+
970.55854	29977	1+
1057.58914	3043	
1058.58984	1756	
1182.40765	2284	
END IONS

###FS:    #m/z: 1041.46824 #charge   2
###MaxRes:#m/z:  0.00000 #charge-128
###MS: 1081
###MSMS: 1083
BEGIN IONS
TITLE=Cmpd 335, AutoMSn(1041.4682), 18.3 min
RTINSECONDS=1099.64
SCANS=MS: 1081 MSMS: 1083
PEPMASS=1041.46824	82507
CHARGE=2+
357.17446	206	
358.16671	495	1+
458.22294	184	
459.16846	209	
471.21628	804	1+
526.26543	342	1+
528.25106	240	
535.82413	208	
537.23219	293	
553.29960	254	
554.25246	1476	1+
572.26803	1731	1+
640.33469	386	1+
650.30605	628	1+
657.35880	587	1+
659.29141	839	1+
667.34084	1166	
685.34923	2421	1+
724.36904	244	
725.35285	747	1+
742.36762	309	
774.31523	637	1+
808.25250	380	
811.36836	278	
837.44348	269	
838.42827	1298	1+
855.45362	1116	1+
875.39594	218	
879.29244	449	1+
886.91283	317	
888.35061	1100	1+
909.47678	524	1+
926.49446	733	1+
938.40941	183	
988.48166	516	
1043.40354	270	
1049.41042	302	
1050.41898	212	
1051.41215	1823	1+
1062.32398	308	
1072.54494	205	
1121.44595	325	
1122.45377	2385	1+
1235.52652	265	
1236.52676	185	
1292.55280	2100	1+
1334.65396	1973	1+
1733.74515	931	1+
1885.90846	995	1+
1958.87992	2215	1+
1976.90833	17021	1+
END IONS

###FS:    #m/z: 939.42656 #charge   2
###MaxRes:#m/z:  0.00000 #charge-128
###MS: 1081
###MSMS: 1084
BEGIN IONS
TITLE=Cmpd 336, AutoMSn(939.4266), 18.3 min
RTINSECONDS=1100.14
SCANS=MS: 1081 MSMS: 1084
PEPMASS=939.42656	104967
CHARGE=2+
331.19629	784	
429.10516	411	
459.29063	1397	
502.10320	470	
520.11775	1369	
520.29958	693	
520.79320	432	
542.19221	747	
570.81444	574	
633.20135	573	
661.35685	561	
758.40085	407	
774.43184	549	
885.91447	623	
886.41136	427	
1039.57243	1018	
1040.58090	508	
1140.61948	640	
1772.82303	54620	1+
END IONS

###FS:    #m/z: 1040.97028 #charge   2
###MaxRes:#m/z:  0.00000 #charge-128
###MS: 1085
###MSMS: 1086
BEGIN IONS
TITLE=Cmpd 337, AutoMSn(1040.9703), 18.4 min
RTINSECONDS=1103.16
SCANS=MS: 1085 MSMS: 1086
PEPMASS=1040.97028	95293
CHARGE=2+
329.18643	300	
340.15126	265	
357.17901	515	
441.18483	396	
471.22086	803	
519.22248	341	
534.88203	475	
535.82269	286	
537.23878	331	
554.25617	2007	1+
572.26887	2837	1+
624.29695	264	
640.32704	426	1+
645.18298	233	
650.30826	950	1+
657.35583	456	
659.28402	1543	1+
667.33023	4038	1+
667.84238	251	
685.35102	3235	1+
725.35762	766	1+
742.37220	1564	1+
774.30912	1373	1+
785.59043	392	
827.46389	231	
837.45580	275	
838.43538	1534	1+
855.45553	1294	1+
867.37681	272	
879.29091	255	
888.35328	1469	1+
908.47926	295	
909.46359	768	1+
926.49674	984	1+
988.46628	828	
1049.40323	486	
1050.41984	366	
1051.41025	2484	1+
1122.45097	2728	1+
1235.53757	361	
1292.55796	3125	1+
1305.49406	719	
1733.73903	405	
1748.77600	934	1+
1885.89737	1367	1+
1958.89161	2755	1+
1976.91071	25939	1+
END IONS

###FS:    #m/z: 659.31353 #charge   3
###MaxRes:#m/z:  0.00000 #charge-128
###MS: 1085
###MSMS: 1087
BEGIN IONS
TITLE=Cmpd 338, AutoMSn(659.3135), 18.4 min
RTINSECONDS=1103.66
SCANS=MS: 1085 MSMS: 1087
PEPMASS=659.31353	57948
CHARGE=3+
331.19196	295	
359.09684	265	1+
386.17977	249	1+
387.72408	257	
389.14000	224	1+
415.20444	269	1+
423.20250	440	1+
428.22435	233	
433.20651	262	
476.22237	246	1+
479.23651	287	1+
485.78872	411	1+
497.25640	229	1+
514.20725	281	1+
517.22727	382	1+
529.77801	432	1+
539.24965	269	1+
542.92674	286	1+
545.25907	273	1+
548.28280	227	
554.26465	515	1+
555.95259	284	1+
561.26896	405	1+
562.80744	221	1+
565.81552	412	
566.30475	316	
569.25988	392	
572.23322	331	1+
575.61647	201	1+
576.30319	615	1+
579.72624	261	
580.22855	334	
581.28816	965	1+
581.63023	329	
585.29629	502	1+
591.61743	534	
591.95441	273	
592.26602	807	1+
596.27972	427	1+
599.29376	348	1+
601.27484	792	1+
603.73092	242	
608.25969	301	
614.95419	522	1+
615.29045	344	1+
615.62242	340	1+
618.29537	350	1+
620.28520	910	1+
620.62106	242	
621.83120	498	1+
624.29385	499	1+
624.96253	456	1+
626.32511	867	1+
626.63237	305	1+
627.85826	673	1+
629.30545	270	1+
629.63326	534	1+
632.33193	223	1+
635.30648	784	1+
640.32995	411	1+
643.32462	409	1+
651.28614	289	1+
652.64410	270	1+
653.33173	460	1+
653.57328	297	1+
655.97206	397	1+
656.33739	598	1+
658.31168	352	
658.85220	1720	
659.33699	3124	1+
659.74380	376	
659.98598	515	1+
660.65182	242	
660.82855	614	1+
662.60383	864	1+
670.36171	242	1+
685.34965	254	1+
689.36130	314	1+
697.34933	234	1+
700.33416	255	1+
704.89140	295	
720.37189	230	1+
730.37504	372	1+
742.37707	758	1+
748.38390	244	1+
750.36349	302	1+
752.33604	306	1+
756.40677	220	1+
765.21442	349	
765.33503	309	
770.35722	229	1+
774.41182	1048	1+
801.38170	220	1+
817.82523	350	
872.43294	249	1+
887.47981	973	1+
895.49307	934	1+
915.38189	361	1+
941.42414	291	1+
970.55462	275	
971.54673	287	1+
1013.51696	990	1+
1039.58835	1373	1+
1140.62034	1778	1+
1209.48248	539	1+
1225.65305	402	1+
1268.61996	662	1+
1308.67762	1144	1+
1316.20666	3075	1+
1322.66020	1196	1+
1326.18017	1256	1+
1326.66853	960	1+
1357.73511	1323	1+
1413.73136	835	1+
1426.70091	686	1+
1479.78940	790	1+
1485.77598	951	1+
1514.79109	978	1+
1525.75795	694	1+
1551.79239	374	1+
1614.77727	549	1+
1617.80692	564	1+
1629.79149	463	1+
END IONS

###FS:    #m/z: 717.99314 #charge   3
###MaxRes:#m/z:  0.00000 #charge-128
###MS: 1085
###MSMS: 1088
BEGIN IONS
TITLE=Cmpd 339, AutoMSn(717.9931), 18.4 min
RTINSECONDS=1104.16
SCANS=MS: 1085 MSMS: 1088
PEPMASS=717.99314	104615
CHARGE=3+
331.19187	989	
387.71769	1080	
447.17445	963	
459.28848	1677	
461.17061	1508	
529.30119	3349	
529.79760	2045	
547.16794	973	
582.70129	1105	
591.70520	2349	
616.31869	1171	
648.22050	927	
661.34959	5234	1+
672.96883	1302	
675.29816	1229	
678.31892	2401	1+
678.64631	4431	1+
678.98419	2158	
687.65733	912	
712.32690	1145	
713.95988	5672	1+
714.66190	1344	
716.32071	2937	1+
716.65938	3013	1+
717.99253	54092	1+
718.32747	45587	1+
718.66056	34275	1+
722.33014	2359	1+
722.66557	1730	
722.99167	1037	
774.43073	7020	1+
808.24864	2991	1+
873.50063	906	
921.32280	5127	1+
970.55609	19829	1+
1057.58374	1945	
1058.58958	1233	
1095.36563	987	
1095.37238	4910	1+
1182.39818	1188	
1427.85267	7514	1+
END IONS

###FS:    #m/z: 659.64168 #charge   3
###MaxRes:#m/z:  0.00000 #charge-128
###MS: 1089
###MSMS: 1090
BEGIN IONS
TITLE=Cmpd 340, AutoMSn(659.6417), 18.5 min
RTINSECONDS=1107.18
SCANS=MS: 1089 MSMS: 1090
PEPMASS=659.64168	122664
CHARGE=3+
357.17409	299	
387.72191	247	
415.18372	220	1+
459.29072	250	
460.22580	507	1+
476.20638	392	1+
496.25641	360	1+
500.22958	403	1+
506.70678	329	
507.26083	981	1+
511.23603	285	1+
514.20674	409	1+
527.22645	242	
542.19358	281	
547.28619	241	
548.77222	252	1+
553.25785	656	1+
557.26260	379	1+
564.43985	250	
565.79791	765	1+
572.27260	604	1+
576.29173	1099	1+
579.73329	365	
580.23594	571	
580.93396	269	1+
581.28726	995	1+
581.60723	432	1+
586.27331	414	1+
586.94214	235	1+
589.25800	248	1+
592.29232	301	1+
594.95306	246	1+
595.28615	790	1+
600.27535	380	1+
601.61729	318	
606.30264	632	1+
613.30265	260	
614.28564	685	1+
614.63274	436	1+
614.95254	292	1+
619.95200	416	1+
620.60230	322	
621.74421	236	
622.34914	344	
622.84809	634	1+
623.61165	521	1+
623.98321	278	1+
625.30235	331	1+
625.93062	312	1+
628.32367	1036	1+
628.94864	359	1+
629.63179	463	1+
634.58230	254	1+
636.80476	275	1+
647.79917	531	1+
653.31388	368	1+
654.85843	420	
655.33507	1022	1+
656.63866	305	1+
657.03547	466	1+
657.81535	320	
658.28037	382	
658.84447	4301	1+
659.33708	4615	1+
659.99637	932	1+
660.63749	439	1+
668.32979	510	1+
670.84731	288	1+
682.34219	241	1+
685.33359	371	1+
689.37003	445	1+
695.84630	300	1+
698.89548	253	1+
703.86097	222	1+
705.38572	334	1+
713.83110	248	
714.34728	702	1+
718.33885	320	1+
721.37209	303	1+
724.36477	592	1+
734.86693	265	
735.37561	510	1+
739.37358	444	1+
742.37315	383	1+
749.37220	660	1+
749.87415	346	1+
752.20886	354	1+
754.41189	250	1+
774.41999	677	
790.37253	375	1+
796.38507	273	1+
799.36985	372	1+
801.36087	237	
805.41268	219	1+
814.41686	385	1+
842.40473	250	1+
845.97276	433	
865.42402	294	
866.39947	369	1+
887.47625	1822	1+
892.44888	301	1+
895.51694	540	1+
899.42640	331	
915.37860	809	1+
926.48250	389	1+
970.55573	1101	1+
985.48377	243	1+
996.47753	374	1+
1013.50913	558	1+
1039.57043	1481	1+
1057.56784	465	1+
1140.61041	1474	1+
1152.58533	774	1+
1205.47328	379	1+
1210.63028	494	1+
1212.58836	495	1+
1235.63549	627	1+
1239.57509	593	1+
1245.57623	360	1+
1253.69231	1245	1+
1258.58613	579	1+
1267.64638	443	1+
1280.65844	509	1+
1306.19907	497	1+
1310.60333	548	1+
1316.22075	4648	1+
1326.18732	1271	1+
1326.67160	2014	1+
1357.72810	2121	1+
1413.74134	722	1+
1449.73230	411	1+
1459.73765	399	1+
1479.78348	567	1+
1486.77274	1443	1+
1513.74993	1153	1+
1524.76117	877	1+
1568.79439	521	1+
1615.82049	713	1+
1638.83311	394	1+
1667.82227	702	1+
1709.85979	521	1+
END IONS

###FS:    #m/z: 602.31419 #charge   2
###MaxRes:#m/z:  0.00000 #charge-128
###MS: 1089
###MSMS: 1091
BEGIN IONS
TITLE=Cmpd 341, AutoMSn(602.3142), 18.5 min
RTINSECONDS=1107.69
SCANS=MS: 1089 MSMS: 1091
PEPMASS=602.31419	31853
CHARGE=2+
328.19760	2111	1+
331.18866	650	
358.17951	287	
366.41206	735	
369.19751	316	
376.60156	470	
381.70303	487	
386.21456	2924	1+
408.21864	389	
408.83550	471	
411.09481	277	
417.21413	503	1+
428.22617	429	
435.99699	342	
438.24678	337	
459.28080	375	
470.26042	881	1+
482.21965	636	1+
485.77544	370	
496.56052	327	
499.23575	1724	1+
501.24785	672	
511.27253	474	1+
513.30592	311	
514.27222	12336	1+
520.28795	638	
520.79167	659	1+
525.27365	392	
527.32580	1437	1+
529.30311	378	
572.28432	918	1+
584.32091	299	
601.33695	6311	1+
602.11088	510	1+
612.31527	1753	1+
661.34553	2213	1+
665.30515	424	1+
669.96120	662	1+
677.32559	520	1+
709.33700	355	
726.36122	1379	1+
751.36415	403	1+
774.42994	1485	1+
779.38421	414	1+
790.39225	792	1+
797.39852	1879	1+
806.80982	309	
873.50401	369	
903.46219	878	1+
970.54111	374	
1017.51849	2366	1+
1088.55131	2012	1+
1140.62570	938	1+
1186.58983	1145	1+
END IONS

###FS:    #m/z: 675.64261 #charge   3
###MaxRes:#m/z:  0.00000 #charge-128
###MS: 1089
###MSMS: 1092
BEGIN IONS
TITLE=Cmpd 342, AutoMSn(675.6426), 18.5 min
RTINSECONDS=1108.19
SCANS=MS: 1089 MSMS: 1092
PEPMASS=675.64261	30439
CHARGE=3+
349.14975	304	
357.16653	893	1+
387.20667	223	1+
393.14424	274	1+
398.14798	237	1+
412.22570	242	1+
416.16933	261	
419.71201	246	1+
423.23549	435	1+
426.21067	361	1+
435.99141	342	
440.19865	502	1+
451.18228	414	1+
454.22066	802	1+
458.68177	427	1+
463.23651	969	1+
471.21399	679	1+
474.12115	246	1+
488.18948	547	1+
491.24315	509	1+
496.23562	245	1+
502.21200	345	1+
511.25444	375	1+
519.23132	2159	1+
524.73710	490	1+
526.24729	732	1+
533.19270	480	1+
536.23669	344	1+
538.23637	524	1+
539.76854	254	1+
544.28206	319	
545.25236	260	
548.24250	320	1+
558.25069	358	1+
561.13016	310	
561.26199	275	1+
572.27412	1897	1+
575.29987	280	
576.24825	1209	1+
577.74042	275	
577.96102	306	1+
579.16718	627	1+
584.73137	749	1+
594.27482	320	1+
599.32141	415	1+
604.27346	258	
610.29837	519	1+
617.80143	538	1+
622.30364	463	1+
624.28861	475	1+
627.29511	405	1+
629.28819	322	
630.27120	429	1+
632.33072	374	
634.26728	898	1+
634.95537	247	1+
639.29599	1542	1+
639.34295	210	1+
643.98117	221	1+
644.30563	493	1+
648.27782	381	1+
650.28839	1811	1+
657.32457	399	1+
661.31952	1325	1+
663.95840	242	1+
664.82259	255	
667.34327	630	
668.32427	1389	1+
669.78180	804	1+
669.96411	697	1+
671.31417	1665	1+
671.64512	501	1+
673.63122	729	1+
673.98679	307	1+
674.31258	973	1+
675.82967	1267	1+
677.62775	487	1+
678.31406	335	
678.98690	884	1+
679.31854	1623	1+
679.65665	701	1+
683.32327	281	1+
685.34394	1416	1+
691.30866	498	1+
693.19753	1214	1+
697.34341	625	1+
707.29108	2574	1+
711.33493	386	1+
714.37960	437	1+
717.30012	831	1+
724.35404	878	
725.35259	2059	1+
727.33316	421	
732.37539	374	1+
738.33694	498	1+
742.37352	3413	1+
742.37758	740	1+
758.42120	337	1+
759.57890	253	
760.34429	240	1+
774.41933	883	1+
775.41390	227	1+
776.32378	583	1+
778.35787	307	1+
782.88550	207	1+
794.38453	535	1+
796.36950	753	1+
803.35316	638	1+
813.38274	1255	1+
818.37255	349	1+
820.40618	750	1+
821.33269	435	1+
822.31069	4653	1+
827.44292	735	1+
837.43253	608	
838.42597	1297	1+
839.23811	386	1+
851.32385	267	
853.44140	298	1+
855.45146	2323	1+
855.45703	1265	1+
856.26827	831	1+
872.31961	218	1+
881.44008	933	1+
884.26460	396	
887.38542	247	1+
891.44769	360	1+
898.49719	433	1+
908.47869	470	
909.46808	1775	1+
917.34874	705	1+
919.33569	607	1+
924.46518	418	1+
926.49030	5607	1+
927.30856	441	1+
934.35315	533	1+
936.35604	7791	1+
946.63943	985	1+
948.39111	278	1+
970.54458	1312	1+
976.37117	266	1+
992.36184	246	1+
994.38574	257	
994.41811	596	1+
1050.48981	675	1+
1056.56668	709	1+
1082.38564	457	
1082.40576	1686	1+
1090.47685	397	1+
1099.42599	5883	1+
1107.46683	3117	1+
1129.56003	498	1+
1139.55483	442	1+
1153.43743	342	
1170.45928	1921	1+
1181.54546	549	1+
1182.87837	275	
1198.58990	475	1+
1203.55661	762	1+
1211.59364	385	1+
1223.56509	999	1+
1236.58574	823	1+
1266.59968	521	1+
1282.53927	552	1+
1292.56520	746	1+
1334.65495	1185	1+
1340.59161	2061	1+
1344.69475	918	1+
1346.62142	947	1+
1351.65158	2637	1+
1358.63180	562	1+
1465.71543	436	1+
1497.74089	843	1+
1566.66594	432	1+
1618.76812	431	1+
1653.90333	536	1+
1661.67564	1470	1+
END IONS

###FS:    #m/z: 659.64141 #charge   3
###MaxRes:#m/z:  0.00000 #charge-128
###MS: 1093
###MSMS: 1094
BEGIN IONS
TITLE=Cmpd 343, AutoMSn(659.6414), 18.5 min
RTINSECONDS=1111.21
SCANS=MS: 1093 MSMS: 1094
PEPMASS=659.64141	155589
CHARGE=3+
375.17095	228	1+
386.72257	305	1+
387.16952	244	1+
404.20531	236	1+
436.16391	244	1+
446.21136	356	1+
456.23337	247	1+
461.20075	361	1+
461.26399	202	
464.73339	217	
485.75563	611	1+
489.22812	293	1+
496.23173	370	1+
500.24333	338	1+
506.24812	256	1+
508.28195	605	1+
511.77357	227	
515.22512	810	1+
519.20556	287	
529.80186	206	
535.28082	286	1+
546.95614	205	
549.78195	229	
550.24225	280	1+
554.25868	390	1+
556.93358	256	
557.25556	254	1+
561.76196	213	
562.27831	311	1+
564.53316	267	
565.80215	292	
566.28585	379	1+
570.79558	915	1+
571.29072	1052	1+
575.26637	206	
576.28600	592	1+
581.27233	817	1+
581.63589	377	1+
584.25727	327	1+
587.26640	457	1+
589.95236	233	1+
590.30322	406	1+
593.28164	258	1+
600.29371	321	1+
602.76573	285	1+
604.30651	248	
606.80489	259	
611.29556	649	1+
613.61757	429	1+
619.32532	556	1+
619.62113	378	1+
620.94096	467	1+
623.62197	215	1+
623.94915	307	1+
624.28852	612	1+
625.96452	325	
626.32223	1090	1+
626.62709	756	1+
629.61769	395	1+
633.29285	264	1+
635.07711	576	1+
640.33792	388	1+
643.30698	398	1+
646.31425	627	1+
651.66245	253	1+
652.82589	313	1+
653.29920	409	
653.83542	1010	1+
656.32316	758	1+
657.58721	201	
657.81428	277	
658.07589	381	
658.33838	572	
658.85920	2415	
659.33660	3831	1+
660.00577	1130	1+
660.65486	489	1+
662.58444	691	1+
667.32310	439	1+
667.85890	684	1+
670.32299	401	1+
683.31564	385	1+
685.35737	256	
689.36695	352	1+
716.34594	495	1+
748.87088	209	1+
750.37215	270	1+
761.89214	270	1+
774.43067	456	
784.38869	354	1+
791.37219	219	1+
797.33546	276	1+
807.41354	404	1+
809.32886	216	1+
820.41204	260	1+
834.40258	337	1+
838.39491	247	1+
854.43889	511	1+
885.91376	222	1+
887.47844	645	1+
887.49033	330	
888.43292	279	1+
890.38473	341	1+
895.48080	387	1+
909.46184	281	1+
915.36795	978	1+
973.46567	235	1+
984.42935	300	1+
996.53661	409	1+
1030.41024	197	
1039.55778	1039	1+
1051.47663	787	1+
1075.46516	437	1+
1136.51611	529	1+
1158.48441	826	1+
1171.12784	503	1+
1193.55279	512	1+
1208.61641	756	1+
1229.58837	681	1+
1243.66038	898	1+
1254.66574	985	1+
1259.58015	644	1+
1268.14791	652	1+
1275.58845	496	1+
1308.22034	529	1+
1308.67198	1101	1+
1310.65452	1019	1+
1316.21003	4568	1+
1320.65840	1468	1+
1326.18117	1101	1+
1326.64429	2190	1+
1357.72700	2593	1+
1393.69096	579	1+
1413.72356	798	1+
1425.67917	813	1+
1447.70688	606	1+
1468.74652	693	1+
1479.79736	653	1+
1481.77769	759	1+
1485.75974	1653	1+
1514.77171	423	1+
1524.75856	932	1+
1549.76447	647	1+
1597.74864	534	1+
1609.79659	363	1+
1709.85566	441	1+
1729.87219	426	1+
END IONS

###FS:    #m/z: 613.29130 #charge   3
###MaxRes:#m/z:  0.00000 #charge-128
###MS: 1093
###MSMS: 1095
BEGIN IONS
TITLE=Cmpd 344, AutoMSn(613.2913), 18.5 min
RTINSECONDS=1111.71
SCANS=MS: 1093 MSMS: 1095
PEPMASS=613.29130	47348
CHARGE=3+
359.09340	1379	1+
375.17056	872	
377.11152	4561	1+
428.11677	1328	1+
444.24361	870	
446.13617	1193	
459.29185	3997	1+
490.20342	681	
509.15221	1154	
512.26584	731	
519.13298	2180	1+
520.29115	1791	
533.22193	752	
537.14134	5961	1+
541.20271	1325	1+
559.21770	3496	1+
570.82124	877	
571.29557	697	
574.31655	3750	1+
601.28367	2214	1+
601.61300	824	
602.81130	1030	
607.28839	10461	1+
607.61792	7368	1+
607.95472	6009	1+
612.61647	1034	
612.97611	774	
613.28996	34316	1+
613.62433	23239	1+
613.96139	17171	1+
616.30088	1413	1+
618.07405	863	
618.60428	914	
622.22797	2517	1+
632.21253	1546	1+
640.36138	1271	
643.33372	891	
650.22705	11281	1+
661.35336	23176	1+
774.43642	26764	1+
781.26189	2725	
781.27165	2164	1+
841.84012	677	
850.28636	12159	1+
861.08941	929	
868.30096	9816	1+
873.50242	4468	1+
947.34158	5166	1+
952.53999	1219	1+
965.35703	2656	1+
970.55844	45277	1+
1057.58936	2820	
1057.59024	17261	1+
1058.59134	1499	
1064.42333	1385	
1065.41927	696	
1185.53117	1839	1+
1188.63281	14321	1+
1301.71124	8675	1+
1461.74256	9314	1+
1562.79079	12363	1+
1677.81035	2713	1+
END IONS

###FS:    #m/z: 602.31487 #charge   2
###MaxRes:#m/z:  0.00000 #charge-128
###MS: 1093
###MSMS: 1096
BEGIN IONS
TITLE=Cmpd 345, AutoMSn(602.3149), 18.5 min
RTINSECONDS=1112.22
SCANS=MS: 1093 MSMS: 1096
PEPMASS=602.31487	47314
CHARGE=2+
328.19533	4440	1+
331.19971	777	1+
358.18168	507	
386.21778	3594	1+
387.72374	340	
408.21763	990	1+
418.21653	397	
428.22516	987	
438.24759	390	
444.22784	347	
452.24370	351	
457.23830	389	
459.28109	483	
470.26160	1526	1+
485.78214	623	
487.26263	335	
498.24572	382	
499.24247	2902	1+
500.74936	420	
511.26881	368	
514.27265	20145	1+
522.29040	366	
527.32268	2789	1+
544.77627	467	
570.81532	521	
571.29895	922	1+
584.29644	716	1+
599.33145	344	
601.33621	9484	1+
602.12182	402	
612.31479	2879	1+
661.34602	2070	1+
709.34463	339	
726.35898	1876	1+
762.39910	982	1+
763.38193	322	
774.42848	1886	1+
780.37377	380	
790.38243	1519	1+
797.40088	2117	1+
895.42622	353	
903.47213	1084	1+
1017.51562	2732	1+
1039.58759	2515	1+
1088.55297	746	
1089.55960	388	
END IONS

###FS:    #m/z: 613.29089 #charge   3
###MaxRes:#m/z:  0.00000 #charge-128
###MS: 1097
###MSMS: 1098
BEGIN IONS
TITLE=Cmpd 346, AutoMSn(613.2909), 18.6 min
RTINSECONDS=1115.23
SCANS=MS: 1097 MSMS: 1098
PEPMASS=613.29089	300989
CHARGE=3+
331.19020	8408	
359.10151	3574	
375.16856	2843	
377.11198	13919	1+
446.13228	3322	
459.29126	11915	1+
490.19322	2367	
509.15394	2170	
519.12764	7075	1+
520.28353	2562	
532.71494	2637	
537.14307	17070	1+
542.19116	1960	
559.21748	11504	1+
574.31395	9673	1+
601.27462	4093	1+
601.61458	2476	
601.94975	2374	
607.28469	29951	1+
607.61820	27936	1+
607.95440	21514	1+
612.62236	2801	
612.95233	3166	
613.29017	118880	1+
613.62488	89670	1+
613.95832	65215	1+
618.07185	2191	
618.32920	2530	
618.59782	2360	
622.23419	5757	
632.21529	6005	1+
640.36216	5268	1+
643.34492	2094	
650.22579	36128	1+
661.35015	56882	1+
719.24564	1948	
756.41878	2540	
763.25307	2448	
774.43445	80412	1+
781.26419	8910	
781.26495	5481	1+
850.28647	37797	1+
868.29815	36289	1+
873.50309	14585	1+
947.34086	14078	1+
952.54558	5027	1+
965.35771	6360	1+
970.55735	136962	1+
1057.58822	61395	1+
1064.41565	4535	
1065.42017	2145	
1188.61871	2765	
1188.62892	42911	1+
1301.71020	25299	1+
1461.74571	32025	1+
1562.79032	47682	1+
1677.80970	10714	1+
END IONS

###FS:    #m/z: 919.42771 #charge   2
###MaxRes:#m/z:  0.00000 #charge-128
###MS: 1097
###MSMS: 1099
BEGIN IONS
TITLE=Cmpd 347, AutoMSn(919.4277), 18.6 min
RTINSECONDS=1115.73
SCANS=MS: 1097 MSMS: 1099
PEPMASS=919.42771	61092
CHARGE=2+
331.19527	1289	
377.11096	1060	
428.13007	595	
446.13681	748	
459.29001	2248	
509.14508	542	
519.13452	799	
537.14408	2955	1+
559.21776	2021	
622.22701	899	
630.52420	571	
640.36726	615	
650.22841	4044	1+
661.35227	4034	1+
669.94253	529	
690.26385	540	
774.43339	1266	
781.26227	1166	
781.90283	1182	
782.40087	1065	
850.28402	467	
868.30503	1305	
918.42550	832	
918.93733	473	
970.55441	5194	1+
1057.58376	2305	
1058.58287	1299	
1188.62547	3910	1+
1301.71865	522	
1819.83292	2633	1+
1837.85027	66979	1+
END IONS

###FS:    #m/z: 485.06359 #charge   3
###MaxRes:#m/z:  0.00000 #charge-128
###MS: 1097
###MSMS: 1100
BEGIN IONS
TITLE=Cmpd 348, AutoMSn(485.0636), 18.6 min
RTINSECONDS=1116.23
SCANS=MS: 1097 MSMS: 1100
PEPMASS=485.06359	38518
CHARGE=3+
359.15760	149	
361.23787	838	1+
371.18616	249	1+
382.16182	156	
406.23489	163	
432.18337	253	
447.20649	177	
458.21987	175	
463.24128	178	
464.23093	180	
465.24177	486	1+
481.26540	208	
482.25984	2260	1+
486.26664	1918	1+
491.58919	862	
495.65400	808	
499.28590	146	
503.56569	187	
508.31259	873	1+
518.25001	212	
521.28359	194	
531.28618	440	1+
536.23420	262	1+
542.29896	313	1+
549.26937	316	
550.04176	194	
555.27527	152	
557.92818	146	
563.28587	571	1+
563.59544	237	
573.32171	281	
575.29170	192	
590.32499	260	1+
609.35920	732	1+
618.31707	895	1+
640.82710	307	1+
661.35073	474	1+
670.33037	215	1+
731.40404	1487	1+
758.34513	211	
773.42124	210	1+
786.39006	240	1+
808.25894	147	
854.40486	309	1+
860.43963	391	
900.45400	258	1+
932.43302	251	1+
966.52865	1009	1+
978.50429	283	1+
END IONS

###FS:    #m/z: 613.29219 #charge   3
###MaxRes:#m/z:  0.00000 #charge-128
###MS: 1101
###MSMS: 1102
BEGIN IONS
TITLE=Cmpd 349, AutoMSn(613.2922), 18.7 min
RTINSECONDS=1119.26
SCANS=MS: 1101 MSMS: 1102
PEPMASS=613.29219	665307
CHARGE=3+
331.18956	12527	
359.09945	4446	
375.16692	5938	
377.11199	26343	1+
391.13804	6105	
446.13331	6588	
459.29115	21736	1+
476.77835	4848	
509.14950	4981	
512.26844	3599	
519.12955	11098	1+
521.60525	3865	
532.71511	5248	
533.22067	3709	
537.14244	28176	1+
559.21680	19083	1+
574.31474	16713	1+
601.27778	6788	1+
601.61360	5483	
601.95116	3899	
607.28485	57186	1+
607.61958	57067	1+
607.95342	39683	1+
612.61834	5604	
612.95398	5797	
613.29074	233190	1+
613.62411	184876	1+
613.95875	120914	1+
618.07443	4007	
622.23209	9107	
632.21310	10048	1+
640.36335	5190	
643.34026	4783	
650.22627	64980	1+
661.34974	104529	1+
756.42536	4125	
763.25752	4845	
774.43459	145742	1+
781.26552	17628	
850.28705	68914	1+
868.29854	63815	1+
873.50034	25936	1+
947.34380	23150	1+
965.35362	11411	1+
970.55763	244113	1+
1057.58960	103263	1+
1064.41928	8788	
1065.42316	4783	
1188.62624	5282	
1188.62931	72904	1+
1301.71078	46427	1+
1461.74437	64780	1+
1562.79072	89865	1+
1677.81787	18903	1+
END IONS

###FS:    #m/z: 919.42898 #charge   2
###MaxRes:#m/z:  0.00000 #charge-128
###MS: 1101
###MSMS: 1103
BEGIN IONS
TITLE=Cmpd 350, AutoMSn(919.4290), 18.7 min
RTINSECONDS=1119.76
SCANS=MS: 1101 MSMS: 1103
PEPMASS=919.42898	137742
CHARGE=2+
331.18967	2071	
377.11194	1838	
446.13613	1287	
459.28957	2953	
519.13481	1246	
537.14369	4197	1+
559.21721	3364	1+
574.31729	887	
622.23632	1029	
630.51440	807	
650.22745	4795	1+
661.35069	5303	1+
669.92474	1126	
774.43190	1555	
781.27025	1782	
868.29783	1652	
918.43640	772	
918.92735	1197	
970.55309	7430	1+
1057.58504	6984	1+
1188.62596	3099	
1189.63234	2027	
1562.79023	4694	1+
1819.83943	6594	1+
1837.85304	113460	1+
END IONS

###FS:    #m/z: 485.06204 #charge   3
###MaxRes:#m/z:  0.00000 #charge-128
###MS: 1101
###MSMS: 1104
BEGIN IONS
TITLE=Cmpd 351, AutoMSn(485.0620), 18.7 min
RTINSECONDS=1120.26
SCANS=MS: 1101 MSMS: 1104
PEPMASS=485.06204	52770
CHARGE=3+
359.18524	277	1+
361.23929	663	1+
363.21030	147	
365.19462	315	1+
367.57965	654	
408.25242	167	
421.19553	170	
423.72345	241	1+
426.25339	252	1+
428.24248	427	1+
452.25524	305	
455.30820	194	
462.21254	149	
463.26189	196	
464.25969	411	1+
468.25106	275	1+
472.25390	300	1+
472.39222	467	
480.25977	492	1+
482.26445	2000	1+
486.27224	2426	1+
488.75418	215	1+
497.90410	203	1+
498.24838	288	1+
503.57063	207	
503.92248	168	
504.27251	265	
508.30781	926	1+
539.74433	185	
540.25512	226	
548.76630	172	
557.93012	199	
562.78963	171	
569.27207	150	
576.29140	177	
591.30451	188	
607.30787	161	
609.35456	975	1+
618.31217	694	1+
643.32085	174	
661.34919	257	
690.32264	283	1+
698.34344	232	1+
731.40497	1272	1+
755.35215	150	
758.35754	191	
845.44129	215	1+
848.44163	248	1+
939.48243	284	1+
947.46768	329	1+
968.54612	446	1+
970.54710	1265	1+
978.55173	338	1+
989.35729	286	1+
END IONS

###FS:    #m/z: 919.42993 #charge   2
###MaxRes:#m/z:  0.00000 #charge-128
###MS: 1105
###MSMS: 1106
BEGIN IONS
TITLE=Cmpd 352, AutoMSn(919.4299), 18.7 min
RTINSECONDS=1123.28
SCANS=MS: 1105 MSMS: 1106
PEPMASS=919.42993	151927
CHARGE=2+
331.19346	1705	
377.10996	1830	
446.14121	899	
459.29233	3635	1+
519.13257	968	
537.14043	4288	1+
559.21636	3299	1+
622.23504	1259	
640.36760	820	
650.22439	4686	1+
661.35011	4437	1+
774.43463	1576	
781.26402	1928	
781.90378	1585	
782.40427	1450	
868.29914	1368	
918.42218	1274	
918.92393	930	
922.42844	677	
970.55455	6538	1+
982.01929	692	
982.13454	682	
1057.58365	3865	
1058.58927	1595	
1188.62787	2417	
1189.62764	1914	
1819.84163	3752	1+
1837.85259	96069	1+
END IONS

###FS:    #m/z: 485.26504 #charge-128
###MaxRes:#m/z:  0.00000 #charge-128
###MS: 1105
###MSMS: 1107
BEGIN IONS
TITLE=Cmpd 353, AutoMSn(485.2650), 18.7 min
RTINSECONDS=1123.79
SCANS=MS: 1105 MSMS: 1107
PEPMASS=485.26504	44976

361.23967	584	
389.66289	168	
394.22265	220	
402.18458	150	
408.22301	144	
415.19094	169	
428.27257	164	
448.24595	410	1+
452.25934	151	
459.29548	156	
462.21078	163	
464.24747	162	
465.24945	394	1+
470.24723	440	1+
481.26666	452	
482.27625	649	
484.27864	1148	1+
486.26962	1460	1+
488.28264	1028	1+
491.58733	913	
495.65044	180	
497.91254	203	
503.91163	166	
508.28764	711	1+
515.77161	231	
517.24632	166	
530.27063	239	1+
549.26957	158	
568.27917	285	1+
574.30953	201	
600.29584	377	1+
609.35575	880	1+
618.31917	586	1+
638.71493	252	
661.34519	455	1+
679.96142	349	
696.24185	147	
731.40802	756	1+
778.35468	232	1+
860.44045	161	
914.45609	273	1+
965.50166	818	1+
970.53056	1333	1+
END IONS

###FS:    #m/z: 613.29257 #charge   3
###MaxRes:#m/z:  0.00000 #charge-128
###MS: 1105
###MSMS: 1108
BEGIN IONS
TITLE=Cmpd 354, AutoMSn(613.2926), 18.7 min
RTINSECONDS=1124.29
SCANS=MS: 1105 MSMS: 1108
PEPMASS=613.29257	410354
CHARGE=3+
331.18876	12241	
359.10114	4325	
375.16610	4542	
377.11218	20471	1+
394.14198	3114	
428.12819	3038	
446.13348	5033	
459.29115	17803	1+
490.19575	3531	
509.14948	3647	
512.27063	3044	
519.12898	9204	1+
520.28884	3682	
532.71536	3420	
537.14173	27606	1+
541.19967	5214	1+
559.21842	17329	1+
574.31754	16191	1+
601.27719	6059	1+
601.61271	3683	
601.94382	4208	
607.28532	45353	1+
607.62007	40727	1+
607.95446	35676	1+
612.61976	5529	
612.95797	4925	
613.29073	167610	1+
613.62486	135949	1+
613.95850	108864	1+
617.96212	7878	1+
618.07253	4955	
618.30971	11176	1+
618.61758	8176	
622.23277	7059	
632.21485	8304	1+
640.36100	7711	1+
643.33906	3566	
650.22645	52382	1+
661.34981	87849	1+
756.42543	3183	
763.25713	3560	
774.43571	123726	1+
781.26633	7809	1+
781.26656	13845	
850.28747	57914	1+
868.29789	51377	1+
873.50160	23961	1+
947.34487	20772	1+
952.54591	6428	1+
965.35052	8129	1+
970.55756	211197	1+
1057.58970	91158	1+
1064.41810	6418	
1065.42072	3825	
1188.62789	4425	
1188.63049	62897	1+
1301.71058	42026	1+
1461.74426	54056	1+
1562.79082	74884	1+
1677.81778	15057	1+
END IONS

###FS:    #m/z: 574.32738 #charge   1
###MaxRes:#m/z:  0.00000 #charge-128
###MS: 1109
###MSMS: 1110
BEGIN IONS
TITLE=Cmpd 355, AutoMSn(574.3274), 18.8 min
RTINSECONDS=1127.31
SCANS=MS: 1109 MSMS: 1110
PEPMASS=574.32738	34581
CHARGE=1+
329.19051	1905	
342.21087	3939	1+
344.19025	1922	
359.21366	585	
375.23043	805	
396.18394	491	
401.21477	684	
413.21216	703	
430.24130	820	
442.24870	419	
443.25700	1935	1+
485.25075	407	
487.26078	26989	1+
500.31917	3629	1+
550.24283	1588	1+
END IONS

###FS:    #m/z: 601.33706 #charge   1
###MaxRes:#m/z:  0.00000 #charge-128
###MS: 1109
###MSMS: 1111
BEGIN IONS
TITLE=Cmpd 356, AutoMSn(601.3371), 18.8 min
RTINSECONDS=1127.81
SCANS=MS: 1109 MSMS: 1111
PEPMASS=601.33706	39360
CHARGE=1+
313.16456	456	
327.07701	383	
328.19564	8391	1+
331.19268	2624	1+
345.08466	1391	1+
358.18170	463	
386.16134	1234	
396.09323	629	
397.21389	419	
402.24207	696	
403.17269	362	
404.73584	412	
408.23962	488	
414.10809	2020	1+
423.20550	507	
426.26170	539	
428.22378	1673	1+
440.24126	896	1+
444.24439	694	
457.24481	1095	
459.28699	1185	
461.09601	405	
470.26751	1736	1+
477.11998	1273	
484.40257	669	
487.11491	717	
497.24174	460	
499.22998	759	
505.11589	4155	1+
514.27195	22870	1+
527.19469	1007	
527.32689	4651	1+
534.88107	514	
590.20528	487	
598.27890	353	
END IONS

###FS:    #m/z: 617.96167 #charge   3
###MaxRes:#m/z:  0.00000 #charge-128
###MS: 1109
###MSMS: 1112
BEGIN IONS
TITLE=Cmpd 357, AutoMSn(617.9617), 18.8 min
RTINSECONDS=1128.31
SCANS=MS: 1109 MSMS: 1112
PEPMASS=617.96167	33188
CHARGE=3+
331.18998	6966	1+
359.09938	2276	
375.15781	3198	1+
377.11127	8924	1+
444.23607	1559	
446.13547	2911	
459.29179	7873	1+
509.14920	1656	
512.26661	1656	
519.13357	4175	1+
520.29003	2312	
520.79464	1377	
525.72210	1575	
537.14280	11791	1+
559.22249	7010	1+
561.23795	1970	
570.81840	1712	
574.31486	6800	1+
593.25928	1927	1+
601.28458	4276	1+
601.61279	1482	
601.94312	1596	
607.28353	15749	1+
607.62065	16365	1+
607.95506	9784	1+
612.62218	1811	
612.95586	2353	
613.29231	47795	1+
613.62536	55704	1+
613.95791	29199	1+
617.81858	3288	1+
617.95877	9822	1+
618.06804	3439	
618.30459	10567	1+
618.61778	9704	1+
620.95449	2355	
621.26996	1844	
622.23682	4631	1+
632.21138	3622	1+
640.35714	3768	1+
643.34339	1573	
650.22784	20347	1+
661.35084	40901	1+
664.25173	1393	
724.68497	2708	1+
725.01350	2240	
725.35081	1569	
763.26114	2175	1+
774.43480	55862	1+
781.26591	3825	1+
781.26767	5214	
850.28875	21420	1+
866.41540	2337	1+
868.29875	21082	1+
873.50166	10529	1+
947.34449	8361	1+
952.55004	3052	1+
965.35494	3308	1+
970.55790	91922	1+
1048.40927	1516	
1057.58839	39609	1+
1065.43051	1375	
1188.62763	1612	
1188.62844	25681	1+
1291.58444	5143	1+
1301.70476	17035	1+
1461.74605	17267	1+
1562.79057	26819	1+
1677.81609	5478	1+
END IONS

###FS:    #m/z: 740.54736 #charge   1
###MaxRes:#m/z:  0.00000 #charge-128
###MS: 1113
###MSMS: 1114
BEGIN IONS
TITLE=Cmpd 358, AutoMSn(740.5474), 18.9 min
RTINSECONDS=1131.35
SCANS=MS: 1113 MSMS: 1114
PEPMASS=740.54736	102302
CHARGE=1+
390.19748	2161	
496.20022	1517	
525.73602	2019	
552.73476	2017	
659.28428	2179	
712.95760	1620	
713.34010	1926	
715.93957	3809	1+
716.13959	4355	
716.34658	5766	
716.54518	4473	
716.73312	2839	
718.72582	9002	1+
719.04914	4354	
719.54197	4848	1+
720.14829	3956	
725.01519	2128	
725.34880	1537	
730.69491	1900	
731.03443	1998	
734.04926	5699	1+
734.37796	6519	1+
734.71801	3960	
737.37206	2476	
739.70698	3029	
740.05188	96388	1+
740.38655	87055	1+
END IONS

###FS:    #m/z: 555.29237 #charge   2
###MaxRes:#m/z:  0.00000 #charge-128
###MS: 1113
###MSMS: 1115
BEGIN IONS
TITLE=Cmpd 359, AutoMSn(555.2924), 18.9 min
RTINSECONDS=1131.85
SCANS=MS: 1113 MSMS: 1115
PEPMASS=555.29237	92090
CHARGE=2+
358.19794	1061	
440.19188	1518	
452.23937	1015	
467.22952	1443	1+
493.25674	1373	
514.78114	1253	
539.54256	1302	
541.25497	1350	1+
548.54992	1188	
553.27748	2996	1+
554.78879	1364	
555.04044	1040	
558.29072	1054	
559.28162	3395	1+
564.30950	1007	
569.26638	2231	1+
578.30502	1023	
587.26693	3832	1+
590.31484	2821	1+
590.65517	2110	
590.99105	1360	
594.29475	1740	1+
613.32475	1224	1+
619.33014	6746	1+
619.66675	4926	
620.00280	2690	
635.01810	1407	
635.33462	2002	1+
641.01794	986	
642.33272	4817	1+
650.00775	1447	1+
650.33318	3448	1+
650.67175	1113	
654.32393	1377	1+
656.01280	7948	1+
656.34430	11298	1+
656.68093	7418	1+
662.01928	11074	1+
662.35406	10561	1+
662.68703	5414	1+
666.34235	1114	1+
669.69648	4175	1+
670.02919	2800	
670.35606	2503	1+
673.35172	1918	1+
673.68103	998	
682.31772	2910	1+
685.02381	6045	1+
685.35824	6144	1+
685.69034	3581	1+
691.02886	33494	1+
691.36450	28925	1+
691.69713	16405	1+
694.37107	7658	1+
694.69835	1295	
700.34842	1902	1+
715.38740	1042	
779.38798	11883	1+
795.38229	2148	1+
811.36757	1058	1+
829.38731	11332	1+
866.43251	6003	1+
876.41779	1160	1+
894.41873	8886	1+
914.46686	1487	1+
926.50647	3939	1+
928.48457	990	
929.49234	2073	1+
942.46613	5015	1+
969.54286	2074	1+
979.51814	4286	1+
993.48268	12693	1+
997.54179	8188	1+
1013.50590	8781	1+
1049.52879	2005	1+
1074.54404	2302	1+
1077.56777	3998	1+
1092.54972	1117	
1092.55482	16205	1+
1095.57440	6908	1+
1100.56777	9825	1+
1101.07247	7458	1+
1109.57759	39935	1+
END IONS

###FS:    #m/z: 1109.57005 #charge   2
###MaxRes:#m/z:  0.00000 #charge-128
###MS: 1113
###MSMS: 1116
BEGIN IONS
TITLE=Cmpd 360, AutoMSn(1109.5701), 18.9 min
RTINSECONDS=1132.35
SCANS=MS: 1113 MSMS: 1116
PEPMASS=1109.57005	69347
CHARGE=2+
700.34641	496	
740.04397	231	
740.38045	347	
740.72884	253	
779.38836	1121	1+
894.41444	330	
1013.50049	289	
1096.52681	211	
1101.06074	341	
1101.56950	324	
1108.53379	237	
1109.04887	334	
1112.60250	1242	
1113.60433	928	
1114.63397	291	
1837.85022	842	1+
2154.11650	1233	1+
2218.13425	32383	1+
END IONS

###FS:    #m/z: 555.54279 #charge   2
###MaxRes:#m/z:  0.00000 #charge-128
###MS: 1117
###MSMS: 1118
BEGIN IONS
TITLE=Cmpd 361, AutoMSn(555.5428), 18.9 min
RTINSECONDS=1135.38
SCANS=MS: 1117 MSMS: 1118
PEPMASS=555.54279	188082
CHARGE=2+
401.19508	1347	
440.19041	2183	1+
514.77631	1543	
525.27443	2156	1+
538.27736	4930	1+
539.54068	1676	
550.79276	4564	
553.27603	3656	1+
554.79045	1263	
555.02339	1315	
559.27214	3168	1+
564.30749	1477	
569.26219	2962	1+
571.31563	1349	
587.26230	3887	1+
590.31742	4437	1+
590.65832	2721	
590.98813	1485	
594.29874	1878	1+
598.32136	1228	
613.32938	1472	
619.33252	8675	1+
619.66674	6711	1+
620.00272	3255	
635.00978	1917	
635.34676	1661	
640.68244	1542	
641.01797	1682	
642.32851	5894	1+
650.01569	1655	1+
650.33750	2805	1+
650.67097	1215	
656.01374	11888	1+
656.34466	14452	1+
656.67928	10267	1+
662.01882	14183	1+
662.35381	12942	1+
662.68762	8129	1+
669.35799	3617	1+
669.69761	5318	1+
670.03102	4027	
672.35643	2397	1+
673.67675	1327	
682.31901	4120	1+
685.02455	8633	1+
685.35822	8008	1+
685.69161	5968	1+
690.68960	1740	
691.02891	47251	1+
691.36300	42096	1+
691.69829	23458	1+
694.37085	9427	1+
694.69310	1976	
700.34190	1530	
715.38275	1584	
779.38775	16089	1+
795.38193	3163	1+
829.38808	13691	1+
847.39204	1637	1+
866.43532	5929	1+
894.41541	10596	1+
903.46797	1382	
914.47382	2957	1+
926.49760	6204	1+
942.47166	6765	1+
969.54678	2110	1+
979.51929	5021	1+
993.48439	15488	1+
997.54053	8467	1+
1013.50676	10040	1+
1077.57286	5573	1+
1092.55768	27331	1+
1101.07352	9297	1+
1101.56624	8521	1+
1109.57888	56095	1+
1110.07984	38189	1+
END IONS

###FS:    #m/z: 740.05124 #charge   3
###MaxRes:#m/z:  0.00000 #charge-128
###MS: 1117
###MSMS: 1119
BEGIN IONS
TITLE=Cmpd 362, AutoMSn(740.0512), 18.9 min
RTINSECONDS=1135.88
SCANS=MS: 1117 MSMS: 1119
PEPMASS=740.05124	176673
CHARGE=3+
390.19855	3948	
691.35718	2851	
691.69188	2520	
716.14443	3454	
716.35169	5161	
716.54429	4934	
716.74504	3334	
718.72672	11068	1+
719.04917	7074	
720.14213	4179	
734.04938	9409	1+
734.37998	9738	1+
734.71030	5169	
739.39148	4840	
739.71388	4500	
740.05225	151234	1+
740.38720	136492	1+
740.72108	90916	1+
773.32620	2497	
787.72223	2876	
834.38617	3459	
838.63776	2400	
1437.78763	13101	1+
1472.79030	24335	1+
END IONS

###FS:    #m/z: 1110.07103 #charge   1
###MaxRes:#m/z:  0.00000 #charge-128
###MS: 1117
###MSMS: 1120
BEGIN IONS
TITLE=Cmpd 363, AutoMSn(1110.0710), 18.9 min
RTINSECONDS=1136.38
SCANS=MS: 1117 MSMS: 1120
PEPMASS=1110.07103	149703
CHARGE=1+
587.26498	369	
700.34671	551	
740.05396	881	1+
740.36984	451	
779.38508	1309	1+
829.37462	286	
919.42651	680	
919.93594	328	
1013.51406	683	
1014.03544	316	
1100.54980	346	
1101.05234	480	
1109.04697	346	
END IONS

###FS:    #m/z: 555.54368 #charge   2
###MaxRes:#m/z:  0.00000 #charge-128
###MS: 1121
###MSMS: 1122
BEGIN IONS
TITLE=Cmpd 364, AutoMSn(555.5437), 19.0 min
RTINSECONDS=1139.4
SCANS=MS: 1121 MSMS: 1122
PEPMASS=555.54368	185405
CHARGE=2+
433.72380	1132	
440.19138	1246	
462.74397	1845	1+
464.24942	2093	1+
514.77736	1351	
525.26631	1212	
539.54576	1762	
545.28238	1547	1+
553.27680	3151	1+
554.79583	1376	
555.03816	1158	
559.27585	2961	1+
563.80272	1177	
564.30501	1145	
569.26372	2360	1+
587.26524	5063	1+
590.31929	3557	1+
590.65428	1415	
590.99022	1461	
595.28199	1142	
606.83864	1168	
619.32772	8522	1+
619.66669	6815	1+
619.99711	2941	
626.65622	1470	1+
626.99675	1306	
635.01630	1770	
635.34952	1571	
640.69030	1189	
642.32558	4642	1+
650.01014	1701	1+
650.33944	3451	1+
650.67923	1474	
656.01363	10380	1+
656.34607	13536	1+
656.68229	9998	1+
662.01920	13881	1+
662.35484	11536	1+
662.68733	7336	1+
669.70201	4565	1+
670.02855	4365	
670.36245	2508	
673.34292	1887	1+
682.32106	3263	1+
685.02609	6541	1+
685.35811	7027	1+
685.69158	4280	1+
690.68710	1569	
691.03005	41464	1+
691.36308	37445	1+
691.69785	22245	1+
694.69727	1725	
700.34864	1300	
715.38458	2270	1+
779.38904	14748	1+
795.38544	2654	1+
829.39012	14088	1+
866.43456	5427	1+
894.41789	10216	1+
914.46548	2574	1+
926.50133	4325	1+
928.49006	3084	1+
942.47007	5490	1+
979.52287	2992	1+
993.48701	15300	1+
997.54161	6628	1+
1013.50671	8906	1+
1077.57523	4882	1+
1092.53739	1273	
1092.55836	24097	1+
1100.56519	11155	1+
1101.07411	8110	1+
1109.57863	52290	1+
1110.08189	37011	1+
END IONS

###FS:    #m/z: 740.05217 #charge   3
###MaxRes:#m/z:  0.00000 #charge-128
###MS: 1121
###MSMS: 1123
BEGIN IONS
TITLE=Cmpd 365, AutoMSn(740.0522), 19.0 min
RTINSECONDS=1139.91
SCANS=MS: 1121 MSMS: 1123
PEPMASS=740.05217	177363
CHARGE=3+
390.20025	4045	
691.36136	2148	
716.13873	2299	
716.34723	3302	
716.54261	3236	
716.73119	2532	
718.72672	9458	1+
719.05546	4656	
719.36522	6303	1+
719.96440	2375	
720.13347	2619	
734.04806	7947	1+
734.37756	7819	1+
734.71770	4881	
739.38814	3031	
739.71180	3467	
740.05263	123730	1+
740.38667	113737	1+
740.72063	70983	1+
787.71945	2488	
1472.79442	27562	1+
END IONS

###FS:    #m/z: 519.54204 #charge   2
###MaxRes:#m/z:  0.00000 #charge-128
###MS: 1121
###MSMS: 1124
BEGIN IONS
TITLE=Cmpd 366, AutoMSn(519.5420), 19.0 min
RTINSECONDS=1140.41
SCANS=MS: 1121 MSMS: 1124
PEPMASS=519.54204	151210
CHARGE=2+
347.18515	1526	
355.70022	1574	
375.21987	4979	
375.55508	2161	
383.20994	1733	
406.22033	2046	
411.70465	3206	
440.26942	1835	
449.92522	1509	
450.25209	1829	
468.27374	9079	1+
485.29960	2294	
497.27034	2256	
510.76303	1676	
515.28581	2931	
515.54122	1553	
519.54134	1780	
553.81458	3043	
554.31029	2013	
561.31315	1493	
579.31385	1551	
596.33886	10585	1+
610.35382	1466	
693.35782	2505	
710.38089	12971	1+
782.43818	5251	1+
822.40297	2447	
839.42618	30737	1+
889.47910	4241	1+
895.52320	26816	1+
907.49201	8417	1+
935.48714	1874	
952.51073	2377	
1010.55040	52739	1+
1036.50470	13135	1+
END IONS

###FS:    #m/z: 519.54133 #charge   2
###MaxRes:#m/z:  0.00000 #charge-128
###MS: 1125
###MSMS: 1126
BEGIN IONS
TITLE=Cmpd 367, AutoMSn(519.5413), 19.1 min
RTINSECONDS=1143.43
SCANS=MS: 1125 MSMS: 1126
PEPMASS=519.54133	133379
CHARGE=2+
375.21725	4474	
375.55177	2966	
406.21961	1975	
411.70201	2448	
412.91170	1573	
450.25889	1913	
468.27292	8131	1+
485.29536	1782	
497.26222	2238	
511.27280	1287	
515.28531	2060	
515.53762	1909	
515.78585	1234	
518.62446	1478	
519.54200	1280	
553.81245	3283	
554.30234	1395	
561.30636	1455	
567.31125	1725	
596.33711	9198	1+
628.34528	1471	
674.37492	1505	
693.35070	3289	1+
710.37861	14922	1+
779.40258	1295	
782.44175	3979	1+
822.40566	2455	
839.42542	26485	1+
878.51728	2765	1+
889.47383	3127	1+
895.52126	23305	1+
907.49423	5588	1+
935.48707	1668	
952.50442	2020	
1010.55018	47929	1+
1036.50649	8105	1+
END IONS

###FS:    #m/z: 507.26755 #charge   2
###MaxRes:#m/z:  0.00000 #charge-128
###MS: 1125
###MSMS: 1127
BEGIN IONS
TITLE=Cmpd 368, AutoMSn(507.2675), 19.1 min
RTINSECONDS=1143.93
SCANS=MS: 1125 MSMS: 1127
PEPMASS=507.26755	103368
CHARGE=2+
358.19033	243	
364.46599	208	
375.66707	180	
381.19672	174	
395.25762	174	
400.21967	539	1+
415.04032	160	
442.23479	255	1+
448.25243	271	1+
455.30598	240	
458.26469	264	1+
467.25412	259	1+
470.24670	245	
471.29162	409	1+
473.23128	254	1+
477.29164	157	
477.69265	300	1+
478.90952	180	
486.26936	648	1+
493.23793	267	1+
497.27554	268	1+
499.19101	265	1+
499.29604	330	
504.28585	852	1+
506.28641	1054	1+
508.28299	970	1+
510.27935	948	1+
546.77981	158	
547.25930	222	1+
562.31469	364	
569.27485	157	
570.32346	743	1+
578.32744	320	1+
591.31437	373	
595.29366	414	1+
613.30290	229	1+
627.32863	490	1+
640.81935	894	
646.30912	443	1+
654.74289	201	
657.34275	158	
681.31516	215	1+
683.41102	220	
696.86209	182	
697.35166	246	1+
711.35077	243	1+
715.36073	704	1+
754.40371	194	
758.19209	170	
763.50990	438	
777.34078	251	1+
784.44168	345	1+
795.35686	159	
826.40461	558	1+
830.40212	242	
830.42708	773	1+
851.42792	219	1+
854.39526	1014	1+
900.48000	270	1+
911.47767	418	1+
926.46287	287	1+
929.48333	1698	1+
951.46184	257	1+
967.48743	1107	1+
979.50039	468	1+
END IONS

###FS:    #m/z: 1066.03502 #charge   2
###MaxRes:#m/z:  0.00000 #charge-128
###MS: 1125
###MSMS: 1128
BEGIN IONS
TITLE=Cmpd 369, AutoMSn(1066.0350), 19.1 min
RTINSECONDS=1144.43
SCANS=MS: 1125 MSMS: 1128
PEPMASS=1066.03502	78581
CHARGE=2+
450.22331	363	1+
459.27596	137	
559.26176	171	
587.28040	1242	1+
700.33102	777	1+
802.37824	191	
829.38941	322	
838.89692	181	
900.46741	158	
919.43045	166	
919.93282	671	1+
930.93264	137	
942.45823	326	1+
1009.47353	151	
1012.79113	120	
1012.96580	154	
1017.97624	137	
1065.54277	137	
1074.29235	576	
1084.56548	227	
1126.58678	142	
1440.78671	152	
2008.04189	677	1+
2026.04544	17207	1+
2124.94696	1780	1+
END IONS

###FS:    #m/z: 602.31504 #charge   2
###MaxRes:#m/z:  0.00000 #charge-128
###MS: 1129
###MSMS: 1130
BEGIN IONS
TITLE=Cmpd 370, AutoMSn(602.3150), 19.1 min
RTINSECONDS=1147.45
SCANS=MS: 1129 MSMS: 1130
PEPMASS=602.31504	346906
CHARGE=2+
325.16198	1460	
328.19239	2020	
341.19055	4307	1+
350.19190	1251	
358.15752	3401	
379.20808	2084	1+
383.21224	2463	1+
385.15611	1663	
386.15727	33929	1+
397.20974	5542	1+
402.18357	1353	
403.17639	4396	1+
406.21550	2394	1+
408.22226	12014	1+
412.24705	2023	
414.22847	1241	
431.70825	1304	
454.23184	3654	1+
457.23358	1332	
470.26505	1461	
471.23906	11108	1+
477.24427	2102	1+
482.22327	4927	1+
485.78062	1647	
497.23452	2815	1+
499.23605	60884	1+
499.75153	5119	1+
514.26535	14244	1+
517.27715	6206	1+
521.27682	8762	1+
527.28568	2592	1+
529.29351	1188	
542.25569	5989	1+
555.26406	2322	1+
567.28551	1605	1+
570.28289	1934	1+
572.28500	12128	1+
584.31307	10370	1+
584.79022	1230	
590.32412	4597	1+
594.28676	7243	1+
599.31645	1801	1+
601.32940	8648	1+
602.81747	1747	
604.99038	1957	
605.32254	2893	
612.31537	41481	1+
618.20340	1565	
627.32766	4810	1+
629.33261	5040	1+
649.31812	1261	
655.32499	8998	1+
660.28415	2446	
661.32848	5645	1+
670.32741	3804	1+
677.31244	20341	1+
681.32661	11667	1+
689.35630	1996	1+
698.35609	5359	1+
703.38305	2034	1+
706.36690	2635	1+
709.33256	10594	1+
726.35685	42149	1+
740.41284	4171	1+
743.38072	4972	1+
745.36423	4371	1+
747.36966	1700	1+
752.37722	3581	1+
762.39568	23428	1+
768.40425	4052	
769.39641	8972	1+
773.36677	3228	
774.41484	3517	
775.38456	5488	1+
779.38905	1633	
780.37026	11825	1+
790.38877	41680	1+
797.39480	55977	1+
816.42141	5883	1+
846.39623	1626	1+
854.44901	7927	1+
858.43322	3111	1+
861.40978	2632	1+
863.42920	4588	1+
872.40030	2327	1+
875.47470	13834	1+
882.44976	4781	1+
886.44209	8244	1+
889.42251	4065	1+
894.43463	2095	1+
895.43318	16441	1+
903.47102	41255	1+
908.47461	4251	1+
912.45896	11621	1+
925.48717	12492	1+
929.48323	5448	1+
936.77549	1310	
943.43878	1902	1+
953.48469	6278	1+
960.45816	2852	1+
971.51154	8246	1+
975.47647	8113	1+
983.46261	2073	1+
989.52173	4912	1+
1000.48979	19526	1+
1017.51842	60943	1+
1043.54113	8793	1+
1060.56111	11232	1+
1071.53122	12736	1+
1088.55379	70201	1+
1186.59979	6243	1+
END IONS

###FS:    #m/z: 610.31217 #charge   2
###MaxRes:#m/z:  0.00000 #charge-128
###MS: 1129
###MSMS: 1131
BEGIN IONS
TITLE=Cmpd 371, AutoMSn(610.3122), 19.1 min
RTINSECONDS=1147.95
SCANS=MS: 1129 MSMS: 1131
PEPMASS=610.31217	67603
CHARGE=2+
311.62054	2018	
331.19006	13828	1+
359.09792	6566	1+
375.15894	5834	1+
377.11348	14993	1+
391.13908	2216	
394.14207	2479	
397.23270	2729	
399.18865	1695	
405.15880	1808	
408.22118	2813	
415.20869	1647	
428.12092	4502	1+
437.25290	1594	
441.27185	2583	1+
444.24003	3953	
446.13508	7723	1+
459.29052	16067	1+
484.26365	2225	1+
490.18650	3698	1+
492.18300	2139	
509.15169	3353	
512.26565	4270	1+
515.23274	1967	
517.27101	2075	
519.13040	10535	1+
520.29177	4091	1+
531.22702	1776	
537.14124	23065	1+
541.20895	3059	1+
559.21606	14682	1+
574.31428	9139	1+
586.29904	2602	1+
593.24327	1762	
599.30423	2171	1+
604.21470	3155	1+
607.28243	1971	
607.61767	1999	
613.29530	6243	1+
613.62471	3280	
613.95515	1686	
622.23383	8109	1+
628.30639	2452	
632.21139	7568	1+
640.36404	10006	1+
643.33676	4128	1+
650.22590	29268	1+
651.86571	2130	
661.35104	49462	1+
690.27165	1594	
699.38002	2460	1+
706.38260	4402	1+
719.24865	2116	
727.39420	3520	1+
756.42642	4215	1+
763.25505	3357	1+
774.43588	71680	1+
781.26913	8010	1+
812.44349	2549	1+
832.27651	5547	1+
850.28951	29401	1+
868.30139	21572	1+
873.50141	16487	1+
926.50263	5475	1+
934.44512	3195	1+
947.35074	5336	1+
952.54068	4704	1+
965.36415	2449	1+
970.55703	89104	1+
997.53011	10030	1+
1057.58876	34298	1+
1064.42103	1547	
1188.62747	14929	1+
END IONS

###FS:    #m/z: 507.26795 #charge   2
###MaxRes:#m/z:  0.00000 #charge-128
###MS: 1129
###MSMS: 1132
BEGIN IONS
TITLE=Cmpd 372, AutoMSn(507.2679), 19.1 min
RTINSECONDS=1148.45
SCANS=MS: 1129 MSMS: 1132
PEPMASS=507.26795	87353
CHARGE=2+
375.20808	195	
396.17528	155	
398.16560	158	
399.22069	420	1+
415.70970	358	
441.92160	191	
442.23591	169	
447.23652	157	
448.25559	535	1+
461.21555	173	
469.25770	326	1+
471.30039	250	
484.25016	869	1+
487.27397	350	1+
489.25298	403	1+
491.58803	261	
499.28433	500	1+
503.27396	253	
504.28123	1135	1+
506.28393	1063	1+
508.25971	2008	1+
510.76273	178	
514.77822	1828	1+
515.27927	515	
525.76027	169	
529.30005	275	
539.30541	256	1+
562.31314	208	1+
565.28330	164	
571.32329	407	
588.26729	264	1+
590.31103	315	1+
591.79894	182	
597.35244	183	
606.82313	256	
613.31096	218	1+
627.33478	233	
641.32368	992	1+
647.31781	241	
697.34604	223	
715.37536	498	1+
743.37223	297	1+
757.42958	307	1+
799.45766	362	1+
831.43590	241	
854.36392	192	
854.39274	893	1+
911.47405	513	1+
929.48580	1092	1+
END IONS

###FS:    #m/z: 602.31472 #charge   2
###MaxRes:#m/z:  0.00000 #charge-128
###MS: 1133
###MSMS: 1134
BEGIN IONS
TITLE=Cmpd 373, AutoMSn(602.3147), 19.2 min
RTINSECONDS=1151.47
SCANS=MS: 1133 MSMS: 1134
PEPMASS=602.31472	1269365
CHARGE=2+
341.21484	7290	
358.15391	18393	
365.18204	7621	
379.20848	11544	1+
385.15877	8390	
386.15544	187369	1+
397.20699	29653	1+
402.18037	6752	
403.17797	24210	1+
406.21549	10631	1+
409.22320	20549	1+
412.24865	9608	
414.23026	8120	
430.20749	20556	1+
431.70083	8426	
442.72877	16435	1+
454.23481	15189	1+
471.23712	58176	1+
474.24805	7994	
477.24500	15985	1+
482.22190	22135	1+
498.23880	7333	
499.23542	342294	1+
514.25497	37265	1+
517.27614	37964	1+
521.30435	9632	
527.26352	11047	1+
542.25315	36540	1+
555.25655	8966	
570.27309	10817	1+
572.28669	61749	1+
584.31587	55876	1+
590.32741	25985	1+
593.30995	7915	
595.28501	22413	1+
612.31506	255844	1+
627.32596	30514	1+
629.33701	26381	1+
655.32403	49076	1+
660.28869	23839	1+
662.29775	11548	
667.29243	8269	
670.32466	27083	1+
677.31164	114860	1+
681.32778	71102	1+
686.35382	10323	1+
689.35894	6785	
698.36348	10806	
699.36464	19725	1+
703.37933	11854	1+
706.38452	7323	
709.33399	68654	1+
726.35754	271319	1+
740.40927	28010	1+
743.38467	28901	1+
745.37344	22888	1+
752.37859	24411	1+
762.39462	155677	1+
768.40573	24531	
769.39931	54126	1+
773.36600	32386	1+
774.34410	13790	1+
775.37614	32516	1+
779.38482	13448	
780.37108	84368	1+
790.38964	290224	1+
797.39528	366165	1+
797.39931	25099	1+
815.43004	85636	1+
845.39486	14070	1+
854.44956	38080	1+
858.42754	18951	1+
861.42535	9015	
862.40166	10742	
863.42901	25473	1+
872.39821	14992	1+
875.47744	80187	1+
882.45166	31137	1+
886.43837	51694	1+
889.42358	26288	1+
895.43326	125302	1+
903.47011	308002	1+
908.46581	11035	1+
912.45595	92008	1+
925.48872	77236	1+
929.48152	31654	1+
936.46042	7936	
943.43510	14993	1+
953.48402	45648	1+
958.44550	13693	1+
960.45612	21472	1+
972.49867	34096	1+
975.47819	54609	1+
989.52049	7291	
989.52760	21439	1+
1000.48830	143929	1+
1017.51856	448846	1+
1043.53837	67291	1+
1060.55865	81925	1+
1070.54805	8584	
1071.52987	111217	1+
1088.55390	541074	1+
1186.59773	38754	1+
1203.62523	30027	1+
END IONS

###FS:    #m/z: 1203.61777 #charge   1
###MaxRes:#m/z:  0.00000 #charge-128
###MS: 1133
###MSMS: 1135
BEGIN IONS
TITLE=Cmpd 374, AutoMSn(1203.6178), 19.2 min
RTINSECONDS=1151.97
SCANS=MS: 1133 MSMS: 1135
PEPMASS=1203.61777	1001655
CHARGE=1+
499.23245	22163	
612.31576	22885	
726.35974	13179	
790.38947	38845	1+
797.39518	54333	1+
903.47370	41926	1+
912.45844	92810	1+
1017.51515	25056	
1018.51355	16276	
1071.52801	16142	
1088.55274	206040	1+
1186.59182	13607	
1203.61589	1239127	1+
END IONS

###FS:    #m/z: 610.31078 #charge   2
###MaxRes:#m/z:  0.00000 #charge-128
###MS: 1133
###MSMS: 1136
BEGIN IONS
TITLE=Cmpd 375, AutoMSn(610.3108), 19.2 min
RTINSECONDS=1152.47
SCANS=MS: 1133 MSMS: 1136
PEPMASS=610.31078	146559
CHARGE=2+
311.62202	807	
331.18933	6381	1+
336.19783	826	
342.18199	875	1+
359.09968	2975	1+
366.41456	1071	
375.16003	2496	1+
377.11468	6652	1+
379.20814	1077	1+
382.20545	2513	1+
384.14675	1188	1+
386.15532	4778	1+
394.14841	1124	
397.22336	1977	1+
399.19920	836	
403.17729	1229	1+
405.18657	1761	1+
408.22198	7897	1+
414.20495	2177	1+
414.53174	2751	
414.86198	1273	
419.21058	900	1+
428.12552	1361	
429.20966	1632	1+
437.23890	1223	1+
441.24746	2069	1+
444.23857	2526	1+
446.13408	2898	1+
455.24522	1478	1+
457.23116	1763	1+
459.28323	6900	1+
462.23174	1164	1+
471.23349	2909	1+
481.25638	4408	1+
485.27371	1198	
490.17971	2920	1+
495.25006	1202	1+
497.22039	1880	1+
499.24048	10135	1+
506.24202	1295	1+
509.14553	1414	
512.25245	4627	1+
519.13223	3911	1+
519.27010	2201	1+
520.76463	1790	1+
521.29405	3387	1+
526.27477	874	1+
531.77326	1150	
532.26223	2342	1+
537.14182	9306	1+
538.77157	1616	1+
539.27510	820	1+
541.21129	1066	
541.77179	2215	1+
542.26301	3318	1+
548.28554	1108	1+
550.25899	969	1+
555.76809	995	
559.22005	5377	1+
569.27245	834	
570.29844	1670	1+
572.28509	2133	1+
574.30857	5167	1+
584.31658	1223	1+
586.29857	2921	1+
590.32166	1971	1+
593.27133	1190	1+
601.29192	1734	1+
607.29934	1848	1+
612.31289	2396	
613.30274	10749	1+
618.32136	2074	1+
621.25810	6318	1+
621.79097	1924	
626.31974	1331	1+
628.30314	2986	1+
632.21648	2637	1+
635.34674	3986	1+
640.36096	3604	1+
643.32985	3024	1+
650.22696	12762	1+
661.34914	22708	1+
670.34996	1350	1+
677.33151	1393	1+
678.96619	974	1+
682.34243	2121	1+
684.34962	1136	
688.32766	2204	1+
690.26348	1610	1+
693.30452	1233	1+
699.37312	5383	1+
706.38009	6965	1+
709.33555	1194	
719.25167	892	
724.34426	1008	1+
726.36511	4487	1+
742.35439	2327	1+
756.41299	2231	1+
763.26528	791	
763.41331	1031	1+
769.39091	1759	1+
772.41344	1502	1+
774.43257	31073	1+
777.36363	1710	1+
779.37416	1680	1+
781.27879	2153	
781.29537	1513	1+
784.43309	1470	1+
788.37314	937	1+
790.38352	3347	1+
795.38721	2796	1+
797.39633	6436	1+
804.41780	2425	1+
812.43269	1510	1+
812.43511	4184	1+
821.44088	1727	1+
833.27210	1082	1+
837.38271	1152	1+
845.97471	997	
850.29330	12367	1+
854.44948	1181	1+
868.30431	7460	1+
873.50195	7146	1+
877.40590	788	
884.45272	1625	1+
884.45685	775	
891.46665	2343	1+
895.43238	1279	1+
902.45658	3437	1+
909.46847	2134	1+
912.46138	1726	1+
919.46207	2644	1+
926.49670	9810	1+
934.44218	17569	1+
947.35574	2371	1+
950.44868	8668	1+
952.50771	1094	1+
966.42445	859	1+
970.55353	35147	1+
975.45367	839	1+
980.51592	1386	1+
997.54090	7640	1+
998.50117	3733	1+
1016.50851	2635	1+
1017.50536	1288	
1033.51576	7927	1+
1057.57463	15341	1+
1088.55030	4449	1+
1104.54566	6770	1+
1111.58740	2417	1+
1127.56499	1536	1+
1188.62746	6123	1+
1219.60177	2640	1+
END IONS

###FS:    #m/z: 1203.61107 #charge   1
###MaxRes:#m/z:  0.00000 #charge-128
###MS: 1137
###MSMS: 1138
BEGIN IONS
TITLE=Cmpd 376, AutoMSn(1203.6111), 19.3 min
RTINSECONDS=1155.49
SCANS=MS: 1137 MSMS: 1138
PEPMASS=1203.61107	1268026
CHARGE=1+
499.23299	41607	
612.31600	41532	
726.35959	25616	
790.38966	74943	1+
797.39546	103399	1+
903.47324	85004	1+
912.45912	200053	1+
1017.51701	52991	
1018.51899	31725	
1071.52848	32929	
1088.55301	441544	1+
1186.58983	29631	
1203.61744	2489373	1+
END IONS

###FS:    #m/z: 602.32497 #charge   2
###MaxRes:#m/z:  0.00000 #charge-128
###MS: 1137
###MSMS: 1139
BEGIN IONS
TITLE=Cmpd 377, AutoMSn(602.3250), 19.3 min
RTINSECONDS=1155.99
SCANS=MS: 1137 MSMS: 1139
PEPMASS=602.32497	1269390
CHARGE=2+
341.21290	14769	
358.15355	31143	
365.18398	12831	
373.19057	26151	
379.20668	22686	1+
385.15601	13187	
386.15548	327638	1+
397.20833	53408	1+
403.17757	36579	
406.21794	18613	1+
409.22017	25465	
412.25034	19271	
414.23180	15169	
431.69988	14699	
454.23415	28466	1+
471.23751	102942	1+
474.24795	14343	
477.24392	27988	1+
482.22194	39699	1+
498.23854	13858	
499.23550	609286	1+
514.25305	38360	1+
516.25932	22115	
517.27728	62559	1+
521.30326	17343	
542.25324	63055	1+
555.25881	16834	
569.27146	20028	1+
572.28716	110470	1+
584.31545	100752	1+
590.32743	45812	1+
595.28857	43571	1+
612.31526	465671	1+
627.32562	56870	1+
629.33628	50045	1+
655.32337	91577	1+
660.28763	41636	1+
662.29869	19530	
667.29218	15719	
670.32446	46730	1+
677.31120	220602	1+
681.32845	133032	1+
686.35341	20109	1+
698.36219	57828	1+
702.36792	23143	1+
706.38470	13757	
709.33386	125919	1+
726.35797	492253	1+
740.40959	53471	1+
743.38398	54951	1+
752.37649	48620	1+
762.39389	270806	1+
768.40602	49681	
769.39872	106316	1+
773.36509	66534	1+
775.37531	63561	1+
779.38428	28901	
780.37119	161249	1+
790.38950	532422	1+
797.39520	699034	1+
797.39974	43315	1+
815.42800	153162	1+
845.39277	24940	1+
854.44908	70221	1+
858.42772	32697	1+
861.42671	18093	
862.40298	21814	
863.42776	51657	1+
872.39580	29270	1+
875.47588	148834	1+
882.45094	63105	1+
884.45757	18816	1+
886.43649	94803	1+
889.42275	55150	1+
895.43206	257154	1+
903.47008	595882	1+
908.46617	22589	1+
912.45668	179256	1+
925.48942	145455	1+
929.48421	57553	1+
936.45921	16245	
943.43392	31397	1+
953.48393	92495	1+
958.44439	26042	1+
960.45741	46460	1+
972.49835	61790	1+
975.47291	87851	1+
989.52073	15863	
989.52615	39674	1+
1000.48852	268262	1+
1017.51825	873998	1+
1043.53910	124882	1+
1060.55921	162036	1+
1070.54212	17853	
1071.52993	212919	1+
1088.55386	1120308	1+
1185.59688	76747	1+
1203.62194	52076	1+
END IONS

###FS:    #m/z: 601.81878 #charge   2
###MaxRes:#m/z:  0.00000 #charge-128
###MS: 1137
###MSMS: 1140
BEGIN IONS
TITLE=Cmpd 378, AutoMSn(601.8188), 19.3 min
RTINSECONDS=1156.5
SCANS=MS: 1137 MSMS: 1140
PEPMASS=601.81878	1269390
CHARGE=2+
325.16102	27748	
339.16626	39545	
341.13283	22403	
341.20226	19047	
343.19734	35730	
357.16064	20401	
358.15509	146274	1+
365.18499	26223	
368.14287	19579	
369.12554	52783	
380.22628	36045	
385.15691	46802	
386.15128	956423	1+
397.20796	18715	
402.18156	41334	
403.17770	83096	1+
408.22276	287263	1+
430.20060	24171	
452.20377	22381	
454.21674	58585	1+
471.23725	228951	1+
482.21383	72875	1+
497.23755	51045	1+
499.23445	758846	1+
514.25368	120440	1+
521.30182	20833	
525.23147	20011	
542.24478	110807	1+
567.27503	55181	1+
572.28625	71987	1+
584.31651	158420	1+
595.28532	55458	1+
599.32771	23495	
612.31397	304425	1+
627.32552	93893	1+
638.30978	20632	
655.32459	90357	1+
660.28429	94429	1+
677.30978	175110	1+
681.33961	46492	1+
683.32561	49976	1+
709.33522	63750	1+
726.35851	198934	1+
740.41043	27043	
745.37071	48272	1+
752.37407	17406	
762.39601	189595	1+
768.40363	50551	1+
773.36582	65203	1+
780.37490	20321	
790.38908	169450	1+
797.39508	131349	1+
854.45076	20995	
903.47285	65568	1+
1017.51795	26466	
1018.52101	17214	
END IONS

###FS:    #m/z: 1203.60763 #charge   1
###MaxRes:#m/z:  0.00000 #charge-128
###MS: 1141
###MSMS: 1142
BEGIN IONS
TITLE=Cmpd 379, AutoMSn(1203.6076), 19.3 min
RTINSECONDS=1159.52
SCANS=MS: 1141 MSMS: 1142
PEPMASS=1203.60763	1268802
CHARGE=1+
386.14790	26494	
499.23296	50673	
612.31679	49937	
726.35821	30436	
780.37076	27647	
790.38954	92386	1+
797.39535	125569	1+
903.47325	106257	1+
912.45900	255959	1+
1017.51738	68745	
1018.51778	38699	
1071.52777	41891	
1088.55313	565382	1+
1186.59042	38877	
1187.59180	25543	
1203.61843	2963009	1+
END IONS

###FS:    #m/z: 703.65756 #charge   3
###MaxRes:#m/z:  0.00000 #charge-128
###MS: 1141
###MSMS: 1143
BEGIN IONS
TITLE=Cmpd 380, AutoMSn(703.6576), 19.3 min
RTINSECONDS=1160.02
SCANS=MS: 1141 MSMS: 1143
PEPMASS=703.65756	316182
CHARGE=3+
387.72172	9587	
459.29105	10103	
461.16799	9350	
529.29954	34443	
529.80067	19195	
561.20001	10900	
570.20415	19069	
570.70609	10064	
574.31964	8062	
594.81978	10619	
661.34974	52534	1+
697.65379	13932	
697.98824	14621	
698.32145	9898	
703.32710	10744	
703.65685	533668	1+
703.99124	421305	1+
704.32439	289400	1+
774.43462	63355	1+
808.23979	18746	
873.50434	12909	
921.32471	58076	1+
970.55703	191932	1+
1052.36263	14072	
1057.58522	17326	
1058.59119	9438	
1121.38589	7382	
1139.39644	16697	
1140.40069	8732	
END IONS

###FS:    #m/z: 601.81867 #charge   2
###MaxRes:#m/z:  0.00000 #charge-128
###MS: 1141
###MSMS: 1144
BEGIN IONS
TITLE=Cmpd 381, AutoMSn(601.8187), 19.3 min
RTINSECONDS=1160.52
SCANS=MS: 1141 MSMS: 1144
PEPMASS=601.81867	1269390
CHARGE=2+
325.16130	28587	
339.16758	40936	
341.13194	24305	
343.19678	37505	
357.16065	18082	
358.15514	147534	1+
365.18372	26301	
368.14278	21970	
369.12541	53069	
373.19036	33767	
380.22631	38688	
384.17951	20110	
385.15625	45912	
386.15112	980377	1+
402.18172	38022	
403.17792	86299	1+
408.22314	297778	1+
430.19975	24647	
438.23821	19666	
452.20131	24189	
454.21566	62573	1+
471.23707	237756	1+
482.21321	75954	1+
497.23655	49648	1+
499.23411	773088	1+
514.25249	121089	1+
521.30191	22705	
525.23208	20130	
534.30096	18478	
542.24473	115960	1+
567.28096	36132	1+
569.27499	21522	
572.28595	72619	1+
584.31553	158996	1+
595.28455	56596	1+
599.33024	24249	
612.31391	317484	1+
627.32569	96396	1+
638.30607	36019	1+
655.32351	91607	1+
660.28403	96633	1+
677.30931	173289	1+
681.33911	47166	1+
683.32532	52796	1+
709.33499	64275	1+
726.35811	203794	1+
740.41096	27375	
752.37587	17657	
762.39545	197108	1+
768.40305	52184	1+
773.36509	65851	1+
790.38961	176955	1+
797.39499	132684	1+
854.45111	21849	
903.47152	65724	1+
1017.51690	27277	
END IONS

###FS:    #m/z: 703.65775 #charge   3
###MaxRes:#m/z:  0.00000 #charge-128
###MS: 1145
###MSMS: 1146
BEGIN IONS
TITLE=Cmpd 382, AutoMSn(703.6578), 19.4 min
RTINSECONDS=1163.55
SCANS=MS: 1145 MSMS: 1146
PEPMASS=703.65775	466812
CHARGE=3+
387.72094	9835	
459.29225	10758	
461.16743	10924	
526.68757	9475	
529.29939	39323	
529.80011	20718	
561.19915	12368	
570.20458	22112	
570.70580	11821	
574.31513	9709	
594.81729	11948	
661.35020	63254	1+
697.65245	16653	
697.98542	16401	
698.32004	12890	
703.32264	11975	
703.65696	614553	1+
703.99104	495793	1+
704.32425	335639	1+
774.43443	76008	1+
808.24051	31677	1+
873.50297	14366	
921.32386	68804	1+
970.55655	221994	1+
1052.36620	17616	
1053.36751	8727	
1057.58546	21650	
1058.59022	11027	
1121.38517	8909	
1139.39658	18741	
1140.39989	11032	
END IONS

###FS:    #m/z: 1054.97765 #charge   2
###MaxRes:#m/z:  0.00000 #charge-128
###MS: 1145
###MSMS: 1147
BEGIN IONS
TITLE=Cmpd 383, AutoMSn(1054.9776), 19.4 min
RTINSECONDS=1164.05
SCANS=MS: 1145 MSMS: 1147
PEPMASS=1054.97765	140154
CHARGE=2+
331.19611	861	
459.29167	1988	
547.16614	1067	
661.35363	1366	
970.55834	854	
1058.50358	726	
1188.62800	730	
1203.61627	2415	
1204.62640	1489	
2108.95167	99961	1+
END IONS

###FS:    #m/z: 630.82486 #charge   2
###MaxRes:#m/z:  0.00000 #charge-128
###MS: 1145
###MSMS: 1148
BEGIN IONS
TITLE=Cmpd 384, AutoMSn(630.8249), 19.4 min
RTINSECONDS=1164.55
SCANS=MS: 1145 MSMS: 1148
PEPMASS=630.82486	156021
CHARGE=2+
331.17658	469	
332.15968	4477	1+
338.18227	560	1+
341.15690	821	1+
343.17346	880	1+
349.18585	3149	1+
358.15770	875	
359.16606	1452	1+
372.19263	966	1+
375.17926	494	1+
380.21624	501	
384.16787	813	1+
386.15362	6994	1+
387.69813	432	1+
389.20059	1042	1+
394.70415	786	1+
397.19259	2453	1+
402.17796	1403	1+
404.20911	1575	1+
408.22033	2695	1+
408.83224	704	
412.24456	956	1+
414.22270	795	1+
417.20444	659	1+
422.19144	419	1+
423.70841	1254	1+
428.21541	679	1+
430.20818	913	1+
438.22751	1594	1+
444.21730	939	1+
446.22639	1842	1+
450.15940	973	1+
452.23677	813	1+
454.22474	2220	1+
460.23243	1021	1+
464.23350	754	1+
469.24173	529	1+
471.23716	5247	1+
476.37835	628	
479.24316	1096	1+
482.22642	2045	1+
485.75729	652	1+
487.24723	656	1+
495.26361	474	
499.23385	14630	1+
499.74208	2110	1+
508.25975	2409	1+
508.74623	1379	1+
512.25250	947	1+
515.25328	1594	1+
515.74309	1289	1+
519.26877	2832	1+
522.76513	929	1+
524.25578	837	1+
527.25518	945	1+
528.76906	1786	1+
532.23692	562	1+
534.27274	634	
537.25587	534	
540.77312	470	1+
541.16512	650	
542.26076	1866	1+
549.25045	2298	1+
550.77907	850	
555.26466	1059	1+
559.29319	631	
560.26902	1296	1+
564.28074	526	
565.27367	2304	1+
569.27254	1796	1+
569.76930	491	
571.28598	2663	1+
573.29411	10630	1+
582.25713	608	1+
584.31939	2360	1+
589.31832	748	1+
591.29259	1662	1+
595.28859	1124	1+
599.28880	1308	1+
605.29148	1222	1+
609.30748	780	1+
612.31073	10721	1+
617.29732	559	1+
619.30393	530	
621.81380	1022	1+
625.29397	931	1+
627.32870	1326	1+
628.79123	615	1+
629.33602	852	
631.31885	2648	1+
636.30171	854	1+
641.30527	676	1+
643.32815	2285	1+
647.34304	619	
650.26553	649	1+
653.34231	462	1+
655.32960	1877	1+
659.27739	708	1+
661.32943	2901	1+
670.31849	1434	1+
677.30212	2793	1+
679.96130	609	
681.33348	2382	1+
687.33357	477	1+
689.03065	569	1+
689.34277	969	1+
692.33348	497	1+
696.31900	4665	1+
703.32854	883	1+
706.34788	2291	1+
709.33514	3458	1+
715.32341	549	1+
717.32531	1535	1+
722.34057	1152	1+
726.35620	10600	1+
728.38110	810	1+
732.36174	427	1+
734.32850	8958	1+
743.38611	1791	1+
748.36094	535	1+
750.35509	736	1+
752.37744	1182	1+
756.39816	2862	1+
758.42011	735	
760.36701	508	1+
762.39901	2687	1+
767.37205	818	1+
769.39507	2274	1+
773.39111	1020	1+
775.37416	1759	1+
778.36309	1174	1+
780.36854	3831	1+
787.37612	544	1+
790.39111	3997	1+
790.39796	714	1+
795.36131	1291	1+
797.39597	17439	1+
797.88508	491	1+
802.37048	791	1+
806.81571	560	
812.40941	634	1+
815.44159	528	
816.40007	1181	1+
819.41978	6408	1+
825.98245	724	
828.39451	649	1+
830.38720	3131	1+
834.39288	858	1+
837.39294	969	1+
840.40442	636	1+
844.41147	578	1+
845.42145	459	1+
847.41089	11352	1+
854.43308	613	
856.37807	2304	1+
860.41591	625	1+
863.41792	1194	1+
871.40477	1224	1+
873.44316	1723	1+
878.44118	447	1+
885.43439	608	1+
889.42447	2148	1+
893.43956	1693	1+
895.42477	2785	1+
899.43395	1001	1+
903.46460	3772	1+
904.44313	1062	1+
908.45014	461	1+
910.44982	870	1+
912.45933	3442	1+
915.45909	719	1+
918.44641	631	1+
920.44758	629	1+
925.46573	1449	1+
925.47652	813	1+
929.45287	1615	1+
932.47329	2905	1+
935.43783	1045	1+
941.45406	677	1+
943.43130	2323	1+
944.46202	1939	1+
951.43104	959	
952.46873	4117	1+
958.45954	493	1+
960.48925	7765	1+
966.46276	857	1+
969.48398	2033	1+
972.49263	803	1+
974.48468	545	1+
982.49818	2120	1+
982.50372	596	
986.48515	1156	1+
995.46820	742	1+
1000.48369	4189	1+
1004.48436	1017	1+
1011.45223	754	1+
1014.45524	871	1+
1017.51164	6601	1+
1033.56803	2288	1+
1039.54778	2577	1+
1043.53282	1211	1+
1050.48976	1885	1+
1057.52509	4212	1+
1060.53748	1367	1+
1070.52099	3407	1+
1074.53905	8422	1+
1088.55227	11785	1+
1101.52431	2326	1+
1110.54586	1085	1+
1113.53578	1692	1+
1128.55355	2678	1+
1140.59705	2126	1+
1145.57957	2080	
1146.58038	9291	1+
1150.56292	1415	1+
1243.60984	2637	1+
1258.62400	1963	1+
1260.65101	1982	1+
END IONS

###FS:    #m/z: 703.65832 #charge   3
###MaxRes:#m/z:  0.00000 #charge-128
###MS: 1149
###MSMS: 1150
BEGIN IONS
TITLE=Cmpd 385, AutoMSn(703.6583), 19.5 min
RTINSECONDS=1167.59
SCANS=MS: 1149 MSMS: 1150
PEPMASS=703.65832	470494
CHARGE=3+
387.72304	9451	
459.29177	9891	
461.16743	9956	
526.68932	7884	
529.29934	36016	
529.80039	19636	
561.19955	11419	
570.20576	18758	
570.70843	10911	
574.31898	8627	
594.81905	11152	
661.35115	55170	1+
697.65633	13658	
697.98545	14678	
698.32465	11285	
702.99881	8555	
703.32376	12812	
703.65751	542358	1+
703.99163	448419	1+
704.32479	290819	1+
774.43520	65593	1+
808.24378	27222	1+
873.50534	12228	
921.32572	58213	1+
970.55896	196042	1+
1052.36607	14548	
1057.58518	19270	
1058.58988	9995	
1121.38763	8032	
1139.39415	17653	
1140.39811	9180	
END IONS

###FS:    #m/z: 1054.97845 #charge   2
###MaxRes:#m/z:  0.00000 #charge-128
###MS: 1149
###MSMS: 1151
BEGIN IONS
TITLE=Cmpd 386, AutoMSn(1054.9785), 19.5 min
RTINSECONDS=1168.09
SCANS=MS: 1149 MSMS: 1151
PEPMASS=1054.97845	141910
CHARGE=2+
331.20154	657	
459.29030	1770	
547.16400	965	
661.34846	869	
912.45920	449	
921.32675	544	
970.56555	620	
1046.98431	538	
1052.37434	488	
1054.47002	660	
1058.56939	575	
1203.61404	4131	1+
2108.94990	74963	1+
END IONS

###FS:    #m/z: 630.82458 #charge   2
###MaxRes:#m/z:  0.00000 #charge-128
###MS: 1149
###MSMS: 1152
BEGIN IONS
TITLE=Cmpd 387, AutoMSn(630.8246), 19.5 min
RTINSECONDS=1168.59
SCANS=MS: 1149 MSMS: 1152
PEPMASS=630.82458	157046
CHARGE=2+
331.17548	836	
332.16235	3341	1+
338.16581	696	1+
341.16708	607	1+
343.18410	977	1+
349.18506	1552	
352.67086	428	1+
358.15577	1687	1+
366.41075	1404	
367.18069	698	1+
372.19182	766	1+
384.19289	455	1+
386.15473	5881	1+
393.75682	766	
393.92338	610	
394.70343	625	1+
395.76690	527	
397.20769	688	
398.16919	1564	1+
404.21652	2554	1+
408.83863	555	
409.22862	676	
412.23446	721	1+
414.21387	864	1+
416.20410	910	1+
421.19444	895	1+
431.20345	442	1+
433.21908	566	1+
438.23081	982	1+
442.21997	1657	1+
447.23742	1542	1+
452.22892	1185	1+
454.22850	1801	1+
458.23323	1123	1+
465.23723	624	1+
469.22944	733	1+
475.22082	1300	1+
482.22962	1598	1+
491.76172	899	1+
496.24582	823	1+
499.23512	13874	1+
500.75700	561	1+
506.24762	991	1+
508.74691	1725	1+
512.24803	665	1+
514.24440	503	
515.25541	1186	1+
517.28737	2769	1+
520.28279	941	
521.27633	2229	1+
522.75772	1609	1+
526.25087	1841	1+
528.76501	1819	1+
533.24289	489	1+
535.26430	1270	1+
542.25506	784	1+
544.26595	649	
544.78321	821	
545.26919	1537	1+
548.76112	706	1+
549.25211	2118	1+
553.25060	534	1+
555.26315	2175	1+
556.76894	1332	1+
563.27533	814	1+
569.26939	2280	1+
570.80506	1048	1+
572.28816	2336	
573.29433	8656	1+
580.28130	1038	1+
584.30790	2331	1+
590.30621	1497	1+
593.27100	800	1+
595.27935	1486	1+
599.29558	1359	1+
604.29294	1011	1+
610.29830	760	1+
612.30991	9135	1+
618.80532	576	
620.29505	672	1+
622.30214	2117	1+
627.32027	4519	1+
627.79856	1002	1+
632.31238	904	1+
634.31600	1408	1+
637.31039	717	1+
641.32090	674	1+
643.32737	1159	1+
645.33681	1606	1+
651.29813	736	1+
655.32201	1567	1+
658.84298	433	1+
661.32444	2594	1+
666.30910	718	1+
670.32519	1454	1+
677.30555	2267	1+
681.32444	1193	1+
683.32612	2229	1+
687.98553	570	1+
689.35357	1086	1+
693.33384	476	1+
696.31228	2537	1+
698.34085	1716	1+
703.33136	522	
705.33258	747	1+
706.34737	571	1+
709.33715	2705	1+
715.34055	534	1+
717.31827	1448	1+
721.30976	586	1+
726.35571	9263	1+
728.35239	527	1+
734.33446	4693	1+
737.33757	708	
740.37411	970	1+
743.37891	1936	1+
750.36426	710	1+
752.20971	537	1+
752.38206	1169	1+
756.39123	2489	1+
759.37746	1699	1+
762.39105	2313	1+
767.37317	779	1+
769.39409	1959	1+
774.39205	2287	1+
777.36220	1596	1+
779.37317	601	
780.36823	3188	1+
787.38165	466	1+
790.38836	3488	1+
790.40908	548	1+
795.36150	1110	1+
797.39112	16504	1+
801.41051	756	1+
805.37326	2091	1+
809.41350	410	1+
812.40096	543	1+
814.40689	511	1+
815.41480	3996	1+
819.41321	4820	1+
826.41863	775	1+
830.38992	1664	1+
832.38203	557	
834.38805	739	1+
837.39584	634	1+
842.40444	959	1+
847.41192	8347	1+
852.37675	621	1+
854.40153	2040	1+
856.36951	3115	1+
861.41557	798	1+
867.38420	459	1+
869.44155	547	1+
872.41847	1430	1+
876.44313	509	1+
882.43562	573	1+
886.43451	1675	1+
889.42581	1218	1+
889.43176	646	1+
894.42493	542	
895.43021	2714	1+
896.43535	478	1+
902.44544	1463	1+
903.45725	3339	1+
906.42682	1305	1+
909.43828	378	1+
912.45713	2305	1+
916.46201	651	1+
920.43652	731	1+
922.44884	451	1+
923.45764	554	1+
925.47090	2547	1+
932.46843	539	1+
932.48941	2179	1+
934.43062	583	1+
941.46897	2985	1+
943.44372	4446	1+
947.45507	737	1+
948.42786	712	1+
951.44170	814	
952.44046	680	1+
952.46706	3145	1+
960.48403	4504	1+
960.48563	1184	1+
966.47446	490	1+
969.50224	2621	1+
971.84741	749	
973.46204	1761	1+
975.46511	1077	1+
983.48559	667	1+
990.49191	854	1+
995.48050	805	1+
1000.47665	968	1+
1014.48639	825	1+
1017.51158	6517	1+
1028.14191	567	
1030.51343	1196	1+
1040.56694	2067	1+
1050.48528	872	1+
1056.53813	618	1+
1057.52588	3993	1+
1060.54525	1428	1+
1071.52287	2832	1+
1074.53780	5566	1+
1078.53655	954	1+
1088.55298	7506	1+
1100.54155	2190	1+
1119.52300	1744	1+
1127.56869	2154	1+
1129.54592	2255	1+
1145.57267	1226	
1146.58233	6983	1+
1150.55566	1373	1+
1157.83905	901	
1202.59389	805	1+
1208.58749	1332	1+
1242.60207	1822	1+
1256.62266	1663	1+
1260.62843	1675	1+
END IONS

###FS:    #m/z: 609.32101 #charge   2
###MaxRes:#m/z:  0.00000 #charge-128
###MS: 1153
###MSMS: 1154
BEGIN IONS
TITLE=Cmpd 388, AutoMSn(609.3210), 19.5 min
RTINSECONDS=1171.6
SCANS=MS: 1153 MSMS: 1154
PEPMASS=609.32101	165393
CHARGE=2+
328.18516	348	1+
331.18667	860	1+
336.17807	951	1+
339.16951	691	1+
343.18095	763	1+
348.16612	360	1+
354.19659	656	1+
358.13761	836	1+
360.19491	530	1+
365.18240	1565	1+
372.17377	2971	1+
376.70196	514	1+
377.11362	686	1+
381.19864	3899	1+
381.69873	688	1+
386.15665	4593	1+
391.19873	955	1+
392.73638	519	1+
400.16472	6536	
401.19273	846	
404.18632	1029	1+
408.22264	8323	1+
412.24630	1349	1+
414.20966	2509	1+
414.53032	2182	1+
414.86219	1243	
417.19390	2408	1+
423.22045	563	1+
425.20853	1313	1+
430.20651	853	1+
434.73899	555	1+
437.23350	669	
438.22608	2160	1+
448.21774	661	1+
450.22334	2127	1+
450.72653	1064	1+
457.23057	985	1+
459.25062	1288	
463.23323	2207	1+
470.25109	782	
471.23524	2846	1+
478.22690	598	1+
483.22976	1327	1+
485.25592	1962	
487.23351	1723	1+
496.23860	652	
496.75519	515	1+
497.22899	1576	1+
500.24713	7155	1+
505.23008	619	1+
510.27859	1281	
511.76630	925	1+
513.24897	13172	1+
516.26589	9164	1+
520.76830	1120	1+
521.29759	1095	
524.26958	1249	1+
528.26240	848	
531.77498	873	
532.27202	1138	1+
535.28104	962	1+
537.13998	704	
542.26696	3404	1+
549.27792	865	1+
555.77448	723	1+
556.25837	3471	1+
562.26852	621	1+
564.28372	1745	1+
567.78914	781	1+
569.27981	1859	1+
572.29075	1736	1+
574.30613	1527	1+
576.28125	1118	1+
581.26976	703	1+
584.31291	1304	1+
586.30118	4625	1+
590.31080	3733	1+
593.80374	730	1+
595.29687	1050	1+
598.32498	1398	1+
606.30992	812	1+
608.81505	574	1+
609.31267	1042	
610.30963	1716	1+
612.30915	2980	
613.30793	7835	1+
618.31215	1026	1+
624.29847	660	1+
626.32887	11067	1+
631.31848	933	1+
634.62510	574	1+
634.74546	433	1+
635.34069	1081	1+
638.30588	638	1+
641.33867	1579	1+
643.33506	2318	1+
648.29941	362	1+
650.23924	1138	1+
652.33202	829	1+
652.67953	697	1+
655.33668	911	1+
657.32755	576	1+
661.33641	3749	1+
667.31847	647	1+
669.33413	3377	1+
673.31621	2335	1+
677.32338	1290	1+
679.32314	910	1+
681.36307	3410	1+
684.34468	3252	1+
687.35811	604	1+
689.34736	1319	1+
691.32590	6080	1+
695.34800	2072	1+
698.34834	822	
699.36153	3165	1+
699.36857	903	1+
704.35727	569	1+
706.37587	2125	1+
709.33388	1872	1+
712.35571	1808	1+
717.34738	1191	1+
718.38449	456	1+
723.35182	2791	1+
726.36111	5101	1+
726.39030	504	1+
734.35071	649	1+
738.38418	811	1+
739.35693	363	1+
740.37556	9514	1+
749.36767	648	1+
749.52423	742	
751.36592	950	1+
752.20907	801	1+
754.41218	1664	1+
757.39062	1036	1+
759.39336	2792	1+
762.37981	768	
763.38897	3099	1+
765.39582	1227	1+
766.38650	1308	1+
767.41958	865	1+
768.39367	1093	1+
771.38600	1030	1+
773.36836	923	
773.87859	495	1+
774.42324	3619	1+
776.39750	8063	1+
779.39797	610	
780.37894	1542	1+
782.40925	3652	1+
785.58169	623	
787.37996	3542	1+
790.38480	2618	1+
791.39189	766	1+
793.39460	8115	1+
795.40036	1189	1+
797.38978	7530	1+
798.74465	675	
802.39744	1260	1+
804.40024	12731	1+
808.33966	716	1+
811.41314	17956	1+
818.45195	1069	1+
820.41615	1183	1+
827.42187	631	1+
829.40834	2240	1+
832.39602	860	1+
837.40393	712	1+
838.45854	474	1+
843.40640	956	1+
844.43706	423	1+
848.40010	649	1+
850.30605	525	1+
852.42332	453	1+
855.45244	692	1+
857.42470	608	1+
859.40428	1013	1+
862.42199	1046	1+
864.44122	379	1+
868.45625	1792	1+
873.47660	843	1+
875.43969	595	1+
877.42013	1568	1+
878.45122	640	1+
884.45230	2965	1+
887.40468	2119	1+
889.47047	5588	1+
892.44994	754	1+
894.43537	559	1+
895.43705	2874	1+
899.45100	2508	1+
901.44325	1082	1+
903.45600	4228	1+
907.46875	2103	1+
909.45452	6951	1+
912.46162	1932	1+
917.47960	9692	1+
918.45698	2613	1+
922.47227	444	1+
926.48422	6593	1+
928.75330	905	1+
932.45020	441	1+
934.44277	10955	1+
936.66739	650	
939.48197	1666	1+
943.47264	1378	1+
948.46984	447	1+
950.43388	4887	1+
950.45248	473	1+
952.49252	1074	1+
957.44996	1558	1+
958.46717	706	1+
961.50961	1725	1+
963.47092	1840	1+
967.49263	1352	1+
970.54000	5840	1+
974.45428	3201	1+
980.49820	1713	1+
983.46239	349	1+
986.50733	2066	1+
989.48907	2342	1+
997.50141	6350	1+
1004.50755	1780	1+
1008.02680	653	
1014.50278	3933	1+
1014.50474	862	
1016.50582	2332	1+
1020.52178	2257	1+
1031.52436	10466	1+
1032.53018	5916	1+
1042.54601	1981	1+
1057.55467	7196	1+
1074.55638	3185	1+
1077.51318	1953	1+
1082.52547	1774	1+
1085.54567	4621	1+
1088.54959	5116	1+
1092.56548	1844	1+
1102.56215	20685	1+
1113.67833	852	1+
1129.56369	1459	1+
1136.54565	1422	1+
1188.60036	1071	1+
1199.61102	2368	1+
1203.60807	1624	1+
1208.57554	942	1+
END IONS

###FS:    #m/z: 622.82687 #charge   2
###MaxRes:#m/z:  0.00000 #charge-128
###MS: 1153
###MSMS: 1155
BEGIN IONS
TITLE=Cmpd 389, AutoMSn(622.8269), 19.5 min
RTINSECONDS=1172.11
SCANS=MS: 1153 MSMS: 1155
PEPMASS=622.82687	89624
CHARGE=2+
314.16882	726	1+
316.16436	4303	1+
331.20099	2092	1+
343.18365	983	1+
358.16621	1152	1+
368.18635	603	1+
379.19105	565	1+
381.19159	854	1+
384.16038	1040	1+
386.15856	3946	1+
397.19078	2154	1+
404.21517	2767	1+
409.21801	1247	1+
410.89136	623	
412.21704	1792	1+
419.19237	622	1+
422.18341	888	1+
435.21791	606	1+
438.22535	540	1+
440.21920	593	1+
444.22152	1033	1+
447.24156	2895	1+
450.23271	656	1+
451.71837	1367	1+
457.22857	606	1+
463.23708	1771	1+
469.22308	606	1+
471.23717	1248	1+
480.23848	1143	1+
483.22443	532	
484.25391	1000	1+
489.22859	688	1+
496.23113	1207	1+
499.23518	4759	1+
499.75252	538	1+
510.26455	873	1+
511.75456	678	
514.24934	1385	1+
517.28968	3825	1+
519.77061	701	1+
520.26928	2907	1+
521.76288	736	
524.24420	804	1+
527.26872	946	1+
537.22940	550	
538.24986	1234	1+
541.25246	954	1+
542.77509	1548	1+
543.25440	2077	1+
547.26342	870	1+
548.76173	557	
551.26864	2514	1+
555.26764	1633	1+
558.28614	5252	1+
564.27477	783	
564.77638	534	
568.27118	3667	1+
568.78226	2297	1+
571.29659	1569	1+
572.76550	1212	
584.30541	728	1+
586.29581	575	
588.29379	500	1+
591.29435	890	1+
594.27273	1070	1+
596.27645	1292	1+
596.79073	555	
599.29271	907	1+
601.29246	832	1+
603.30605	755	1+
605.29630	2005	1+
610.30624	1584	1+
612.30048	5413	1+
617.28985	867	1+
618.80905	1342	
619.29816	1469	1+
620.06638	576	1+
624.30801	1044	1+
626.30607	614	
627.32421	4864	1+
634.29555	712	1+
636.30257	1047	1+
644.30117	622	
645.33748	1649	1+
650.28755	2035	1+
655.32427	1163	1+
657.31370	563	
659.31019	736	1+
661.32904	3010	1+
665.29882	686	1+
668.31582	978	1+
671.32884	899	1+
673.33243	771	1+
678.29405	1330	1+
681.31382	2408	1+
686.32430	873	1+
689.34202	577	
690.33323	5139	1+
696.29874	1188	1+
698.34117	1174	1+
701.32977	692	1+
703.33174	1117	1+
706.34948	540	
707.35434	994	1+
709.33798	2186	1+
712.15761	718	
712.31141	917	1+
718.33406	13232	1+
723.35548	971	1+
726.34868	4006	1+
731.33856	870	1+
735.35148	614	1+
740.38234	3636	1+
743.38666	571	
748.34491	642	1+
750.34699	1278	1+
758.35328	1500	1+
762.36704	1790	1+
767.35888	1069	1+
769.38557	1078	1+
772.38036	660	1+
774.41741	3635	1+
777.33326	548	
778.34969	1436	1+
780.37123	1535	1+
786.37138	1069	1+
788.38440	1500	1+
790.38254	2551	1+
795.36571	3162	1+
797.38784	6734	1+
803.41486	8887	1+
806.39803	1832	1+
813.38638	2102	1+
815.40526	3222	1+
819.39146	1898	1+
823.38923	894	1+
829.39925	1688	1+
831.41658	18739	1+
837.39439	1758	1+
840.07994	686	
841.39413	946	1+
847.41536	511	1+
854.40657	2825	1+
857.43003	3121	1+
860.40746	875	1+
861.07168	477	1+
865.40878	1052	1+
867.40811	679	1+
878.41185	831	1+
884.43031	836	1+
887.41796	1312	1+
894.42828	6645	1+
899.43978	682	1+
903.44260	3124	1+
905.42138	990	1+
907.43339	1089	1+
910.44404	575	1+
912.45683	2034	1+
916.50670	3644	1+
918.45593	1000	1+
923.44522	997	1+
926.46095	3268	1+
930.46433	585	1+
934.43455	2203	1+
934.44109	954	1+
939.44663	527	1+
942.46292	864	1+
944.49446	19752	1+
949.43474	1514	1+
951.43467	6066	1+
955.42009	638	1+
958.44377	786	1+
966.51795	1162	1+
970.52506	2975	1+
973.44025	625	1+
988.47665	712	1+
993.45695	654	1+
1005.47361	2237	1+
1013.51627	1874	1+
1016.50689	4343	1+
1023.48675	1574	1+
1030.52717	2593	1+
1041.22809	1165	
1041.49187	1259	1+
1050.49674	4199	1+
1058.54072	18314	1+
1065.51052	2000	1+
1088.54698	711	
1098.50149	1544	1+
1101.58130	1115	
1102.55014	3244	1+
1112.57366	4599	1+
1120.52876	2619	1+
1129.57844	32595	1+
1137.52658	606	
1137.54543	4111	1+
1145.54337	2117	1+
1149.59433	3357	1+
1208.59515	1860	1+
1218.58544	1780	1+
1224.58625	1948	1+
1228.59875	1243	1+
1241.56790	13655	1+
END IONS

###FS:    #m/z: 630.82515 #charge   2
###MaxRes:#m/z:  0.00000 #charge-128
###MS: 1153
###MSMS: 1156
BEGIN IONS
TITLE=Cmpd 390, AutoMSn(630.8252), 19.5 min
RTINSECONDS=1172.61
SCANS=MS: 1153 MSMS: 1156
PEPMASS=630.82515	133166
CHARGE=2+
315.19017	279	1+
318.14812	257	1+
331.18067	685	
332.16101	2405	1+
336.17919	403	1+
338.15769	741	1+
341.15937	557	1+
343.18903	867	1+
347.16141	315	1+
349.18034	755	
358.15833	935	1+
360.09171	377	1+
367.16389	812	1+
372.19327	1038	1+
377.12395	655	1+
379.20320	660	1+
384.17355	442	1+
386.15948	5302	1+
393.16405	521	1+
394.69012	930	1+
397.18512	1794	1+
402.18534	976	1+
404.22081	1524	1+
408.21936	1608	1+
411.20369	907	1+
414.21913	781	1+
417.19700	837	1+
426.21524	304	1+
429.19905	382	
430.20929	573	1+
434.20549	448	1+
439.69946	574	1+
443.21207	1285	1+
446.71773	789	1+
447.24655	1322	1+
450.15764	286	1+
453.20927	383	
454.21387	946	1+
456.23411	389	
457.23213	1645	1+
468.23024	572	1+
471.23116	3437	1+
471.74052	320	1+
482.23230	1151	1+
487.23771	854	1+
489.76953	423	1+
494.23517	1366	1+
499.23485	8914	1+
504.25609	430	
507.24012	859	1+
508.74808	1182	1+
509.26304	994	
512.24919	710	1+
513.21213	533	1+
515.26317	863	1+
516.73680	604	1+
517.29225	2200	1+
526.24564	1229	1+
527.75541	536	1+
532.25184	1776	1+
542.24906	1105	1+
547.26165	538	1+
548.76608	1651	1+
549.25290	3013	1+
550.02523	785	1+
556.26890	768	1+
558.28585	1072	1+
564.29583	425	
564.77508	574	
572.28456	1272	
573.29381	5185	1+
575.78726	675	1+
576.95788	342	1+
578.30349	473	1+
580.26217	784	1+
584.31431	1556	1+
587.27909	516	1+
589.28693	606	1+
592.28116	1233	1+
595.27195	1047	1+
599.28482	614	1+
601.57301	363	1+
602.30476	342	1+
604.80108	400	
606.58751	425	
610.30035	622	1+
612.31107	7584	1+
617.28930	689	1+
621.28779	458	
624.31175	405	1+
626.32740	1277	1+
628.32908	1843	1+
630.31345	2358	1+
637.29078	1287	1+
640.82425	591	
643.32073	1063	1+
645.34141	1866	1+
653.32741	642	1+
655.32425	1548	1+
661.34096	2412	1+
665.30997	525	1+
670.32753	1579	1+
677.30510	1992	1+
682.33135	943	1+
684.32819	1424	1+
687.31049	542	1+
689.34898	863	1+
696.31925	2505	1+
701.35375	380	1+
703.34997	706	1+
706.35462	1961	1+
709.33042	2424	1+
715.33755	412	1+
717.32809	1307	1+
718.70175	267	1+
719.36069	469	1+
722.35135	963	1+
726.35682	6297	1+
728.35172	507	1+
731.35488	626	1+
734.33452	4619	1+
739.37981	1209	1+
743.38710	1649	1+
749.34413	450	1+
751.36005	613	1+
752.37021	1074	1+
756.38873	1601	1+
759.38021	698	1+
762.37942	1711	1+
767.36508	692	1+
769.39070	1257	1+
773.36292	402	
774.40050	2558	1+
777.35192	536	1+
780.37546	1834	1+
783.38685	710	1+
786.36268	835	1+
787.34718	675	1+
790.38385	3968	1+
794.73280	410	
795.34367	1360	1+
797.39351	11401	1+
797.90791	293	1+
802.39162	547	1+
807.37026	596	1+
810.40254	330	1+
811.39529	1593	1+
816.41701	1257	1+
817.78566	330	1+
819.41473	2663	1+
821.39036	780	1+
826.42053	1397	1+
829.15492	369	1+
830.38933	2929	1+
835.39277	468	1+
837.38907	921	1+
839.73739	438	
840.07892	1781	
840.36982	2052	1+
842.42578	374	1+
847.40616	3507	1+
847.41210	1160	1+
849.39575	557	1+
851.39616	720	1+
854.40941	1740	1+
856.36252	1252	1+
861.42901	344	1+
865.41041	933	1+
871.41152	853	1+
874.44357	2098	1+
879.43808	540	1+
881.45185	1462	1+
884.43222	608	1+
887.42381	889	1+
889.41991	1244	1+
894.41096	663	
895.42941	2558	1+
897.45376	562	1+
901.44668	345	1+
903.46479	3152	1+
906.43177	808	1+
910.46187	523	1+
912.43454	613	1+
912.45986	1959	1+
915.44914	766	1+
917.46533	379	1+
920.46539	1125	1+
923.50354	778	1+
926.45762	401	
927.46455	983	1+
928.70543	433	
929.46267	1507	1+
932.46416	2025	1+
936.46038	889	1+
943.42651	1247	1+
947.45765	715	1+
948.47901	388	1+
951.45371	5583	1+
956.44674	707	1+
958.46566	873	1+
960.48708	4534	1+
964.88046	518	
965.00099	679	
966.46539	385	1+
966.46814	1193	1+
969.49378	1728	1+
970.50456	737	1+
975.48390	387	1+
979.44921	874	1+
981.48134	1392	1+
982.48931	489	1+
988.48741	712	1+
989.50068	278	1+
993.47260	321	1+
998.53259	370	1+
1000.47420	2452	1+
1004.49314	952	1+
1013.45599	487	1+
1017.51382	2661	1+
1018.51836	1593	1+
1026.49229	1188	1+
1039.55292	2419	1+
1041.49593	565	1+
1043.51072	2429	1+
1050.49195	2123	1+
1057.53759	2317	1+
1060.53791	1119	1+
1071.52151	2341	1+
1074.53633	2981	1+
1074.54426	1646	1+
1080.50799	638	1+
1088.54919	8065	1+
1112.53058	1003	1+
1119.52978	2129	1+
1129.55762	1647	1+
1137.55970	3469	1+
1138.54956	588	1+
1145.58400	1173	
1146.57790	4717	1+
1157.84142	467	
1170.55764	637	1+
1180.60127	734	1+
1192.55739	635	1+
1209.60986	1862	1+
1215.63267	661	1+
1236.60880	1522	1+
1243.60789	1205	1+
1254.65196	1637	1+
1258.63222	1506	1+
1260.65276	1207	1+
END IONS

###FS:    #m/z: 1203.61947 #charge   1
###MaxRes:#m/z:  0.00000 #charge-128
###MS: 1157
###MSMS: 1158
BEGIN IONS
TITLE=Cmpd 391, AutoMSn(1203.6195), 19.6 min
RTINSECONDS=1175.63
SCANS=MS: 1157 MSMS: 1158
PEPMASS=1203.61947	1091553
CHARGE=1+
386.14870	3997	
499.23172	9041	
612.31806	8353	
726.36183	4935	
790.39193	14065	1+
797.39745	19319	1+
903.47488	15611	1+
912.46140	33866	1+
1017.51863	8360	
1018.51616	5164	
1071.53415	5306	
1088.55429	69669	1+
1186.59014	4264	
1203.61840	390835	1+
END IONS

###FS:    #m/z: 609.32118 #charge   2
###MaxRes:#m/z:  0.00000 #charge-128
###MS: 1157
###MSMS: 1159
BEGIN IONS
TITLE=Cmpd 392, AutoMSn(609.3212), 19.6 min
RTINSECONDS=1176.13
SCANS=MS: 1157 MSMS: 1159
PEPMASS=609.32118	183016
CHARGE=2+
322.15708	318	1+
331.17852	748	1+
346.16614	645	
350.19229	1012	1+
363.19103	462	1+
365.18493	764	1+
372.17719	1761	1+
379.18392	569	
383.20223	1495	1+
387.16812	513	
388.18864	2742	1+
391.73227	575	1+
395.78000	675	
397.21146	1322	
397.71384	374	1+
399.19148	825	
402.19328	2357	1+
406.21159	2555	1+
408.22106	5686	1+
408.83756	616	
412.24279	938	1+
414.23183	566	
414.53017	549	
414.86452	648	
415.20656	1098	1+
417.19576	1069	1+
423.22701	941	1+
427.19073	731	1+
431.20975	501	1+
435.22116	637	1+
443.23039	1059	1+
448.20929	790	1+
449.73177	909	1+
452.24304	813	1+
457.22772	798	1+
458.73185	1234	1+
462.22655	1692	1+
462.75368	851	1+
471.23572	2455	1+
471.75390	374	1+
477.25177	561	
481.26758	907	
482.22883	2104	1+
489.22531	528	1+
496.22888	1474	1+
500.24252	2524	1+
502.25477	2638	1+
506.75437	1750	1+
510.26959	1928	1+
513.24764	10711	1+
516.26644	6675	1+
521.30549	1100	
524.26985	908	1+
527.25928	926	1+
532.26994	1012	1+
535.28081	622	1+
537.15051	615	
538.27679	1624	1+
541.76593	1889	1+
542.26631	1619	1+
547.26895	1431	1+
555.26388	911	1+
557.27494	1200	1+
559.24916	1697	1+
565.27531	650	1+
567.26304	653	1+
569.27307	1392	1+
572.28691	599	
573.29418	1477	1+
576.27424	1028	1+
579.29230	471	1+
582.28344	458	1+
584.29670	705	1+
586.30343	3920	1+
590.32598	1952	1+
593.28538	1811	1+
598.32228	1732	1+
602.30275	1496	1+
607.30869	709	1+
609.30812	2697	1+
612.30558	6099	1+
612.79832	1112	1+
619.31200	735	1+
620.79673	1299	1+
624.31795	455	1+
626.32770	9546	1+
631.31541	765	1+
635.32427	786	1+
635.68034	562	1+
638.30911	431	1+
641.33586	1174	1+
643.33185	1788	1+
650.23736	1162	1+
653.33174	1053	1+
655.32934	1242	1+
659.30399	1054	1+
661.34025	3985	1+
666.32362	349	1+
669.33176	3124	1+
671.38163	699	1+
674.30515	1159	1+
677.32082	542	
677.86952	417	1+
678.32690	1349	1+
679.97925	538	1+
682.34110	1615	1+
684.33917	2352	1+
687.37222	685	1+
689.01840	802	1+
689.35493	1225	1+
691.33180	4484	1+
697.34106	1481	1+
699.35967	2374	1+
704.35571	801	1+
706.36685	2473	1+
714.34501	924	1+
717.33185	547	1+
719.34640	615	1+
723.34768	2500	1+
726.36005	3393	1+
733.36074	621	1+
736.34188	392	1+
738.38939	597	1+
740.37241	8294	1+
745.36053	1074	1+
750.35657	849	1+
754.40155	2404	1+
759.38929	2483	1+
762.38689	601	
763.39115	2913	1+
766.38574	1763	1+
768.42447	758	1+
771.33710	2509	1+
773.36391	759	
773.87028	457	1+
774.43148	2819	1+
776.39977	7047	1+
780.36284	1023	1+
782.41068	797	
783.40919	2202	1+
785.41956	491	1+
787.38624	3483	1+
790.38716	2958	1+
793.38939	640	
794.38852	4077	1+
795.42389	1038	1+
797.39651	2566	
797.83675	442	1+
798.39745	1095	
799.34660	6507	1+
801.38185	1230	1+
804.39860	10425	1+
809.38002	430	1+
811.41227	10873	1+
812.42830	1673	1+
820.98237	1169	1+
823.42356	717	1+
827.40368	564	1+
830.41757	1458	1+
834.45984	366	1+
837.39522	795	1+
839.41348	471	1+
850.32216	1379	1+
852.43861	387	1+
854.41171	1211	1+
858.39432	1857	1+
863.44019	531	1+
866.42867	498	1+
868.43633	2354	1+
868.45009	825	1+
872.45568	812	1+
873.44992	1968	1+
877.45639	1484	1+
883.44731	1503	1+
887.42378	1489	1+
889.46725	4660	1+
893.44871	562	1+
895.44383	1955	1+
899.44300	3650	1+
903.45429	659	
904.45466	1505	1+
909.46096	7528	1+
917.48255	12199	1+
922.46268	523	1+
926.48463	4289	1+
926.49300	1041	1+
928.72034	644	
929.45376	769	1+
931.81416	501	
934.44521	6623	1+
936.65911	951	1+
939.48487	1708	1+
943.47374	1043	1+
944.48040	693	1+
950.45200	2843	1+
954.47463	1596	1+
957.44578	1086	1+
967.50065	1212	1+
969.52021	6115	1+
973.47804	794	1+
974.46798	1318	1+
980.49881	1217	1+
986.49760	1822	1+
989.49663	1752	1+
994.46874	592	1+
997.49802	4648	1+
1000.47848	1568	1+
1013.50462	2858	1+
1014.50446	1475	1+
1017.51317	1537	1+
1022.50428	915	1+
1031.52780	7551	1+
1032.53278	5470	1+
1042.54330	1096	1+
1057.55425	5137	1+
1057.57026	1146	1+
1064.52106	635	1+
1068.52275	1108	1+
1074.56726	3235	1+
1081.51210	1668	1+
1085.53967	4151	1+
1088.55106	1265	1+
1089.54492	1007	1+
1091.54226	1014	1+
1102.56493	17357	1+
1134.51867	709	1+
1136.54441	991	1+
1144.55958	1093	1+
1188.57891	795	1+
1200.59154	1805	1+
END IONS

###FS:    #m/z: 622.82730 #charge   2
###MaxRes:#m/z:  0.00000 #charge-128
###MS: 1157
###MSMS: 1160
BEGIN IONS
TITLE=Cmpd 393, AutoMSn(622.8273), 19.6 min
RTINSECONDS=1176.63
SCANS=MS: 1157 MSMS: 1160
PEPMASS=622.82730	103349
CHARGE=2+
316.16466	3291	1+
331.19293	770	
332.21659	1946	1+
343.19117	900	1+
358.15955	1041	1+
365.18190	653	1+
369.18598	451	
373.18209	576	1+
377.10829	700	1+
378.17929	513	1+
382.20528	532	
384.17504	634	1+
386.15600	2264	1+
389.18109	791	1+
404.21043	2399	1+
408.21200	2000	1+
413.21190	524	
414.21215	940	1+
417.93140	500	
418.18219	1101	1+
424.21684	661	1+
427.70078	1144	1+
428.22176	1630	1+
435.19847	878	1+
442.23258	785	1+
451.20484	1270	1+
454.22105	1735	1+
463.22753	1813	1+
469.22175	725	1+
471.23249	1367	1+
475.73174	875	1+
480.22217	739	1+
482.22771	1700	1+
487.20436	612	1+
490.24603	478	1+
499.23573	4620	1+
503.23193	1842	1+
511.24289	3321	1+
511.76831	641	
516.27699	2727	1+
520.27169	3825	1+
524.75244	1761	1+
527.25522	833	1+
528.75163	506	
529.28408	564	
532.24906	835	1+
532.77143	613	1+
534.25654	1671	1+
538.24420	1806	1+
541.77027	1297	1+
545.25968	775	1+
549.26560	714	
550.25190	2935	1+
555.27257	1677	1+
558.29977	2771	1+
563.26496	843	1+
568.22103	654	
568.77379	2136	1+
572.29004	765	
573.28218	1605	1+
574.77476	1291	1+
578.28221	666	1+
582.26738	515	1+
583.27876	2248	1+
587.27838	724	1+
590.29653	889	1+
594.27964	940	1+
596.27780	1273	1+
599.77484	1116	1+
605.29258	2979	1+
610.29812	1843	1+
612.30761	2231	1+
614.30045	1480	1+
616.28464	1109	1+
618.30179	625	
619.30203	2397	1+
624.30207	2002	1+
627.32316	3982	1+
634.31404	646	1+
636.30344	784	1+
638.30530	1422	1+
640.80226	1150	1+
642.31645	903	1+
644.31024	1071	1+
646.31219	1200	1+
647.80785	529	1+
649.26751	713	1+
651.30506	667	1+
653.33241	553	1+
655.31354	1465	1+
659.30147	667	1+
661.32942	2708	1+
665.30040	2034	1+
670.33180	1296	1+
671.07380	493	
673.33013	876	1+
678.29500	1088	1+
678.87917	482	
681.31697	1063	1+
683.33663	718	
683.83447	793	1+
684.33140	1863	1+
688.34732	1004	1+
690.33639	2773	1+
696.29252	1509	1+
698.34533	1566	1+
701.33216	841	1+
704.33417	1126	1+
707.35169	1139	1+
709.34113	955	1+
712.37807	567	1+
713.33289	653	1+
718.33654	11817	1+
723.33887	983	1+
725.35484	661	
726.35098	3620	1+
732.32820	1538	1+
738.38573	1079	1+
740.38400	3946	1+
744.37611	891	1+
748.33642	752	1+
750.34483	1313	1+
755.36506	824	1+
758.35451	2271	1+
762.36333	1012	1+
765.36599	644	1+
767.36208	851	1+
769.36790	1773	1+
774.41874	2139	1+
777.33351	631	
778.34526	1128	1+
780.36800	1054	1+
786.37443	2258	1+
789.38104	1616	1+
791.37882	1014	1+
793.39300	1627	1+
795.35176	4108	1+
797.38473	4843	1+
800.38397	520	1+
803.41516	9289	1+
811.38434	2751	1+
816.39920	1473	1+
819.39288	1041	1+
822.39763	824	1+
825.37616	435	1+
826.04015	490	1+
827.71956	608	1+
830.07426	629	
831.41482	16004	1+
834.07489	449	1+
835.39808	851	1+
837.38282	1344	1+
839.39374	1634	1+
839.73099	687	
840.07341	552	
849.39253	1405	1+
855.40353	1828	1+
859.42117	1652	1+
861.09162	612	1+
861.41265	1058	1+
861.75006	654	
866.41114	688	1+
869.42618	797	1+
872.42436	738	1+
877.41561	1936	1+
885.42951	1249	1+
888.42218	1445	1+
890.47836	401	1+
893.47264	4321	1+
894.40667	1366	
895.43386	3558	1+
897.41457	792	1+
902.44150	2033	1+
904.43016	2403	1+
910.43751	694	1+
912.45152	1490	1+
916.47964	5284	1+
917.77638	498	1+
918.10348	592	
921.41516	451	1+
923.43429	1875	1+
926.44855	4332	1+
933.42824	4576	1+
939.45522	591	1+
942.45010	1566	1+
944.49251	15961	1+
949.44542	789	1+
951.43405	6740	1+
955.46203	540	1+
955.76432	415	1+
962.44150	1054	1+
966.49540	1534	1+
970.51569	2910	1+
974.41134	971	1+
988.46115	869	1+
993.45841	1173	1+
996.47088	512	1+
999.47060	498	1+
1005.46612	775	1+
1013.51428	1712	1+
1016.50098	3896	1+
1023.48784	3074	1+
1030.51701	2016	1+
1032.54384	3776	1+
1038.54031	2734	1+
1041.50903	516	
1042.51972	2200	1+
1049.50061	6293	1+
1058.53860	14956	1+
1066.52820	983	1+
1074.50825	1588	1+
1085.54077	1771	1+
1088.54973	489	
1093.51981	1658	1+
1098.49378	1913	1+
1101.57087	3198	1+
1108.52331	1585	1+
1112.55484	3529	1+
1119.52488	3568	1+
1120.53971	1547	1+
1126.53429	1102	1+
1129.58065	27097	1+
1137.53631	7398	1+
1144.53057	2293	1+
1149.61550	3740	1+
1201.58647	1558	1+
1208.59851	2535	1+
1218.57384	2164	1+
1224.58594	1438	1+
1236.59629	3633	1+
1241.57511	10452	1+
END IONS

###FS:    #m/z: 602.31868 #charge   2
###MaxRes:#m/z:  0.00000 #charge-128
###MS: 1161
###MSMS: 1162
BEGIN IONS
TITLE=Cmpd 394, AutoMSn(602.3187), 19.7 min
RTINSECONDS=1179.65
SCANS=MS: 1161 MSMS: 1162
PEPMASS=602.31868	1267049
CHARGE=2+
325.16060	2478	
341.21358	3801	
343.18398	4767	1+
350.19285	3184	
358.15877	11213	1+
365.18253	3739	
369.12682	3063	
372.18839	2531	
379.20682	5688	1+
384.15520	5634	1+
386.15486	88210	1+
394.69890	18140	1+
395.20076	9179	1+
397.20515	14009	1+
402.18271	3330	
403.17890	11295	1+
406.21492	5472	1+
409.22399	9440	1+
412.25177	5655	
414.22952	4058	
417.22017	2646	
443.23331	2594	
448.22323	2604	
454.23567	7560	1+
457.23796	3112	
471.23667	28188	1+
477.24551	8186	1+
482.22245	13320	1+
497.23297	7743	1+
499.23556	164532	1+
514.25314	9492	1+
516.25949	5014	
517.27930	16605	1+
521.30411	4709	
527.25806	5220	1+
542.25425	16229	1+
555.26224	6499	1+
568.27302	5757	1+
570.27680	5955	1+
572.28678	29622	1+
584.31523	29478	1+
590.32624	11681	1+
593.31173	3563	
595.28679	10946	1+
612.31536	114041	1+
627.32648	13881	1+
629.33686	16119	1+
638.30302	5162	1+
649.30807	4360	1+
655.32333	23352	1+
660.28851	10278	1+
662.30042	8005	1+
667.29072	3884	
670.32540	11784	1+
677.31230	54759	1+
681.32892	33986	1+
686.35697	4816	1+
689.35457	5383	1+
698.36196	14013	1+
702.35684	3709	
703.38432	5790	1+
706.37050	7189	1+
709.33393	30586	1+
726.35823	123281	1+
740.41107	10976	1+
743.38522	13303	1+
745.37415	10509	1+
747.36285	4657	1+
751.38090	2748	
752.37738	12034	1+
762.39524	70913	1+
768.40516	11553	
769.39839	24166	1+
773.36538	16954	1+
774.34671	6542	1+
775.37497	17351	1+
779.38531	6541	
780.37318	35693	1+
790.39010	125076	1+
795.39145	5273	1+
797.39635	173932	1+
815.42796	42634	1+
844.39262	3945	1+
846.39994	5496	1+
854.45166	20861	1+
858.42954	8723	1+
861.41067	8732	1+
862.40057	6476	1+
863.42681	12564	1+
872.39572	6151	1+
875.47690	38360	1+
880.46266	4597	1+
882.45105	15050	1+
886.44121	23251	1+
889.42571	12766	1+
894.44443	2778	
895.43410	56441	1+
903.47010	133777	1+
909.46656	5000	1+
912.45747	38522	1+
925.48973	33756	1+
929.48529	15352	1+
936.46061	4962	1+
943.43273	4380	
947.48526	5796	1+
953.48652	18810	1+
958.44512	6195	1+
960.45838	9426	1+
972.49646	13646	1+
974.50891	2801	
975.47901	23779	1+
989.52446	18151	1+
1000.48829	66388	1+
1017.51879	191093	1+
1043.53944	30139	1+
1060.56049	35504	1+
1070.54249	3026	
1071.53104	43531	1+
1088.55528	219035	1+
1186.59708	15562	1+
1203.62408	11235	1+
END IONS

###FS:    #m/z: 609.32183 #charge   2
###MaxRes:#m/z:  0.00000 #charge-128
###MS: 1161
###MSMS: 1163
BEGIN IONS
TITLE=Cmpd 395, AutoMSn(609.3218), 19.7 min
RTINSECONDS=1180.15
SCANS=MS: 1161 MSMS: 1163
PEPMASS=609.32183	147738
CHARGE=2+
312.14963	237	1+
326.66879	233	1+
331.18435	1031	1+
338.15063	446	1+
343.16432	524	1+
346.15926	1030	1+
359.16808	430	1+
361.23586	437	1+
363.18301	364	1+
365.18137	595	1+
367.18700	1108	1+
372.16803	1869	1+
376.68586	295	1+
377.11479	497	1+
382.20288	1962	1+
386.16151	1426	1+
393.19482	1149	1+
399.83430	501	
400.17135	4300	1+
408.21980	4471	1+
412.23449	819	1+
414.21326	1098	1+
414.52723	422	1+
417.19567	1186	1+
423.22372	344	1+
426.21622	1334	1+
431.18907	349	1+
433.22648	435	1+
436.22617	1196	1+
444.22049	532	
449.20539	558	1+
449.73563	403	1+
453.22447	650	1+
457.24187	562	1+
459.26133	1468	1+
459.74011	512	
462.22175	1220	1+
471.23374	465	
473.22756	1089	1+
478.24701	369	1+
482.23895	976	1+
485.25379	960	
496.23516	1200	1+
499.24140	4856	1+
504.26209	637	1+
509.26354	2023	1+
509.76474	386	1+
513.24628	7075	1+
516.26607	1546	
517.27003	3186	1+
520.78868	466	1+
524.26298	318	1+
526.27003	474	1+
529.27579	2398	1+
529.77117	1638	1+
535.28066	693	1+
537.14695	776	1+
539.77156	415	
541.25260	654	1+
541.77946	630	1+
542.26128	1835	1+
547.26666	376	1+
549.25396	601	1+
554.26425	463	1+
555.78795	463	1+
556.26635	1417	1+
559.24696	1127	1+
564.26927	675	1+
569.27829	879	1+
572.28606	966	1+
574.30252	911	1+
576.28761	414	
578.30445	591	1+
582.28604	447	1+
584.25660	707	1+
586.30190	2814	1+
590.31090	1756	1+
596.29623	505	1+
598.32668	1077	1+
607.30118	759	1+
609.32860	893	
612.31510	1583	
613.30507	3467	1+
620.28731	1272	1+
625.31110	255	1+
626.32931	6303	1+
634.62577	690	1+
635.32729	1080	1+
638.29348	450	1+
641.33523	924	1+
643.32937	1534	1+
650.23021	785	
650.85106	335	1+
651.30301	511	1+
652.76289	388	1+
653.32334	1374	1+
654.34739	275	1+
659.30013	562	1+
660.82722	227	1+
661.34009	3331	1+
667.31341	425	1+
669.34243	1357	1+
672.38184	323	1+
674.30342	768	1+
676.31783	1094	1+
679.98017	481	
680.31217	653	1+
682.35065	1312	1+
684.34709	1768	1+
688.40223	280	1+
689.00864	651	
689.34615	855	1+
691.32193	2605	1+
695.33706	1490	1+
699.36800	2119	1+
702.35853	1043	1+
706.37181	1094	1+
710.34096	622	1+
719.36243	981	1+
723.35300	1369	1+
726.36250	1221	1+
728.38477	621	
732.35915	425	1+
734.36969	532	1+
737.34854	921	1+
740.37578	5903	1+
740.37986	316	1+
746.35381	635	1+
749.52969	726	
750.35405	328	1+
752.37610	324	1+
754.41589	1273	1+
757.38162	1945	1+
759.39196	802	1+
761.38467	363	1+
762.35498	618	1+
765.81994	406	
765.87941	456	
766.40327	1318	1+
768.39353	960	1+
771.38714	544	1+
774.41127	4147	1+
776.39887	3090	1+
779.37496	418	
780.36060	733	1+
782.41163	1849	1+
784.42799	610	1+
785.71938	625	1+
788.37438	1423	1+
790.39545	524	
791.37690	871	1+
793.39043	4311	1+
795.41150	555	1+
797.39520	2908	1+
797.40417	545	1+
802.39317	1112	1+
802.77621	782	
804.40047	7911	1+
808.34313	551	1+
810.86519	587	
811.40924	827	1+
811.41296	7949	1+
812.77624	450	1+
813.40080	731	1+
818.41860	588	1+
821.42546	875	1+
827.72699	455	1+
830.40613	1506	1+
834.42642	435	1+
837.37924	650	1+
840.39132	279	1+
844.40132	309	1+
847.43398	356	1+
850.37076	632	1+
850.41952	753	1+
852.28885	279	1+
854.42520	760	1+
858.42932	805	1+
861.41468	407	1+
864.42934	350	1+
868.44332	377	1+
868.44801	1359	1+
873.45829	1431	1+
876.43332	1422	1+
879.42668	653	1+
883.44416	1587	1+
887.37077	796	1+
889.47397	2638	1+
889.49009	464	1+
892.45517	311	1+
895.43263	1862	1+
896.45412	601	1+
900.44992	1805	1+
903.45399	1503	1+
907.44715	454	1+
909.45173	3843	1+
913.48859	791	1+
915.44913	371	1+
917.47576	4934	1+
919.49205	926	1+
922.45145	969	1+
926.48404	2528	1+
926.49000	650	1+
928.72272	425	
934.44281	6285	1+
939.50437	1297	1+
942.49466	671	1+
943.51457	364	1+
945.49649	351	1+
948.49632	352	1+
950.43333	1755	1+
950.45012	340	1+
954.51766	277	1+
955.47134	359	1+
957.45519	733	1+
961.51586	983	1+
967.50480	776	1+
970.54204	4189	1+
974.45042	1746	1+
979.48936	1407	1+
987.50810	889	1+
989.49588	1339	1+
992.47276	518	1+
997.52508	971	1+
1013.51600	2729	1+
1017.50790	428	
1020.51853	1322	1+
1031.53175	5062	1+
1032.53178	3108	1+
1036.52074	1159	1+
1041.58300	1300	1+
1044.19492	904	
1057.57581	674	
1063.51564	872	1+
1074.56167	1305	1+
1085.54155	2307	1+
1087.52909	1369	1+
1091.55144	532	1+
1098.49784	472	1+
1102.56318	11212	1+
1120.48905	791	1+
1168.51450	603	1+
1188.56203	682	1+
1201.61385	1091	1+
1208.57350	758	1+
END IONS

###FS:    #m/z: 1077.76013 #charge   2
###MaxRes:#m/z:  0.00000 #charge-128
###MS: 1161
###MSMS: 1164
BEGIN IONS
TITLE=Cmpd 396, AutoMSn(1077.7601), 19.7 min
RTINSECONDS=1180.65
SCANS=MS: 1161 MSMS: 1164
PEPMASS=1077.76013	78072
CHARGE=2+
362.16953	672	
436.20101	597	
506.25079	887	
516.23936	1065	
533.24994	32911	1+
596.76808	812	
597.26739	776	
617.29361	2321	1+
635.30396	6874	1+
647.29073	6592	1+
654.27388	656	
686.32279	570	
704.32207	3027	1+
722.33431	7128	1+
732.35698	532	
748.33895	5300	1+
761.34614	3976	1+
779.35520	8712	1+
791.80583	938	
792.30912	615	
875.37907	1893	1+
875.83758	483	
908.37194	12092	1+
908.37213	1832	1+
918.42214	1820	1+
1021.44711	568	
1072.09186	733	
1072.42551	750	
1072.76199	521	
1077.97906	510	
1078.46992	3169	1+
1133.48174	1077	
1144.72275	598	
1192.50192	512	
1203.61388	983	
1204.62136	736	
1255.45594	536	
1299.49090	540	
1305.54178	1499	1+
1319.49593	842	
1465.56913	2153	1+
1467.57998	2026	1+
1766.69295	9643	1+
1926.71911	2415	1+
2098.78299	1742	1+
END IONS

###FS:    #m/z: 602.31957 #charge   2
###MaxRes:#m/z:  0.00000 #charge-128
###MS: 1165
###MSMS: 1166
BEGIN IONS
TITLE=Cmpd 397, AutoMSn(602.3196), 19.7 min
RTINSECONDS=1183.67
SCANS=MS: 1165 MSMS: 1166
PEPMASS=602.31957	1215345
CHARGE=2+
325.16211	2640	
341.21564	2853	
343.17705	3054	1+
358.15887	6867	1+
365.18580	2544	
369.12766	1978	
379.20181	4220	1+
384.15000	5959	1+
386.15771	64632	1+
394.70661	2157	
397.20889	10054	1+
402.18243	2337	
403.17975	8332	1+
405.22444	5435	1+
409.22313	6731	1+
412.24909	5704	1+
414.22753	4947	1+
427.73611	2352	
430.20693	5478	1+
442.73280	5172	1+
444.21894	4497	1+
454.22460	2454	
455.24224	4985	1+
457.23060	3815	1+
471.23770	18783	1+
477.24198	8061	1+
482.22240	9365	1+
497.22831	5039	1+
499.23627	108922	1+
513.75806	1825	
514.25208	7708	1+
516.26167	3628	
517.27664	12328	1+
521.30393	3091	
527.25868	3603	1+
542.25666	11955	1+
555.26189	4403	1+
568.27210	3776	1+
570.27214	4507	1+
572.28714	22354	1+
576.28687	1825	
584.31629	17398	1+
590.32774	7814	1+
593.30936	1875	
595.28690	7344	1+
610.30310	2953	1+
612.31562	78154	1+
627.32608	9646	1+
629.33701	9893	1+
638.30102	5807	1+
649.31700	1968	
655.32404	16170	1+
660.29134	6680	1+
662.30213	5942	1+
667.29361	3845	1+
670.32643	9064	1+
677.31272	40912	1+
681.32884	22318	1+
686.34674	3163	1+
689.35391	2398	
698.35968	10074	1+
702.37002	2767	
703.38804	5426	1+
709.33580	19307	1+
726.35764	79606	1+
740.40814	8301	1+
743.38797	4121	
744.39323	2449	
745.37296	13137	1+
751.37926	1996	
752.37941	9014	1+
762.39743	50544	1+
768.40700	7565	
769.39774	16024	1+
773.36842	10941	1+
774.35016	4584	1+
775.37575	9993	1+
779.38672	3730	
780.37263	25275	1+
788.38579	3405	1+
790.39127	85309	1+
795.38852	4194	1+
797.39617	111159	1+
812.45067	2710	1+
815.42797	28536	1+
846.40922	3416	1+
854.45289	10748	1+
858.43090	7301	1+
861.42231	2879	
862.39074	4107	1+
862.41981	11082	1+
872.39623	4507	1+
875.47756	24749	1+
878.41668	1823	
882.45021	9399	1+
885.44509	7961	1+
886.45378	4258	
887.42867	6077	1+
889.42601	7556	1+
895.43288	36807	1+
903.47088	89434	1+
908.46469	5017	1+
912.45808	24233	1+
925.48970	22211	1+
929.48401	8784	1+
936.45882	3290	1+
943.43451	4284	1+
947.49062	3869	1+
953.48509	12251	1+
958.45310	6361	1+
960.46030	5974	1+
972.49776	13569	1+
975.47824	15526	1+
989.52796	10353	1+
1000.48887	43805	1+
1017.51957	121299	1+
1043.54116	19347	1+
1060.56157	22077	1+
1070.54592	2172	
1071.53478	27038	1+
1088.55546	140270	1+
1186.60026	10982	1+
1203.62348	7406	1+
END IONS

###FS:    #m/z: 1077.75987 #charge   2
###MaxRes:#m/z:  0.00000 #charge-128
###MS: 1165
###MSMS: 1167
BEGIN IONS
TITLE=Cmpd 398, AutoMSn(1077.7599), 19.7 min
RTINSECONDS=1184.17
SCANS=MS: 1165 MSMS: 1167
PEPMASS=1077.75987	96601
CHARGE=2+
362.16663	470	
376.12657	474	
436.19464	702	
506.25107	1104	1+
511.23171	636	
516.24454	541	
533.25078	28588	1+
541.96918	426	
596.77077	785	
617.29572	1699	1+
635.30135	6413	1+
647.29172	6486	1+
654.27885	537	
686.31177	1243	1+
704.32385	3283	1+
722.33697	5462	1+
748.34098	5268	1+
758.46121	501	
761.34623	2837	1+
779.35699	8488	1+
791.80996	903	
876.39617	1734	1+
908.37138	11396	1+
1021.43487	696	
1049.89816	599	
1072.08477	633	
1072.44322	693	
1072.76561	622	
1077.76151	431	
1078.47309	3845	1+
1105.91602	422	
1106.41902	511	
1133.48058	1318	
1134.49660	645	
1203.62169	1080	
1203.96035	1016	
1204.61329	533	
1255.47868	416	
1255.97950	426	
1305.54004	1657	1+
1465.57231	1665	1+
1466.58727	2428	1+
1766.69573	9687	1+
1833.83889	1305	1+
1926.72740	2691	1+
2108.95930	1193	1+
2151.95621	3662	1+
END IONS

###FS:    #m/z: 1054.97957 #charge   2
###MaxRes:#m/z:  0.00000 #charge-128
###MS: 1165
###MSMS: 1168
BEGIN IONS
TITLE=Cmpd 399, AutoMSn(1054.9796), 19.7 min
RTINSECONDS=1184.67
SCANS=MS: 1165 MSMS: 1168
PEPMASS=1054.97957	124864
CHARGE=2+
331.19405	1089	
459.28988	1320	
547.16050	882	
661.35854	536	
970.55803	821	
1053.99158	728	
1054.47502	569	
1057.98078	950	
1058.50740	603	
1203.61902	747	
1204.61064	561	
2108.95178	80606	1+
END IONS

###FS:    #m/z: 622.32505 #charge   2
###MaxRes:#m/z:  0.00000 #charge-128
###MS: 1169
###MSMS: 1170
BEGIN IONS
TITLE=Cmpd 400, AutoMSn(622.3251), 19.8 min
RTINSECONDS=1187.7
SCANS=MS: 1169 MSMS: 1170
PEPMASS=622.32505	113875
CHARGE=2+
390.19796	3964	
525.75235	2328	
529.77988	3737	
530.27884	2476	
548.76588	5926	
549.26320	3747	
560.76765	2341	
569.27556	4508	
569.79645	5224	1+
591.61360	3963	
591.95160	3057	
605.31623	17657	1+
606.07555	8005	
606.57746	5964	
621.29648	4829	
621.58439	2625	
621.80568	5845	
642.32448	4175	
688.58716	2282	
688.83708	3371	
689.08736	3732	
689.34337	2517	
717.33044	3332	
746.89224	2790	
759.90256	3052	
760.40686	2693	
826.39732	7096	1+
854.39294	10403	1+
854.41358	2576	
894.41499	5883	1+
967.48114	6654	1+
1129.58661	16322	1+
1208.60206	12007	1+
1210.63405	19126	1+
1234.14562	15506	1+
1234.62032	27797	1+
1243.14592	161654	1+
1243.64549	151526	1+
END IONS

###FS:    #m/z: 829.09591 #charge   3
###MaxRes:#m/z:  0.00000 #charge-128
###MS: 1169
###MSMS: 1171
BEGIN IONS
TITLE=Cmpd 401, AutoMSn(829.0959), 19.8 min
RTINSECONDS=1188.2
SCANS=MS: 1169 MSMS: 1171
PEPMASS=829.09591	99273
CHARGE=3+
390.19735	1128	
485.79138	982	
548.76184	1416	
549.26172	978	
605.30563	1939	
640.82491	1542	
641.32955	2020	
697.36245	1260	
697.86376	881	
703.65898	8544	1+
703.99107	6953	1+
704.32649	4305	
746.89551	921	
807.76579	1255	
808.10168	2045	
808.43370	1176	
823.42214	939	
828.42575	1300	
828.75204	1586	
829.09754	43452	1+
829.43074	47378	1+
829.76573	33590	1+
831.93568	864	
1055.48524	1080	
1203.61884	11665	1+
END IONS

###FS:    #m/z: 497.86358 #charge   3
###MaxRes:#m/z:  0.00000 #charge-128
###MS: 1169
###MSMS: 1172
BEGIN IONS
TITLE=Cmpd 402, AutoMSn(497.8636), 19.8 min
RTINSECONDS=1188.7
SCANS=MS: 1169 MSMS: 1172
PEPMASS=497.86358	62513
CHARGE=3+
358.19742	967	
364.85804	1140	
402.54828	696	
415.71288	1591	
418.69342	1356	
438.70491	1579	1+
494.26629	1309	1+
496.27540	1359	
502.24950	993	
537.77808	1762	
538.27216	1049	
571.32294	1027	
576.19040	1061	
578.32908	1697	1+
596.29540	965	
626.82368	1152	
627.32013	692	
630.30154	657	
632.32334	670	
638.84221	936	
655.28530	1042	
683.33161	1526	1+
689.34192	827	
699.32534	1188	1+
715.38628	674	
717.32556	3838	1+
723.24881	734	
758.45571	847	
779.38781	9116	1+
826.39793	7330	1+
830.41687	1109	
840.06785	1231	
854.39331	17502	1+
894.41803	11663	1+
911.47818	1592	1+
929.48713	5575	1+
939.48110	2096	1+
967.47637	9465	1+
975.47615	4022	1+
993.48327	872	
993.49121	26946	1+
1028.55493	7522	1+
1068.52801	5035	1+
1092.55556	35995	1+
1096.52209	53232	1+
1181.61090	7203	1+
1205.63189	9293	1+
1209.60515	39975	1+
1280.64309	42468	1+
1393.72946	3471	1+
END IONS

###FS:    #m/z: 622.32570 #charge   2
###MaxRes:#m/z:  0.00000 #charge-128
###MS: 1173
###MSMS: 1174
BEGIN IONS
TITLE=Cmpd 403, AutoMSn(622.3257), 19.9 min
RTINSECONDS=1191.72
SCANS=MS: 1173 MSMS: 1174
PEPMASS=622.32570	142003
CHARGE=2+
390.19789	3598	
529.77890	2075	
548.76384	5883	
549.26603	3318	
565.29689	5136	
565.79954	3643	
569.26973	3138	
569.79491	5783	1+
571.31733	2245	
591.61588	5685	
591.94926	4392	
605.31451	18057	1+
606.07511	6790	
606.58021	7171	
621.29745	4295	
621.81367	5610	
662.22513	2180	
688.58617	2218	
717.33289	2975	
746.89849	2205	
747.40119	2114	
759.90228	2932	
760.40341	2493	
780.38888	2110	
825.28592	2487	
826.40012	6586	1+
854.39621	10451	1+
854.41434	2703	
894.41022	2834	
967.48328	6458	1+
1210.63259	18455	1+
1234.13967	14484	1+
1234.62147	22855	1+
1243.14593	161994	1+
1243.64663	142090	1+
END IONS

###FS:    #m/z: 829.09642 #charge   3
###MaxRes:#m/z:  0.00000 #charge-128
###MS: 1173
###MSMS: 1175
BEGIN IONS
TITLE=Cmpd 404, AutoMSn(829.0964), 19.9 min
RTINSECONDS=1192.22
SCANS=MS: 1173 MSMS: 1175
PEPMASS=829.09642	123338
CHARGE=3+
548.75780	1209	
605.30143	1514	
605.80792	917	
697.36546	1544	
697.86595	757	
703.65750	5456	1+
703.99420	4089	
704.32584	2820	
746.90176	672	
779.38544	3179	1+
807.76427	1405	
808.09912	933	
808.43543	831	
823.41465	1577	1+
828.41928	955	
828.63309	684	
828.78685	749	
829.09661	37442	1+
829.43049	36549	1+
829.76475	26625	1+
853.94510	625	
1203.61779	6410	1+
1280.63419	4391	1+
END IONS

###FS:    #m/z: 680.64756 #charge   3
###MaxRes:#m/z:  0.00000 #charge-128
###MS: 1173
###MSMS: 1176
BEGIN IONS
TITLE=Cmpd 405, AutoMSn(680.6476), 19.9 min
RTINSECONDS=1192.73
SCANS=MS: 1173 MSMS: 1176
PEPMASS=680.64756	84238
CHARGE=3+
329.17735	1058	
340.14816	841	1+
343.17827	789	
349.14876	1060	
357.17030	2211	1+
359.18868	1693	1+
392.15330	756	
405.20566	753	
412.21534	754	1+
414.22105	837	
440.21318	846	
441.19277	1994	1+
454.21046	1723	1+
463.23095	3814	1+
467.18768	1079	1+
471.21842	2319	1+
480.12546	709	
481.26579	729	1+
492.21255	677	1+
497.22812	912	1+
499.27398	1253	1+
501.21385	1161	1+
509.23048	1748	1+
519.22903	6595	1+
526.24855	665	
527.25625	2259	1+
537.23547	2044	1+
540.20392	1206	1+
544.27564	2076	1+
548.70954	3222	1+
552.29262	1081	1+
554.25062	7898	1+
560.25571	824	1+
570.30834	1150	1+
572.26800	9387	1+
575.72909	661	1+
579.24336	673	1+
584.23567	3386	1+
599.29066	812	1+
605.29044	1359	1+
611.28681	866	
612.28128	1486	1+
616.28079	1011	1+
621.29328	681	
623.30145	2153	1+
629.28683	1346	1+
631.30844	1051	1+
633.28986	3199	1+
639.33050	710	
640.31605	3257	1+
650.30563	5065	1+
657.34205	1678	1+
659.30382	3947	1+
663.62211	789	1+
664.30467	1025	1+
666.26381	1845	
667.31491	11386	1+
668.96567	1858	1+
669.63779	843	
673.31126	807	1+
674.64100	1962	1+
674.97000	2990	1+
675.31454	3492	1+
678.30826	10365	1+
678.80401	4071	1+
679.63840	1440	1+
683.33365	1358	1+
683.97738	1512	1+
684.65998	1209	1+
685.34454	6575	1+
688.34195	691	
691.18242	1618	1+
693.33332	849	1+
697.35352	1489	1+
699.34821	1327	1+
707.33330	1171	
708.21472	3584	1+
711.36372	620	1+
714.36859	1790	1+
723.28903	17010	1+
725.33893	7837	
725.82180	1003	1+
735.05708	682	
742.37169	17912	1+
753.39531	871	
770.37603	596	1+
773.34388	3313	1+
778.36164	1262	1+
794.40660	1613	1+
796.38487	3010	1+
802.29008	853	1+
810.42341	1541	1+
813.40635	2868	1+
820.31141	1399	
821.38801	2641	1+
827.46474	1466	1+
837.33276	2204	1+
837.36201	21037	1+
842.37410	775	1+
846.42090	609	1+
854.24672	1513	1+
855.45602	16288	1+
865.43332	877	1+
870.33462	680	
871.27075	3822	1+
881.45232	1358	1+
887.36762	2221	1+
891.44803	943	
892.44529	1902	1+
898.48196	2239	1+
899.11071	1634	1+
908.47694	2766	
909.46906	10823	1+
917.32993	3370	1+
925.28823	1102	1+
926.48918	23624	1+
934.34148	9912	1+
942.30891	1862	1+
951.36519	34504	1+
962.32887	2988	1+
976.45458	564	1+
1080.38610	2805	1+
1089.55249	4244	1+
1097.40792	12771	1+
1112.42095	907	
1114.42891	30462	1+
1125.40307	1115	
1151.43540	2053	1+
1168.44889	9968	1+
1185.46360	16045	1+
1204.60417	1411	1+
1242.60210	1642	1+
1298.59526	4429	1+
1318.61402	1726	1+
1338.56603	4804	1+
1451.66930	4297	1+
1468.66139	3633	1+
1551.70811	1215	1+
1568.69109	2147	1+
1665.74284	1802	1+
1777.76764	1759	1+
END IONS

###FS:    #m/z: 680.64701 #charge   3
###MaxRes:#m/z:  0.00000 #charge-128
###MS: 1177
###MSMS: 1178
BEGIN IONS
TITLE=Cmpd 406, AutoMSn(680.6470), 19.9 min
RTINSECONDS=1195.74
SCANS=MS: 1177 MSMS: 1178
PEPMASS=680.64701	172242
CHARGE=3+
349.15005	1558	1+
357.16085	3504	1+
359.19031	1751	
405.21079	1373	1+
423.12655	1111	1+
440.19069	3291	1+
449.20342	826	1+
454.21755	3103	1+
459.18261	2463	1+
463.23141	4650	1+
467.18955	1082	1+
471.22245	2877	1+
480.12831	1474	
497.22735	1062	1+
499.27205	1372	1+
510.22945	1466	1+
519.22966	8183	1+
527.25780	2470	1+
537.23459	2850	1+
544.27571	2453	1+
548.70839	4753	1+
552.30050	1184	1+
554.25160	10580	1+
570.30655	1167	1+
572.26988	10114	1+
580.28405	806	1+
584.23847	3329	1+
598.29248	1849	1+
602.30522	899	
602.80309	808	
605.29068	1424	1+
610.31707	943	
611.28783	3736	1+
616.27742	677	
621.29610	800	
622.30189	3916	1+
627.30855	1382	1+
629.29528	2436	1+
633.29646	2340	1+
639.33907	780	
640.31019	3900	1+
641.77968	722	
647.30925	1239	1+
650.30353	6192	1+
657.34036	1761	1+
659.29915	4381	1+
664.30830	1078	1+
666.26312	2937	
667.33116	4314	
668.30852	9584	1+
668.96760	1731	1+
669.63396	1205	
669.78233	3548	1+
673.31783	1230	1+
674.64325	2242	1+
674.97200	4255	1+
675.31129	4002	1+
678.66254	1086	1+
679.98250	1432	1+
680.32961	5028	1+
683.98155	1386	1+
684.65106	1823	1+
685.34833	10029	1+
690.31189	1770	1+
691.18689	979	
697.35249	1385	1+
699.35619	1208	1+
707.33585	1802	
708.21648	3703	1+
709.32144	923	
714.37337	1796	1+
723.28892	19135	1+
725.33746	14606	1+
733.31281	1010	1+
735.04416	1213	1+
739.37554	1317	1+
742.37192	3682	1+
742.37314	19829	1+
752.36686	1159	1+
768.38282	786	1+
773.35362	2019	1+
776.84717	699	
778.36923	1705	1+
793.41486	1415	1+
795.39929	1655	
796.39176	2484	1+
802.29279	1049	1+
810.43568	1709	1+
813.41281	3922	1+
820.35320	3735	1+
827.45888	2150	1+
837.33024	3756	1+
837.35876	25147	1+
846.38305	809	1+
854.24340	2173	1+
855.45634	20668	1+
864.43144	1224	1+
871.27781	4551	1+
881.46433	1610	1+
887.37199	3916	1+
891.45040	3543	1+
898.45711	3392	1+
902.48680	962	
908.47337	18318	1+
916.33598	3930	1+
925.27420	1634	1+
926.49174	27155	1+
934.34142	12044	1+
942.30837	2712	1+
951.36667	39720	1+
962.33390	3507	1+
970.54389	723	1+
1071.53449	2010	1+
1080.37882	678	
1080.38348	3720	1+
1088.55270	2013	1+
1089.55065	1309	
1096.39744	777	
1097.40611	17236	1+
1114.43193	37844	1+
1124.41480	1948	1+
1151.42946	2127	1+
1168.44463	1197	
1168.45032	7728	1+
1169.44905	752	
1185.46546	17332	1+
1196.91845	690	
1298.58330	5174	1+
1318.58701	3703	1+
1355.57166	961	
1355.58688	11752	1+
1451.66320	5615	1+
1468.67189	5170	1+
1569.72678	1335	1+
1666.72423	1529	1+
1777.76059	2237	1+
END IONS

###FS:    #m/z: 1020.46314 #charge   2
###MaxRes:#m/z:  0.00000 #charge-128
###MS: 1177
###MSMS: 1179
BEGIN IONS
TITLE=Cmpd 407, AutoMSn(1020.4631), 19.9 min
RTINSECONDS=1196.24
SCANS=MS: 1177 MSMS: 1179
PEPMASS=1020.46314	128970
CHARGE=2+
327.12749	314	
357.17279	1381	1+
359.19362	447	
413.20249	259	1+
440.21707	541	
441.16720	596	
442.24186	676	1+
454.18958	385	
459.18914	729	1+
469.14880	378	1+
471.22161	1192	1+
492.20623	276	
499.28502	354	1+
509.24503	309	
510.22590	760	1+
519.22003	1602	1+
527.24894	601	1+
537.23038	1573	1+
544.27463	642	1+
554.25476	4187	1+
565.22924	282	1+
571.31102	431	
572.26648	5870	1+
601.31060	286	1+
605.28920	406	1+
611.29480	586	1+
622.31432	396	
623.31200	421	
624.30376	716	1+
633.28983	331	1+
639.34347	529	
640.33316	1153	1+
650.30684	2569	1+
657.35371	1368	1+
667.33221	7236	1+
677.85900	286	
681.34365	279	1+
685.35200	5274	1+
696.35922	324	1+
706.33948	347	1+
708.32915	707	1+
714.37499	278	1+
723.29582	1507	1+
725.34265	1927	1+
742.37173	1788	1+
753.36486	294	1+
765.73705	269	
779.38377	252	1+
794.41007	384	1+
796.38870	349	1+
810.42855	529	1+
813.40961	372	1+
820.40996	449	
821.40604	817	1+
827.44569	1021	1+
837.34583	1211	
838.42373	3283	1+
855.45742	2530	1+
871.28416	308	
892.43979	381	1+
908.48335	466	
909.47348	1622	1+
926.48996	2470	1+
942.31338	328	
951.36425	4489	1+
1072.52685	261	
1089.54637	783	1+
1112.41811	569	
1113.41712	265	
1114.42534	5581	1+
1121.44657	320	
1122.48905	772	1+
1185.46521	6280	1+
1196.92475	869	
1203.60924	454	
1204.61926	348	
1298.56421	893	1+
1355.56870	6384	1+
1468.65369	1597	1+
1683.75562	495	1+
1794.81760	538	1+
1812.80683	642	1+
1975.92620	632	1+
2005.87064	630	1+
2021.89066	4925	1+
2039.91907	15767	1+
END IONS

###FS:    #m/z: 551.54475 #charge   3
###MaxRes:#m/z:  0.00000 #charge-128
###MS: 1177
###MSMS: 1180
BEGIN IONS
TITLE=Cmpd 408, AutoMSn(551.5448), 19.9 min
RTINSECONDS=1196.75
SCANS=MS: 1177 MSMS: 1180
PEPMASS=551.54475	102838
CHARGE=3+
401.19911	1452	
433.72184	1707	
438.26185	1407	
466.23481	1327	1+
480.24318	1051	
486.16960	1515	
498.25673	1516	1+
521.77594	1153	
523.25931	3047	1+
525.26686	1905	1+
529.77971	1423	
542.53821	1177	
546.78698	5813	1+
547.28766	6746	1+
550.28761	1176	
551.00576	1041	
553.27619	3480	1+
555.29036	2372	1+
559.26134	2494	1+
569.26897	3068	1+
580.29467	1054	
584.99234	2187	
585.31835	2552	1+
585.66025	1326	
587.26218	3708	1+
607.99796	1200	
614.00069	6717	1+
614.33347	5905	1+
614.66424	2750	
617.28734	1434	1+
622.32688	1527	
626.33018	7023	1+
644.67482	1627	1+
645.01981	2333	1+
645.32482	1994	1+
650.68108	10200	1+
651.01513	12835	1+
651.34534	10419	1+
656.68663	8694	1+
657.02214	9293	1+
657.35302	5121	
668.33751	1560	
674.02181	1117	
679.69395	7089	1+
680.03069	8072	1+
680.35689	5263	1+
682.31876	4483	1+
685.35222	1103	
685.69851	35361	1+
686.03278	33994	1+
686.36663	27932	1+
687.88706	2752	
689.02493	1270	
691.34993	2815	1+
700.33769	1102	
737.35687	3202	1+
743.39184	1668	1+
763.39482	13890	1+
779.40153	1316	
795.38937	3790	1+
811.37192	1356	1+
829.38278	7097	1+
829.38403	5030	1+
848.40961	1375	1+
866.43573	6509	1+
878.41395	10728	1+
914.47286	1936	1+
942.46770	5556	1+
977.48575	5452	1+
977.48861	8721	1+
979.51062	3516	1+
997.54043	1066	
1013.50602	8209	1+
1076.55759	21604	1+
1076.56101	4267	1+
1093.07806	8527	1+
1101.57945	34983	1+
1102.08316	28768	1+
1189.63134	14920	1+
1260.67687	12598	1+
1502.79722	9547	1+
1615.88669	4802	1+
END IONS

###FS:    #m/z: 680.64659 #charge   3
###MaxRes:#m/z:  0.00000 #charge-128
###MS: 1181
###MSMS: 1182
BEGIN IONS
TITLE=Cmpd 409, AutoMSn(680.6466), 20.0 min
RTINSECONDS=1199.76
SCANS=MS: 1181 MSMS: 1182
PEPMASS=680.64659	202019
CHARGE=3+
329.17950	935	
349.15311	1128	
357.16966	3035	1+
359.19046	1580	1+
392.15669	1075	
423.12311	881	1+
440.19461	4687	1+
449.21905	902	1+
454.22899	2113	1+
458.22267	1046	
463.19340	1071	
467.18440	1274	1+
471.22264	2629	1+
480.12129	1078	
481.26177	837	1+
497.23439	1048	
499.27368	1104	1+
501.21763	1146	1+
510.23277	1287	1+
519.22799	8001	1+
527.25486	2596	1+
537.23416	2671	1+
540.19553	1929	1+
544.27483	1161	
552.28878	1105	1+
554.25337	11160	1+
570.30560	1574	1+
572.26595	9707	1+
584.23484	3561	1+
598.29639	1069	1+
605.27673	1365	1+
610.31247	926	
611.28339	3266	1+
616.27728	1055	1+
621.30522	1263	1+
623.29904	2018	1+
628.31499	1055	
629.29402	2630	1+
633.29473	3082	1+
639.33834	977	
640.32444	1263	
641.31327	2658	1+
648.30570	1036	1+
650.30527	6553	1+
657.34325	2111	1+
659.29452	4669	1+
663.30401	1729	1+
666.26281	3607	
667.33343	5057	
668.31111	11607	1+
668.97572	1449	1+
669.63779	1149	
673.30539	963	1+
674.64783	1075	
674.97428	4896	1+
675.31350	3034	1+
675.63950	2226	1+
678.98239	1371	1+
679.64916	929	1+
680.33066	5398	1+
683.98181	1418	1+
684.31799	1515	
685.34689	7860	1+
691.18771	1917	1+
693.35211	934	1+
697.35794	1415	1+
706.33819	1795	1+
708.22341	3786	1+
711.35456	931	1+
714.37403	1337	1+
723.28701	21378	1+
725.33900	14283	1+
735.05517	1165	
738.35569	781	1+
742.37060	23386	1+
750.36496	791	1+
753.37394	860	1+
773.33089	2499	1+
778.36580	1627	1+
793.41203	1333	1+
795.40749	1251	
796.39136	2791	1+
810.43675	1210	1+
813.40396	3112	1+
820.31709	1682	
821.39548	2739	1+
824.38099	819	1+
827.46070	2010	1+
831.98216	822	1+
834.38034	935	1+
837.35781	30092	1+
847.31216	1150	1+
854.24676	2678	1+
855.45618	22757	1+
863.44089	799	1+
871.27402	4619	1+
887.37708	4397	1+
891.45028	1360	
892.44888	2041	1+
898.46402	2888	1+
908.47823	3621	
909.47024	13514	1+
917.34597	4050	1+
925.27943	1120	
926.49110	29998	1+
934.34074	11938	1+
942.31013	3290	1+
951.36516	41715	1+
962.33732	3373	1+
1050.45333	1246	
1071.52957	2195	1+
1080.37968	3599	1+
1089.55190	5042	1+
1097.40320	17389	1+
1114.42985	40868	1+
1125.40443	2046	1+
1151.42180	2542	1+
1168.44929	9907	1+
1185.46877	19527	1+
1196.91726	983	
1203.60537	2377	1+
1298.59581	4883	1+
1318.60644	1964	1+
1338.56140	7839	1+
1355.59274	11402	1+
1451.65855	5879	1+
1468.66827	4431	1+
1569.75353	1880	1+
1761.87320	1816	1+
1778.78004	1443	1+
1794.82538	2594	1+
1909.77533	1274	1+
END IONS

###FS:    #m/z: 551.54472 #charge   2
###MaxRes:#m/z:  0.00000 #charge-128
###MS: 1181
###MSMS: 1183
BEGIN IONS
TITLE=Cmpd 410, AutoMSn(551.5447), 20.0 min
RTINSECONDS=1200.26
SCANS=MS: 1181 MSMS: 1183
PEPMASS=551.54472	157558
CHARGE=2+
401.19928	1111	
438.25558	1162	
480.24118	1665	1+
486.16591	1476	
493.26218	1222	
499.25118	1575	1+
523.26183	4197	1+
529.78243	1105	
541.26647	1501	1+
542.53847	1108	
546.79061	4527	
553.28289	2935	1+
556.80942	1053	
559.25783	2468	1+
564.30093	986	
578.28303	2110	1+
584.99102	2093	
585.31927	3004	1+
585.65967	1018	
587.26102	4320	1+
607.99434	1221	1+
608.32813	1377	
613.99882	6504	1+
614.33256	6572	1+
614.66940	3024	
617.29707	978	
622.32535	2529	1+
626.32881	7753	1+
645.00492	1259	
645.32873	3061	1+
645.68104	1031	
650.68038	9451	1+
651.01590	11667	1+
651.34424	11175	1+
656.68721	11001	1+
657.02019	8986	1+
657.35519	5880	1+
664.32729	1419	1+
668.01656	1000	
668.34248	1173	
679.69517	6444	1+
680.02835	6658	1+
680.36091	4375	
682.31904	5017	1+
685.33951	1393	
685.69782	38186	1+
686.03223	33007	1+
686.36946	26052	1+
689.03582	1414	
689.35949	1996	
689.68734	1068	
691.35239	3097	1+
700.34237	1617	
737.35679	3503	1+
763.39105	13701	1+
779.39481	1941	1+
795.38664	2916	1+
829.38708	10131	1+
866.43455	7204	1+
877.46617	1004	
878.41347	10020	1+
914.48233	1939	1+
942.47265	5427	1+
977.48629	5959	1+
977.48748	10573	1+
979.50951	3802	1+
1013.50291	8294	1+
1076.55847	25734	1+
1093.07478	7457	1+
1093.57680	9914	1+
1101.58091	34545	1+
1102.08345	28681	1+
END IONS

###FS:    #m/z: 734.72068 #charge   3
###MaxRes:#m/z:  0.00000 #charge-128
###MS: 1181
###MSMS: 1184
BEGIN IONS
TITLE=Cmpd 411, AutoMSn(734.7207), 20.0 min
RTINSECONDS=1200.77
SCANS=MS: 1181 MSMS: 1184
PEPMASS=734.72068	149333
CHARGE=3+
382.19956	3594	
519.22792	1885	
695.35895	1835	
716.34344	2966	
723.31067	8308	1+
725.01513	2088	
728.70761	9973	1+
729.05420	5086	
729.38355	4003	
731.02710	2740	
731.36856	2182	
734.05309	2235	
734.38002	3246	
734.72068	110790	1+
735.05502	99677	1+
735.38803	67923	1+
740.37976	2220	
763.38674	2236	
781.71273	4027	
782.05152	3797	
782.37987	2425	
787.39253	3265	
787.72458	4136	
788.05684	2183	
825.41603	1916	
837.33074	2067	
843.09312	1869	
951.38038	1863	
1013.50234	2154	
END IONS

###FS:    #m/z: 551.54470 #charge   2
###MaxRes:#m/z:  0.00000 #charge-128
###MS: 1185
###MSMS: 1186
BEGIN IONS
TITLE=Cmpd 412, AutoMSn(551.5447), 20.1 min
RTINSECONDS=1203.79
SCANS=MS: 1185 MSMS: 1186
PEPMASS=551.54470	144814
CHARGE=2+
397.19914	1150	1+
401.20156	1104	
438.25822	1333	1+
448.21928	1914	1+
457.74190	1211	
486.17411	1331	
493.26256	1386	
521.77302	1084	
523.26471	3999	1+
529.77944	1062	
530.27217	1084	
541.26161	1302	1+
546.79418	2916	
553.28034	4829	1+
559.26640	1749	1+
564.29886	1610	
569.27064	2511	1+
579.29245	1400	1+
584.98699	2392	1+
585.31155	1923	1+
585.66171	927	
587.26650	3852	1+
608.32678	1045	
614.00125	6588	1+
614.33362	5131	1+
614.67156	1960	
618.80649	1058	
622.33055	1583	
626.33110	6232	1+
630.84327	4207	
644.67242	1453	1+
645.00543	1078	
646.31711	1608	1+
650.68099	8215	1+
651.01469	11790	1+
651.35040	7935	1+
656.68420	8956	1+
657.02144	7593	1+
657.35539	4398	
661.33327	1182	1+
664.32868	1364	1+
668.01882	927	
668.34247	1049	
679.69314	5163	1+
680.02828	5104	1+
680.35368	4306	1+
682.32694	3978	1+
685.34386	1029	
685.69841	29601	1+
686.03303	29062	1+
686.36945	22605	1+
689.02548	1652	1+
689.69164	1010	
691.02940	1715	1+
691.35769	2414	1+
700.33555	3295	1+
737.35580	3672	1+
763.39351	12740	1+
779.40228	1218	
795.38230	2602	1+
801.38328	1503	1+
829.38228	10673	1+
866.43296	6921	1+
876.97242	1147	
877.41962	9945	1+
924.45270	1119	1+
942.46804	4444	1+
959.47183	1404	1+
977.48310	3875	1+
977.49016	9453	1+
979.51329	2938	1+
990.03165	1444	
996.51835	1246	1+
997.53790	1399	
1013.50620	7485	1+
1076.55883	18369	1+
1093.07641	7836	1+
1093.57504	6915	1+
1098.58121	2623	1+
1101.58070	32185	1+
1102.08394	24566	1+
END IONS

###FS:    #m/z: 734.72143 #charge   3
###MaxRes:#m/z:  0.00000 #charge-128
###MS: 1185
###MSMS: 1187
BEGIN IONS
TITLE=Cmpd 413, AutoMSn(734.7214), 20.1 min
RTINSECONDS=1204.29
SCANS=MS: 1185 MSMS: 1187
PEPMASS=734.72143	122182
CHARGE=3+
519.22454	2147	
544.23329	2282	
552.73712	2494	
659.28367	2222	
695.35105	2177	
715.34070	6379	1+
716.14499	3248	
716.54391	3689	
716.75123	2667	
723.30229	6714	1+
725.01889	2387	
725.34542	4199	
728.70433	11845	1+
729.05253	6256	1+
729.37414	5762	1+
731.03979	3035	
731.36654	2362	
734.38061	3315	
734.71999	93303	1+
735.05484	85191	1+
735.38761	53506	1+
762.70883	2101	
773.32605	3463	1+
781.38040	5916	1+
781.71608	6906	1+
782.05072	4941	
787.39077	6809	1+
787.72414	5723	
788.05656	4251	
819.40911	2717	
819.74709	2532	
823.80756	2114	
824.03749	3410	1+
825.42172	2452	
834.38197	2306	
837.32204	2564	
838.31181	5037	1+
843.08265	2277	
843.42378	2696	
952.35326	5220	1+
END IONS

###FS:    #m/z: 1102.07308 #charge   1
###MaxRes:#m/z:  0.00000 #charge-128
###MS: 1185
###MSMS: 1188
BEGIN IONS
TITLE=Cmpd 414, AutoMSn(1102.0731), 20.1 min
RTINSECONDS=1204.79
SCANS=MS: 1185 MSMS: 1188
PEPMASS=1102.07308	105326
CHARGE=1+
442.26036	121	
489.22460	135	
519.20516	141	
533.25141	574	1+
572.26554	128	
587.26956	160	
602.32115	292	1+
647.31480	121	
685.33863	187	
690.34662	121	
697.04108	136	
700.32993	372	1+
761.34169	173	
763.38726	810	1+
765.75424	131	
807.40594	130	
896.94160	143	
919.43826	141	
943.52386	132	
978.48506	173	
1005.38847	125	
1007.38785	129	
1013.50513	152	
1020.93893	207	
1044.96910	162	
1095.55318	124	
1096.07464	144	
1100.17521	143	
1100.55106	153	
END IONS

###FS:    #m/z: 746.35324 #charge   1
###MaxRes:#m/z:  0.00000 #charge-128
###MS: 1189
###MSMS: 1190
BEGIN IONS
TITLE=Cmpd 415, AutoMSn(746.3532), 20.1 min
RTINSECONDS=1207.81
SCANS=MS: 1189 MSMS: 1190
PEPMASS=746.35324	99572
CHARGE=1+
400.26451	10077	1+
520.92523	1665	
521.24261	3068	1+
535.90890	2001	
536.24078	2317	
552.73375	1984	
573.60527	1573	
593.78612	1524	
594.27474	1895	1+
597.28375	2743	
597.61762	2482	
597.95107	1973	
600.27658	1976	1+
600.75955	1559	
606.28857	1548	
630.78144	1545	
659.79928	1529	
672.65363	2672	1+
672.98824	2804	1+
673.31849	2171	
675.98091	3170	1+
676.31511	5056	1+
676.64396	2209	
681.98554	12991	1+
682.32012	13241	1+
682.65341	6833	
687.99145	10873	1+
688.32435	10988	1+
688.65452	5112	
695.32694	7305	1+
705.01190	1691	
710.34953	2344	1+
710.67850	2376	
711.01321	1985	
714.33681	3136	1+
717.94168	2875	1+
718.13726	3114	1+
718.33602	3453	
718.54207	2522	
718.71311	5163	1+
720.00385	3952	1+
720.34271	3498	1+
721.54582	3244	1+
721.75269	4268	1+
721.94907	4015	
722.15271	3658	
722.33465	3387	1+
737.33534	2021	1+
743.35822	1533	
744.04371	2494	1+
744.36600	2852	1+
744.69715	2511	1+
END IONS

###FS:    #m/z: 932.68836 #charge   2
###MaxRes:#m/z:  0.00000 #charge-128
###MS: 1189
###MSMS: 1191
BEGIN IONS
TITLE=Cmpd 416, AutoMSn(932.6884), 20.1 min
RTINSECONDS=1208.31
SCANS=MS: 1189 MSMS: 1191
PEPMASS=932.68836	75041
CHARGE=2+
400.26492	2881	1+
497.20371	538	
552.73316	2383	1+
553.24313	999	
600.27514	605	
659.80105	1207	
660.30026	829	
677.30679	736	1+
697.03826	919	
745.01543	462	
745.83904	546	
746.35157	468	
794.84567	620	
803.36069	742	
803.86539	584	
845.97191	606	
876.39832	1406	1+
883.93176	554	
897.41496	698	
901.23596	510	
901.40560	761	
904.67916	1511	1+
904.93035	1925	1+
905.19512	554	
905.40408	920	
924.41932	879	1+
927.41885	735	
929.68643	567	
930.17438	710	
931.44224	429	
931.91569	641	
973.36408	1437	1+
991.37934	1768	1+
1086.44199	2017	1+
1115.41822	426	
1200.53376	1996	1+
1217.54629	3223	1+
1300.57577	1708	1+
1371.62993	2191	1+
1389.64411	3074	1+
1447.67422	1677	1+
1718.81229	1624	1+
1772.81693	2185	1+
1789.82638	2190	1+
1794.36675	1274	1+
1794.81673	2060	1+
1802.34486	17696	1+
1802.84382	17087	1+
1811.35754	32576	1+
1811.86115	32454	1+
1816.84647	4527	1+
1817.35729	4194	1+
1832.87984	2957	1+
1854.84197	4656	1+
1863.85143	3009	1+
END IONS

###FS:    #m/z: 622.30652 #charge   2
###MaxRes:#m/z:  0.00000 #charge-128
###MS: 1189
###MSMS: 1192
BEGIN IONS
TITLE=Cmpd 417, AutoMSn(622.3065), 20.1 min
RTINSECONDS=1208.81
SCANS=MS: 1189 MSMS: 1192
PEPMASS=622.30652	104439
CHARGE=2+
340.19076	1183	1+
343.17241	1405	1+
368.18357	1399	1+
400.26347	12032	1+
412.21012	2219	1+
428.21606	2339	1+
439.21591	3159	1+
463.20871	1368	1+
472.21003	2025	1+
482.22566	1702	1+
482.56545	1273	1+
487.19950	1734	
496.22260	5129	1+
502.24141	1909	1+
507.23875	1266	1+
511.74753	1709	
512.24761	1312	
513.72762	2527	1+
520.27171	2913	1+
524.25626	1620	1+
525.75124	1712	
526.25372	1635	1+
529.26177	3110	1+
529.90798	3126	1+
535.91313	3383	1+
536.25422	4532	1+
543.73731	1322	
546.26820	1139	1+
552.73941	2902	
553.24214	3221	1+
555.27587	1998	1+
565.29061	1741	1+
570.81491	2327	
571.28743	3195	1+
574.30343	1813	1+
585.60787	1253	1+
587.27598	1788	1+
590.29233	1515	1+
591.61440	4879	
591.95024	3239	
592.28405	2433	1+
597.29405	2267	1+
599.27132	5682	1+
602.81185	1732	
605.60205	2620	1+
605.95662	2371	1+
606.30699	3164	1+
609.28926	7767	1+
614.30289	1262	1+
616.29543	1633	1+
616.58926	2154	1+
617.81890	2611	
620.29040	4032	1+
620.61356	1443	1+
621.79546	1540	
622.32016	20364	1+
627.34870	1755	
629.28629	5031	1+
629.63582	1835	1+
636.30264	1150	1+
642.05836	1267	
650.79950	2975	
658.31328	3139	1+
661.33485	3356	1+
665.31094	1293	1+
667.06795	1338	
670.32575	1373	1+
673.31842	2435	1+
675.98348	1295	1+
676.31407	4049	1+
681.98499	4116	1+
682.32139	5516	1+
682.65138	2367	1+
684.59718	3320	1+
685.08339	2152	
686.32306	2696	
687.99323	2665	1+
688.64697	2008	
692.34020	3175	1+
695.32748	2618	
704.67305	1481	1+
707.33838	2850	1+
707.85133	1367	1+
714.34174	1690	1+
733.34563	1253	1+
738.69577	1194	1+
739.01465	1754	1+
739.35821	2622	1+
742.35682	2781	1+
774.41900	1958	1+
778.43042	1817	1+
801.38363	1244	1+
815.38282	4187	1+
822.40045	1476	1+
826.39309	1402	1+
837.37888	1651	1+
854.38971	2080	1+
855.74076	2408	1+
856.07372	2011	
878.31245	1576	1+
888.76544	1043	1+
893.45077	2539	1+
894.41255	1679	
912.43646	4026	1+
912.77277	2018	
913.11731	1475	
929.42794	7749	1+
934.42792	1248	1+
946.37674	1894	1+
951.43956	6962	1+
974.35834	4166	1+
992.42994	2516	1+
1027.48101	2605	1+
1038.53970	2861	1+
1043.47169	1812	
1043.47273	11797	1+
1049.47570	2901	1+
1087.44973	5464	1+
1097.51457	2580	1+
1115.51756	3736	1+
1119.52546	3900	1+
1137.52887	8075	1+
1171.52843	3097	1+
1186.56326	4753	1+
1189.53544	5637	1+
1199.53315	7977	1+
1206.54594	23551	1+
1218.57611	7599	1+
1234.13733	3049	1+
1236.60530	7780	1+
1243.14620	26471	1+
END IONS

###FS:    #m/z: 746.35520 #charge   1
###MaxRes:#m/z:  0.00000 #charge-128
###MS: 1193
###MSMS: 1194
BEGIN IONS
TITLE=Cmpd 418, AutoMSn(746.3552), 20.2 min
RTINSECONDS=1211.84
SCANS=MS: 1193 MSMS: 1194
PEPMASS=746.35520	119983
CHARGE=1+
400.26563	12589	1+
520.92619	1909	
521.24679	3386	1+
535.91002	2259	
536.25002	1942	
552.73877	2437	
594.27287	2412	1+
597.28651	2491	
597.61823	1796	
606.28757	1832	
616.62057	1973	
629.29415	2368	1+
630.78054	1843	
659.30074	2427	1+
667.31465	1887	
672.65566	2646	1+
672.98905	3317	1+
673.31673	2794	
675.97882	3295	1+
676.31577	6596	1+
676.64076	3120	
681.98436	13415	1+
682.31904	12882	1+
682.65299	8209	
686.32377	4109	1+
687.98921	13109	1+
688.32411	13116	1+
688.65755	6465	
695.32429	1869	
704.33569	2638	1+
704.67114	2711	1+
705.00760	2177	
710.33892	2767	1+
710.67924	2786	
711.01768	1806	
714.33307	3123	1+
718.13405	3125	1+
718.34282	3805	
718.54781	2968	
718.74439	1971	
718.94314	2265	
719.68590	3190	1+
720.01585	3719	1+
720.34289	3211	1+
721.54899	3784	1+
721.74316	4469	
721.94594	4711	
722.14863	3400	
722.33667	3741	1+
731.34804	2884	1+
742.35859	2378	1+
END IONS

###FS:    #m/z: 932.68949 #charge   2
###MaxRes:#m/z:  0.00000 #charge-128
###MS: 1193
###MSMS: 1195
BEGIN IONS
TITLE=Cmpd 419, AutoMSn(932.6895), 20.2 min
RTINSECONDS=1212.34
SCANS=MS: 1193 MSMS: 1195
PEPMASS=932.68949	91875
CHARGE=2+
400.26363	2699	1+
552.73625	1596	
553.23909	971	
600.28748	1414	1+
600.76016	851	
609.27831	2008	
609.78747	839	
642.27879	519	
686.31469	2172	1+
686.82005	1013	
697.04873	632	
724.34636	878	1+
737.33655	419	
794.84287	513	
795.35587	533	
803.36391	468	
803.85442	644	
886.91277	692	
887.40082	983	1+
888.92938	463	
901.43352	651	
904.66873	1824	1+
904.92639	2246	1+
905.19802	699	
905.42869	759	
925.17365	438	
926.91849	1069	1+
927.42653	1111	1+
928.15848	837	1+
933.41249	806	
937.43465	628	1+
974.34850	1096	1+
991.38489	1779	1+
1009.50235	427	
1080.30566	467	
1086.44503	2154	1+
1117.03736	455	
1117.53542	666	
1203.59401	454	
1300.58439	1525	1+
1318.60079	2492	1+
1389.64153	2130	1+
1490.67907	1504	1+
1718.79366	1835	1+
1750.75650	2719	1+
1765.82056	1066	1+
1788.84282	2879	1+
1793.82536	2674	1+
1794.34734	2210	1+
1802.34639	17021	1+
1802.84768	16951	1+
1811.35206	32049	1+
1811.85948	29392	1+
1817.35247	5510	1+
1817.86102	5231	1+
1832.86190	3249	1+
1848.83478	1147	1+
1854.84495	3524	1+
1857.82207	4267	1+
1862.84645	2175	1+
END IONS

###FS:    #m/z: 622.13376 #charge   3
###MaxRes:#m/z:  0.00000 #charge-128
###MS: 1193
###MSMS: 1196
BEGIN IONS
TITLE=Cmpd 420, AutoMSn(622.1338), 20.2 min
RTINSECONDS=1212.84
SCANS=MS: 1193 MSMS: 1196
PEPMASS=622.13376	119040
CHARGE=3+
331.19984	1233	1+
341.18480	1273	1+
343.17161	1515	1+
368.17475	1166	1+
397.20111	1049	1+
400.26454	12593	1+
412.21653	1529	1+
425.20267	1795	1+
434.20361	1288	
439.21487	1563	1+
447.24529	1735	1+
483.23524	2074	1+
487.19154	1801	
491.22230	1412	1+
491.57041	1316	
502.23267	1649	1+
513.73030	2432	
514.24205	3663	1+
520.27105	3237	1+
524.25075	1474	1+
526.25444	3576	1+
529.25617	3940	1+
529.90265	1904	
535.90732	3169	1+
536.24594	2863	1+
538.27583	1420	1+
541.22491	1479	1+
547.26340	1275	1+
551.26715	1385	1+
554.25785	2258	1+
567.26712	1022	1+
570.81711	3293	
571.28717	4714	1+
576.28478	961	1+
585.28354	2078	1+
585.61008	1600	1+
585.93759	1314	1+
587.27707	2130	1+
590.28752	1630	1+
591.61386	5909	1+
591.94618	3820	
592.28429	2616	1+
597.28484	1553	1+
599.27907	5796	1+
602.80901	2214	
603.31701	1683	
605.61648	2103	1+
605.95891	2129	1+
606.29171	2793	1+
609.28931	2684	
610.29684	5987	1+
616.29083	1827	1+
618.31362	1821	
620.28991	6521	1+
620.60795	3759	1+
620.94420	1837	
621.81516	9385	1+
622.07634	11906	1+
622.58017	10598	1+
624.29049	1958	1+
625.59906	2117	1+
626.32230	3519	1+
626.83683	1329	1+
629.30232	3016	1+
633.29739	2500	1+
636.80335	1223	1+
648.29538	1502	1+
650.80203	2818	
654.29783	968	1+
658.33256	1557	1+
661.34248	3309	1+
665.30624	1095	1+
666.82004	1826	
667.07889	1845	
667.31872	2985	1+
668.82428	1109	1+
672.99621	1352	1+
673.31586	1603	
675.31718	1392	
675.98015	1624	1+
676.31637	1677	
677.32341	1407	
677.82332	5852	1+
678.32358	5817	1+
681.98379	4231	1+
682.32418	5997	1+
682.65681	2552	1+
686.32284	2619	
687.64330	2674	1+
687.98474	3047	1+
695.32722	2447	
705.34053	1864	1+
713.33838	1348	1+
715.32741	6275	1+
733.33878	1503	1+
738.69157	1387	1+
741.35938	2138	1+
758.36430	2041	1+
766.36522	1652	1+
774.42001	2083	1+
778.35902	2001	1+
815.38246	6641	1+
822.39377	2032	1+
826.34550	943	1+
837.37930	1760	1+
854.39548	2001	1+
855.73662	2111	1+
856.07146	2228	
856.41008	1677	
878.31355	1282	1+
888.42274	1685	1+
894.41736	6574	1+
906.41370	1101	1+
912.43919	4818	1+
912.77784	1726	
913.10662	1502	
917.43171	1167	1+
929.42616	7458	1+
935.42501	1777	1+
945.40349	4012	1+
951.43529	6781	1+
967.47239	1647	1+
970.52327	1273	1+
974.36986	3581	1+
991.40901	5574	1+
1022.48278	4420	1+
1038.53954	3002	1+
1043.46966	13461	1+
1050.49132	7550	1+
1054.46352	1757	1+
1086.45710	5579	1+
1091.50913	1864	1+
1097.52239	2693	1+
1104.47072	5814	1+
1115.52932	3296	1+
1119.51433	5456	1+
1129.56975	2919	1+
1137.53522	9495	1+
1170.53653	2399	1+
1186.55505	4311	1+
1189.53559	6075	1+
1196.57870	2325	1+
1200.54647	6213	1+
1206.54471	21063	1+
1218.57601	6178	1+
1234.15878	1943	1+
1236.60263	9627	1+
1243.63973	21783	1+
1260.55315	6896	1+
1277.57706	36520	1+
1283.59658	7485	1+
1291.59125	2132	1+
1301.58280	5407	1+
1317.62160	6006	1+
1339.64279	2089	1+
1356.65657	5412	1+
1368.16356	6588	1+
1368.65803	7225	1+
1372.63026	6420	1+
1375.64360	5626	1+
1383.66369	3858	1+
1390.65508	12440	1+
1413.69261	3393	1+
1417.69455	4853	1+
1418.20922	4642	1+
1430.65107	9946	1+
1447.68081	55662	1+
1455.65703	4497	1+
1459.68401	4385	1+
1472.67198	3808	1+
1477.71666	2666	1+
1490.69458	4506	1+
1543.72296	2329	1+
1560.75526	7988	1+
1569.68765	4151	1+
1587.69118	26956	1+
1602.72060	2287	1+
1605.71315	39670	1+
1619.72500	2500	1+
1661.80546	2596	1+
1689.79161	2340	1+
1699.77471	5970	1+
1718.79547	9820	1+
1771.81500	2807	1+
1789.82915	5555	1+
1828.83898	3039	1+
1846.86327	3863	1+
END IONS

###FS:    #m/z: 918.91516 #charge   2
###MaxRes:#m/z:  0.00000 #charge-128
###MS: 1197
###MSMS: 1198
BEGIN IONS
TITLE=Cmpd 421, AutoMSn(918.9152), 20.3 min
RTINSECONDS=1215.87
SCANS=MS: 1197 MSMS: 1198
PEPMASS=918.91516	142711
CHARGE=2+
[truncated: 700,202 more chars]
