# Supplementary material for: Biochemical and proteomic analyses of venom from a new pit viper, Protobothrops kelomohy
Source: J Venom Anim Toxins Incl Trop Dis. 2022 Apr 11;28:e20210080. doi: 10.1590/1678-9199-JVATITD-2021-0080 (PMC9005077; doi:10.1590/1678-9199-JVATITD-2021-0080)
Supplement: Additional file 2. [file 1678-9199-jvatitd-28-e20210080-s2.zip › jvatitd-2021-0080_suppl2_20220324/Protobothrops replication3/Rep3_Protobothrops9_BD3_01_19307.mgf]

CHARGE=1+, 2+ and 3+
###	
###	\\10.11.12.207\(D) Data\Data\onrapak\2020\Feb-04-2020\Rep3_Protobothrops9_BD3_01_19307.d\analysis.baf
###	Rep3_Protobothrops9_BD3_01_19307.d
###	Instrument: micrOTOF-Q II
###    Rep3_Protobothrops9
###    PeakWidth 5.00, MiniumIntensity 100, S/N 1Apply threshold 0, Threshold 10
###    Retain Residuals no, Create neutrally no,
###    FullScan Parameters: AdductIon (+)+H (-)-H, LowMass 350, HighMass 3000, MaxCharge charge decon 4, MinPeaks 3
###    Perf. isotope decon yes, Max Charge Istopic decon 3, MW agreement 5.00, Abund. cutoff 3.00, Envelope cutoff 75.00
###    MaxRes   Parameters: AdductIon (+)+H (-)-H, LowMass 350, HighMass 3000 
###    Perf. isotope decon yes, Max Charge Istopic decon 3, Abund. cutoff 2.00
###    MSn      Parameters: AdductIon (+)+H (-)-H, LowMass 100, HighMass 2500 
###    Perf. isotope decon yes, Max Charge Istopic decon 2, Abund. cutoff 0.50
###    Global Charge Limit: yes 3, Prefer FullScan Result: yes, Export what: 2 (0=non deconv/1=deconv only/2=mixed), NoMSMSSignals: 25, Intensity threshold: 100, NoMSSignals (deconv): 2, NoMSSignals (non-deconv): 2, NormalizeData: no, SingleCharged: yes
###FS:    #m/z: 502.26180 #charge   3
###MaxRes:#m/z:  0.00000 #charge-128
###MS: 662
###MSMS: 663
BEGIN IONS
TITLE=Cmpd 2, AutoMSn(502.2618), 11.3 min
RTINSECONDS=676.967
SCANS=MS: 662 MSMS: 663
PEPMASS=502.26180	3270
CHARGE=3+
517.28763	188	
END IONS

###FS:    #m/z: 502.26046 #charge   3
###MaxRes:#m/z:  0.00000 #charge-128
###MS: 664
###MSMS: 665
BEGIN IONS
TITLE=Cmpd 3, AutoMSn(502.2605), 11.3 min
RTINSECONDS=679.002
SCANS=MS: 664 MSMS: 665
PEPMASS=502.26046	9238
CHARGE=3+
496.58809	117	
502.25963	282	1+
502.59713	268	
502.92494	121	
517.27292	206	
603.80228	131	
604.26651	135	
617.30793	144	
631.31443	135	
667.82880	492	1+
688.84100	293	1+
746.33796	135	
END IONS

###FS:    #m/z: 501.91976 #charge   3
###MaxRes:#m/z:  0.00000 #charge-128
###MS: 666
###MSMS: 667
BEGIN IONS
TITLE=Cmpd 4, AutoMSn(501.9198), 11.4 min
RTINSECONDS=681.032
SCANS=MS: 666 MSMS: 667
PEPMASS=501.91976	30464
CHARGE=3+
323.19438	126	
420.22224	105	
445.57460	105	
448.15572	124	
486.24210	121	
494.74021	198	
496.58513	1048	1+
496.91819	563	
497.25690	353	
501.93853	166	
502.26344	3171	1+
502.59323	1761	
502.92877	1118	
504.37407	154	
517.27662	1110	1+
537.28622	154	
537.79801	253	
553.25652	296	
553.76227	167	
574.63077	104	
603.78297	343	1+
604.29356	283	
617.29865	475	1+
631.32198	235	
645.37561	296	1+
658.82789	101	
667.33578	637	1+
679.82734	112	
689.33357	996	1+
729.32688	165	
746.33807	208	
759.41065	282	1+
890.48276	272	1+
1305.63225	826	1+
1334.66050	1203	1+
1376.66920	1565	1+
END IONS

###FS:    #m/z: 752.87999 #charge   2
###MaxRes:#m/z:  0.00000 #charge-128
###MS: 666
###MSMS: 669
BEGIN IONS
TITLE=Cmpd 6, AutoMSn(752.8800), 11.4 min
RTINSECONDS=682.034
SCANS=MS: 666 MSMS: 669
PEPMASS=752.87999	2314
CHARGE=2+
400.25673	111	
517.27402	165	
553.74853	107	
631.32446	115	
672.27168	108	
END IONS

###FS:    #m/z: 752.88093 #charge   2
###MaxRes:#m/z:  0.00000 #charge-128
###MS: 670
###MSMS: 672
BEGIN IONS
TITLE=Cmpd 8, AutoMSn(752.8809), 11.4 min
RTINSECONDS=685.553
SCANS=MS: 670 MSMS: 672
PEPMASS=752.88093	10989
CHARGE=2+
517.28698	132	
1504.74860	2147	1+
END IONS

###FS:    #m/z: 516.91987 #charge-128
###MaxRes:#m/z:  0.00000 #charge-128
###MS: 670
###MSMS: 673
BEGIN IONS
TITLE=Cmpd 9, AutoMSn(516.9199), 11.4 min
RTINSECONDS=686.053
SCANS=MS: 670 MSMS: 673
PEPMASS=516.91987	4337

517.28748	208	
END IONS

###FS:    #m/z: 752.88350 #charge   2
###MaxRes:#m/z:  0.00000 #charge-128
###MS: 674
###MSMS: 675
BEGIN IONS
TITLE=Cmpd 10, AutoMSn(752.8835), 11.5 min
RTINSECONDS=689.073
SCANS=MS: 674 MSMS: 675
PEPMASS=752.88350	20856
CHARGE=2+
517.28146	354	1+
631.32212	132	
653.31865	140	
689.32557	158	
743.88630	117	
1160.32673	163	
1504.76267	2792	1+
END IONS

###FS:    #m/z: 475.54194 #charge   3
###MaxRes:#m/z:  0.00000 #charge-128
###MS: 678
###MSMS: 679
BEGIN IONS
TITLE=Cmpd 13, AutoMSn(475.5419), 11.6 min
RTINSECONDS=693.095
SCANS=MS: 678 MSMS: 679
PEPMASS=475.54194	11329
CHARGE=3+
383.23961	342	
469.53986	153	
507.68683	120	
511.72861	192	
546.30879	141	
546.71340	191	
555.71853	209	
556.23942	172	
560.24311	138	
569.24810	650	1+
569.75463	154	
598.25087	124	
611.26053	188	
619.77384	796	
620.27944	740	
640.25803	103	
660.27890	119	
854.30830	149	
955.38068	411	1+
END IONS

###FS:    #m/z: 516.92338 #charge-128
###MaxRes:#m/z:  0.00000 #charge-128
###MS: 678
###MSMS: 680
BEGIN IONS
TITLE=Cmpd 14, AutoMSn(516.9234), 11.6 min
RTINSECONDS=693.596
SCANS=MS: 678 MSMS: 680
PEPMASS=516.92338	5509

516.25963	354	1+
635.33630	105	
682.32583	123	
END IONS

###FS:    #m/z: 494.74863 #charge-128
###MaxRes:#m/z:  0.00000 #charge-128
###MS: 678
###MSMS: 681
BEGIN IONS
TITLE=Cmpd 15, AutoMSn(494.7486), 11.6 min
RTINSECONDS=694.097
SCANS=MS: 678 MSMS: 681
PEPMASS=494.74863	5147

576.24902	115	
END IONS

###FS:    #m/z: 475.54165 #charge   3
###MaxRes:#m/z:  0.00000 #charge-128
###MS: 682
###MSMS: 683
BEGIN IONS
TITLE=Cmpd 16, AutoMSn(475.5416), 11.6 min
RTINSECONDS=697.122
SCANS=MS: 682 MSMS: 683
PEPMASS=475.54165	39264
CHARGE=3+
337.13540	171	
383.24287	249	
413.85013	189	
414.66449	143	
431.17764	243	1+
431.53201	144	
437.53255	235	
449.18019	262	1+
449.85234	251	
463.52758	237	
463.86682	188	
469.53607	502	
469.86285	306	1+
470.20797	279	
475.55039	222	
476.22940	149	
511.73379	410	
532.71962	193	
533.22587	208	1+
546.29770	381	
546.72327	544	
547.23831	210	
550.25233	153	
555.73581	244	
556.22249	145	
610.77321	553	1+
624.77282	228	
646.28188	184	
655.29356	378	
767.45030	144	
856.29813	351	1+
927.37141	263	1+
955.37491	697	1+
1137.49274	2431	1+
1221.52891	542	1+
1238.54167	8874	1+
END IONS

###FS:    #m/z: 712.80720 #charge   2
###MaxRes:#m/z:  0.00000 #charge-128
###MS: 682
###MSMS: 684
BEGIN IONS
TITLE=Cmpd 17, AutoMSn(712.8072), 11.6 min
RTINSECONDS=697.623
SCANS=MS: 682 MSMS: 684
PEPMASS=712.80720	7094
CHARGE=2+
1424.59756	1034	1+
END IONS

###FS:    #m/z: 475.54084 #charge   3
###MaxRes:#m/z:  0.00000 #charge-128
###MS: 686
###MSMS: 687
BEGIN IONS
TITLE=Cmpd 18, AutoMSn(475.5408), 11.7 min
RTINSECONDS=701.158
SCANS=MS: 686 MSMS: 687
PEPMASS=475.54084	65995
CHARGE=3+
383.22493	179	
413.51552	343	
414.19601	337	
429.15665	207	
431.18482	336	1+
437.19677	314	
443.85638	291	
447.54581	220	
447.63972	241	
450.18903	191	
463.86478	674	
464.18909	243	
469.54394	1017	1+
469.86745	823	
470.21372	305	
471.06304	320	
471.15840	314	
474.55731	908	1+
474.88947	657	1+
475.22551	842	1+
511.73962	902	
512.23597	531	
532.72777	736	1+
533.22312	190	
546.29966	537	
546.71861	716	1+
547.23880	361	
560.23891	736	1+
618.76698	196	
826.33429	184	
828.31148	231	
838.90543	214	
856.32037	200	
927.37603	483	1+
955.36830	1207	1+
1110.44286	685	1+
1137.49398	4313	1+
1220.51091	2307	1+
1238.54053	14233	1+
1309.57020	1896	1+
END IONS

###FS:    #m/z: 712.80759 #charge   2
###MaxRes:#m/z:  0.00000 #charge-128
###MS: 686
###MSMS: 688
BEGIN IONS
TITLE=Cmpd 19, AutoMSn(712.8076), 11.7 min
RTINSECONDS=701.659
SCANS=MS: 686 MSMS: 688
PEPMASS=712.80759	11185
CHARGE=2+
640.24316	153	
704.28037	101	
1424.59571	1682	1+
END IONS

###FS:    #m/z: 712.80572 #charge   2
###MaxRes:#m/z:  0.00000 #charge-128
###MS: 690
###MSMS: 691
BEGIN IONS
TITLE=Cmpd 21, AutoMSn(712.8057), 11.8 min
RTINSECONDS=705.185
SCANS=MS: 690 MSMS: 691
PEPMASS=712.80572	13333
CHARGE=2+
611.75906	108	
639.74538	141	
703.79597	187	
1141.42977	152	
1424.61285	1364	1+
END IONS

###FS:    #m/z: 521.26725 #charge   3
###MaxRes:#m/z:  0.00000 #charge-128
###MS: 690
###MSMS: 693
BEGIN IONS
TITLE=Cmpd 23, AutoMSn(521.2673), 11.8 min
RTINSECONDS=706.187
SCANS=MS: 690 MSMS: 693
PEPMASS=521.26725	7907
CHARGE=3+
517.26444	126	
519.25629	101	
521.60987	103	
631.31587	134	
689.32916	168	
END IONS

###FS:    #m/z: 521.26606 #charge   3
###MaxRes:#m/z:  0.00000 #charge-128
###MS: 694
###MSMS: 695
BEGIN IONS
TITLE=Cmpd 24, AutoMSn(521.2661), 11.8 min
RTINSECONDS=709.221
SCANS=MS: 694 MSMS: 695
PEPMASS=521.26606	7531
CHARGE=3+
520.76289	101	
END IONS

###FS:    #m/z: 506.93271 #charge   3
###MaxRes:#m/z:  0.00000 #charge-128
###MS: 694
###MSMS: 696
BEGIN IONS
TITLE=Cmpd 25, AutoMSn(506.9327), 11.8 min
RTINSECONDS=709.722
SCANS=MS: 694 MSMS: 696
PEPMASS=506.93271	4718
CHARGE=3+
347.10187	104	
420.21819	194	
517.27620	330	1+
END IONS

###FS:    #m/z: 608.62758 #charge   3
###MaxRes:#m/z:  0.00000 #charge-128
###MS: 698
###MSMS: 699
BEGIN IONS
TITLE=Cmpd 27, AutoMSn(608.6276), 11.9 min
RTINSECONDS=713.267
SCANS=MS: 698 MSMS: 699
PEPMASS=608.62758	3102
CHARGE=3+
608.96150	158	
END IONS

###FS:    #m/z: 453.74748 #charge   2
###MaxRes:#m/z:  0.00000 #charge-128
###MS: 698
###MSMS: 700
BEGIN IONS
TITLE=Cmpd 28, AutoMSn(453.7475), 11.9 min
RTINSECONDS=713.768
SCANS=MS: 698 MSMS: 700
PEPMASS=453.74748	2573
CHARGE=2+
465.17760	130	
END IONS

###FS:    #m/z: 608.62730 #charge   3
###MaxRes:#m/z:  0.00000 #charge-128
###MS: 702
###MSMS: 703
BEGIN IONS
TITLE=Cmpd 30, AutoMSn(608.6273), 12.0 min
RTINSECONDS=717.296
SCANS=MS: 702 MSMS: 703
PEPMASS=608.62730	5724
CHARGE=3+
656.30299	102	
END IONS

###FS:    #m/z: 453.74753 #charge   2
###MaxRes:#m/z:  0.00000 #charge-128
###MS: 702
###MSMS: 704
BEGIN IONS
TITLE=Cmpd 31, AutoMSn(453.7475), 12.0 min
RTINSECONDS=717.797
SCANS=MS: 702 MSMS: 704
PEPMASS=453.74753	5096
CHARGE=2+
375.23673	141	
486.30183	279	
488.32791	115	
587.28488	182	
END IONS

###FS:    #m/z: 456.97178 #charge   2
###MaxRes:#m/z:  0.00000 #charge-128
###MS: 702
###MSMS: 705
BEGIN IONS
TITLE=Cmpd 32, AutoMSn(456.9718), 12.0 min
RTINSECONDS=718.298
SCANS=MS: 702 MSMS: 705
PEPMASS=456.97178	3825
CHARGE=2+
458.22210	101	
END IONS

###FS:    #m/z: 379.85304 #charge   3
###MaxRes:#m/z:  0.00000 #charge-128
###MS: 706
###MSMS: 707
BEGIN IONS
TITLE=Cmpd 33, AutoMSn(379.8530), 12.0 min
RTINSECONDS=721.318
SCANS=MS: 706 MSMS: 707
PEPMASS=379.85304	5314
CHARGE=3+
382.22058	321	1+
400.23359	320	
406.17179	102	
476.21831	117	
480.24999	167	
497.28272	1434	1+
517.27457	171	
642.28073	188	
END IONS

###FS:    #m/z: 569.26957 #charge   2
###MaxRes:#m/z:  0.00000 #charge-128
###MS: 706
###MSMS: 708
BEGIN IONS
TITLE=Cmpd 34, AutoMSn(569.2696), 12.0 min
RTINSECONDS=721.82
SCANS=MS: 706 MSMS: 708
PEPMASS=569.26957	3868
CHARGE=2+
437.25340	178	
480.25966	111	
497.30076	116	
731.40462	126	
END IONS

###FS:    #m/z: 608.62989 #charge   3
###MaxRes:#m/z:  0.00000 #charge-128
###MS: 706
###MSMS: 709
BEGIN IONS
TITLE=Cmpd 35, AutoMSn(608.6299), 12.0 min
RTINSECONDS=722.321
SCANS=MS: 706 MSMS: 709
PEPMASS=608.62989	4581
CHARGE=3+
458.25279	106	
END IONS

###FS:    #m/z: 515.93377 #charge   3
###MaxRes:#m/z:  0.00000 #charge-128
###MS: 710
###MSMS: 711
BEGIN IONS
TITLE=Cmpd 36, AutoMSn(515.9338), 12.1 min
RTINSECONDS=725.341
SCANS=MS: 710 MSMS: 711
PEPMASS=515.93377	4500
CHARGE=3+
515.92311	137	
516.26894	136	
END IONS

###FS:    #m/z: 455.91262 #charge   3
###MaxRes:#m/z:  0.00000 #charge-128
###MS: 710
###MSMS: 713
BEGIN IONS
TITLE=Cmpd 38, AutoMSn(455.9126), 12.1 min
RTINSECONDS=726.342
SCANS=MS: 710 MSMS: 713
PEPMASS=455.91262	4472
CHARGE=3+
375.23737	236	
439.70850	111	
488.30816	238	
550.23233	107	
646.33103	245	
654.75087	113	
767.36485	134	
END IONS

###FS:    #m/z: 515.93571 #charge   3
###MaxRes:#m/z:  0.00000 #charge-128
###MS: 714
###MSMS: 716
BEGIN IONS
TITLE=Cmpd 40, AutoMSn(515.9357), 12.2 min
RTINSECONDS=729.866
SCANS=MS: 714 MSMS: 716
PEPMASS=515.93571	5767
CHARGE=3+
515.93504	112	
END IONS

###FS:    #m/z: 379.85239 #charge   3
###MaxRes:#m/z:  0.00000 #charge-128
###MS: 714
###MSMS: 717
BEGIN IONS
TITLE=Cmpd 41, AutoMSn(379.8524), 12.2 min
RTINSECONDS=730.367
SCANS=MS: 714 MSMS: 717
PEPMASS=379.85239	5455
CHARGE=3+
400.22923	101	
END IONS

###FS:    #m/z: 429.21320 #charge   3
###MaxRes:#m/z:  0.00000 #charge-128
###MS: 718
###MSMS: 720
BEGIN IONS
TITLE=Cmpd 43, AutoMSn(429.2132), 12.2 min
RTINSECONDS=733.89
SCANS=MS: 718 MSMS: 720
PEPMASS=429.21320	4398
CHARGE=3+
400.26460	449	1+
675.31210	134	
END IONS

###FS:    #m/z: 720.36209 #charge   2
###MaxRes:#m/z:  0.00000 #charge-128
###MS: 718
###MSMS: 721
BEGIN IONS
TITLE=Cmpd 44, AutoMSn(720.3621), 12.2 min
RTINSECONDS=734.391
SCANS=MS: 718 MSMS: 721
PEPMASS=720.36209	3609
CHARGE=2+
667.85430	347	
END IONS

###FS:    #m/z: 563.27890 #charge   2
###MaxRes:#m/z:  0.00000 #charge-128
###MS: 722
###MSMS: 723
BEGIN IONS
TITLE=Cmpd 45, AutoMSn(563.2789), 12.3 min
RTINSECONDS=737.426
SCANS=MS: 722 MSMS: 723
PEPMASS=563.27890	6645
CHARGE=2+
392.15713	121	
497.27534	197	
553.29664	187	
654.34539	213	
769.37955	184	
882.45448	122	
END IONS

###FS:    #m/z: 434.20464 #charge   3
###MaxRes:#m/z:  0.00000 #charge-128
###MS: 722
###MSMS: 724
BEGIN IONS
TITLE=Cmpd 46, AutoMSn(434.2046), 12.3 min
RTINSECONDS=737.927
SCANS=MS: 722 MSMS: 724
PEPMASS=434.20464	3844
CHARGE=3+
289.58537	127	
369.22199	108	
END IONS

###FS:    #m/z: 563.27402 #charge   2
###MaxRes:#m/z:  0.00000 #charge-128
###MS: 726
###MSMS: 727
BEGIN IONS
TITLE=Cmpd 47, AutoMSn(563.2740), 12.4 min
RTINSECONDS=741.468
SCANS=MS: 726 MSMS: 727
PEPMASS=563.27402	12532
CHARGE=2+
339.15434	228	1+
390.23027	132	
455.18400	120	
495.18095	102	
497.29179	122	
508.24405	115	
553.28987	311	1+
554.77106	210	
563.28180	263	1+
654.34383	565	1+
769.36807	550	1+
882.45631	234	
END IONS

###FS:    #m/z: 563.27625 #charge   2
###MaxRes:#m/z:  0.00000 #charge-128
###MS: 730
###MSMS: 731
BEGIN IONS
TITLE=Cmpd 50, AutoMSn(563.2762), 12.4 min
RTINSECONDS=745.506
SCANS=MS: 730 MSMS: 731
PEPMASS=563.27625	13896
CHARGE=2+
328.68352	118	
391.15305	126	
424.18712	103	
454.18752	100	
498.74611	149	
553.27116	483	1+
554.76481	160	
564.25559	176	
654.34423	721	1+
769.36842	712	1+
882.44166	225	
END IONS

###FS:    #m/z: 492.58224 #charge   3
###MaxRes:#m/z:  0.00000 #charge-128
###MS: 734
###MSMS: 735
BEGIN IONS
TITLE=Cmpd 53, AutoMSn(492.5822), 12.5 min
RTINSECONDS=749.541
SCANS=MS: 734 MSMS: 735
PEPMASS=492.58224	8476
CHARGE=3+
308.15536	114	
321.64543	153	
337.15035	178	
348.66249	157	
365.66552	359	1+
408.22561	147	
413.20007	122	
422.19965	177	
432.24554	170	
489.28027	649	1+
514.29288	138	
559.25907	137	
571.25335	124	
573.17081	112	
576.30769	390	
615.32083	182	
616.29443	389	1+
621.80900	433	
633.33142	2396	1+
643.29874	108	
646.29984	365	1+
673.31000	147	
677.32676	113	
702.33819	253	
730.32484	2075	1+
746.42232	110	
843.39821	236	
900.43875	108	
992.57285	280	1+
END IONS

###FS:    #m/z: 597.91527 #charge   3
###MaxRes:#m/z:  0.00000 #charge-128
###MS: 734
###MSMS: 737
BEGIN IONS
TITLE=Cmpd 55, AutoMSn(597.9153), 12.5 min
RTINSECONDS=750.543
SCANS=MS: 734 MSMS: 737
PEPMASS=597.91527	5282
CHARGE=3+
201.02250	122	
385.13304	121	
463.22298	210	
517.69946	125	
520.24845	599	1+
526.87548	105	
548.22075	139	
577.26636	1402	1+
740.31610	100	
797.35168	118	
1034.40570	109	
END IONS

###FS:    #m/z: 492.58324 #charge   3
###MaxRes:#m/z:  0.00000 #charge-128
###MS: 738
###MSMS: 739
BEGIN IONS
TITLE=Cmpd 56, AutoMSn(492.5832), 12.6 min
RTINSECONDS=753.564
SCANS=MS: 738 MSMS: 739
PEPMASS=492.58324	10486
CHARGE=3+
323.15163	123	
365.66151	178	
399.70481	152	
416.89102	116	
432.25790	389	1+
471.71874	111	
489.27676	677	1+
490.59845	130	
496.79404	205	
511.25141	118	
559.25955	168	
576.30792	582	
615.31216	459	1+
633.32940	2638	1+
673.30717	251	
702.33007	357	1+
730.32270	2137	1+
844.42598	105	
END IONS

###FS:    #m/z: 436.89265 #charge   3
###MaxRes:#m/z:  0.00000 #charge-128
###MS: 738
###MSMS: 740
BEGIN IONS
TITLE=Cmpd 57, AutoMSn(436.8926), 12.6 min
RTINSECONDS=754.065
SCANS=MS: 738 MSMS: 740
PEPMASS=436.89265	8531
CHARGE=3+
321.18863	148	
406.20436	108	
417.25517	878	1+
530.33155	165	
533.74837	146	
642.34705	120	
659.37653	108	
675.26148	154	
774.41132	123	
END IONS

###FS:    #m/z: 597.91873 #charge   3
###MaxRes:#m/z:  0.00000 #charge-128
###MS: 738
###MSMS: 741
BEGIN IONS
TITLE=Cmpd 58, AutoMSn(597.9187), 12.6 min
RTINSECONDS=754.566
SCANS=MS: 738 MSMS: 741
PEPMASS=597.91873	6450
CHARGE=3+
371.17558	101	
407.21116	134	
463.22079	144	
469.17136	116	
485.36356	109	
520.24749	512	1+
539.60035	116	
577.26366	1195	1+
1052.39500	183	
END IONS

###FS:    #m/z: 436.89124 #charge   3
###MaxRes:#m/z:  0.00000 #charge-128
###MS: 742
###MSMS: 743
BEGIN IONS
TITLE=Cmpd 59, AutoMSn(436.8912), 12.6 min
RTINSECONDS=757.594
SCANS=MS: 742 MSMS: 743
PEPMASS=436.89124	8587
CHARGE=3+
387.69245	107	
417.25370	778	1+
466.71702	104	
530.33159	149	
533.76872	160	
615.33000	104	
675.26973	117	
774.41769	152	
779.30960	182	
903.46080	165	
END IONS

###FS:    #m/z: 501.58402 #charge   3
###MaxRes:#m/z:  0.00000 #charge-128
###MS: 742
###MSMS: 744
BEGIN IONS
TITLE=Cmpd 60, AutoMSn(501.5840), 12.6 min
RTINSECONDS=758.095
SCANS=MS: 742 MSMS: 744
PEPMASS=501.58402	5524
CHARGE=3+
453.23787	461	1+
464.24438	107	
501.78987	107	
517.27358	270	
555.27787	105	
646.28623	166	
655.30354	111	
832.41668	168	
1039.44446	209	
END IONS

###FS:    #m/z: 492.58443 #charge   3
###MaxRes:#m/z:  0.00000 #charge-128
###MS: 742
###MSMS: 745
BEGIN IONS
TITLE=Cmpd 61, AutoMSn(492.5844), 12.6 min
RTINSECONDS=758.596
SCANS=MS: 742 MSMS: 745
PEPMASS=492.58443	7747
CHARGE=3+
357.18574	106	
489.27831	499	1+
576.30364	299	
633.32651	1149	1+
646.31776	163	
730.31349	1162	1+
843.40501	125	
END IONS

###FS:    #m/z: 459.56137 #charge   3
###MaxRes:#m/z:  0.00000 #charge-128
###MS: 746
###MSMS: 747
BEGIN IONS
TITLE=Cmpd 62, AutoMSn(459.5614), 12.7 min
RTINSECONDS=761.625
SCANS=MS: 746 MSMS: 747
PEPMASS=459.56137	54959
CHARGE=3+
347.10209	314	
380.20344	296	
403.19419	280	
420.20894	515	
448.15011	482	
453.56669	260	
453.89681	426	
454.23343	381	
517.28026	4932	1+
553.26203	4134	1+
558.27950	374	
576.25124	571	1+
581.77183	352	
594.77598	445	
602.79031	254	
631.32345	1808	1+
644.30145	387	
690.28426	1150	
759.41512	1006	1+
799.37761	310	
856.37540	641	1+
888.46306	286	
945.47805	5308	1+
1087.49459	908	1+
1106.51646	4001	1+
1189.54973	1457	1+
1206.56056	27966	1+
1305.62737	3201	1+
END IONS

###FS:    #m/z: 688.83633 #charge   2
###MaxRes:#m/z:  0.00000 #charge-128
###MS: 746
###MSMS: 748
BEGIN IONS
TITLE=Cmpd 63, AutoMSn(688.8363), 12.7 min
RTINSECONDS=762.126
SCANS=MS: 746 MSMS: 748
PEPMASS=688.83633	15603
CHARGE=2+
420.22397	166	
460.19588	165	
488.73331	137	
517.28013	849	1+
553.26042	238	
553.76803	226	
594.77021	131	
603.78790	1210	1+
604.29596	359	
616.26860	121	
618.25259	269	
631.32191	248	
679.85001	108	
680.34217	130	
690.55221	101	
759.41935	131	
842.38490	116	
860.38662	414	1+
945.49462	486	1+
1105.51193	110	
1206.54886	202	
1376.66603	5932	1+
END IONS

###FS:    #m/z: 603.78432 #charge   2
###MaxRes:#m/z:  0.00000 #charge-128
###MS: 746
###MSMS: 749
BEGIN IONS
TITLE=Cmpd 64, AutoMSn(603.7843), 12.7 min
RTINSECONDS=762.627
SCANS=MS: 746 MSMS: 749
PEPMASS=603.78432	11046
CHARGE=2+
577.26441	204	
612.26969	108	
END IONS

###FS:    #m/z: 459.56237 #charge   3
###MaxRes:#m/z:  0.00000 #charge-128
###MS: 750
###MSMS: 751
BEGIN IONS
TITLE=Cmpd 65, AutoMSn(459.5624), 12.8 min
RTINSECONDS=765.66
SCANS=MS: 750 MSMS: 751
PEPMASS=459.56237	142287
CHARGE=3+
420.21734	993	
429.19913	750	
448.15505	960	
453.55608	1639	
453.89467	1088	
454.22758	956	
460.19290	1329	
517.27912	9694	1+
544.74839	1049	
558.27614	1272	
589.23527	758	
609.27346	812	
631.32101	4165	1+
672.27537	787	
690.28797	1800	
759.41700	2600	1+
945.48156	11486	1+
956.78037	1048	
1105.51202	14239	1+
1188.54258	3494	1+
1206.56079	80350	1+
1305.62380	9743	1+
END IONS

###FS:    #m/z: 688.83775 #charge   2
###MaxRes:#m/z:  0.00000 #charge-128
###MS: 750
###MSMS: 752
BEGIN IONS
TITLE=Cmpd 66, AutoMSn(688.8377), 12.8 min
RTINSECONDS=766.161
SCANS=MS: 750 MSMS: 752
PEPMASS=688.83775	42150
CHARGE=2+
347.08611	108	
414.17968	102	
448.14989	104	
513.73230	264	
517.27559	1365	1+
545.25433	123	
558.24322	251	1+
576.25246	112	
595.27274	104	
595.76733	119	
618.25128	171	
631.32023	327	
633.31582	151	
652.93961	122	
679.82373	429	1+
680.35194	140	
688.36130	124	
689.65821	276	
759.39499	200	
799.41028	124	
860.38330	506	1+
888.45440	107	
945.47833	777	1+
1105.51191	791	1+
1105.51454	262	
1106.50907	126	
1118.46666	115	
1206.54420	216	
1206.55834	2458	1+
1208.56427	102	
1218.11240	189	
1376.66354	11644	1+
END IONS

###FS:    #m/z: 459.56223 #charge   3
###MaxRes:#m/z:  0.00000 #charge-128
###MS: 754
###MSMS: 755
BEGIN IONS
TITLE=Cmpd 68, AutoMSn(459.5622), 12.8 min
RTINSECONDS=769.702
SCANS=MS: 754 MSMS: 755
PEPMASS=459.56223	145474
CHARGE=3+
380.21132	713	
402.68199	855	
402.85700	1185	
420.21093	932	
448.14944	997	
453.55768	1438	
453.89340	807	
517.27719	9618	1+
544.74767	911	
558.27041	895	
558.77405	684	
589.22962	630	
631.32307	3626	1+
653.31820	4350	1+
653.82609	3048	
690.28533	1670	
759.41315	2344	1+
768.57599	595	
919.36909	1534	1+
945.47941	9768	1+
955.76983	1642	1+
1105.51287	13079	1+
1188.54001	3558	1+
1206.55902	64153	1+
END IONS

###FS:    #m/z: 688.83652 #charge   2
###MaxRes:#m/z:  0.00000 #charge-128
###MS: 754
###MSMS: 756
BEGIN IONS
TITLE=Cmpd 69, AutoMSn(688.8365), 12.8 min
RTINSECONDS=770.203
SCANS=MS: 754 MSMS: 756
PEPMASS=688.83652	43944
CHARGE=2+
371.17304	142	
388.16520	109	
414.18009	194	
420.22407	130	
429.18639	106	
448.14535	156	
460.68517	123	
473.24903	161	
517.27922	788	1+
553.25592	379	
553.75686	208	
631.31624	559	1+
679.83417	127	
746.35061	210	
759.41366	244	
842.37314	117	
860.38992	374	1+
945.48313	305	
947.47723	134	
1105.50402	144	
1206.55440	267	
1206.56059	1510	1+
1376.66026	7399	1+
END IONS

###FS:    #m/z: 618.26918 #charge   2
###MaxRes:#m/z:  0.00000 #charge-128
###MS: 758
###MSMS: 759
BEGIN IONS
TITLE=Cmpd 71, AutoMSn(618.2692), 12.9 min
RTINSECONDS=773.727
SCANS=MS: 758 MSMS: 759
PEPMASS=618.26918	12716
CHARGE=2+
414.17706	104	
442.16660	134	
463.22058	185	
520.24499	1104	1+
527.85279	340	
683.31346	348	
740.32269	958	1+
827.36529	553	1+
914.39533	272	1+
1001.43079	358	
1002.40441	174	
1088.46550	119	
END IONS

###FS:    #m/z: 478.56946 #charge   3
###MaxRes:#m/z:  0.00000 #charge-128
###MS: 758
###MSMS: 760
BEGIN IONS
TITLE=Cmpd 72, AutoMSn(478.5695), 12.9 min
RTINSECONDS=774.229
SCANS=MS: 758 MSMS: 760
PEPMASS=478.56946	7579
CHARGE=3+
479.78312	105	
499.25446	147	
517.27799	600	1+
544.74536	100	
553.25330	118	
553.75724	125	
590.26918	157	
603.78185	573	
604.28607	185	
632.30433	167	
632.79173	142	
642.28221	177	
END IONS

###FS:    #m/z: 453.55956 #charge   3
###MaxRes:#m/z:  0.00000 #charge-128
###MS: 758
###MSMS: 761
BEGIN IONS
TITLE=Cmpd 73, AutoMSn(453.5596), 12.9 min
RTINSECONDS=774.73
SCANS=MS: 758 MSMS: 761
PEPMASS=453.55956	5647
CHARGE=3+
422.23741	101	
451.26536	104	
END IONS

###FS:    #m/z: 478.56854 #charge   3
###MaxRes:#m/z:  0.00000 #charge-128
###MS: 762
###MSMS: 763
BEGIN IONS
TITLE=Cmpd 74, AutoMSn(478.5685), 13.0 min
RTINSECONDS=777.755
SCANS=MS: 762 MSMS: 763
PEPMASS=478.56854	9396
CHARGE=3+
299.13473	114	
321.64205	320	
420.19957	114	
431.18500	301	1+
473.23696	167	
479.29629	113	
493.21844	112	
499.22919	251	1+
517.27799	350	
529.21217	115	
590.27249	1620	1+
632.30338	399	1+
632.78823	144	
642.27316	695	
660.32652	106	
759.38248	106	
945.47159	107	
1206.55216	931	1+
1305.62472	466	1+
END IONS

###FS:    #m/z: 618.26888 #charge   2
###MaxRes:#m/z:  0.00000 #charge-128
###MS: 762
###MSMS: 764
BEGIN IONS
TITLE=Cmpd 75, AutoMSn(618.2689), 13.0 min
RTINSECONDS=778.256
SCANS=MS: 762 MSMS: 764
PEPMASS=618.26888	9039
CHARGE=2+
520.24468	393	
528.78225	124	
683.30010	330	
740.32544	665	1+
827.36054	451	1+
914.39008	159	
984.42717	107	
1001.41625	111	
END IONS

###FS:    #m/z: 476.56238 #charge   3
###MaxRes:#m/z:  0.00000 #charge-128
###MS: 765
###MSMS: 768
BEGIN IONS
TITLE=Cmpd 78, AutoMSn(476.5624), 13.0 min
RTINSECONDS=781.784
SCANS=MS: 765 MSMS: 768
PEPMASS=476.56238	5615
CHARGE=3+
307.64397	844	
347.65577	446	
361.65829	597	
397.19265	816	
405.70411	943	
431.18167	2658	
493.21924	1093	
528.23223	466	
573.24790	797	
590.26996	30462	1+
597.25847	1945	1+
603.79265	492	
614.28194	634	
642.27557	22728	1+
739.32901	4232	1+
786.38794	1413	1+
838.39394	495	
END IONS

###FS:    #m/z: 476.56133 #charge   3
###MaxRes:#m/z:  0.00000 #charge-128
###MS: 769
###MSMS: 772
BEGIN IONS
TITLE=Cmpd 81, AutoMSn(476.5613), 13.1 min
RTINSECONDS=785.803
SCANS=MS: 769 MSMS: 772
PEPMASS=476.56133	29498
CHARGE=3+
299.12852	1880	
307.64581	1832	
397.19606	1227	
405.70571	1009	
431.18127	3680	1+
438.12276	1196	
493.21670	1484	
572.25185	1969	1+
590.27085	48214	1+
614.28312	730	
642.27715	35366	1+
739.33061	5960	1+
786.39080	1404	
838.39873	809	
END IONS

###FS:    #m/z: 476.56077 #charge   3
###MaxRes:#m/z:  0.00000 #charge-128
###MS: 773
###MSMS: 775
BEGIN IONS
TITLE=Cmpd 83, AutoMSn(476.5608), 13.2 min
RTINSECONDS=789.327
SCANS=MS: 773 MSMS: 775
PEPMASS=476.56077	30940
CHARGE=3+
295.63555	656	
299.13193	2116	
307.64485	1395	
361.65976	1016	
397.19438	1040	
405.70409	982	
431.18083	4419	1+
493.22060	1255	
572.24697	1793	1+
590.26975	41512	1+
642.27640	32026	1+
739.32751	5776	1+
786.38946	1190	
838.38989	721	
END IONS

###FS:    #m/z: 438.72531 #charge   2
###MaxRes:#m/z:  0.00000 #charge-128
###MS: 777
###MSMS: 778
BEGIN IONS
TITLE=Cmpd 85, AutoMSn(438.7253), 13.2 min
RTINSECONDS=792.857
SCANS=MS: 777 MSMS: 778
PEPMASS=438.72531	12920
CHARGE=2+
341.17618	115	
342.17908	551	
359.20359	1219	1+
369.14966	155	
387.14252	104	
395.19592	126	
455.24950	160	
472.28307	2843	1+
479.48926	464	
569.32519	105	
587.31640	1242	1+
670.35153	100	
688.36411	1985	1+
753.40322	300	1+
END IONS

###FS:    #m/z: 714.33582 #charge   2
###MaxRes:#m/z:  0.00000 #charge-128
###MS: 777
###MSMS: 779
BEGIN IONS
TITLE=Cmpd 86, AutoMSn(714.3358), 13.2 min
RTINSECONDS=793.358
SCANS=MS: 777 MSMS: 779
PEPMASS=714.33582	10846
CHARGE=2+
667.27285	103	
1427.67644	2291	1+
END IONS

###FS:    #m/z: 995.39781 #charge   3
###MaxRes:#m/z:  0.00000 #charge-128
###MS: 777
###MSMS: 780
BEGIN IONS
TITLE=Cmpd 87, AutoMSn(995.3978), 13.2 min
RTINSECONDS=793.859
SCANS=MS: 777 MSMS: 780
PEPMASS=995.39781	6133
CHARGE=3+
528.22040	116	
577.26706	634	1+
585.24276	137	
797.35982	120	
854.36086	168	
911.39722	178	
998.42357	131	
END IONS

###FS:    #m/z: 438.72503 #charge   2
###MaxRes:#m/z:  0.00000 #charge-128
###MS: 781
###MSMS: 782
BEGIN IONS
TITLE=Cmpd 88, AutoMSn(438.7250), 13.3 min
RTINSECONDS=796.885
SCANS=MS: 781 MSMS: 782
PEPMASS=438.72503	16333
CHARGE=2+
341.19855	145	
342.17610	723	1+
359.19906	1257	1+
427.18860	101	
454.27639	113	
472.28626	3057	1+
479.48760	184	
587.31283	1456	1+
644.33739	186	
688.35689	1903	1+
697.05695	735	1+
753.39384	312	1+
811.33576	153	
END IONS

###FS:    #m/z: 482.58852 #charge   3
###MaxRes:#m/z:  0.00000 #charge-128
###MS: 781
###MSMS: 783
BEGIN IONS
TITLE=Cmpd 89, AutoMSn(482.5885), 13.3 min
RTINSECONDS=797.387
SCANS=MS: 781 MSMS: 783
PEPMASS=482.58852	5039
CHARGE=3+
306.13663	119	
314.12673	159	
417.19468	152	
446.18355	110	
449.20160	113	
590.26743	145	
604.28580	102	
628.30438	122	
656.30069	372	1+
END IONS

###FS:    #m/z: 499.87823 #charge   3
###MaxRes:#m/z:  0.00000 #charge-128
###MS: 781
###MSMS: 784
BEGIN IONS
TITLE=Cmpd 90, AutoMSn(499.8782), 13.3 min
RTINSECONDS=797.888
SCANS=MS: 781 MSMS: 784
PEPMASS=499.87823	3420
CHARGE=3+
502.28544	156	
549.23957	183	
696.30448	123	
782.39373	159	
1300.54199	366	1+
END IONS

###FS:    #m/z: 438.72600 #charge   2
###MaxRes:#m/z:  0.00000 #charge-128
###MS: 785
###MSMS: 786
BEGIN IONS
TITLE=Cmpd 91, AutoMSn(438.7260), 13.3 min
RTINSECONDS=800.909
SCANS=MS: 785 MSMS: 786
PEPMASS=438.72600	13102
CHARGE=2+
342.17392	676	1+
356.16154	124	
359.20239	1155	1+
364.18302	102	
405.16149	132	
454.28424	112	
472.28609	1785	1+
587.31755	880	1+
670.33777	132	
688.35882	1467	1+
740.27330	106	
END IONS

###FS:    #m/z: 447.56411 #charge   3
###MaxRes:#m/z:  0.00000 #charge-128
###MS: 785
###MSMS: 787
BEGIN IONS
TITLE=Cmpd 92, AutoMSn(447.5641), 13.4 min
RTINSECONDS=801.41
SCANS=MS: 785 MSMS: 787
PEPMASS=447.56411	5880
CHARGE=3+
344.17672	502	1+
362.70246	173	
372.68187	112	
379.16445	117	
385.71297	178	
387.74113	100	
416.20959	120	
428.21342	116	
444.22274	100	
459.24477	111	
470.22071	135	
485.23965	113	
487.25061	313	
490.22735	103	
507.25913	170	
525.26271	1976	1+
533.94496	184	
558.28136	125	
616.29636	170	
618.29331	124	
638.35208	349	
640.34653	120	
667.32269	165	
685.31569	518	1+
703.33445	423	1+
712.15208	208	
725.37228	566	
END IONS

###FS:    #m/z: 670.84051 #charge   2
###MaxRes:#m/z:  0.00000 #charge-128
###MS: 785
###MSMS: 788
BEGIN IONS
TITLE=Cmpd 93, AutoMSn(670.8405), 13.4 min
RTINSECONDS=801.911
SCANS=MS: 785 MSMS: 788
PEPMASS=670.84051	5397
CHARGE=2+
362.20707	106	
670.83587	159	
671.34577	278	
705.29669	111	
1125.54680	135	
END IONS

###FS:    #m/z: 447.56161 #charge   3
###MaxRes:#m/z:  0.00000 #charge-128
###MS: 789
###MSMS: 790
BEGIN IONS
TITLE=Cmpd 94, AutoMSn(447.5616), 13.4 min
RTINSECONDS=804.928
SCANS=MS: 789 MSMS: 790
PEPMASS=447.56161	7496
CHARGE=3+
345.17516	265	
362.20085	336	1+
385.71019	108	
469.22483	271	1+
487.24379	496	1+
490.22760	172	
508.23078	189	
525.26446	2476	1+
539.24373	114	
598.27949	128	
616.28542	392	1+
638.34138	742	1+
685.31097	420	1+
703.32392	473	
712.15256	208	
725.38154	1153	1+
END IONS

###FS:    #m/z: 670.84013 #charge   2
###MaxRes:#m/z:  0.00000 #charge-128
###MS: 789
###MSMS: 791
BEGIN IONS
TITLE=Cmpd 95, AutoMSn(670.8401), 13.4 min
RTINSECONDS=805.429
SCANS=MS: 789 MSMS: 791
PEPMASS=670.84013	5970
CHARGE=2+
1125.50617	177	
1340.67164	638	1+
END IONS

###FS:    #m/z: 447.56604 #charge   3
###MaxRes:#m/z:  0.00000 #charge-128
###MS: 792
###MSMS: 793
BEGIN IONS
TITLE=Cmpd 96, AutoMSn(447.5660), 13.5 min
RTINSECONDS=807.946
SCANS=MS: 792 MSMS: 793
PEPMASS=447.56604	6186
CHARGE=3+
344.18974	108	
352.16367	177	
362.19661	205	
416.22604	128	
450.20698	126	
487.24203	528	1+
525.26483	1758	1+
533.95376	108	
616.28628	311	
638.35154	799	1+
652.32996	101	
685.31351	306	
703.32414	368	
725.38257	502	1+
END IONS

###FS:    #m/z: 670.83784 #charge   2
###MaxRes:#m/z:  0.00000 #charge-128
###MS: 792
###MSMS: 794
BEGIN IONS
TITLE=Cmpd 97, AutoMSn(670.8378), 13.5 min
RTINSECONDS=808.447
SCANS=MS: 792 MSMS: 794
PEPMASS=670.83784	4686
CHARGE=2+
416.22390	108	
525.25221	119	
533.95112	104	
670.82088	105	
671.34531	130	
705.30575	122	
891.35435	140	
END IONS

###FS:    #m/z: 546.27044 #charge   3
###MaxRes:#m/z:  0.00000 #charge-128
###MS: 795
###MSMS: 796
BEGIN IONS
TITLE=Cmpd 98, AutoMSn(546.2704), 13.5 min
RTINSECONDS=810.964
SCANS=MS: 795 MSMS: 796
PEPMASS=546.27044	6391
CHARGE=3+
473.18877	100	
533.32858	109	
540.28033	156	
540.59236	414	1+
540.92104	228	
590.27568	104	
646.39118	202	
974.35172	269	1+
END IONS

###FS:    #m/z: 370.55578 #charge   3
###MaxRes:#m/z:  0.00000 #charge-128
###MS: 795
###MSMS: 797
BEGIN IONS
TITLE=Cmpd 99, AutoMSn(370.5558), 13.5 min
RTINSECONDS=811.465
SCANS=MS: 795 MSMS: 797
PEPMASS=370.55578	3946
CHARGE=3+
356.68853	124	
615.30858	114	
END IONS

###FS:    #m/z: 637.77660 #charge   3
###MaxRes:#m/z:  0.00000 #charge-128
###MS: 799
###MSMS: 800
BEGIN IONS
TITLE=Cmpd 101, AutoMSn(637.7766), 13.6 min
RTINSECONDS=814.991
SCANS=MS: 799 MSMS: 800
PEPMASS=637.77660	9351
CHARGE=3+
633.50880	121	
635.30043	121	
637.51756	312	1+
788.65386	104	
875.28592	105	
END IONS

###FS:    #m/z: 546.26856 #charge   3
###MaxRes:#m/z:  0.00000 #charge-128
###MS: 799
###MSMS: 801
BEGIN IONS
TITLE=Cmpd 102, AutoMSn(546.2686), 13.6 min
RTINSECONDS=815.493
SCANS=MS: 799 MSMS: 801
PEPMASS=546.26856	10518
CHARGE=3+
434.22055	168	
488.19357	128	
491.19334	124	
533.33688	100	
535.76292	160	
540.27203	187	
540.60631	310	
540.93257	165	
544.74965	114	
546.60064	171	
606.23092	111	
642.78366	101	
646.41342	121	
END IONS

###FS:    #m/z: 370.55308 #charge   3
###MaxRes:#m/z:  0.00000 #charge-128
###MS: 799
###MSMS: 802
BEGIN IONS
TITLE=Cmpd 103, AutoMSn(370.5531), 13.6 min
RTINSECONDS=815.994
SCANS=MS: 799 MSMS: 802
PEPMASS=370.55308	4380
CHARGE=3+
336.22231	122	
479.49032	121	
552.36379	160	
END IONS

###FS:    #m/z: 637.52797 #charge   2
###MaxRes:#m/z:  0.00000 #charge-128
###MS: 803
###MSMS: 804
BEGIN IONS
TITLE=Cmpd 104, AutoMSn(637.5280), 13.7 min
RTINSECONDS=819.025
SCANS=MS: 803 MSMS: 804
PEPMASS=637.52797	14628
CHARGE=2+
506.17937	115	
627.26160	148	
636.77905	388	1+
637.51271	214	
638.03689	198	
638.29136	120	
674.26514	117	
759.27665	149	
801.07919	102	
1080.30592	140	
END IONS

###FS:    #m/z: 420.56432 #charge   1
###MaxRes:#m/z:  0.00000 #charge-128
###MS: 803
###MSMS: 805
BEGIN IONS
TITLE=Cmpd 105, AutoMSn(420.5643), 13.7 min
RTINSECONDS=819.526
SCANS=MS: 803 MSMS: 805
PEPMASS=420.56432	7601
CHARGE=1+
335.14079	102	
386.83330	105	
END IONS

###FS:    #m/z: 510.01976 #charge   1
###MaxRes:#m/z:  0.00000 #charge-128
###MS: 803
###MSMS: 806
BEGIN IONS
TITLE=Cmpd 106, AutoMSn(510.0198), 13.7 min
RTINSECONDS=820.028
SCANS=MS: 803 MSMS: 806
PEPMASS=510.01976	5786
CHARGE=1+
380.65243	106	
504.60546	110	
506.17463	101	
END IONS

###FS:    #m/z: 637.52767 #charge   1
###MaxRes:#m/z:  0.00000 #charge-128
###MS: 807
###MSMS: 808
BEGIN IONS
TITLE=Cmpd 107, AutoMSn(637.5277), 13.7 min
RTINSECONDS=823.052
SCANS=MS: 807 MSMS: 808
PEPMASS=637.52767	12061
CHARGE=1+
497.52017	103	
556.74882	114	
627.24918	113	
627.75880	123	
END IONS

###FS:    #m/z: 753.33308 #charge   3
###MaxRes:#m/z:  0.00000 #charge-128
###MS: 807
###MSMS: 810
BEGIN IONS
TITLE=Cmpd 109, AutoMSn(753.3331), 13.7 min
RTINSECONDS=824.053
SCANS=MS: 807 MSMS: 810
PEPMASS=753.33308	4662
CHARGE=3+
517.23895	104	
547.25588	286	1+
691.31499	281	
912.40629	130	
1025.43693	166	
1112.47479	156	
END IONS

###FS:    #m/z: 482.24221 #charge   3
###MaxRes:#m/z:  0.00000 #charge-128
###MS: 811
###MSMS: 812
BEGIN IONS
TITLE=Cmpd 110, AutoMSn(482.2422), 13.8 min
RTINSECONDS=827.071
SCANS=MS: 811 MSMS: 812
PEPMASS=482.24221	22342
CHARGE=3+
297.67766	135	
338.17308	311	1+
346.19674	172	
380.13972	106	
391.15269	586	1+
401.30236	110	
409.17039	161	
428.21881	127	
449.24480	216	1+
454.20758	256	1+
464.56464	116	
466.28044	570	
470.55708	172	
470.90331	180	
476.23815	224	
476.57251	137	
478.72017	234	1+
480.21376	351	
483.25614	143	
492.20890	165	
520.20987	136	
537.76622	107	
590.26965	100	
594.36887	655	1+
606.31718	106	
649.83608	128	
658.33209	357	1+
709.39522	888	1+
872.45664	911	1+
873.45674	124	
973.51464	2671	1+
973.51805	115	
1070.52714	1093	1+
1088.53505	4173	1+
1088.56447	107	
1201.61460	1348	1+
1326.62582	654	1+
END IONS

###FS:    #m/z: 546.76083 #charge   2
###MaxRes:#m/z:  0.00000 #charge-128
###MS: 811
###MSMS: 813
BEGIN IONS
TITLE=Cmpd 111, AutoMSn(546.7608), 13.8 min
RTINSECONDS=827.572
SCANS=MS: 811 MSMS: 813
PEPMASS=546.76083	6556
CHARGE=2+
369.20011	432	1+
414.12864	112	
430.76491	101	
468.27063	160	
509.22474	148	
525.28890	616	1+
544.75577	102	
546.26555	148	
581.71260	101	
590.24346	203	
613.31553	111	
685.30860	256	1+
750.35613	109	
END IONS

###FS:    #m/z: 420.56472 #charge   3
###MaxRes:#m/z:  0.00000 #charge-128
###MS: 811
###MSMS: 814
BEGIN IONS
TITLE=Cmpd 112, AutoMSn(420.5647), 13.8 min
RTINSECONDS=828.073
SCANS=MS: 811 MSMS: 814
PEPMASS=420.56472	7356
CHARGE=3+
415.51752	108	
END IONS

###FS:    #m/z: 482.24225 #charge   3
###MaxRes:#m/z:  0.00000 #charge-128
###MS: 815
###MSMS: 816
BEGIN IONS
TITLE=Cmpd 113, AutoMSn(482.2423), 13.9 min
RTINSECONDS=831.101
SCANS=MS: 815 MSMS: 816
PEPMASS=482.24225	28640
CHARGE=3+
297.68905	237	
338.17621	445	
355.19562	138	
391.15645	577	
416.89862	127	
436.22315	372	1+
455.18797	218	
465.23165	273	
466.28035	653	1+
470.90311	142	
476.24243	233	
476.57222	242	
476.91197	294	
483.25154	142	
483.50536	140	
520.21491	147	
526.76208	149	
527.25751	132	
535.77339	435	
536.26871	352	
544.23644	137	
556.25136	150	
594.36416	653	1+
606.30275	251	
649.82105	125	
658.33353	225	
709.39693	691	1+
872.47206	1098	1+
872.47444	157	
955.47000	418	1+
957.48534	285	1+
973.49989	155	
973.51136	3049	1+
1088.53985	4536	1+
1201.63033	1752	1+
1326.65338	604	1+
END IONS

###FS:    #m/z: 616.80290 #charge   2
###MaxRes:#m/z:  0.00000 #charge-128
###MS: 815
###MSMS: 817
BEGIN IONS
TITLE=Cmpd 114, AutoMSn(616.8029), 13.9 min
RTINSECONDS=831.602
SCANS=MS: 815 MSMS: 817
PEPMASS=616.80290	14403
CHARGE=2+
337.11635	115	
355.13347	326	1+
371.19252	143	
382.14196	201	
384.15165	228	1+
394.16524	106	
412.15354	299	
430.16019	121	
432.23917	249	1+
438.20903	146	
452.14655	102	
469.17838	379	1+
489.27547	513	
498.22910	191	
516.25029	152	
544.78527	115	
572.28633	113	
573.28471	241	1+
576.31177	800	1+
582.27759	191	
600.27024	326	
607.79990	233	
608.29635	112	
616.80423	225	
617.33534	158	
633.33001	3551	1+
639.28440	141	
746.41568	390	
803.43571	785	1+
860.44957	337	
861.45051	506	1+
917.46974	702	1+
974.49285	627	1+
1032.54764	115	
END IONS

###FS:    #m/z: 546.76060 #charge   2
###MaxRes:#m/z:  0.00000 #charge-128
###MS: 815
###MSMS: 818
BEGIN IONS
TITLE=Cmpd 115, AutoMSn(546.7606), 13.9 min
RTINSECONDS=832.103
SCANS=MS: 815 MSMS: 818
PEPMASS=546.76060	7386
CHARGE=2+
369.19769	217	
455.13001	126	
495.25807	100	
503.28810	135	
525.28084	326	
544.25714	332	1+
613.31015	143	
686.31177	128	
690.80639	119	
END IONS

###FS:    #m/z: 616.80390 #charge   2
###MaxRes:#m/z:  0.00000 #charge-128
###MS: 819
###MSMS: 820
BEGIN IONS
TITLE=Cmpd 116, AutoMSn(616.8039), 13.9 min
RTINSECONDS=835.137
SCANS=MS: 819 MSMS: 820
PEPMASS=616.80390	36296
CHARGE=2+
316.11808	140	
338.11747	177	
355.13161	472	
371.20620	230	
373.71934	138	
385.15096	152	
412.16116	462	
432.25561	171	
438.19889	131	
469.17766	524	
485.22758	318	1+
487.20370	336	1+
489.27366	1265	1+
495.22613	227	
513.23761	227	
516.77562	254	
535.77499	218	
544.77571	345	
545.27924	205	
552.25920	135	
572.27333	220	
573.28095	421	1+
576.30619	1591	1+
582.25531	401	
600.27809	525	1+
608.30183	188	
615.31458	237	
633.33115	6037	1+
639.28459	262	
746.40780	1314	1+
803.44123	1474	1+
860.45711	1764	1+
917.47604	1263	1+
974.48695	1226	1+
984.92632	168	
1031.52457	182	
1088.54621	153	
1232.60151	1196	1+
END IONS

###FS:    #m/z: 466.56433 #charge   3
###MaxRes:#m/z:  0.00000 #charge-128
###MS: 819
###MSMS: 821
BEGIN IONS
TITLE=Cmpd 117, AutoMSn(466.5643), 13.9 min
RTINSECONDS=835.638
SCANS=MS: 819 MSMS: 821
PEPMASS=466.56433	17028
CHARGE=3+
342.13627	137	
344.19220	146	
367.19799	472	1+
405.17058	290	
408.19282	187	
425.20931	313	1+
428.69544	133	
430.22290	206	
430.55402	139	
439.55497	270	1+
439.89473	235	
445.57192	1506	1+
445.90732	1678	1+
446.23609	493	
448.24554	536	
466.89745	484	
467.23332	185	
467.57070	326	
478.73949	232	
487.24175	484	
496.25403	980	1+
509.24999	127	
537.72496	128	
544.27865	149	
552.26384	392	1+
555.25099	139	
574.78229	327	
575.30590	330	1+
601.29208	334	1+
618.75320	185	
619.24850	170	
623.28506	296	1+
626.33650	474	1+
631.32331	464	
631.82078	553	1+
633.34786	629	
723.33669	288	
734.40500	1581	1+
845.43869	293	1+
863.44764	1610	1+
926.47059	288	1+
942.50864	408	1+
974.48382	2091	1+
992.48848	329	1+
1119.53601	404	1+
1138.56535	3419	1+
END IONS

###FS:    #m/z: 425.17428 #charge   2
###MaxRes:#m/z:  0.00000 #charge-128
###MS: 819
###MSMS: 822
BEGIN IONS
TITLE=Cmpd 118, AutoMSn(425.1743), 13.9 min
RTINSECONDS=836.139
SCANS=MS: 819 MSMS: 822
PEPMASS=425.17428	14127
CHARGE=2+
365.22931	147	
375.19842	123	
376.09079	195	
382.18528	183	
383.23682	757	1+
400.19365	402	
404.07299	102	
546.30688	841	1+
561.25672	383	
706.32999	112	
END IONS

###FS:    #m/z: 616.80308 #charge   2
###MaxRes:#m/z:  0.00000 #charge-128
###MS: 823
###MSMS: 824
BEGIN IONS
TITLE=Cmpd 119, AutoMSn(616.8031), 14.0 min
RTINSECONDS=839.161
SCANS=MS: 823 MSMS: 824
PEPMASS=616.80308	60359
CHARGE=2+
325.12453	332	
328.13280	157	
343.12963	155	
355.13701	754	1+
371.19716	384	
374.14680	158	
384.18287	163	
394.13784	297	1+
399.19813	207	
412.15965	829	
428.21844	430	
432.25679	634	
438.20015	486	
441.19144	302	1+
451.15928	581	1+
456.21932	173	
459.23005	255	
469.17506	1231	1+
476.38343	337	
487.19114	647	1+
489.27459	1445	1+
495.22889	219	
498.22275	190	
516.26815	485	
516.77177	154	
535.76457	167	
536.25407	309	1+
544.77878	387	
545.28650	304	
554.24738	349	1+
572.27661	1484	1+
576.30744	1476	1+
582.26028	994	1+
600.27088	420	
615.30534	399	1+
633.32809	9063	1+
639.28877	280	
746.41372	1656	1+
803.43212	2230	1+
860.45642	2538	1+
917.47958	2443	1+
974.50014	1073	1+
984.92692	388	
1031.52870	288	
1214.57251	1378	1+
1232.60016	2312	1+
END IONS

###FS:    #m/z: 466.90428 #charge   3
###MaxRes:#m/z:  0.00000 #charge-128
###MS: 823
###MSMS: 825
BEGIN IONS
TITLE=Cmpd 120, AutoMSn(466.9043), 14.0 min
RTINSECONDS=839.662
SCANS=MS: 823 MSMS: 825
PEPMASS=466.90428	53420
CHARGE=3+
317.18308	478	
319.19925	307	
380.53367	261	
405.17808	338	
408.19159	394	
412.20887	255	
421.21940	329	
427.20505	330	1+
430.23254	583	1+
433.55183	314	
433.89143	283	
439.22173	734	1+
439.56642	742	
439.90085	652	
445.57018	7698	1+
445.90379	4265	1+
446.23574	2780	
448.23255	956	1+
461.22547	519	1+
466.89932	1676	1+
467.23438	958	
467.56477	670	
472.25348	583	
478.73648	605	1+
487.25056	1501	
509.25994	261	
528.25456	544	1+
536.24290	399	1+
544.26840	723	1+
560.78404	361	
561.28611	246	
576.31446	372	
576.77982	291	1+
590.25850	297	1+
601.30011	741	1+
603.81472	314	
604.30249	321	1+
615.32806	443	1+
617.78919	355	1+
626.32671	923	
626.82666	282	
633.35324	2448	1+
724.34902	244	
734.40122	3508	1+
742.39015	550	1+
759.36601	250	
845.43468	1650	1+
863.44196	3416	1+
873.41557	274	1+
955.46490	792	1+
974.47623	3912	1+
974.48288	279	1+
991.50631	2139	1+
1103.53620	1676	1+
1138.57335	11890	1+
1148.55609	1272	1+
1261.64123	2418	1+
END IONS

###FS:    #m/z: 425.17289 #charge   2
###MaxRes:#m/z:  0.00000 #charge-128
###MS: 823
###MSMS: 826
BEGIN IONS
TITLE=Cmpd 121, AutoMSn(425.1729), 14.0 min
RTINSECONDS=840.163
SCANS=MS: 823 MSMS: 826
PEPMASS=425.17289	37553
CHARGE=2+
329.09856	100	
354.16700	148	
365.22361	246	
375.19768	152	
376.09524	279	
382.18680	182	
383.23391	944	1+
389.73232	177	
393.21171	170	
400.19388	1145	1+
418.21493	156	
425.20803	101	
467.10247	338	
528.30756	112	
546.30102	1253	1+
561.25537	534	1+
721.24111	203	
END IONS

###FS:    #m/z: 466.90381 #charge   3
###MaxRes:#m/z:  0.00000 #charge-128
###MS: 827
###MSMS: 828
BEGIN IONS
TITLE=Cmpd 122, AutoMSn(466.9038), 14.1 min
RTINSECONDS=843.189
SCANS=MS: 827 MSMS: 828
PEPMASS=466.90381	82627
CHARGE=3+
317.18229	390	
319.19218	406	
380.20257	544	
405.17971	348	
408.19288	407	
414.73387	272	
424.87023	270	
430.22584	449	
433.55351	801	1+
439.22521	806	1+
439.56394	1586	
439.89908	649	
445.57144	10797	1+
445.90677	7501	1+
446.23916	3475	1+
448.23683	1117	1+
455.28664	301	
461.23006	1229	1+
461.56499	631	
466.90619	1556	
467.23799	1449	
467.57019	592	
472.25985	412	1+
478.24648	332	
487.25355	1895	
509.24937	311	
527.24851	653	1+
560.29080	358	
560.78161	696	1+
574.78391	685	
575.30171	936	1+
585.78750	388	
594.79530	264	
601.29468	939	1+
603.81159	825	
604.30590	550	
633.34900	2176	1+
716.36733	417	1+
734.39876	3667	1+
845.43423	573	
845.43705	995	1+
863.44589	4481	1+
937.45119	696	1+
956.46415	821	1+
974.48185	6189	1+
991.50113	3083	1+
1103.53816	1490	1+
1138.57111	14015	1+
1251.65199	2015	1+
1261.64105	3602	1+
END IONS

###FS:    #m/z: 425.17331 #charge   2
###MaxRes:#m/z:  0.00000 #charge-128
###MS: 827
###MSMS: 829
BEGIN IONS
TITLE=Cmpd 123, AutoMSn(425.1733), 14.1 min
RTINSECONDS=843.69
SCANS=MS: 827 MSMS: 829
PEPMASS=425.17331	54189
CHARGE=2+
345.16047	103	
356.21373	216	
365.17300	143	
375.19822	104	
376.09113	435	1+
382.18772	144	
383.23532	1058	
389.73493	124	
400.19793	859	
403.19370	132	
404.06564	172	
418.22924	120	
425.16845	742	1+
426.67857	114	
439.11108	172	
467.10511	232	
511.26425	119	
528.28629	160	
546.30190	1553	1+
558.30599	103	
561.25776	262	
706.36810	213	1+
END IONS

###FS:    #m/z: 556.26927 #charge   2
###MaxRes:#m/z:  0.00000 #charge-128
###MS: 827
###MSMS: 830
BEGIN IONS
TITLE=Cmpd 124, AutoMSn(556.2693), 14.1 min
RTINSECONDS=844.191
SCANS=MS: 827 MSMS: 830
PEPMASS=556.26927	47196
CHARGE=2+
295.64248	389	
309.11275	365	
326.14466	398	
347.12902	381	
378.17569	272	
386.21195	310	
392.17156	416	
406.16950	605	
408.22023	344	
418.20561	925	1+
433.69634	562	
450.73121	368	
460.21264	276	
477.24028	698	1+
488.21550	274	
493.22716	940	1+
505.23984	409	
522.25882	438	
539.24486	989	
539.75203	527	
547.75436	768	
548.25456	501	
556.27187	689	
556.77536	461	
573.24420	717	
590.26979	16255	1+
674.29155	315	
689.33578	816	1+
695.41063	307	
786.38917	631	1+
786.39046	13891	1+
900.42925	1800	1+
910.44112	688	
997.49729	1166	1+
END IONS

###FS:    #m/z: 556.26893 #charge   2
###MaxRes:#m/z:  0.00000 #charge-128
###MS: 831
###MSMS: 832
BEGIN IONS
TITLE=Cmpd 125, AutoMSn(556.2689), 14.1 min
RTINSECONDS=847.217
SCANS=MS: 831 MSMS: 832
PEPMASS=556.26893	73891
CHARGE=2+
295.63797	628	
309.11778	262	
326.14575	1183	
347.13393	383	
378.17837	364	
380.22639	263	
386.22159	360	
406.16787	660	
412.69294	255	
418.20628	721	
433.69325	870	1+
450.71501	252	
460.22064	437	
477.24612	925	1+
488.20568	274	
493.22387	1537	1+
505.23989	629	
522.25731	348	
530.23359	279	
530.74174	277	
547.75893	614	
548.25504	641	
573.24691	980	1+
590.26969	17331	1+
689.33835	1217	1+
698.11234	308	
786.38922	15657	1+
786.39303	1201	1+
883.41578	278	
900.43276	1972	1+
997.50033	1786	1+
1077.48061	2040	1+
1111.52087	1636	1+
END IONS

###FS:    #m/z: 663.91279 #charge   3
###MaxRes:#m/z:  0.00000 #charge-128
###MS: 831
###MSMS: 833
BEGIN IONS
TITLE=Cmpd 126, AutoMSn(663.9128), 14.1 min
RTINSECONDS=847.717
SCANS=MS: 831 MSMS: 833
PEPMASS=663.91279	59568
CHARGE=3+
359.12546	239	
398.13667	341	1+
432.19818	1616	1+
437.18524	278	
445.69606	199	
473.17250	412	1+
493.67678	284	1+
496.68747	295	1+
502.19477	297	
505.68578	275	
534.18505	259	1+
536.70834	276	1+
542.17891	387	1+
547.22636	3918	1+
557.70343	362	
570.69372	237	
580.20746	438	1+
595.23017	202	
601.23022	519	1+
601.56585	332	
601.89191	204	
607.23777	249	
607.56509	230	
614.22269	261	1+
618.26620	3789	1+
634.71993	307	
643.23444	798	1+
652.56368	211	
658.24973	527	1+
658.58315	547	1+
658.93051	224	
664.24952	512	
664.59035	349	
664.74507	277	1+
666.84240	326	1+
668.22692	263	1+
669.72359	272	
685.22554	278	1+
688.45619	266	
693.77058	211	
702.27734	338	
702.77226	270	
705.29665	8115	1+
705.30199	760	1+
750.78591	274	1+
759.78487	491	
760.28765	370	
815.34253	962	1+
833.35361	1821	1+
873.36696	293	1+
890.37774	990	1+
928.30907	237	1+
1084.36122	553	1+
1141.37801	648	1+
1157.39484	1233	1+
1158.38547	205	
1175.40991	2387	1+
1269.45277	914	1+
1286.45875	1920	1+
1355.46841	926	1+
1373.49213	782	1+
1413.58015	979	1+
1614.58370	858	1+
1632.60775	2798	1+
1818.68169	949	1+
END IONS

###FS:    #m/z: 699.85102 #charge   2
###MaxRes:#m/z:  0.00000 #charge-128
###MS: 831
###MSMS: 834
BEGIN IONS
TITLE=Cmpd 127, AutoMSn(699.8510), 14.1 min
RTINSECONDS=848.218
SCANS=MS: 831 MSMS: 834
PEPMASS=699.85102	25575
CHARGE=2+
408.19561	361	1+
449.21518	112	
569.78254	193	
620.27847	101	
631.32317	138	
633.36969	159	
665.29811	129	
667.84734	476	
668.36358	343	
734.41184	433	1+
743.41722	178	
845.44199	124	
863.44386	529	1+
991.50635	195	
1138.57018	422	1+
1398.68558	2633	1+
END IONS

###FS:    #m/z: 556.26896 #charge   2
###MaxRes:#m/z:  0.00000 #charge-128
###MS: 835
###MSMS: 836
BEGIN IONS
TITLE=Cmpd 128, AutoMSn(556.2690), 14.2 min
RTINSECONDS=851.236
SCANS=MS: 835 MSMS: 836
PEPMASS=556.26896	70932
CHARGE=2+
295.63909	446	
309.11817	397	
326.14112	753	
347.12787	305	
392.17463	450	
406.17616	589	
408.22488	253	
412.68644	452	
416.16428	253	
418.20717	541	1+
477.23915	480	1+
488.21943	208	
493.22629	964	1+
505.23418	454	
522.26815	524	
530.24773	328	
556.27293	930	
556.77132	361	
572.25678	258	
573.24725	682	1+
590.26976	14077	1+
689.34038	1188	1+
784.37896	196	
786.38574	826	1+
786.38799	15126	1+
866.36911	728	1+
883.42217	235	
900.43419	2354	1+
910.41992	494	1+
997.48749	1889	1+
1077.48309	1649	1+
1094.50851	1652	1+
END IONS

###FS:    #m/z: 314.52813 #charge   3
###MaxRes:#m/z:  0.00000 #charge-128
###MS: 835
###MSMS: 837
BEGIN IONS
TITLE=Cmpd 129, AutoMSn(314.5281), 14.2 min
RTINSECONDS=851.736
SCANS=MS: 835 MSMS: 837
PEPMASS=314.52813	49040
CHARGE=3+
304.17463	137	
306.17911	203	
318.22984	294	
322.18678	2586	1+
328.21195	534	
332.16952	470	
344.20229	154	
346.22113	4103	1+
352.19074	381	1+
364.23695	475	
369.22864	197	
387.21831	141	
395.79353	418	
397.19676	195	
398.20238	376	1+
404.23223	166	
415.20886	856	1+
431.23756	156	
432.24319	502	
433.22389	5489	1+
449.25057	180	
450.26694	3609	1+
460.25888	581	1+
483.26827	166	
511.26027	171	
515.28624	313	1+
527.26709	154	
528.28736	483	1+
543.30894	329	
544.28933	2350	1+
560.32485	136	
561.31575	2591	1+
563.32549	1493	1+
570.25220	534	
578.33844	2783	1+
586.37427	229	1+
587.56519	136	
589.31759	162	
639.34804	236	1+
656.38677	311	1+
659.39571	166	
674.41088	373	1+
676.40650	786	
691.42233	848	1+
END IONS

###FS:    #m/z: 664.25357 #charge   3
###MaxRes:#m/z:  0.00000 #charge-128
###MS: 835
###MSMS: 838
BEGIN IONS
TITLE=Cmpd 130, AutoMSn(664.2536), 14.2 min
RTINSECONDS=852.237
SCANS=MS: 835 MSMS: 838
PEPMASS=664.25357	57658
CHARGE=3+
417.17323	324	
418.22462	166	
432.20278	1358	1+
452.72931	168	
473.18590	211	
482.15979	162	
496.68315	231	1+
502.18648	271	
534.19142	263	1+
547.22365	3312	1+
551.18210	271	
557.71054	249	
570.69483	431	1+
572.18362	169	
579.19735	181	
588.21034	567	1+
601.22134	404	1+
601.56540	178	
606.21463	244	1+
607.58257	242	
618.25824	3170	1+
635.22006	415	1+
658.25191	336	1+
663.27251	405	1+
669.22462	217	1+
678.73299	329	
697.03992	374	
702.24591	469	1+
705.29379	6425	1+
715.25604	178	
724.14069	166	
750.78705	301	1+
808.30252	362	
816.31687	163	
833.36011	501	1+
873.34587	342	
890.37378	589	
909.84350	211	
910.33791	202	
928.31353	242	
991.42109	181	
1083.36632	376	1+
1158.38038	190	
1268.43102	486	1+
1286.45385	981	1+
1326.50834	492	1+
1373.51558	434	1+
1518.55765	1017	1+
1632.60779	1413	1+
END IONS

###FS:    #m/z: 314.52794 #charge   3
###MaxRes:#m/z:  0.00000 #charge-128
###MS: 839
###MSMS: 840
BEGIN IONS
TITLE=Cmpd 131, AutoMSn(314.5279), 14.3 min
RTINSECONDS=855.264
SCANS=MS: 839 MSMS: 840
PEPMASS=314.52794	101095
CHARGE=3+
318.24006	265	
322.18514	3443	1+
332.17185	504	
346.22116	5467	1+
352.18708	451	1+
363.24662	146	
364.23063	1025	1+
369.21947	246	
371.20877	295	1+
373.19267	174	
381.25757	305	
387.20793	359	
389.20581	315	1+
397.19795	139	
398.19839	450	1+
415.20821	1515	1+
432.23807	873	
433.22263	7366	1+
443.22997	217	
450.26950	5020	1+
458.35604	310	
460.24380	910	1+
464.29379	144	
499.27182	171	
515.29523	172	
516.28981	806	1+
526.26483	323	1+
528.28856	524	1+
534.88708	149	
543.29792	647	
544.28974	3441	1+
560.32501	253	
561.31623	4129	1+
563.32785	2132	1+
571.21920	245	
573.30570	148	
578.33747	3163	1+
589.31376	280	
594.33494	140	
639.34848	192	
655.39066	1084	1+
656.38239	163	
657.38142	308	1+
659.39167	322	
674.39938	732	1+
676.40931	717	1+
691.42277	1132	1+
700.26648	268	
END IONS

###FS:    #m/z: 471.28736 #charge   2
###MaxRes:#m/z:  0.00000 #charge-128
###MS: 839
###MSMS: 841
BEGIN IONS
TITLE=Cmpd 132, AutoMSn(471.2874), 14.3 min
RTINSECONDS=855.765
SCANS=MS: 839 MSMS: 841
PEPMASS=471.28736	75247
CHARGE=2+
344.19005	225	
346.22103	1318	1+
364.22870	390	
371.21885	191	
389.22046	204	
402.77166	164	
406.23047	183	
415.20637	520	1+
432.23900	262	
433.24831	701	
448.24364	349	1+
450.26768	1483	1+
462.27742	427	
487.25969	292	
492.28876	188	
528.24269	175	
543.31053	197	
544.29673	888	1+
560.31802	169	
561.31599	893	1+
563.32563	4465	1+
570.26263	359	
571.24196	603	1+
578.33846	3102	1+
586.38172	484	1+
633.35295	169	
658.39818	231	
674.39611	820	1+
676.41317	3469	1+
689.40830	160	
691.42506	11194	1+
704.41993	155	
734.40035	186	
787.47220	677	
795.45043	554	1+
803.51397	171	
804.50523	6787	1+
813.47463	4230	1+
814.12866	977	1+
814.48091	174	
814.88934	201	
815.06906	215	
863.44495	453	1+
924.54299	1363	1+
941.56657	7485	1+
END IONS

###FS:    #m/z: 583.49684 #charge   2
###MaxRes:#m/z:  0.00000 #charge-128
###MS: 839
###MSMS: 842
BEGIN IONS
TITLE=Cmpd 133, AutoMSn(583.4968), 14.3 min
RTINSECONDS=856.265
SCANS=MS: 839 MSMS: 842
PEPMASS=583.49684	21790
CHARGE=2+
336.17967	244	
353.15087	456	
407.19188	641	1+
407.66105	261	1+
432.19894	2474	1+
475.19546	167	
494.53931	318	
513.26660	421	1+
520.86896	140	
525.28676	155	
531.20638	136	
547.22759	7078	1+
557.22623	256	1+
565.90777	219	
566.22995	183	
574.22913	203	
580.24254	603	1+
585.93190	457	
586.28474	193	
588.24478	135	
618.26442	3303	1+
656.77593	399	
657.27521	150	
679.96626	292	
687.29010	466	1+
697.03892	288	
699.35552	506	1+
705.29534	4382	1+
712.31597	150	
727.79402	142	
728.30267	155	
741.31973	246	
798.34996	303	1+
799.82595	236	
816.31844	254	1+
928.40337	168	
928.42268	443	1+
979.51578	1019	1+
985.53670	799	1+
1043.46670	279	
1044.47467	155	
END IONS

###FS:    #m/z: 314.52800 #charge   3
###MaxRes:#m/z:  0.00000 #charge-128
###MS: 843
###MSMS: 844
BEGIN IONS
TITLE=Cmpd 134, AutoMSn(314.5280), 14.3 min
RTINSECONDS=859.292
SCANS=MS: 843 MSMS: 844
PEPMASS=314.52800	119036
CHARGE=3+
305.15449	138	
318.23005	286	
322.18490	3045	1+
329.19674	264	
332.17278	807	1+
344.19600	328	1+
346.22110	4861	1+
352.21187	182	
356.18046	124	
363.24097	128	
364.23315	501	1+
369.22884	131	
372.20394	175	
373.18022	468	1+
381.25707	223	
386.18012	121	
387.21924	579	1+
391.19113	186	
397.20082	154	
398.18979	368	1+
407.23813	159	
415.20437	1675	1+
431.23456	280	
432.23633	590	
433.22430	6341	1+
443.23022	166	
449.26546	149	
450.26851	4911	1+
459.27073	187	
460.25735	940	1+
481.24848	231	1+
483.26877	321	1+
486.26499	127	
491.59980	380	
516.29695	627	1+
519.29193	132	
526.26945	232	1+
528.28748	972	1+
543.30548	590	
544.29135	3779	1+
560.30955	215	
561.31339	4017	1+
563.32552	2176	1+
569.27187	282	1+
578.34236	2470	1+
589.30642	225	
639.35207	226	
655.40580	360	1+
656.38237	644	1+
674.39425	626	1+
676.41206	801	1+
691.42227	1018	1+
774.44811	307	1+
END IONS

###FS:    #m/z: 471.28782 #charge   2
###MaxRes:#m/z:  0.00000 #charge-128
###MS: 843
###MSMS: 845
BEGIN IONS
TITLE=Cmpd 135, AutoMSn(471.2878), 14.3 min
RTINSECONDS=859.793
SCANS=MS: 843 MSMS: 845
PEPMASS=471.28782	76641
CHARGE=2+
346.22256	610	
355.23353	272	
364.23168	428	
395.79095	174	
397.19717	134	
402.76284	261	
409.17974	142	
415.21246	491	1+
432.22111	191	
433.24006	442	
450.26627	1149	1+
453.77771	151	
462.28360	183	
492.28028	249	
543.29710	196	
544.30324	725	1+
560.31703	148	
561.31305	762	1+
563.32982	3266	1+
571.22902	158	
575.31091	333	1+
578.33859	1911	1+
586.38135	842	1+
611.34882	138	
633.34919	319	
642.82103	177	
658.40409	253	
674.39877	1510	1+
676.40872	2255	1+
691.42314	9617	1+
700.26613	238	
734.41556	188	
787.47535	463	
795.45104	660	1+
802.48091	151	
804.50402	5687	1+
813.47890	2610	1+
814.47532	149	
864.44203	216	
895.49307	369	1+
924.54055	590	1+
939.53691	319	1+
941.57309	6160	1+
END IONS

###FS:    #m/z: 583.49971 #charge   2
###MaxRes:#m/z:  0.00000 #charge-128
###MS: 843
###MSMS: 846
BEGIN IONS
TITLE=Cmpd 136, AutoMSn(583.4997), 14.3 min
RTINSECONDS=860.293
SCANS=MS: 843 MSMS: 846
PEPMASS=583.49971	25649
CHARGE=2+
336.17646	160	
353.14752	630	1+
384.14339	155	
407.18700	366	1+
432.19810	2259	1+
436.69285	135	
483.25482	151	
513.27384	766	1+
520.86653	281	
525.30042	242	
530.18655	350	1+
547.22579	6210	1+
565.92293	174	
566.22742	145	
574.13858	188	
575.02328	140	
618.26355	2525	1+
656.77228	151	
658.22651	144	
670.78750	400	
671.27892	166	
675.79639	207	
687.28234	241	
699.33523	255	1+
705.29797	4186	1+
721.30932	181	
721.79480	299	
740.79238	252	
741.30503	245	1+
786.39498	169	
798.34923	276	1+
799.85549	181	
813.83818	497	
814.33697	412	1+
815.34918	328	1+
848.37731	134	
848.84039	248	
979.51045	596	1+
985.51411	532	1+
1043.42540	160	
END IONS

###FS:    #m/z: 471.28822 #charge   2
###MaxRes:#m/z:  0.00000 #charge-128
###MS: 847
###MSMS: 848
BEGIN IONS
TITLE=Cmpd 137, AutoMSn(471.2882), 14.4 min
RTINSECONDS=863.325
SCANS=MS: 847 MSMS: 848
PEPMASS=471.28822	64383
CHARGE=2+
346.22113	749	1+
355.23337	208	
364.22775	611	1+
367.70978	147	
371.16959	111	
390.20134	135	
403.25527	217	
415.21960	199	
415.44352	128	
433.23730	406	
449.25693	123	
450.27654	801	1+
469.23949	121	
471.28676	3062	1+
527.26413	341	1+
543.29130	267	
544.30103	876	1+
551.27235	137	
561.31866	194	
563.32552	2873	1+
571.22312	852	
576.32555	139	
578.33828	1960	1+
586.37310	274	
595.34740	123	
633.37105	250	
658.39472	308	1+
674.39911	742	1+
676.41044	1727	1+
689.42388	134	
691.42301	7042	1+
760.37538	115	
787.47682	188	
795.44723	455	1+
802.49404	293	1+
804.50723	4061	1+
813.47236	2120	1+
814.00728	141	
814.12868	212	
825.99198	358	
863.40749	156	
923.55998	545	1+
END IONS

###FS:    #m/z: 583.50004 #charge   2
###MaxRes:#m/z:  0.00000 #charge-128
###MS: 847
###MSMS: 849
BEGIN IONS
TITLE=Cmpd 138, AutoMSn(583.5000), 14.4 min
RTINSECONDS=863.826
SCANS=MS: 847 MSMS: 849
PEPMASS=583.50004	21074
CHARGE=2+
309.63324	156	
336.18457	388	
350.17953	119	
353.15328	208	
369.17811	148	
393.69613	112	
399.18009	134	
407.18465	387	1+
432.19825	1165	1+
442.17881	116	
471.28009	118	
513.27897	509	1+
547.22434	3439	1+
584.79039	134	
585.94046	123	
586.38781	107	
588.24131	109	
590.26710	308	1+
590.76934	117	
605.77330	114	
618.26646	1832	1+
670.77115	171	
676.75921	131	
699.33081	113	
705.29699	2183	1+
712.29637	134	
721.94356	122	
741.31216	121	
749.80314	239	
750.31490	200	
786.38283	310	
979.50453	418	1+
985.52099	366	1+
1043.44634	155	
END IONS

###FS:    #m/z: 777.66136 #charge   3
###MaxRes:#m/z:  0.00000 #charge-128
###MS: 847
###MSMS: 850
BEGIN IONS
TITLE=Cmpd 139, AutoMSn(777.6614), 14.4 min
RTINSECONDS=864.327
SCANS=MS: 847 MSMS: 850
PEPMASS=777.66136	17869
CHARGE=3+
576.75586	123	
705.27744	161	
777.65001	415	1+
777.99121	1041	1+
778.34749	314	
786.15779	104	
END IONS

###FS:    #m/z: 439.89460 #charge   3
###MaxRes:#m/z:  0.00000 #charge-128
###MS: 851
###MSMS: 852
BEGIN IONS
TITLE=Cmpd 140, AutoMSn(439.8946), 14.5 min
RTINSECONDS=867.359
SCANS=MS: 851 MSMS: 852
PEPMASS=439.89460	11507
CHARGE=3+
319.17375	609	
384.69048	258	
399.18686	134	
405.16639	778	1+
411.19724	127	
417.93266	212	
423.16967	258	
439.88481	363	
440.19953	133	
449.22086	177	
452.20005	639	
462.19289	465	
466.23842	1100	1+
480.19303	5809	1+
487.54583	168	
488.43101	420	
494.23412	148	
505.26528	259	
523.26074	1763	1+
528.22366	237	1+
545.77396	200	
580.28171	1564	1+
586.30919	211	
589.32954	191	
595.28165	289	
599.27123	928	1+
627.26645	960	1+
633.29639	480	1+
637.30184	1670	1+
656.28684	316	1+
684.28430	1233	1+
694.32762	3822	1+
741.30163	133	
786.35256	115	
797.36857	116	
915.40999	115	
997.46644	114	
1043.44238	131	
1190.57874	672	1+
END IONS

###FS:    #m/z: 475.90750 #charge   3
###MaxRes:#m/z:  0.00000 #charge-128
###MS: 851
###MSMS: 853
BEGIN IONS
TITLE=Cmpd 141, AutoMSn(475.9075), 14.5 min
RTINSECONDS=867.861
SCANS=MS: 851 MSMS: 853
PEPMASS=475.90750	12753
CHARGE=3+
346.21538	149	
366.65462	115	
375.20162	115	
402.76179	133	
434.24079	152	
454.25093	118	
455.30753	144	
462.77068	315	1+
465.27717	115	
470.76258	165	
471.28993	2639	
475.26712	130	
475.91522	266	
476.57577	287	
478.26600	644	1+
496.25699	117	
539.27318	116	
552.25351	163	
563.32789	550	1+
578.33897	631	1+
590.27511	472	1+
601.30142	135	
626.34281	160	
633.35017	282	
642.27377	203	
674.41253	125	
676.40768	343	
691.42381	2402	1+
700.26240	507	
734.39939	269	
795.44718	256	1+
804.49936	899	1+
813.46843	1875	1+
863.45276	319	
925.56023	322	1+
942.57270	4727	1+
958.53957	289	1+
974.48875	233	1+
1138.57134	1568	1+
END IONS

###FS:    #m/z: 505.24654 #charge   3
###MaxRes:#m/z:  0.00000 #charge-128
###MS: 851
###MSMS: 854
BEGIN IONS
TITLE=Cmpd 142, AutoMSn(505.2465), 14.5 min
RTINSECONDS=868.361
SCANS=MS: 851 MSMS: 854
PEPMASS=505.24654	10892
CHARGE=3+
407.23825	114	
426.73191	109	
453.22571	287	
467.22229	149	
467.57954	111	
473.78399	103	
475.76576	111	
482.27880	104	
488.28066	105	
500.23112	165	
500.59038	138	
501.78055	420	1+
503.26211	129	
505.67347	114	
508.25229	326	1+
509.78136	100	
558.79593	177	
596.26705	228	
643.83449	117	
650.75501	220	1+
707.37530	118	
724.36821	246	
942.56955	346	1+
1173.57736	887	1+
END IONS

###FS:    #m/z: 439.89360 #charge   3
###MaxRes:#m/z:  0.00000 #charge-128
###MS: 855
###MSMS: 856
BEGIN IONS
TITLE=Cmpd 143, AutoMSn(439.8936), 14.5 min
RTINSECONDS=871.379
SCANS=MS: 855 MSMS: 856
PEPMASS=439.89360	31669
CHARGE=3+
314.13215	160	
319.17312	493	
338.65769	233	
342.63905	277	
343.15104	186	
345.31477	200	
359.20766	166	
376.16910	206	
393.20139	237	1+
404.22988	533	
405.17041	681	1+
423.17604	371	
434.20333	891	1+
434.55045	665	1+
434.87886	447	
439.89396	540	1+
448.23345	189	
449.21396	389	
452.19858	563	1+
462.18833	551	1+
466.23951	1031	1+
477.70730	209	
480.19498	4494	1+
487.54072	457	
505.25955	988	1+
518.25086	369	1+
523.25998	1568	1+
528.23739	246	1+
580.28378	1620	1+
599.26435	797	1+
609.25712	197	
615.28017	313	1+
627.26341	924	1+
633.30243	538	1+
637.30335	1892	1+
668.34707	278	
684.27721	273	
685.29107	454	1+
694.32497	4125	1+
741.30321	351	1+
741.31263	168	
768.34970	186	
768.36472	522	1+
786.34608	215	
796.36889	287	
879.42513	1034	1+
896.42265	240	
897.40925	589	1+
907.37830	277	
915.41850	199	
1072.52210	989	1+
1189.56685	2554	1+
END IONS

###FS:    #m/z: 758.92994 #charge   3
###MaxRes:#m/z:  0.00000 #charge-128
###MS: 855
###MSMS: 857
BEGIN IONS
TITLE=Cmpd 144, AutoMSn(758.9299), 14.5 min
RTINSECONDS=871.88
SCANS=MS: 855 MSMS: 857
PEPMASS=758.92994	9207
CHARGE=3+
333.13999	117	
665.28146	153	
682.77452	143	
690.77621	157	
752.24136	107	
759.35738	103	
825.33769	226	
877.23721	348	1+
895.25199	497	1+
985.36596	116	
1082.39478	233	
1082.40955	1354	1+
END IONS

###FS:    #m/z: 659.33002 #charge   2
###MaxRes:#m/z:  0.00000 #charge-128
###MS: 855
###MSMS: 858
BEGIN IONS
TITLE=Cmpd 145, AutoMSn(659.3300), 14.5 min
RTINSECONDS=872.381
SCANS=MS: 855 MSMS: 858
PEPMASS=659.33002	6676
CHARGE=2+
432.21397	130	
618.26754	140	
1317.66039	1282	1+
END IONS

###FS:    #m/z: 439.89307 #charge   3
###MaxRes:#m/z:  0.00000 #charge-128
###MS: 859
###MSMS: 860
BEGIN IONS
TITLE=Cmpd 146, AutoMSn(439.8931), 14.6 min
RTINSECONDS=875.41
SCANS=MS: 859 MSMS: 860
PEPMASS=439.89307	41897
CHARGE=3+
314.13243	241	
319.16572	692	1+
342.64578	356	
358.17727	275	1+
404.22567	290	
405.16660	235	
407.19947	275	
423.16898	235	
426.20840	229	
434.21290	1292	1+
434.54922	625	
434.88370	267	
439.88946	305	
440.20463	422	
449.21112	385	
452.20111	759	1+
462.18644	446	1+
466.24069	546	1+
480.19417	3868	1+
487.54005	475	
504.22827	248	
505.26817	676	1+
522.23514	254	
523.25293	704	1+
528.25333	233	
536.76723	543	1+
549.29677	239	
564.27646	239	
580.28105	1255	1+
586.29409	234	
586.78248	205	
599.27722	503	1+
627.25771	641	1+
633.29583	529	1+
637.30421	1347	1+
657.30959	338	1+
668.33601	357	
684.28857	197	
685.29852	397	1+
694.32894	2448	1+
756.33505	221	1+
768.35915	749	1+
785.38747	381	1+
786.35586	543	1+
796.36121	310	
869.39776	270	1+
879.40035	358	1+
886.45785	214	1+
896.42710	210	
897.41540	520	1+
907.38761	272	
914.41553	272	1+
1073.55266	510	1+
1189.56005	2273	1+
END IONS

###FS:    #m/z: 533.26462 #charge   2
###MaxRes:#m/z:  0.00000 #charge-128
###MS: 859
###MSMS: 861
BEGIN IONS
TITLE=Cmpd 147, AutoMSn(533.2646), 14.6 min
RTINSECONDS=875.912
SCANS=MS: 859 MSMS: 861
PEPMASS=533.26462	17949
CHARGE=2+
346.20323	409	
408.14169	467	
429.20514	124	
459.29030	216	
488.74373	294	
493.23462	327	
519.17852	336	1+
521.21495	237	
557.24602	119	
564.26412	131	
574.31894	960	1+
608.22762	104	
618.31192	131	
685.33959	168	
701.31225	233	1+
703.34913	1243	1+
712.15558	483	
713.23651	208	
850.72965	112	
851.41308	106	
866.42266	2524	1+
877.41239	432	
878.23571	336	
947.07442	114	
977.46672	316	1+
END IONS

###FS:    #m/z: 758.93486 #charge   3
###MaxRes:#m/z:  0.00000 #charge-128
###MS: 859
###MSMS: 862
BEGIN IONS
TITLE=Cmpd 148, AutoMSn(758.9349), 14.6 min
RTINSECONDS=876.413
SCANS=MS: 859 MSMS: 862
PEPMASS=758.93486	9022
CHARGE=3+
333.13770	103	
479.22340	105	
591.16760	200	
690.76809	209	
691.26995	322	
758.39027	105	
759.70962	108	
826.31025	186	
895.24263	327	
1082.40323	974	1+
1082.40416	238	
1084.38214	140	
END IONS

###FS:    #m/z: 795.32392 #charge   3
###MaxRes:#m/z:  0.00000 #charge-128
###MS: 863
###MSMS: 864
BEGIN IONS
TITLE=Cmpd 149, AutoMSn(795.3239), 14.7 min
RTINSECONDS=879.445
SCANS=MS: 863 MSMS: 864
PEPMASS=795.32392	35131
CHARGE=3+
343.13773	210	
350.65388	293	
403.20388	261	
432.18804	252	1+
442.19377	321	
460.21557	541	1+
478.19796	395	1+
484.71018	450	
488.18554	661	
506.19337	1063	1+
517.24441	1332	1+
541.74621	257	
545.21670	227	
563.22277	285	
566.21725	314	
570.25621	409	
570.75109	336	
574.26511	2925	1+
614.27367	323	
623.25047	214	
632.24546	518	1+
650.24629	567	
661.30066	1958	1+
700.29710	235	
718.32165	6126	1+
723.80211	278	
752.28719	271	1+
798.31216	296	
810.83999	195	
824.83031	275	1+
851.32738	208	
855.31607	210	
881.38171	2438	1+
920.33148	229	
938.34969	297	
968.42112	288	1+
1101.41642	363	
1158.45173	191	
1283.51720	799	1+
END IONS

###FS:    #m/z: 533.26514 #charge   2
###MaxRes:#m/z:  0.00000 #charge-128
###MS: 863
###MSMS: 865
BEGIN IONS
TITLE=Cmpd 150, AutoMSn(533.2651), 14.7 min
RTINSECONDS=879.946
SCANS=MS: 863 MSMS: 865
PEPMASS=533.26514	32644
CHARGE=2+
346.20635	650	
358.15652	169	
363.16878	167	
404.14300	242	1+
408.13438	722	1+
429.19302	155	
442.25800	116	
446.21256	104	
449.26470	216	
459.28892	439	1+
479.17770	344	1+
488.73814	398	1+
493.22229	214	
496.24987	149	
516.24908	180	
516.74624	149	
519.17873	189	
521.21782	370	1+
557.26907	217	1+
574.31782	1231	1+
590.21147	109	
592.27181	376	1+
615.30672	101	
618.31540	113	
685.32790	287	1+
702.29182	118	
703.35676	1400	1+
712.15517	432	
713.31154	273	
720.32444	276	1+
849.39363	161	
866.42154	5233	1+
977.45909	649	1+
END IONS

###FS:    #m/z: 460.90147 #charge   1
###MaxRes:#m/z:  0.00000 #charge-128
###MS: 863
###MSMS: 866
BEGIN IONS
TITLE=Cmpd 151, AutoMSn(460.9015), 14.7 min
RTINSECONDS=880.447
SCANS=MS: 863 MSMS: 866
PEPMASS=460.90147	13288
CHARGE=1+
317.67687	253	
319.19565	270	1+
351.67477	106	
359.19768	170	
362.16113	114	
375.16244	127	
394.18076	170	
405.16751	204	
423.20531	177	
430.22395	158	
431.23144	269	1+
431.51795	105	
434.22146	110	
438.22248	235	1+
439.55168	111	
446.24370	119	
448.23287	520	1+
452.21269	114	
453.88655	457	1+
454.22499	278	1+
458.20853	123	
459.22168	396	
460.90357	1878	1+
END IONS

###FS:    #m/z: 795.01381 #charge   2
###MaxRes:#m/z:  0.00000 #charge-128
###MS: 867
###MSMS: 868
BEGIN IONS
TITLE=Cmpd 152, AutoMSn(795.0138), 14.7 min
RTINSECONDS=883.467
SCANS=MS: 867 MSMS: 868
PEPMASS=795.01381	62226
CHARGE=2+
343.13040	364	
346.17596	206	
359.66587	469	1+
403.19832	652	1+
452.17262	234	
460.21964	1296	1+
473.15806	238	1+
478.20553	809	1+
488.18827	716	
506.19511	909	1+
517.24572	2208	1+
545.20624	358	
548.19962	328	1+
563.21827	427	1+
566.22015	322	1+
574.26735	4516	1+
613.77540	339	
614.25619	209	
632.24641	775	1+
650.24942	516	1+
653.23896	224	
661.29739	2456	1+
699.76703	237	
700.30336	852	1+
707.26581	287	
709.27910	510	1+
718.32029	7972	1+
724.30871	246	
743.78098	226	
776.49154	238	
789.31505	243	
789.66432	254	
789.98842	208	
815.29753	322	1+
824.80722	254	
833.31123	371	1+
851.33154	625	1+
854.31606	233	
881.38552	3597	1+
920.35159	398	
938.35609	590	1+
950.39223	339	1+
968.40498	356	
968.43032	599	1+
1025.42729	1317	1+
1082.44232	1244	1+
1083.39896	199	
1094.38014	499	
1101.42426	246	
1102.42920	270	
1139.47979	1527	1+
1158.42912	248	
1283.53639	1828	1+
END IONS

###FS:    #m/z: 533.26448 #charge   2
###MaxRes:#m/z:  0.00000 #charge-128
###MS: 867
###MSMS: 869
BEGIN IONS
TITLE=Cmpd 153, AutoMSn(533.2645), 14.7 min
RTINSECONDS=883.968
SCANS=MS: 867 MSMS: 869
PEPMASS=533.26448	38994
CHARGE=2+
346.20467	1012	1+
363.16335	118	
408.14075	420	1+
428.20943	105	
429.19328	264	
433.70654	188	
459.29257	612	1+
460.67504	177	
479.17874	160	
489.24787	327	
493.21648	142	
516.22775	110	
519.18508	233	
521.21489	298	1+
536.19579	114	
557.28820	267	
564.26699	232	
574.31615	1298	1+
592.25160	322	1+
598.26618	189	
604.26863	174	
607.23257	253	1+
609.26648	173	
632.25406	172	
668.31690	146	
685.36266	159	
686.34378	350	1+
697.04367	189	
703.35405	1684	1+
712.15038	224	
713.23787	172	
720.31239	279	1+
849.39577	134	
866.42067	4055	1+
875.30196	129	
877.40063	199	
977.46317	761	1+
END IONS

###FS:    #m/z: 460.90097 #charge   1
###MaxRes:#m/z:  0.00000 #charge-128
###MS: 867
###MSMS: 870
BEGIN IONS
TITLE=Cmpd 154, AutoMSn(460.9010), 14.7 min
RTINSECONDS=884.469
SCANS=MS: 867 MSMS: 870
PEPMASS=460.90097	20879
CHARGE=1+
317.19225	169	
319.19030	195	
321.13510	108	
324.14138	154	
343.65322	109	
357.14730	170	
358.70228	258	
372.19121	121	
380.17474	108	
384.13922	118	
386.20145	210	
390.18653	338	
395.78520	121	
398.20338	225	1+
405.17600	265	
408.83596	152	
410.22828	230	
412.22824	113	
423.22049	234	
429.65225	112	
430.22668	500	1+
445.56401	242	
446.23000	251	
448.22857	865	1+
453.21663	365	1+
453.55391	197	
454.88763	138	
455.23117	693	1+
455.58315	539	1+
456.48624	115	
458.22798	728	1+
458.88949	126	
459.55784	370	1+
460.90042	4535	1+
END IONS

###FS:    #m/z: 795.32432 #charge   3
###MaxRes:#m/z:  0.00000 #charge-128
###MS: 871
###MSMS: 872
BEGIN IONS
TITLE=Cmpd 155, AutoMSn(795.3243), 14.8 min
RTINSECONDS=887.499
SCANS=MS: 871 MSMS: 872
PEPMASS=795.32432	54391
CHARGE=3+
403.19812	301	
404.15676	210	
432.19078	191	
460.22468	967	1+
478.20755	527	1+
488.18333	728	1+
504.21248	179	
506.19769	922	1+
513.22318	228	
513.71867	355	
517.24263	1302	1+
532.73261	263	
541.73994	283	
542.23127	296	
545.21184	291	1+
563.22498	318	1+
570.24878	385	
574.26461	3622	1+
613.76538	331	
614.24897	218	
623.23586	254	
632.24458	712	1+
635.25067	166	
650.24686	428	
652.25398	255	1+
661.29801	2460	1+
680.25313	217	
689.25552	200	
707.27240	252	
709.28181	257	1+
718.32039	5802	1+
724.28279	285	1+
743.79512	316	
746.29075	300	1+
764.29984	263	1+
767.30561	171	
825.33308	190	
833.31794	326	1+
851.33973	336	1+
881.38486	3239	1+
938.35310	339	1+
939.87478	176	
968.41709	689	1+
1083.45786	189	
1101.41948	201	
1258.17742	305	
1283.53432	1406	1+
END IONS

###FS:    #m/z: 461.57229 #charge   3
###MaxRes:#m/z:  0.00000 #charge-128
###MS: 871
###MSMS: 873
BEGIN IONS
TITLE=Cmpd 156, AutoMSn(461.5723), 14.8 min
RTINSECONDS=888
SCANS=MS: 871 MSMS: 873
PEPMASS=461.57229	31835
CHARGE=3+
317.18025	322	
329.16216	240	
390.18394	409	
405.17314	401	1+
407.20940	287	
410.24920	286	
432.23368	392	1+
445.56938	367	
448.23857	1224	1+
454.56912	402	1+
454.89584	897	1+
455.27932	297	
460.90101	5238	1+
461.23346	2596	1+
461.57339	847	
462.51963	360	
462.83228	221	
468.22928	316	1+
468.42560	534	
487.25185	1075	
490.23991	389	1+
500.23193	262	1+
506.23257	227	1+
509.24018	341	
518.24246	1512	1+
522.23499	701	1+
531.75895	303	
532.26658	229	
535.26533	259	
537.21648	315	
567.77067	364	1+
576.32799	390	1+
588.29787	645	1+
594.27974	301	1+
599.25562	264	1+
604.28476	335	1+
606.29106	430	1+
615.31457	372	1+
617.79826	341	
619.28908	431	1+
626.34162	751	
630.27529	347	1+
633.35218	2134	1+
637.30411	490	1+
647.28408	1648	1+
664.30486	298	
685.30695	259	
691.37996	206	1+
694.32174	254	
699.32930	215	
716.37148	290	1+
734.40001	2399	1+
743.41890	641	
748.31726	691	1+
786.27961	301	1+
804.30521	233	1+
805.36141	474	1+
845.42520	234	1+
845.43338	432	
863.44064	2219	1+
896.45248	371	1+
956.46477	484	1+
974.48353	2050	1+
991.49686	1489	1+
1103.53303	1136	1+
1120.55367	642	1+
1138.57211	7663	1+
1252.65068	1418	1+
END IONS

###FS:    #m/z: 691.85079 #charge   2
###MaxRes:#m/z:  0.00000 #charge-128
###MS: 871
###MSMS: 874
BEGIN IONS
TITLE=Cmpd 157, AutoMSn(691.8508), 14.8 min
RTINSECONDS=888.5
SCANS=MS: 871 MSMS: 874
PEPMASS=691.85079	9830
CHARGE=2+
369.53457	112	
490.20398	131	
569.79382	331	
570.28256	185	
633.36083	133	
666.85104	133	
689.33494	131	
691.35675	104	
694.31615	151	
697.05414	345	
734.40491	226	
863.43812	349	1+
991.50102	244	
1138.56283	140	
1139.55694	115	
1352.65523	1011	1+
1382.70969	897	1+
END IONS

###FS:    #m/z: 505.78631 #charge   2
###MaxRes:#m/z:  0.00000 #charge-128
###MS: 875
###MSMS: 876
BEGIN IONS
TITLE=Cmpd 158, AutoMSn(505.7863), 14.9 min
RTINSECONDS=891.529
SCANS=MS: 875 MSMS: 876
PEPMASS=505.78631	7914
CHARGE=2+
367.20330	143	
449.25299	135	
490.20174	117	
536.30047	122	
590.25789	122	
637.32936	528	1+
687.24350	107	
750.41796	1081	1+
802.28164	185	
897.47563	678	1+
939.37386	282	1+
END IONS

###FS:    #m/z: 615.79048 #charge   2
###MaxRes:#m/z:  0.00000 #charge-128
###MS: 875
###MSMS: 877
BEGIN IONS
TITLE=Cmpd 159, AutoMSn(615.7905), 14.9 min
RTINSECONDS=892.031
SCANS=MS: 875 MSMS: 877
PEPMASS=615.79048	6328
CHARGE=2+
386.20810	105	
572.24641	119	
580.75608	162	
616.28563	105	
674.30717	244	1+
892.37270	307	1+
963.41014	415	
1062.48588	112	
1064.46083	108	
END IONS

###FS:    #m/z: 449.24499 #charge   2
###MaxRes:#m/z:  0.00000 #charge-128
###MS: 875
###MSMS: 878
BEGIN IONS
TITLE=Cmpd 160, AutoMSn(449.2450), 14.9 min
RTINSECONDS=892.532
SCANS=MS: 875 MSMS: 878
PEPMASS=449.24499	5350
CHARGE=2+
378.22115	124	
628.32936	138	
END IONS

###FS:    #m/z: 502.52170 #charge   3
###MaxRes:#m/z:  0.00000 #charge-128
###MS: 879
###MSMS: 880
BEGIN IONS
TITLE=Cmpd 161, AutoMSn(502.5217), 14.9 min
RTINSECONDS=895.55
SCANS=MS: 879 MSMS: 880
PEPMASS=502.52170	17473
CHARGE=3+
321.06513	160	
352.63541	130	
367.19121	186	
375.70993	114	
384.20509	177	
385.13742	141	
410.15772	158	
420.43838	141	
460.71127	246	1+
468.13623	329	
482.21742	124	
496.84767	114	
497.19718	128	
501.86355	123	
502.19302	580	1+
502.52172	944	1+
502.85658	907	1+
504.29024	824	1+
505.79191	949	
506.28726	370	
510.70813	118	
519.70351	699	
520.20110	244	
528.21518	122	
556.16008	176	
567.21025	126	
637.32561	223	
659.25155	114	
665.23525	278	1+
687.25704	385	1+
708.25070	123	
750.41508	774	1+
802.28037	939	1+
939.34537	1949	1+
939.34726	311	
995.50001	489	1+
1185.48558	1688	1+
1345.50780	1053	1+
END IONS

###FS:    #m/z: 485.24147 #charge   2
###MaxRes:#m/z:  0.00000 #charge-128
###MS: 879
###MSMS: 881
BEGIN IONS
TITLE=Cmpd 162, AutoMSn(485.2415), 14.9 min
RTINSECONDS=896.051
SCANS=MS: 879 MSMS: 881
PEPMASS=485.24147	9911
CHARGE=2+
416.20811	210	
434.22389	355	1+
453.73837	310	
487.36966	138	
545.26062	393	
562.28506	195	
565.27389	108	
590.29299	102	
658.40805	100	
675.30661	114	
709.35467	1061	1+
822.42996	112	
832.41448	428	1+
END IONS

###FS:    #m/z: 526.52899 #charge   3
###MaxRes:#m/z:  0.00000 #charge-128
###MS: 879
###MSMS: 882
BEGIN IONS
TITLE=Cmpd 163, AutoMSn(526.5290), 14.9 min
RTINSECONDS=896.552
SCANS=MS: 879 MSMS: 882
PEPMASS=526.52899	8219
CHARGE=3+
338.64152	149	
413.72451	147	
439.21618	575	1+
451.10323	137	
468.14378	589	1+
475.05020	261	
476.16401	173	
480.16308	120	
484.84868	127	
485.18069	176	
489.17005	145	
490.16834	411	1+
490.50473	144	
496.20142	129	
508.19545	142	
508.70121	133	
513.92500	176	
515.76216	115	
520.52808	540	1+
520.85899	266	1+
521.20272	222	
522.28038	310	1+
526.52525	2590	1+
526.86456	1374	1+
527.19539	1034	
534.87951	365	
538.22751	157	
567.19514	230	
570.18468	204	
599.24749	314	1+
612.23516	255	1+
618.78153	116	
637.71048	354	1+
664.24947	127	
704.26902	480	1+
710.77867	262	
759.27228	701	1+
796.43061	316	1+
874.29771	983	1+
883.45745	283	1+
978.31385	406	1+
996.35723	415	1+
1011.36243	2882	1+
1046.52322	1994	1+
1110.40587	1897	1+
1111.43310	165	
1257.50660	3704	1+
1400.50022	507	1+
1417.53726	1522	1+
END IONS

###FS:    #m/z: 526.52798 #charge   3
###MaxRes:#m/z:  0.00000 #charge-128
###MS: 883
###MSMS: 884
BEGIN IONS
TITLE=Cmpd 164, AutoMSn(526.5280), 15.0 min
RTINSECONDS=899.568
SCANS=MS: 883 MSMS: 884
PEPMASS=526.52798	51233
CHARGE=3+
321.07030	369	
338.63557	399	
384.19703	462	1+
395.78569	269	
398.72957	232	
439.22281	487	
453.14661	234	
468.13696	850	
470.15289	221	
477.17520	318	
484.85271	361	
485.17610	746	
485.51196	403	
490.16645	945	1+
490.51611	509	1+
504.29846	1001	
514.77510	467	1+
515.21263	227	
520.52280	2062	1+
520.85208	1666	1+
521.19703	1644	1+
525.19912	224	
525.68370	278	
526.29041	330	
526.52754	11665	1+
526.86058	9148	1+
527.19696	5730	1+
528.30108	374	
547.20762	250	
560.71751	243	
567.20087	530	
570.18207	992	1+
570.69212	256	
599.24628	1468	1+
633.36315	220	
637.71521	408	
663.76523	241	
703.27225	829	1+
759.27984	1299	1+
796.42527	769	1+
819.29210	1467	1+
874.30131	2771	1+
883.46155	1052	1+
993.36422	563	1+
996.39743	496	1+
1011.36028	1204	1+
1011.36831	9335	1+
1046.52845	4409	1+
1110.41763	4929	1+
1257.50074	8959	1+
1400.53110	1057	1+
1417.53090	6047	1+
END IONS

###FS:    #m/z: 502.52063 #charge   3
###MaxRes:#m/z:  0.00000 #charge-128
###MS: 883
###MSMS: 885
BEGIN IONS
TITLE=Cmpd 165, AutoMSn(502.5206), 15.0 min
RTINSECONDS=900.069
SCANS=MS: 883 MSMS: 885
PEPMASS=502.52063	38022
CHARGE=3+
321.06347	144	
360.09389	168	
367.19625	336	
396.17049	156	
404.15004	163	
410.15372	145	
451.11593	175	
468.14394	562	1+
496.51562	319	
496.84439	272	
497.18806	849	1+
501.55240	136	
502.52200	1846	1+
502.85525	1306	1+
503.19542	708	
504.30222	296	
524.67458	178	
527.21838	449	
539.21136	255	
544.24359	145	
556.17900	137	
567.20409	141	
568.20607	261	1+
584.74331	192	
590.27400	387	1+
637.32600	244	
664.74952	233	
665.24970	143	
687.25756	471	1+
696.00277	831	1+
703.29350	303	1+
750.41130	382	
790.14749	136	
802.28072	1552	1+
897.47297	331	1+
898.48914	169	
939.34764	4243	1+
979.33533	493	1+
996.37264	490	1+
998.57713	385	1+
1010.57690	1160	1+
1038.41660	1576	1+
1185.48643	2862	1+
1345.51034	1753	1+
END IONS

###FS:    #m/z: 685.97856 #charge   3
###MaxRes:#m/z:  0.00000 #charge-128
###MS: 883
###MSMS: 886
BEGIN IONS
TITLE=Cmpd 166, AutoMSn(685.9786), 15.0 min
RTINSECONDS=900.571
SCANS=MS: 883 MSMS: 886
PEPMASS=685.97856	15042
CHARGE=3+
343.16056	135	
369.19204	596	
400.18352	119	
468.25479	101	
480.19877	282	
508.70760	638	
509.21355	237	
525.28304	895	1+
576.30632	121	
674.31615	314	1+
679.96826	119	
680.31956	172	
680.63826	179	
683.93279	107	
684.34309	125	
684.58732	119	
685.31020	1758	1+
685.98368	964	1+
686.65066	613	
689.34468	132	
690.84364	265	1+
695.50132	168	
738.27213	109	
746.32969	284	1+
764.34783	242	1+
793.34812	111	
799.36859	447	1+
813.85307	107	
877.41964	457	1+
887.27750	254	
1016.41305	256	
1017.42091	189	
1040.48932	130	
1098.53812	116	
1179.47403	861	1+
1368.62387	1639	1+
END IONS

###FS:    #m/z: 526.52786 #charge   3
###MaxRes:#m/z:  0.00000 #charge-128
###MS: 887
###MSMS: 888
BEGIN IONS
TITLE=Cmpd 167, AutoMSn(526.5279), 15.1 min
RTINSECONDS=903.599
SCANS=MS: 887 MSMS: 888
PEPMASS=526.52786	134645
CHARGE=3+
352.63609	1892	
377.12685	684	
410.15256	1090	
439.21570	1150	
468.13462	2001	
484.84700	1271	
485.18369	710	
485.50530	1010	
490.17513	1725	1+
490.52510	742	
498.67626	806	
504.31051	875	
514.84042	700	
515.19812	659	
515.50511	609	
520.52385	5946	1+
520.85523	5611	1+
521.19158	4483	1+
524.69225	1172	
525.19339	1430	1+
526.52722	37078	1+
526.86191	25342	1+
527.19562	18251	1+
567.20646	1415	
570.18166	1254	
570.68707	734	
599.24796	1397	
633.36885	670	
637.71675	802	
759.27856	2515	1+
796.43340	686	
874.30198	6205	1+
883.42253	1413	1+
884.25145	968	
952.34915	1201	1+
1011.36697	18570	1+
1011.36740	1691	
1012.36507	839	
1046.53046	9622	1+
1110.42540	10937	1+
1257.50339	21942	1+
1399.51228	3450	1+
1417.53356	14335	1+
END IONS

###FS:    #m/z: 789.28575 #charge   2
###MaxRes:#m/z:  0.00000 #charge-128
###MS: 887
###MSMS: 889
BEGIN IONS
TITLE=Cmpd 168, AutoMSn(789.2858), 15.1 min
RTINSECONDS=904.1
SCANS=MS: 887 MSMS: 889
PEPMASS=789.28575	29296
CHARGE=2+
321.06605	186	
377.12483	253	
439.21532	219	
451.18159	102	
468.13370	1083	1+
491.16589	110	
539.20646	189	
567.19628	580	
570.17803	101	
575.11273	143	
599.24483	199	
704.26194	107	
716.73232	158	
759.28568	408	1+
772.75645	122	
780.77484	141	
781.30245	123	
788.78605	110	
819.29612	186	
874.30084	452	1+
1011.36274	820	1+
1110.42035	157	
1121.45282	149	
1257.49383	144	
1302.43212	129	
1577.55452	5318	1+
END IONS

###FS:    #m/z: 502.52090 #charge   3
###MaxRes:#m/z:  0.00000 #charge-128
###MS: 887
###MSMS: 890
BEGIN IONS
TITLE=Cmpd 169, AutoMSn(502.5209), 15.1 min
RTINSECONDS=904.601
SCANS=MS: 887 MSMS: 890
PEPMASS=502.52090	32200
CHARGE=3+
321.06788	227	
352.63433	230	
367.19763	133	
377.13404	244	
410.14518	293	
435.74127	142	
436.08974	146	
448.55511	132	
461.24738	138	
468.14122	289	
490.16782	287	1+
496.51156	317	1+
496.84756	279	1+
498.25248	325	1+
502.51818	673	1+
502.83434	596	1+
503.19643	366	
504.28154	414	1+
505.78631	282	
506.28817	214	
524.67793	165	
525.25872	128	
527.23070	248	
556.19478	139	
567.20549	156	
570.17378	134	
590.27165	183	
664.76367	150	
687.26953	542	1+
692.42566	155	
697.03506	188	
750.42754	262	
802.28278	785	1+
813.75425	272	
939.33144	488	1+
939.34445	2102	1+
998.59248	1282	1+
1038.41240	1063	1+
1185.47664	1779	1+
1345.51498	837	1+
END IONS

###FS:    #m/z: 789.28566 #charge   2
###MaxRes:#m/z:  0.00000 #charge-128
###MS: 891
###MSMS: 892
BEGIN IONS
TITLE=Cmpd 170, AutoMSn(789.2857), 15.1 min
RTINSECONDS=907.629
SCANS=MS: 891 MSMS: 892
PEPMASS=789.28566	31372
CHARGE=2+
321.06474	272	
327.04976	188	
439.21165	166	
451.10512	185	
468.13302	1223	1+
472.30149	105	
479.17875	100	
506.18275	235	
513.72048	104	
525.17126	103	
525.68459	128	
567.20307	490	1+
599.24740	100	
637.70101	143	
704.26321	342	1+
732.34552	102	
759.28928	170	
780.77671	213	
781.26528	327	
787.12506	161	
792.29246	108	
794.41159	119	
819.28332	101	
874.30804	545	1+
1011.36438	952	1+
1110.42825	133	
1111.41225	183	
1577.56153	4445	1+
END IONS

###FS:    #m/z: 806.57927 #charge   3
###MaxRes:#m/z:  0.00000 #charge-128
###MS: 891
###MSMS: 893
BEGIN IONS
TITLE=Cmpd 171, AutoMSn(806.5793), 15.1 min
RTINSECONDS=908.13
SCANS=MS: 891 MSMS: 893
PEPMASS=806.57927	23354
CHARGE=3+
405.21711	130	
442.18982	305	
462.22368	720	1+
470.71328	243	1+
487.70400	183	
501.71159	179	
502.20769	148	
514.21010	302	
514.72318	204	
530.22604	130	
549.74206	201	
614.25705	200	
623.24197	388	
623.74862	214	
625.30279	219	
666.78846	151	
667.26084	147	
682.31161	703	1+
739.33562	838	1+
748.41081	459	
796.35479	1341	1+
802.31257	159	
809.90260	121	
881.33233	122	
883.38442	435	1+
906.36581	143	
934.35250	122	
940.41554	803	1+
1002.41184	151	
1027.44255	359	
1028.44182	234	
1063.92909	144	
END IONS

###FS:    #m/z: 485.23839 #charge   2
###MaxRes:#m/z:  0.00000 #charge-128
###MS: 891
###MSMS: 894
BEGIN IONS
TITLE=Cmpd 172, AutoMSn(485.2384), 15.1 min
RTINSECONDS=908.631
SCANS=MS: 891 MSMS: 894
PEPMASS=485.23839	27242
CHARGE=2+
352.16625	108	
355.17693	186	
371.18302	266	1+
399.20541	141	
405.18057	130	
408.18797	270	
416.20930	522	1+
434.22492	542	1+
443.20885	141	
444.21319	348	1+
453.23336	475	1+
476.72306	151	
488.21051	154	
526.26214	364	1+
544.26690	134	
545.25722	622	
562.27569	828	1+
573.26090	128	
600.27583	106	
665.32917	133	
674.31566	262	1+
692.33052	107	
709.34944	2434	1+
719.33830	153	
822.44017	111	
832.41221	1142	1+
877.33995	102	
906.46760	286	1+
END IONS

###FS:    #m/z: 806.57943 #charge   3
###MaxRes:#m/z:  0.00000 #charge-128
###MS: 895
###MSMS: 896
BEGIN IONS
TITLE=Cmpd 173, AutoMSn(806.5794), 15.2 min
RTINSECONDS=911.662
SCANS=MS: 895 MSMS: 896
PEPMASS=806.57943	21258
CHARGE=3+
355.12666	140	
398.68126	121	
405.20768	172	
462.22476	623	1+
483.68914	111	
487.71317	131	
514.21977	202	
520.21840	104	
565.21901	108	
593.22034	106	
602.21974	106	
614.24764	153	
623.24559	407	
623.74704	104	
625.29385	238	1+
667.25696	126	
682.31517	262	
684.31646	103	
739.33608	780	1+
796.34872	1019	1+
865.33251	111	
883.38442	649	1+
940.41562	885	1+
1002.39047	122	
1027.44254	419	
1028.44179	149	
1059.42821	158	
1098.45648	116	
END IONS

###FS:    #m/z: 485.24103 #charge   2
###MaxRes:#m/z:  0.00000 #charge-128
###MS: 895
###MSMS: 897
BEGIN IONS
TITLE=Cmpd 174, AutoMSn(485.2410), 15.2 min
RTINSECONDS=912.163
SCANS=MS: 895 MSMS: 897
PEPMASS=485.24103	24769
CHARGE=2+
355.18676	150	
405.17789	185	
408.19910	218	
416.20516	504	1+
434.21789	527	1+
444.22367	319	1+
506.22775	173	
528.23616	128	
544.27508	193	
545.25631	517	1+
562.27606	334	
590.26010	119	
674.30190	142	
693.34034	121	
709.34545	2086	1+
719.31173	384	
785.58818	112	
832.41515	565	1+
905.46902	527	1+
END IONS

###FS:    #m/z: 789.28546 #charge   2
###MaxRes:#m/z:  0.00000 #charge-128
###MS: 895
###MSMS: 898
BEGIN IONS
TITLE=Cmpd 175, AutoMSn(789.2855), 15.2 min
RTINSECONDS=912.664
SCANS=MS: 895 MSMS: 898
PEPMASS=789.28546	20215
CHARGE=2+
321.05796	138	
439.21902	110	
468.13706	423	
539.19066	138	
567.20954	193	
704.25416	130	
794.40337	596	
874.29956	141	
1011.34668	258	
1012.35587	128	
1577.55821	1383	1+
END IONS

###FS:    #m/z: 689.62697 #charge   3
###MaxRes:#m/z:  0.00000 #charge-128
###MS: 899
###MSMS: 900
BEGIN IONS
TITLE=Cmpd 176, AutoMSn(689.6270), 15.3 min
RTINSECONDS=915.694
SCANS=MS: 899 MSMS: 900
PEPMASS=689.62697	25449
CHARGE=3+
335.14900	146	
335.69703	172	
361.69657	327	
369.62862	208	
384.18292	144	
393.20267	248	1+
463.20728	496	
500.23908	459	
506.19799	275	
506.68907	169	
525.29185	457	1+
562.28915	501	
562.78205	328	
576.78301	279	1+
578.22826	1544	1+
593.21983	165	
653.36505	967	1+
666.31950	309	
685.30765	669	1+
689.62532	581	1+
689.95224	245	1+
690.29723	171	
730.28572	816	1+
738.26214	3023	1+
747.30456	1197	
748.42118	273	
793.43546	743	1+
813.39842	1423	1+
881.28474	150	
884.43799	1399	1+
898.29788	7386	1+
899.85656	217	
999.46589	436	1+
1009.96742	176	
1011.36894	166	
1056.48471	3082	1+
1068.41205	1136	1+
1080.29992	206	
1141.57609	1883	1+
1169.57153	1268	1+
1169.59038	349	
1170.58450	198	
1183.43623	174	
1184.42733	178	
1381.67750	456	1+
END IONS

###FS:    #m/z: 828.83577 #charge   3
###MaxRes:#m/z:  0.00000 #charge-128
###MS: 899
###MSMS: 901
BEGIN IONS
TITLE=Cmpd 177, AutoMSn(828.8358), 15.3 min
RTINSECONDS=916.195
SCANS=MS: 899 MSMS: 901
PEPMASS=828.83577	20928
CHARGE=3+
336.15767	119	
365.14511	114	
407.15727	117	
416.16744	120	
434.16015	225	
452.20130	140	
466.18437	121	
479.17551	119	
491.18918	125	
509.20476	128	
539.26127	180	
542.69970	211	1+
548.21552	231	
596.25635	121	
635.24232	250	
639.75989	121	
653.26684	167	
699.33088	111	
704.25943	136	
725.79056	168	
824.81542	151	
851.35157	182	
885.37130	164	
894.37579	129	
903.34317	283	1+
915.39518	123	
955.34628	114	
1844.75185	781	1+
END IONS

###FS:    #m/z: 1105.10689 #charge-128
###MaxRes:#m/z:  0.00000 #charge-128
###MS: 899
###MSMS: 902
BEGIN IONS
TITLE=Cmpd 178, AutoMSn(1105.1069), 15.3 min
RTINSECONDS=916.696
SCANS=MS: 899 MSMS: 902
PEPMASS=1105.10689	13330

794.39893	130	
1099.07861	121	
1104.77981	273	
1105.11995	489	
1105.44680	563	
1105.77921	346	
END IONS

###FS:    #m/z: 689.62773 #charge   3
###MaxRes:#m/z:  0.00000 #charge-128
###MS: 903
###MSMS: 904
BEGIN IONS
TITLE=Cmpd 179, AutoMSn(689.6277), 15.3 min
RTINSECONDS=919.721
SCANS=MS: 903 MSMS: 904
PEPMASS=689.62773	36154
CHARGE=3+
333.70163	241	
335.15228	580	1+
393.20107	387	
397.22086	462	
428.72255	331	
446.18116	209	
463.20318	1158	1+
516.20978	382	1+
519.74899	180	
520.22743	274	1+
525.30697	329	
534.70356	548	
535.20895	294	
578.23060	1271	1+
592.21750	400	
627.73083	254	
653.37624	834	1+
665.30898	477	
665.80869	367	
683.61902	380	1+
684.28865	351	1+
684.95889	378	1+
686.32372	227	
689.62520	326	1+
689.95210	1217	1+
690.31371	291	1+
722.39780	540	1+
730.29602	421	
738.26456	493	1+
738.26694	3573	1+
747.30699	606	
787.30194	387	1+
813.39866	1509	1+
880.27582	252	1+
881.24815	327	1+
884.43583	408	
884.43929	1424	1+
898.29417	10242	1+
908.36109	276	
943.39252	338	1+
999.45922	1511	1+
1011.38671	1435	1+
1056.48030	623	
1056.49447	2138	1+
1057.48449	376	
1068.39383	351	
1069.40446	190	
1080.32056	225	
1123.56119	1202	1+
1141.57521	2233	1+
1169.57414	3398	1+
1183.42757	296	
1184.43732	207	
END IONS

###FS:    #m/z: 683.93097 #charge   3
###MaxRes:#m/z:  0.00000 #charge-128
###MS: 903
###MSMS: 905
BEGIN IONS
TITLE=Cmpd 180, AutoMSn(683.9310), 15.3 min
RTINSECONDS=920.222
SCANS=MS: 903 MSMS: 905
PEPMASS=683.93097	16133
CHARGE=3+
369.63655	128	
412.17624	107	
433.14599	131	
442.71955	221	
449.65756	272	
463.20139	109	
475.50942	428	
480.19289	111	
528.74641	333	
576.27335	142	
593.77497	110	
601.75264	136	
610.74408	186	
645.57911	109	
645.92480	181	
656.28178	116	
681.00296	119	
681.54491	132	
683.35485	128	
683.73373	148	
683.93122	3704	1+
684.26481	3875	1+
684.59767	1898	1+
738.25962	461	1+
747.30858	246	
802.27589	213	
865.30213	149	
898.30115	430	1+
921.33894	239	1+
939.34206	432	
939.35014	760	1+
999.48824	109	
END IONS

###FS:    #m/z: 397.70338 #charge   2
###MaxRes:#m/z:  0.00000 #charge-128
###MS: 903
###MSMS: 906
BEGIN IONS
TITLE=Cmpd 181, AutoMSn(397.7034), 15.3 min
RTINSECONDS=920.724
SCANS=MS: 903 MSMS: 906
PEPMASS=397.70338	17944
CHARGE=2+
322.18023	157	
331.13793	288	1+
357.15875	115	
374.18529	141	
415.25699	107	
447.17588	280	
465.18744	1423	1+
472.38998	228	
482.21409	4085	1+
490.27277	145	
561.31028	161	
564.26196	280	1+
581.28437	2999	1+
590.32910	546	
652.32273	4590	1+
661.75077	104	
723.35495	836	1+
END IONS

###FS:    #m/z: 683.92898 #charge   3
###MaxRes:#m/z:  0.00000 #charge-128
###MS: 907
###MSMS: 908
BEGIN IONS
TITLE=Cmpd 182, AutoMSn(683.9290), 15.4 min
RTINSECONDS=923.761
SCANS=MS: 907 MSMS: 908
PEPMASS=683.92898	21982
CHARGE=3+
387.65537	122	
397.21304	157	
442.72534	149	
463.19844	126	
470.17296	747	1+
500.24287	208	
506.19228	256	1+
528.75142	286	
571.29181	415	
576.26863	122	
578.22691	169	
585.29555	230	
585.78454	254	
610.74928	207	
624.76906	115	
648.29363	217	1+
653.36853	159	
665.31574	232	
680.33878	158	
683.34477	184	
683.63443	243	
683.93106	4332	1+
684.26534	4220	1+
684.59907	3320	1+
689.61309	145	
693.26969	234	
738.26242	509	1+
763.28260	129	
802.29312	185	
898.29987	1223	1+
939.34009	392	1+
940.34303	293	1+
985.35569	296	1+
1013.36577	149	
1068.40451	146	
1111.43769	195	
END IONS

###FS:    #m/z: 689.62630 #charge   3
###MaxRes:#m/z:  0.00000 #charge-128
###MS: 907
###MSMS: 909
BEGIN IONS
TITLE=Cmpd 183, AutoMSn(689.6263), 15.4 min
RTINSECONDS=924.262
SCANS=MS: 907 MSMS: 909
PEPMASS=689.62630	28509
CHARGE=3+
335.14832	159	
369.63943	256	
393.22070	169	
407.20144	253	
463.21240	251	
506.19911	178	
514.73414	155	
525.31055	186	
562.28727	337	1+
562.79903	224	
576.31070	155	
576.78304	278	
578.23030	743	
592.21155	216	
653.37550	397	
683.93784	327	1+
684.59688	194	
686.30468	209	
689.30337	459	1+
689.61640	204	
691.84960	781	
692.34551	201	
722.38886	268	1+
730.29161	376	
738.26082	1894	1+
747.31814	437	
793.42784	421	1+
814.39890	395	1+
884.42889	394	
884.44836	592	1+
898.29729	5171	1+
999.46107	910	1+
1009.96557	414	
1011.38508	167	
1056.49295	2249	1+
1068.39354	913	1+
1141.58062	834	1+
1169.56516	1785	1+
1183.43321	271	
1367.55450	446	1+
END IONS

###FS:    #m/z: 631.80313 #charge   2
###MaxRes:#m/z:  0.00000 #charge-128
###MS: 907
###MSMS: 910
BEGIN IONS
TITLE=Cmpd 184, AutoMSn(631.8031), 15.4 min
RTINSECONDS=924.763
SCANS=MS: 907 MSMS: 910
PEPMASS=631.80313	19820
CHARGE=2+
314.20268	113	
330.16056	141	
369.17967	104	
403.20203	260	
410.68033	156	
415.25190	140	
443.25607	250	
490.23971	417	
498.19983	116	
500.26948	124	
509.19512	103	
520.29262	126	
522.72568	110	
531.75012	219	
557.25589	109	
577.26200	327	
616.31403	102	
634.28841	1861	1+
763.33181	478	1+
772.53116	140	
820.35230	2328	1+
932.38409	125	
949.39140	1117	1+
959.55978	121	
1062.46734	234	
END IONS

###FS:    #m/z: 510.75541 #charge   2
###MaxRes:#m/z:  0.00000 #charge-128
###MS: 911
###MSMS: 912
BEGIN IONS
TITLE=Cmpd 185, AutoMSn(510.7554), 15.5 min
RTINSECONDS=927.791
SCANS=MS: 911 MSMS: 912
PEPMASS=510.75541	26333
CHARGE=2+
335.09406	119	
339.22996	136	
367.18528	119	
375.21442	391	
415.15215	118	
426.27046	275	
430.19174	114	
436.17705	167	
445.70061	131	
472.27783	1775	1+
528.28449	154	
550.22906	114	
559.30615	1281	1+
586.31541	115	
645.33259	236	
655.31963	136	
673.33225	498	
687.23689	150	
690.40416	232	
697.03754	172	
697.36081	228	1+
703.31089	137	
711.28290	136	
712.16017	136	
719.33193	911	1+
802.28073	728	1+
806.36613	3114	1+
806.37377	245	1+
817.83537	209	
889.40674	229	
907.41420	1075	1+
918.43971	369	
939.33816	502	1+
939.33832	181	
END IONS

###FS:    #m/z: 631.80419 #charge   2
###MaxRes:#m/z:  0.00000 #charge-128
###MS: 911
###MSMS: 913
BEGIN IONS
TITLE=Cmpd 186, AutoMSn(631.8042), 15.5 min
RTINSECONDS=928.292
SCANS=MS: 911 MSMS: 913
PEPMASS=631.80419	18217
CHARGE=2+
357.21939	127	
403.20264	101	
415.24384	145	
443.25072	186	
475.20346	128	
490.23644	276	
531.75238	196	
532.26396	189	
577.26297	464	1+
631.41859	112	
634.29194	1419	1+
738.35989	141	
763.33688	382	
772.52434	172	
802.34398	116	
820.34837	2848	1+
831.84318	112	
931.38705	204	
949.38993	1575	1+
1062.46259	207	
1063.47422	195	
END IONS

###FS:    #m/z: 517.25978 #charge   2
###MaxRes:#m/z:  0.00000 #charge-128
###MS: 911
###MSMS: 914
BEGIN IONS
TITLE=Cmpd 187, AutoMSn(517.2598), 15.5 min
RTINSECONDS=928.793
SCANS=MS: 911 MSMS: 914
PEPMASS=517.25978	12040
CHARGE=2+
345.18048	126	
356.20688	109	
367.19661	248	
370.20741	109	
374.15861	125	
379.70332	138	
391.19354	149	
406.66107	115	
410.18983	191	
501.24157	165	
505.19983	108	
518.29391	160	
520.22364	369	1+
567.23428	112	
573.14932	117	
577.25593	3163	1+
590.31611	169	
592.23272	288	1+
625.25378	128	
673.26830	163	
688.28106	726	1+
695.30004	131	
697.03774	112	
706.29834	3670	1+
751.31169	184	
801.36403	115	
802.28523	381	1+
817.37763	143	
819.37890	4893	1+
828.14053	447	1+
828.90553	826	
838.31828	227	
939.34464	358	1+
939.35092	163	
END IONS

###FS:    #m/z: 576.60728 #charge   3
###MaxRes:#m/z:  0.00000 #charge-128
###MS: 915
###MSMS: 916
BEGIN IONS
TITLE=Cmpd 188, AutoMSn(576.6073), 15.5 min
RTINSECONDS=931.82
SCANS=MS: 915 MSMS: 916
PEPMASS=576.60728	78317
CHARGE=3+
388.19790	781	
468.75562	1026	
482.21725	4812	1+
567.25736	915	
567.75965	694	
570.93391	4579	1+
571.26724	2788	
571.59863	2179	
575.94267	1002	
576.27134	1395	
576.60693	45213	1+
576.94128	35171	1+
577.27455	22105	1+
595.29759	3838	1+
666.33737	5996	1+
737.37288	9119	1+
792.29932	2893	1+
808.40183	5784	1+
817.82581	697	
973.42735	2826	1+
991.43076	6261	1+
1062.46834	3330	1+
1500.64170	8014	1+
1599.70470	4572	1+
END IONS

###FS:    #m/z: 523.28287 #charge   2
###MaxRes:#m/z:  0.00000 #charge-128
###MS: 915
###MSMS: 917
BEGIN IONS
TITLE=Cmpd 189, AutoMSn(523.2829), 15.5 min
RTINSECONDS=932.321
SCANS=MS: 915 MSMS: 917
PEPMASS=523.28287	68949
CHARGE=2+
328.14846	306	
359.17498	251	
369.70565	302	
376.19362	2516	1+
448.73579	302	
457.73735	300	
489.27623	4149	1+
506.20019	382	
573.30125	296	
590.32441	11295	1+
643.35269	896	1+
659.32882	304	
661.35802	11132	1+
669.93985	504	
671.33424	545	
679.99349	373	
740.40303	4477	1+
756.39835	567	
756.40433	1249	1+
758.41576	34894	1+
767.46468	315	
768.59974	289	
772.40509	298	
809.42919	858	1+
827.43917	5533	1+
828.42440	395	
845.44746	13786	1+
914.47157	518	
932.47943	5008	1+
942.47535	313	
END IONS

###FS:    #m/z: 567.25741 #charge   2
###MaxRes:#m/z:  0.00000 #charge-128
###MS: 915
###MSMS: 918
BEGIN IONS
TITLE=Cmpd 190, AutoMSn(567.2574), 15.5 min
RTINSECONDS=932.822
SCANS=MS: 915 MSMS: 918
PEPMASS=567.25741	32030
CHARGE=2+
367.58953	144	
386.14930	144	
404.16555	152	
438.19418	127	
448.22984	621	
465.20342	146	
475.18771	155	
479.69366	102	
482.21130	147	
537.23665	122	
561.31075	596	
565.16285	117	
577.28264	108	
595.29461	136	
630.35877	138	
632.35280	1081	1+
659.33345	117	
662.17969	131	
666.34284	255	
722.32116	103	
731.42061	546	
737.36141	189	
747.85142	296	
748.36826	271	
801.41676	111	
802.43303	291	1+
1045.58360	102	
END IONS

###FS:    #m/z: 523.28460 #charge   2
###MaxRes:#m/z:  0.00000 #charge-128
###MS: 919
###MSMS: 920
BEGIN IONS
TITLE=Cmpd 191, AutoMSn(523.2846), 15.6 min
RTINSECONDS=935.85
SCANS=MS: 919 MSMS: 920
PEPMASS=523.28460	177253
CHARGE=2+
359.16531	501	
369.69485	677	
376.19152	3518	1+
377.39020	473	
434.13661	577	
457.74250	413	
462.73453	441	
489.27578	8476	1+
523.28738	679	
572.31126	459	
590.32365	21245	1+
643.34634	1419	1+
659.33987	572	
661.36200	18368	1+
670.97760	783	
671.35224	568	
740.40396	6554	1+
756.39750	3801	1+
758.41594	58042	1+
768.57710	686	
809.42532	1822	1+
827.43904	11835	1+
845.44753	22523	1+
914.46568	997	1+
932.47873	8388	1+
942.46041	564	
END IONS

###FS:    #m/z: 576.60793 #charge   3
###MaxRes:#m/z:  0.00000 #charge-128
###MS: 919
###MSMS: 921
BEGIN IONS
TITLE=Cmpd 192, AutoMSn(576.6079), 15.6 min
RTINSECONDS=936.351
SCANS=MS: 919 MSMS: 921
PEPMASS=576.60793	151235
CHARGE=3+
468.75665	1766	
482.21945	6084	
517.24521	1338	
531.74317	2822	
532.24099	1739	
567.25724	1568	
567.76175	1415	
570.93261	8002	1+
571.26840	5300	
571.60302	3570	
575.94023	2284	
576.26973	2184	
576.60744	81744	1+
576.94212	60258	1+
577.27531	38395	1+
595.30219	5986	1+
666.33796	9632	1+
737.37367	14420	1+
792.29904	4918	1+
808.40536	8307	1+
973.42096	5844	1+
991.42986	9309	1+
1500.64141	11641	1+
1599.71013	6930	1+
END IONS

###FS:    #m/z: 567.25877 #charge   2
###MaxRes:#m/z:  0.00000 #charge-128
###MS: 919
###MSMS: 922
BEGIN IONS
TITLE=Cmpd 193, AutoMSn(567.2588), 15.6 min
RTINSECONDS=936.852
SCANS=MS: 919 MSMS: 922
PEPMASS=567.25877	57807
CHARGE=2+
404.16773	144	
418.69364	101	
448.21657	146	
544.21572	100	
561.31435	382	1+
563.24697	166	
565.14204	160	
569.27641	108	
632.34757	1061	1+
654.33154	117	
667.33765	101	
731.41306	676	1+
737.36102	292	
747.84695	167	
748.34177	147	
758.39341	114	
765.28216	113	
802.46437	369	1+
808.41606	140	
836.41660	108	
END IONS

###FS:    #m/z: 523.28510 #charge   2
###MaxRes:#m/z:  0.00000 #charge-128
###MS: 923
###MSMS: 924
BEGIN IONS
TITLE=Cmpd 194, AutoMSn(523.2851), 15.7 min
RTINSECONDS=939.871
SCANS=MS: 923 MSMS: 924
PEPMASS=523.28510	225926
CHARGE=2+
339.17003	566	
357.17229	605	
359.16989	893	
369.69794	589	
376.19034	3352	
384.69852	505	
405.21196	987	
448.73040	504	
472.24945	834	
489.27540	7811	1+
572.29756	1393	1+
588.31404	621	
590.32343	23383	1+
643.34312	1998	1+
659.33851	603	
661.36039	22693	1+
671.35012	687	
679.97373	875	
740.40253	8596	1+
756.39651	4237	1+
758.41436	67949	1+
777.05434	567	
827.43518	14688	1+
845.44600	24814	1+
856.05988	754	
914.46340	1037	
932.47635	10129	1+
942.61989	644	
END IONS

###FS:    #m/z: 576.60725 #charge   3
###MaxRes:#m/z:  0.00000 #charge-128
###MS: 923
###MSMS: 925
BEGIN IONS
TITLE=Cmpd 195, AutoMSn(576.6073), 15.7 min
RTINSECONDS=940.372
SCANS=MS: 923 MSMS: 925
PEPMASS=576.60725	135660
CHARGE=3+
388.20074	900	
482.21920	3767	
517.74483	1061	
567.25488	1284	
570.60027	3074	1+
570.93190	4867	1+
571.26271	2435	
575.93956	1523	
576.27745	1362	
576.60665	52212	1+
576.94140	39826	1+
577.27424	23770	1+
595.30010	5076	1+
666.33896	7581	1+
737.37314	10048	1+
792.29629	2317	
800.35935	2082	
800.86541	1234	
802.77993	921	
808.40525	5888	1+
920.39748	851	
973.42006	3797	1+
991.43462	6301	1+
1062.46869	3967	1+
1500.63207	8025	1+
END IONS

###FS:    #m/z: 712.60745 #charge   3
###MaxRes:#m/z:  0.00000 #charge-128
###MS: 923
###MSMS: 926
BEGIN IONS
TITLE=Cmpd 196, AutoMSn(712.6074), 15.7 min
RTINSECONDS=940.874
SCANS=MS: 923 MSMS: 926
PEPMASS=712.60745	97992
CHARGE=3+
506.18849	1885	
674.26467	1543	
712.28558	1921	
712.60738	99594	1+
712.94237	84856	1+
713.27604	58384	1+
874.30203	1461	
1011.36043	1494	
END IONS

###FS:    #m/z: 712.60816 #charge   3
###MaxRes:#m/z:  0.00000 #charge-128
###MS: 927
###MSMS: 928
BEGIN IONS
TITLE=Cmpd 197, AutoMSn(712.6082), 15.7 min
RTINSECONDS=943.905
SCANS=MS: 927 MSMS: 928
PEPMASS=712.60816	142797
CHARGE=3+
506.18662	2541	
707.82298	1630	
711.94087	1718	
712.27111	2109	
712.60823	110974	1+
712.94264	93305	1+
713.27686	62513	1+
END IONS

###FS:    #m/z: 705.82245 #charge   2
###MaxRes:#m/z:  0.00000 #charge-128
###MS: 927
###MSMS: 929
BEGIN IONS
TITLE=Cmpd 198, AutoMSn(705.8224), 15.7 min
RTINSECONDS=944.406
SCANS=MS: 927 MSMS: 929
PEPMASS=705.82245	127378
CHARGE=2+
1410.63673	226829	1+
END IONS

###FS:    #m/z: 534.46511 #charge   2
###MaxRes:#m/z:  0.00000 #charge-128
###MS: 927
###MSMS: 930
BEGIN IONS
TITLE=Cmpd 199, AutoMSn(534.4651), 15.7 min
RTINSECONDS=944.907
SCANS=MS: 927 MSMS: 930
PEPMASS=534.46511	115587
CHARGE=2+
406.66296	1041	
488.19488	978	
515.20695	829	
515.44590	849	
521.44747	1233	
521.69881	1188	
522.20228	784	
538.72945	763	
555.72146	1730	
556.22261	864	
578.55915	1754	
578.89545	1797	
579.22434	1063	
596.24078	1051	
616.90432	8777	1+
617.23923	6384	1+
617.57364	3958	
629.26109	1574	
629.75811	916	
644.91945	1445	1+
645.24704	977	
650.58593	34653	1+
650.92128	26624	1+
651.25649	17697	1+
653.91514	1004	
668.59939	852	
674.26279	4080	1+
674.59891	2930	1+
674.93906	1594	
709.27036	810	
709.76843	1088	1+
756.25903	894	
759.27642	1516	1+
840.30748	1324	1+
874.30313	3264	1+
884.26980	931	
939.38237	1442	
1011.37005	8496	1+
1050.39994	5140	1+
1050.89814	6217	1+
1059.41086	7462	1+
1059.90631	5422	1+
1067.54413	4434	1+
END IONS

###FS:    #m/z: 705.82282 #charge   2
###MaxRes:#m/z:  0.00000 #charge-128
###MS: 931
###MSMS: 932
BEGIN IONS
TITLE=Cmpd 200, AutoMSn(705.8228), 15.8 min
RTINSECONDS=947.937
SCANS=MS: 931 MSMS: 932
PEPMASS=705.82282	178725
CHARGE=2+
1410.63732	267643	1+
END IONS

###FS:    #m/z: 712.60791 #charge   3
###MaxRes:#m/z:  0.00000 #charge-128
###MS: 931
###MSMS: 933
BEGIN IONS
TITLE=Cmpd 201, AutoMSn(712.6079), 15.8 min
RTINSECONDS=948.438
SCANS=MS: 931 MSMS: 933
PEPMASS=712.60791	115835
CHARGE=3+
506.18856	1482	
506.69390	856	
631.75712	1119	
707.82627	2249	
708.31753	1298	
711.93843	1335	
712.27579	1658	
712.60878	61303	1+
712.94244	51218	1+
713.27721	33183	1+
716.81530	1054	
717.31045	875	
1011.36812	998	
END IONS

###FS:    #m/z: 534.95993 #charge   2
###MaxRes:#m/z:  0.00000 #charge-128
###MS: 931
###MSMS: 934
BEGIN IONS
TITLE=Cmpd 202, AutoMSn(534.9599), 15.8 min
RTINSECONDS=948.939
SCANS=MS: 931 MSMS: 934
PEPMASS=534.95993	96786
CHARGE=2+
439.21664	524	
456.19787	697	1+
521.44671	527	
521.70147	677	
521.95208	690	
525.20939	1841	1+
525.95635	1706	
526.45420	1032	
530.45661	2339	
530.95546	905	
533.22690	482	
534.27642	2359	1+
534.77331	868	
578.56112	1307	1+
578.89724	1103	
579.23406	461	
616.90483	5609	1+
617.23852	3391	1+
617.57981	2268	
635.91130	628	1+
644.58300	1381	1+
644.92463	470	
645.24848	524	
650.24616	509	
650.58799	19016	1+
650.92014	16383	1+
651.25526	10621	1+
653.71163	920	
654.26498	445	
654.57656	495	
668.26359	465	
668.59303	678	
674.26315	2199	1+
674.60044	2140	1+
674.93201	808	
677.59626	523	
709.26617	1052	1+
756.28016	720	
759.27904	1579	1+
812.31409	1312	1+
840.31556	956	1+
874.30433	2349	1+
911.38388	559	
939.37369	1130	1+
975.39293	779	1+
1011.36858	6272	1+
1050.40756	2939	1+
1059.40677	3863	1+
END IONS

###FS:    #m/z: 705.82238 #charge   2
###MaxRes:#m/z:  0.00000 #charge-128
###MS: 935
###MSMS: 936
BEGIN IONS
TITLE=Cmpd 203, AutoMSn(705.8224), 15.9 min
RTINSECONDS=951.957
SCANS=MS: 935 MSMS: 936
PEPMASS=705.82238	157207
CHARGE=2+
1410.63686	186452	1+
END IONS

###FS:    #m/z: 534.46239 #charge   3
###MaxRes:#m/z:  0.00000 #charge-128
###MS: 935
###MSMS: 937
BEGIN IONS
TITLE=Cmpd 204, AutoMSn(534.4624), 15.9 min
RTINSECONDS=952.458
SCANS=MS: 935 MSMS: 937
PEPMASS=534.46239	61472
CHARGE=3+
395.78488	543	
439.21870	318	
521.44986	459	
524.71222	965	1+
530.45685	757	
530.95956	373	
532.24583	321	1+
536.26294	359	1+
538.71694	374	
539.23351	282	
578.56389	412	1+
579.23333	281	
596.23642	443	
596.73489	286	
611.22668	336	
616.90479	2617	1+
617.23768	2195	1+
617.57201	1535	
629.25541	379	
644.24202	483	1+
644.59420	427	1+
649.91903	451	
650.26111	334	
650.58793	10085	1+
650.91812	7914	1+
651.25518	5969	1+
654.25124	626	1+
654.58655	454	1+
659.43641	633	
663.10792	1039	1+
668.25343	524	1+
668.59615	375	
674.26055	1340	1+
674.60457	287	
674.93018	333	
677.61634	349	1+
693.23575	335	
709.26749	651	1+
742.27227	347	
756.27165	460	1+
759.27542	735	1+
767.45288	309	
812.32087	806	1+
838.32491	344	
840.30639	534	1+
874.30180	1500	1+
902.32697	331	
902.81995	366	
911.38792	622	1+
939.37010	1028	1+
975.41545	704	1+
994.36276	284	1+
1011.36531	4824	1+
1050.89073	1806	1+
1051.39852	1277	1+
1059.41235	1507	1+
1067.55360	1923	1+
1110.44610	1379	1+
1258.50390	1217	1+
1288.78885	738	1+
1420.52252	540	1+
END IONS

###FS:    #m/z: 590.27148 #charge   1
###MaxRes:#m/z:  0.00000 #charge-128
###MS: 935
###MSMS: 938
BEGIN IONS
TITLE=Cmpd 205, AutoMSn(590.2715), 15.9 min
RTINSECONDS=952.959
SCANS=MS: 935 MSMS: 938
PEPMASS=590.27148	29159
CHARGE=1+
395.18433	117	
465.19298	143	
482.20898	117	
END IONS

###FS:    #m/z: 570.31852 #charge   3
###MaxRes:#m/z:  0.00000 #charge-128
###MS: 939
###MSMS: 940
BEGIN IONS
TITLE=Cmpd 206, AutoMSn(570.3185), 15.9 min
RTINSECONDS=955.983
SCANS=MS: 939 MSMS: 940
PEPMASS=570.31852	14647
CHARGE=3+
307.14206	134	
418.17626	100	
423.25418	322	
462.21438	117	
535.27504	143	
558.29603	665	1+
570.32093	320	1+
698.35816	706	1+
737.35811	113	
811.44768	216	
END IONS

###FS:    #m/z: 504.88963 #charge   3
###MaxRes:#m/z:  0.00000 #charge-128
###MS: 939
###MSMS: 941
BEGIN IONS
TITLE=Cmpd 207, AutoMSn(504.8896), 15.9 min
RTINSECONDS=956.484
SCANS=MS: 939 MSMS: 941
PEPMASS=504.88963	12792
CHARGE=3+
343.16001	192	
347.16436	200	
352.16237	129	
369.19813	454	
400.17822	168	
456.17681	199	
468.27583	263	1+
500.20979	356	1+
501.67229	207	
502.29434	113	
502.46839	115	
504.27792	239	1+
504.86498	117	
506.27032	142	
525.28653	623	1+
556.71543	121	
558.24187	113	
581.73026	285	
582.23119	162	
590.25142	1495	1+
590.74632	435	
637.28912	135	
646.77950	275	1+
668.28840	136	
670.32930	300	
674.29162	117	
675.29135	387	
675.80141	170	
685.31304	403	1+
785.34380	1399	1+
794.73620	148	
799.36227	294	
959.39319	482	1+
962.42900	110	
1016.42741	1432	1+
END IONS

###FS:    #m/z: 553.28106 #charge   3
###MaxRes:#m/z:  0.00000 #charge-128
###MS: 939
###MSMS: 942
BEGIN IONS
TITLE=Cmpd 208, AutoMSn(553.2811), 15.9 min
RTINSECONDS=956.985
SCANS=MS: 939 MSMS: 942
PEPMASS=553.28106	13006
CHARGE=3+
334.21681	233	
383.73373	279	
386.21516	848	1+
398.20134	370	
400.20724	203	1+
414.21724	411	1+
426.19784	190	
428.25090	158	
438.19282	170	
464.75074	285	
482.25099	173	
483.75763	241	
489.26017	259	
509.21063	302	1+
514.27211	727	1+
525.73407	247	
527.24097	626	1+
531.59799	203	
543.28645	150	
546.29910	186	
548.26559	592	1+
551.78544	634	1+
552.29947	488	
553.29631	1266	1+
571.31843	1198	1+
590.28740	245	1+
602.26811	207	
606.26117	358	1+
617.28081	238	
631.31733	229	1+
637.80150	227	
650.28370	246	1+
650.94948	296	1+
654.75476	154	
658.78874	161	
661.35117	335	1+
672.36146	544	1+
674.29838	1685	1+
681.32231	200	
695.41271	624	1+
737.42961	321	1+
758.41057	1909	1+
766.44637	1008	1+
805.34398	275	
808.41255	252	
835.46247	175	
835.48173	525	1+
845.44373	2012	1+
853.49015	1143	1+
863.21843	286	
892.37641	522	1+
932.47904	868	1+
1066.54460	499	1+
1088.46436	543	1+
1097.53614	474	1+
1443.69363	1366	1+
END IONS

###FS:    #m/z: 570.32485 #charge   1
###MaxRes:#m/z:  0.00000 #charge-128
###MS: 943
###MSMS: 944
BEGIN IONS
TITLE=Cmpd 209, AutoMSn(570.3248), 16.0 min
RTINSECONDS=960.007
SCANS=MS: 943 MSMS: 944
PEPMASS=570.32485	37966
CHARGE=1+
312.17426	101	
378.21351	141	
380.17921	155	
395.79443	408	
401.20615	103	
423.24732	472	1+
467.27131	104	
516.21758	120	
541.27022	105	
553.27387	137	
556.27600	140	
558.29913	774	1+
570.32499	650	1+
END IONS

###FS:    #m/z: 476.23281 #charge   2
###MaxRes:#m/z:  0.00000 #charge-128
###MS: 943
###MSMS: 946
BEGIN IONS
TITLE=Cmpd 211, AutoMSn(476.2328), 16.0 min
RTINSECONDS=961.01
SCANS=MS: 943 MSMS: 946
PEPMASS=476.23281	13259
CHARGE=2+
305.17567	221	1+
362.15858	161	
386.16350	157	
387.74494	132	
395.78109	145	
398.20696	114	
405.17371	281	
414.15457	210	
416.19126	241	
422.93448	136	
431.20498	116	
434.21569	432	
455.20928	128	
473.34819	246	
474.29545	236	1+
489.20138	112	
517.24971	609	1+
527.28951	112	
535.26356	110	
544.27840	225	
545.25243	566	1+
562.28976	294	1+
590.26267	744	1+
604.27872	632	1+
619.27734	195	
625.25141	804	1+
633.59144	112	
634.61498	574	
647.28763	507	
692.33712	133	
709.35163	1688	1+
720.34387	129	
748.34375	307	1+
805.34972	280	
822.42734	173	
951.46309	1825	1+
END IONS

###FS:    #m/z: 570.32583 #charge   1
###MaxRes:#m/z:  0.00000 #charge-128
###MS: 947
###MSMS: 948
BEGIN IONS
TITLE=Cmpd 212, AutoMSn(570.3258), 16.1 min
RTINSECONDS=964.031
SCANS=MS: 947 MSMS: 948
PEPMASS=570.32583	63449
CHARGE=1+
311.13996	357	1+
367.15813	122	
379.19474	207	
390.20853	119	
423.25367	1322	1+
535.28871	100	
556.24922	120	
558.29414	831	1+
570.32576	1183	1+
END IONS

###FS:    #m/z: 542.90344 #charge   3
###MaxRes:#m/z:  0.00000 #charge-128
###MS: 947
###MSMS: 949
BEGIN IONS
TITLE=Cmpd 213, AutoMSn(542.9034), 16.1 min
RTINSECONDS=964.532
SCANS=MS: 947 MSMS: 949
PEPMASS=542.90344	39834
CHARGE=3+
312.17491	489	
318.10913	504	
334.16940	507	
335.13500	2345	1+
343.15751	740	1+
362.16550	373	
369.19646	5556	1+
376.61508	475	
410.89218	349	
420.22259	773	1+
431.18263	381	
448.21772	951	
468.26307	1751	1+
471.68959	775	
499.21186	370	
500.19817	984	1+
504.89134	666	
505.21568	588	
507.21675	1047	1+
508.55485	469	
525.28403	5035	1+
525.87736	424	
531.22429	796	1+
531.55304	1113	
531.88832	1531	
536.89197	1036	1+
537.22960	2242	1+
537.56136	697	
545.27273	947	1+
581.72509	1321	
582.24072	1277	1+
657.76957	365	
685.31699	2694	1+
799.35946	3048	1+
811.29832	348	
959.39306	489	
959.39893	3085	1+
1016.41559	18113	1+
1026.39005	373	
1028.14460	355	
1179.47010	569	
1179.48098	24743	1+
1189.46512	823	
1292.56422	4894	1+
1332.56851	2426	1+
1349.58367	30926	1+
1512.64626	1954	1+
1522.62888	3905	1+
END IONS

###FS:    #m/z: 542.90343 #charge   3
###MaxRes:#m/z:  0.00000 #charge-128
###MS: 951
###MSMS: 952
BEGIN IONS
TITLE=Cmpd 215, AutoMSn(542.9034), 16.1 min
RTINSECONDS=968.054
SCANS=MS: 951 MSMS: 952
PEPMASS=542.90343	161438
CHARGE=3+
334.17254	1150	
335.13372	3958	1+
369.19697	8727	1+
381.12277	708	
393.82830	614	
431.18938	751	
448.21805	1620	
468.25884	2312	1+
471.68759	1019	
499.20797	1702	1+
500.69219	643	
502.54082	667	
504.89207	1615	
505.22357	1321	
505.55507	772	
508.22225	1331	
508.55155	966	
525.28347	8970	1+
525.86818	968	
531.55451	4213	1+
531.88728	2871	
532.22199	1393	
534.88020	911	
536.89236	1730	1+
537.23165	3841	1+
537.56603	1728	
581.23797	1074	
666.28333	615	
668.29270	1222	
685.31617	5028	1+
799.36072	6607	1+
959.39365	7140	1+
1016.41280	31685	1+
1162.45428	4347	1+
1179.46354	1047	
1179.47874	46810	1+
1180.46906	713	
1189.45297	1048	
1190.45478	656	
1292.56167	10341	1+
1332.56171	4501	1+
1349.58386	62903	1+
1512.64545	4400	1+
1522.62985	9441	1+
END IONS

###FS:    #m/z: 813.84851 #charge   2
###MaxRes:#m/z:  0.00000 #charge-128
###MS: 951
###MSMS: 953
BEGIN IONS
TITLE=Cmpd 216, AutoMSn(813.8485), 16.1 min
RTINSECONDS=968.555
SCANS=MS: 951 MSMS: 953
PEPMASS=813.84851	25387
CHARGE=2+
334.16802	105	
335.13291	1416	1+
369.19553	542	1+
420.22097	129	
448.21810	1192	1+
455.31477	494	
525.28908	361	1+
533.94436	104	
570.32321	185	
583.27992	242	
592.30559	114	
611.27473	383	
614.28890	137	
646.79670	115	
647.27775	214	
651.27504	185	
685.31215	300	
799.36119	406	1+
805.33881	102	
959.39612	165	
1016.41967	1563	1+
1179.47491	1912	1+
1349.59266	860	1+
1626.68409	2862	1+
END IONS

###FS:    #m/z: 423.25852 #charge   1
###MaxRes:#m/z:  0.00000 #charge-128
###MS: 951
###MSMS: 954
BEGIN IONS
TITLE=Cmpd 217, AutoMSn(423.2585), 16.2 min
RTINSECONDS=969.057
SCANS=MS: 951 MSMS: 954
PEPMASS=423.25852	27561
CHARGE=1+
362.24449	109	
END IONS

###FS:    #m/z: 542.56147 #charge   3
###MaxRes:#m/z:  0.00000 #charge-128
###MS: 955
###MSMS: 956
BEGIN IONS
TITLE=Cmpd 218, AutoMSn(542.5615), 16.2 min
RTINSECONDS=972.082
SCANS=MS: 955 MSMS: 956
PEPMASS=542.56147	180443
CHARGE=3+
312.17479	816	
334.17701	1374	
335.13402	3684	
343.16219	1717	1+
369.19765	9983	1+
381.11839	822	
400.18742	947	
420.22102	680	
431.18958	811	
448.21491	1296	
468.26129	2864	1+
471.68996	1006	
475.49386	1015	
495.17781	675	
504.88924	1754	
505.22749	1202	
505.54950	1270	
507.22342	1934	1+
508.55381	843	
508.86457	805	
523.23042	755	
525.28173	9933	1+
525.87722	862	
531.21411	2336	1+
531.55504	4179	1+
531.88488	3274	
536.89514	2548	1+
537.22947	3672	1+
537.56042	1919	
543.24188	858	
546.25513	810	
666.29394	912	
685.31795	6114	1+
799.35452	5331	1+
811.30231	641	
959.39178	7197	1+
999.39914	3148	1+
1016.41455	33527	1+
1162.45636	4270	1+
1179.47662	675	
1179.47950	53093	1+
1189.46371	3643	1+
1292.56090	11378	1+
1332.56477	5786	1+
1349.58355	65328	1+
1512.64850	4216	1+
1522.62710	9585	1+
END IONS

###FS:    #m/z: 550.52325 #charge   2
###MaxRes:#m/z:  0.00000 #charge-128
###MS: 955
###MSMS: 957
BEGIN IONS
TITLE=Cmpd 219, AutoMSn(550.5232), 16.2 min
RTINSECONDS=972.582
SCANS=MS: 955 MSMS: 957
PEPMASS=550.52325	34408
CHARGE=2+
469.58935	1832	
482.22104	1239	
487.71658	1351	
517.24298	1410	
527.51626	2121	
531.74126	1367	
533.27933	1394	
545.76505	2680	
548.77357	4898	1+
550.02045	3599	
554.27084	1392	
554.51427	1286	
567.25554	1182	
568.79460	2897	
609.27959	1244	
646.96557	3529	1+
647.30108	3103	
647.64089	1690	
657.63501	8401	1+
657.97221	6541	1+
658.30120	4318	
664.35397	1514	
684.98714	1289	
685.32479	1390	
690.65699	6812	1+
690.99301	4600	
691.32852	2498	
700.33477	1605	
700.67197	1595	
792.29403	2567	
991.44235	3234	1+
1091.02363	25007	1+
1091.52228	19527	1+
1099.53616	91290	1+
1100.03636	72456	1+
END IONS

###FS:    #m/z: 813.84734 #charge   2
###MaxRes:#m/z:  0.00000 #charge-128
###MS: 955
###MSMS: 958
BEGIN IONS
TITLE=Cmpd 220, AutoMSn(813.8473), 16.2 min
RTINSECONDS=973.083
SCANS=MS: 955 MSMS: 958
PEPMASS=813.84734	31648
CHARGE=2+
312.16280	217	
335.13033	1092	1+
369.19887	518	
403.17795	114	
420.22473	132	
448.21465	536	1+
481.18490	202	
525.28502	305	
566.25517	152	
583.29079	133	
590.76445	114	
591.23157	102	
594.25442	103	
611.29531	164	
655.27276	124	
668.30281	164	
675.29712	373	
675.80433	117	
685.31615	297	
757.32214	168	
762.80637	104	
777.40007	144	
799.35520	594	1+
805.35404	117	
959.37864	177	
969.66325	208	
1016.41496	1049	1+
1179.46950	895	1+
1349.57201	192	
1626.68916	2007	1+
END IONS

###FS:    #m/z: 550.27100 #charge   2
###MaxRes:#m/z:  0.00000 #charge-128
###MS: 959
###MSMS: 960
BEGIN IONS
TITLE=Cmpd 221, AutoMSn(550.2710), 16.3 min
RTINSECONDS=976.109
SCANS=MS: 959 MSMS: 960
PEPMASS=550.27100	269471
CHARGE=2+
469.59211	3896	
496.22288	4306	
527.51709	3155	
533.27489	3272	
545.51339	2980	
545.76374	20745	1+
549.76918	10287	
550.01876	10689	
554.27312	3158	
567.26388	2904	
568.79788	6714	
569.29888	3927	
646.96252	7559	
647.29901	6828	
647.62985	4971	
657.63719	24911	1+
657.97161	19229	1+
658.30375	10175	
684.65529	3547	
684.98746	3345	
685.32215	2952	
690.65739	20153	1+
690.99266	15073	
691.32694	11029	
792.30516	6902	
1091.02132	75470	1+
1091.52272	59354	1+
1099.53559	271779	1+
END IONS

###FS:    #m/z: 733.35713 #charge   3
###MaxRes:#m/z:  0.00000 #charge-128
###MS: 959
###MSMS: 961
BEGIN IONS
TITLE=Cmpd 222, AutoMSn(733.3571), 16.3 min
RTINSECONDS=976.61
SCANS=MS: 959 MSMS: 961
PEPMASS=733.35713	137660
CHARGE=3+
727.68186	2807	
728.01682	3272	
728.34869	2181	
732.68898	5182	
733.02237	6093	
733.35680	121958	1+
733.69193	106555	1+
734.02500	72159	1+
END IONS

###FS:    #m/z: 440.41890 #charge   3
###MaxRes:#m/z:  0.00000 #charge-128
###MS: 959
###MSMS: 962
BEGIN IONS
TITLE=Cmpd 223, AutoMSn(440.4189), 16.3 min
RTINSECONDS=977.111
SCANS=MS: 959 MSMS: 962
PEPMASS=440.41890	39036
CHARGE=3+
356.19461	727	1+
374.23354	834	
388.20056	1534	
404.15652	689	
419.20038	559	
431.22384	720	1+
436.24557	618	
447.19840	765	1+
450.11633	698	
451.69529	1111	1+
457.20799	1176	1+
460.71269	647	
467.72430	1578	1+
489.24024	1101	
500.22032	958	1+
507.24936	807	1+
508.73553	837	1+
517.24125	1548	
546.24135	658	
558.25159	627	
562.21045	566	
565.14646	946	
579.23166	2330	1+
586.23862	548	
601.28552	805	1+
604.30732	699	
617.27961	547	
618.32636	1506	1+
628.33421	610	
639.83975	797	
645.34261	1798	1+
648.26254	1039	1+
665.28285	2232	1+
676.25500	2233	1+
693.27530	10370	1+
746.26889	1469	1+
761.33259	657	
764.28273	594	
774.39257	932	1+
778.36436	5851	1+
792.38237	9231	1+
793.41279	714	
800.67059	1176	1+
802.78041	1533	
806.35709	3874	1+
809.32505	5194	1+
824.36841	1321	1+
845.32262	695	
863.33483	611	
918.42096	1046	1+
920.40699	822	
935.44401	4198	1+
945.42623	1350	1+
949.40958	1860	1+
952.45810	1940	1+
952.46395	29173	1+
957.40835	737	1+
963.44343	3516	1+
968.45044	895	1+
973.42752	6480	1+
991.43750	5944	1+
991.43932	761	1+
1017.45126	2583	1+
1034.48013	5186	1+
1044.46017	2461	1+
1062.47343	6865	1+
1065.53593	8229	1+
1087.49141	2342	1+
1105.50936	4752	1+
1133.50437	4003	1+
1136.58574	3159	1+
END IONS

###FS:    #m/z: 550.52238 #charge   2
###MaxRes:#m/z:  0.00000 #charge-128
###MS: 963
###MSMS: 964
BEGIN IONS
TITLE=Cmpd 224, AutoMSn(550.5224), 16.3 min
RTINSECONDS=980.13
SCANS=MS: 963 MSMS: 964
PEPMASS=550.52238	356421
CHARGE=2+
469.59385	3590	
496.22315	4908	
531.74979	3104	
533.27744	3829	
541.76209	3266	
545.51315	3170	
545.76495	21774	1+
549.76818	9353	
550.01942	11052	
554.27189	4189	
567.25949	3295	
568.79654	7894	
569.29662	4376	
646.96199	6595	
647.29368	6917	
647.62907	4919	
657.63672	24016	1+
657.96962	22457	1+
658.30241	11598	
684.65703	3615	
684.98952	4029	
685.32082	3269	
690.65743	22130	1+
690.99237	16281	
691.32719	10969	
792.30174	7003	
1091.02242	75422	1+
1091.52224	61528	1+
1099.53486	284202	1+
1100.03563	225246	1+
END IONS

###FS:    #m/z: 733.35665 #charge   3
###MaxRes:#m/z:  0.00000 #charge-128
###MS: 963
###MSMS: 965
BEGIN IONS
TITLE=Cmpd 225, AutoMSn(733.3567), 16.3 min
RTINSECONDS=980.631
SCANS=MS: 963 MSMS: 965
PEPMASS=733.35665	180464
CHARGE=3+
727.68053	4050	1+
728.02308	2252	
728.34989	2507	
732.68456	5320	
733.02101	5038	
733.35647	103419	1+
733.69064	92783	1+
734.02448	58536	1+
END IONS

###FS:    #m/z: 465.25061 #charge   3
###MaxRes:#m/z:  0.00000 #charge-128
###MS: 963
###MSMS: 966
BEGIN IONS
TITLE=Cmpd 226, AutoMSn(465.2506), 16.4 min
RTINSECONDS=981.132
SCANS=MS: 963 MSMS: 966
PEPMASS=465.25061	82907
CHARGE=3+
329.14270	497	1+
354.12880	695	1+
371.15648	936	1+
388.28810	1887	1+
391.16134	510	
399.15728	1166	1+
416.17941	863	1+
426.16249	420	1+
442.27667	486	1+
444.17860	839	1+
453.57572	330	
453.90959	403	
459.23769	708	1+
459.57266	466	
459.90817	498	
461.26006	962	1+
464.24007	311	
465.26001	1337	1+
470.28332	466	1+
481.27203	597	
485.18638	344	1+
489.33363	10521	1+
495.18115	641	1+
502.20020	344	1+
513.19764	630	1+
528.31502	347	
530.21935	1124	1+
536.79123	421	
570.38651	529	1+
571.81373	359	
580.81846	352	
581.30783	443	
586.37983	359	
588.40554	9063	1+
589.19844	327	
594.81027	494	
595.32342	409	
597.22369	380	1+
607.19722	387	
614.24320	435	1+
624.21617	1905	1+
629.32108	486	
631.28427	305	
641.25014	644	
642.23537	2999	1+
646.84807	1761	1+
659.26288	3180	1+
667.83246	634	
735.47198	5497	1+
761.30340	303	
772.28912	289	
781.59559	298	
788.33138	294	
789.31331	1182	1+
806.32275	577	1+
846.51139	800	1+
864.51099	1994	1+
874.49817	367	1+
920.52368	607	1+
928.51596	863	1+
941.56802	541	1+
943.49176	854	1+
978.58637	7389	1+
1089.58525	2094	1+
1107.61095	2918	1+
1143.58219	1202	1+
1178.64498	9433	1+
1258.64217	883	1+
1275.65916	3048	1+
1293.68208	1695	1+
END IONS

###FS:    #m/z: 465.25071 #charge   3
###MaxRes:#m/z:  0.00000 #charge-128
###MS: 967
###MSMS: 968
BEGIN IONS
TITLE=Cmpd 227, AutoMSn(465.2507), 16.4 min
RTINSECONDS=984.151
SCANS=MS: 967 MSMS: 968
PEPMASS=465.25071	109771
CHARGE=3+
355.12992	358	
370.30270	310	
371.15331	677	1+
373.14157	527	
388.29096	1200	1+
391.16505	592	
399.14837	454	
412.14391	335	
416.17700	966	
426.15115	380	1+
442.27264	594	1+
444.17899	686	1+
448.25472	472	1+
453.90846	391	
457.18877	527	1+
459.23249	551	1+
459.57986	733	
461.26509	593	1+
463.27930	315	
464.25293	1519	1+
465.58264	317	
468.42467	300	
471.76938	317	
487.30411	428	1+
489.33651	7621	
495.17707	562	1+
502.19282	395	1+
512.20094	849	1+
524.16413	495	1+
528.32205	329	
530.22133	1187	1+
536.79580	297	
541.18339	483	
556.28699	285	
570.38768	557	1+
573.26809	416	1+
580.81968	315	
581.32003	449	
588.40273	8007	1+
596.22912	421	1+
606.21579	414	1+
614.23565	420	1+
624.21819	529	
625.20756	1041	1+
641.23738	606	
642.23889	2132	1+
659.26544	3080	1+
735.46872	1297	1+
735.47188	5436	1+
744.52373	419	
771.29141	600	1+
789.30060	794	1+
806.33768	579	1+
846.48923	281	
846.50845	952	1+
864.50972	1557	1+
920.53138	553	1+
926.50350	833	1+
943.52689	741	1+
961.51897	1265	1+
978.59358	8680	1+
1089.58018	2709	1+
1107.59053	318	
1107.60027	2896	1+
1118.57512	651	1+
1178.64378	9286	1+
1188.61572	982	1+
1257.64305	1026	1+
1275.65410	2148	1+
1292.67956	2862	1+
END IONS

###FS:    #m/z: 733.35576 #charge   3
###MaxRes:#m/z:  0.00000 #charge-128
###MS: 967
###MSMS: 969
BEGIN IONS
TITLE=Cmpd 228, AutoMSn(733.3558), 16.4 min
RTINSECONDS=984.653
SCANS=MS: 967 MSMS: 969
PEPMASS=733.35576	136697
CHARGE=3+
708.84506	1371	
709.34946	942	
727.68236	1198	
728.00753	2426	1+
728.34213	1536	
732.68437	2528	
733.01303	3200	
733.35554	62075	1+
733.69147	54180	1+
734.02427	36317	1+
END IONS

###FS:    #m/z: 449.77780 #charge   2
###MaxRes:#m/z:  0.00000 #charge-128
###MS: 967
###MSMS: 970
BEGIN IONS
TITLE=Cmpd 229, AutoMSn(449.7778), 16.4 min
RTINSECONDS=985.154
SCANS=MS: 967 MSMS: 970
PEPMASS=449.77780	44545
CHARGE=2+
311.18078	1138	
325.22147	457	
328.20633	2165	1+
391.23684	846	
424.25523	401	
441.29375	2385	1+
450.24576	304	
454.26567	547	
505.25884	256	
526.31070	570	
528.32349	17903	1+
533.25023	351	
610.36634	280	
625.36545	360	
627.38983	5322	1+
684.40614	321	
693.27028	494	
710.43084	331	
726.42196	370	
728.43947	7269	1+
738.43862	1553	
758.44590	258	
781.46435	658	1+
799.47387	3284	1+
859.03993	264	
END IONS

###FS:    #m/z: 465.25065 #charge   3
###MaxRes:#m/z:  0.00000 #charge-128
###MS: 971
###MSMS: 972
BEGIN IONS
TITLE=Cmpd 230, AutoMSn(465.2507), 16.5 min
RTINSECONDS=988.179
SCANS=MS: 971 MSMS: 972
PEPMASS=465.25065	89464
CHARGE=3+
321.62206	254	
348.18747	347	
353.13738	306	
355.12309	283	
371.15938	701	1+
373.13359	425	1+
381.13850	393	1+
388.29115	1154	
391.16238	616	
394.14994	319	1+
399.15204	418	
412.14578	222	
416.17148	834	1+
426.15867	296	1+
439.15353	272	
441.17945	239	
444.17970	678	1+
449.24049	368	1+
459.24239	399	1+
459.57792	302	
462.25209	708	1+
464.25277	1299	1+
468.24032	395	1+
471.31525	235	
471.76997	409	1+
479.17425	240	
482.20202	321	1+
489.33423	7663	1+
489.78219	2030	1+
495.18926	309	1+
502.20806	268	1+
513.19575	582	1+
528.32247	310	
530.21735	1015	1+
536.78642	286	
545.28755	1065	1+
545.79557	542	
556.29390	260	
558.21008	379	1+
560.27877	277	1+
563.24827	288	1+
570.38871	351	
572.27847	340	1+
586.38248	541	1+
588.40343	5292	1+
589.82230	4265	1+
597.24090	364	1+
607.20571	460	
624.21578	1246	1+
629.82314	601	
630.29718	620	1+
632.56689	496	
641.25358	295	
642.23820	1906	1+
659.26376	2852	1+
735.47055	3687	1+
735.47164	640	1+
736.23612	295	
744.52577	549	
744.64787	578	1+
771.28642	341	1+
789.30793	832	1+
806.33596	434	1+
846.51512	676	1+
864.51343	1270	1+
883.49894	339	1+
920.51361	442	1+
943.54345	563	1+
960.53560	873	1+
978.55537	1853	1+
990.32294	323	1+
1107.59254	256	
1107.60751	2116	1+
1160.61707	641	1+
1179.63798	3155	1+
1188.62243	723	1+
1275.66163	2109	1+
1292.68509	2367	1+
1334.66962	619	1+
END IONS

###FS:    #m/z: 449.77670 #charge   2
###MaxRes:#m/z:  0.00000 #charge-128
###MS: 971
###MSMS: 973
BEGIN IONS
TITLE=Cmpd 231, AutoMSn(449.7767), 16.5 min
RTINSECONDS=988.68
SCANS=MS: 971 MSMS: 973
PEPMASS=449.77670	46850
CHARGE=2+
311.18208	864	
325.21754	324	
328.20630	2210	1+
338.17781	227	
341.16642	227	
441.28941	1975	1+
446.25141	360	
449.26860	256	
454.26955	462	
520.87098	285	
526.31496	284	
528.32306	13437	1+
533.95980	332	
587.23109	225	
595.28344	236	
627.38841	5073	1+
645.35082	223	
693.28004	477	1+
710.43398	201	
726.42165	319	
728.44131	5876	1+
738.43410	833	
778.34873	307	
781.46123	1558	1+
792.31452	248	
799.47287	2738	1+
END IONS

###FS:    #m/z: 584.48413 #charge   2
###MaxRes:#m/z:  0.00000 #charge-128
###MS: 971
###MSMS: 974
BEGIN IONS
TITLE=Cmpd 232, AutoMSn(584.4841), 16.5 min
RTINSECONDS=989.181
SCANS=MS: 971 MSMS: 974
PEPMASS=584.48413	20957
CHARGE=2+
321.05778	142	
352.62527	279	
357.18214	157	
410.15023	316	1+
434.13799	440	1+
465.23268	275	1+
468.13671	687	1+
476.17889	141	
496.12294	184	
498.69040	168	
518.23543	143	
524.67835	176	
525.23097	209	1+
545.24083	167	
550.25147	190	
553.25214	175	
557.18910	164	
567.27617	394	1+
570.18054	236	
570.65991	291	1+
576.25074	521	1+
584.74112	283	1+
584.97780	177	
585.30976	476	1+
588.29571	458	1+
637.71415	183	
651.70981	150	
661.29194	427	
672.30075	209	
672.61286	193	
677.28457	1321	1+
680.35974	188	
697.92047	426	1+
698.28155	327	1+
698.59508	205	
704.23867	190	
706.23560	211	1+
716.22231	150	
764.29051	144	
776.36710	300	1+
790.33239	304	1+
923.45388	359	1+
952.39951	471	1+
979.30995	236	1+
1123.51964	357	
1165.61554	591	1+
END IONS

###FS:    #m/z: 407.24026 #charge   2
###MaxRes:#m/z:  0.00000 #charge-128
###MS: 975
###MSMS: 976
BEGIN IONS
TITLE=Cmpd 233, AutoMSn(407.2403), 16.5 min
RTINSECONDS=992.205
SCANS=MS: 975 MSMS: 976
PEPMASS=407.24026	89696
CHARGE=2+
305.16192	572	
322.18614	3609	1+
328.20005	491	
345.18785	256	
346.21919	1204	
355.23081	798	
364.22887	623	
372.17861	640	1+
391.23131	494	1+
395.78521	344	
406.25589	248	
407.24467	1206	1+
410.27045	587	
410.89226	235	
415.19723	3099	1+
432.23127	333	
433.22001	1613	1+
437.21085	1304	
450.24440	2378	1+
492.28612	316	
529.27919	721	
546.30220	1056	1+
552.24879	423	
563.32781	15992	1+
573.30254	242	
623.27603	1992	
642.36784	296	
659.38975	504	
674.39306	247	
676.41022	13762	1+
686.39833	345	
694.31487	1981	1+
END IONS

###FS:    #m/z: 648.57310 #charge   2
###MaxRes:#m/z:  0.00000 #charge-128
###MS: 975
###MSMS: 977
BEGIN IONS
TITLE=Cmpd 234, AutoMSn(648.5731), 16.5 min
RTINSECONDS=992.706
SCANS=MS: 975 MSMS: 977
PEPMASS=648.57310	24404
CHARGE=2+
411.21948	181	
482.72280	250	
497.21930	252	
506.13282	156	
531.74654	365	1+
567.25974	321	1+
571.30506	173	
601.00962	209	
617.82899	213	
625.81903	177	
634.33890	194	
637.57814	179	
639.82593	212	
643.57917	625	1+
643.82050	424	
646.60707	300	1+
647.81984	341	
648.06878	2891	1+
648.32510	2911	
650.86764	281	
651.34358	594	1+
652.57891	312	
661.00762	231	
692.34727	178	
761.37067	161	
765.39017	240	
788.36783	299	1+
788.69192	192	
789.02619	227	
792.31000	246	
803.06445	192	
821.41054	272	1+
821.72712	335	
973.43681	328	1+
991.43776	661	1+
1287.14047	1786	1+
1287.63438	1731	1+
1291.67181	686	1+
1296.13740	7893	1+
END IONS

###FS:    #m/z: 518.86095 #charge   1
###MaxRes:#m/z:  0.00000 #charge-128
###MS: 975
###MSMS: 978
BEGIN IONS
TITLE=Cmpd 235, AutoMSn(518.8609), 16.6 min
RTINSECONDS=993.207
SCANS=MS: 975 MSMS: 978
PEPMASS=518.86095	21085
CHARGE=1+
326.69957	191	
369.18697	189	
379.71332	177	
382.63191	161	
383.72103	268	
388.19205	169	
411.21606	752	1+
414.22101	243	
419.21594	211	
448.88926	176	
450.49256	168	
472.23301	239	1+
478.70890	154	
481.21127	365	1+
485.49435	160	
486.60029	170	
486.93387	146	
489.24003	180	
498.20506	178	
500.66736	169	
509.72192	148	
510.49063	279	1+
513.77193	277	1+
515.22163	152	
515.70882	157	
515.86379	262	
516.05509	222	
516.28182	402	
517.27116	928	1+
517.74711	252	
518.85638	739	
END IONS

###FS:    #m/z: 407.24021 #charge   2
###MaxRes:#m/z:  0.00000 #charge-128
###MS: 979
###MSMS: 980
BEGIN IONS
TITLE=Cmpd 236, AutoMSn(407.2402), 16.6 min
RTINSECONDS=996.237
SCANS=MS: 979 MSMS: 980
PEPMASS=407.24021	267157
CHARGE=2+
305.15750	652	
322.18465	3536	1+
328.15294	704	
346.22057	4296	1+
355.22916	1629	
364.23454	759	
372.19417	1535	1+
389.21413	823	
395.79388	1039	
415.19979	7973	1+
432.22545	692	
433.22024	4237	1+
437.21651	582	
450.24517	6485	1+
483.50973	813	
492.28932	685	
528.27880	2429	1+
546.30167	2355	1+
563.32745	38630	1+
623.27924	1636	
659.38908	1058	
674.39929	692	
676.41126	37657	1+
686.39122	802	
694.31058	1160	
813.47054	2728	1+
END IONS

###FS:    #m/z: 813.47012 #charge   1
###MaxRes:#m/z:  0.00000 #charge-128
###MS: 979
###MSMS: 981
BEGIN IONS
TITLE=Cmpd 237, AutoMSn(813.4701), 16.6 min
RTINSECONDS=996.738
SCANS=MS: 979 MSMS: 981
PEPMASS=813.47012	45552
CHARGE=1+
346.21754	372	
364.23444	343	
475.50418	376	
492.29214	488	
509.80504	253	
546.31113	342	
639.36607	360	
796.44695	1471	1+
811.46339	313	
813.47012	18533	1+
END IONS

###FS:    #m/z: 648.32176 #charge   2
###MaxRes:#m/z:  0.00000 #charge-128
###MS: 979
###MSMS: 982
BEGIN IONS
TITLE=Cmpd 238, AutoMSn(648.3218), 16.6 min
RTINSECONDS=997.239
SCANS=MS: 979 MSMS: 982
PEPMASS=648.32176	38035
CHARGE=2+
388.19969	280	1+
395.79060	176	
411.21970	358	
482.22281	200	
487.21805	283	
503.23594	173	
520.87032	531	
531.73796	185	
595.78925	217	
600.32369	279	1+
600.66999	179	
600.99148	184	
604.26542	159	
605.04706	160	
624.30937	179	
637.33636	257	
642.34665	266	1+
643.82111	418	
644.06739	722	
645.21641	199	
646.54985	224	1+
646.81336	1041	1+
647.34060	170	
648.07151	3263	1+
672.85289	158	
729.37788	189	
764.88737	335	1+
783.38423	193	
788.37400	389	1+
788.69432	316	
789.01711	189	
792.30284	626	1+
809.33121	155	
821.01618	282	1+
821.38568	313	1+
821.72370	438	
921.39927	253	1+
974.43547	503	1+
991.43475	694	1+
1277.63367	598	1+
1287.63406	2366	1+
1288.13117	1157	1+
1295.64043	12944	1+
END IONS

###FS:    #m/z: 407.24056 #charge   2
###MaxRes:#m/z:  0.00000 #charge-128
###MS: 983
###MSMS: 984
BEGIN IONS
TITLE=Cmpd 239, AutoMSn(407.2406), 16.7 min
RTINSECONDS=1000.27
SCANS=MS: 983 MSMS: 984
PEPMASS=407.24056	400750
CHARGE=2+
305.15716	1225	
322.18335	3149	
346.22044	3612	
355.22941	2591	
364.22984	998	
372.19157	1905	1+
389.21793	713	
415.19988	10596	1+
433.21784	5020	1+
450.24331	7712	1+
529.27240	1832	
546.30187	3029	1+
563.32740	46514	1+
659.38753	980	
674.38603	844	
676.41101	44770	1+
686.39233	852	
813.46699	4186	1+
END IONS

###FS:    #m/z: 813.46902 #charge   1
###MaxRes:#m/z:  0.00000 #charge-128
###MS: 983
###MSMS: 985
BEGIN IONS
TITLE=Cmpd 240, AutoMSn(813.4690), 16.7 min
RTINSECONDS=1000.77
SCANS=MS: 983 MSMS: 985
PEPMASS=813.46902	60237
CHARGE=1+
346.22210	315	
364.23390	465	
492.30080	511	
546.29664	362	
639.35964	353	
753.44692	275	
796.44495	2923	1+
811.45683	288	
813.46951	20599	1+
END IONS

###FS:    #m/z: 648.32312 #charge   2
###MaxRes:#m/z:  0.00000 #charge-128
###MS: 983
###MSMS: 986
BEGIN IONS
TITLE=Cmpd 241, AutoMSn(648.3231), 16.7 min
RTINSECONDS=1001.27
SCANS=MS: 983 MSMS: 986
PEPMASS=648.32312	36029
CHARGE=2+
411.21915	260	
451.68821	148	
487.21539	182	
518.24709	149	
523.21263	238	
525.28070	163	
531.73999	373	
557.95731	201	
567.26625	211	
600.31854	187	
600.65455	200	
637.33531	174	
643.57419	203	
644.32804	1129	1+
647.05943	405	1+
647.83285	351	
650.87043	952	1+
659.43895	716	
674.33714	172	
720.37824	146	
729.37689	258	1+
764.90082	350	
765.21950	397	
765.38787	349	1+
788.37993	237	
788.71005	209	
792.30505	464	1+
801.62641	207	
813.48856	217	1+
815.37540	149	
821.72406	216	
822.06704	201	
991.42206	760	1+
1286.64435	1405	1+
1287.13597	1398	1+
1295.63700	8006	1+
END IONS

###FS:    #m/z: 813.46985 #charge   1
###MaxRes:#m/z:  0.00000 #charge-128
###MS: 987
###MSMS: 988
BEGIN IONS
TITLE=Cmpd 242, AutoMSn(813.4699), 16.7 min
RTINSECONDS=1004.29
SCANS=MS: 987 MSMS: 988
PEPMASS=813.46985	56241
CHARGE=1+
346.22769	366	
364.23261	341	
492.28848	419	
546.30304	283	
639.35365	444	
796.44809	1676	1+
813.46828	19972	1+
END IONS

###FS:    #m/z: 399.73423 #charge   2
###MaxRes:#m/z:  0.00000 #charge-128
###MS: 987
###MSMS: 989
BEGIN IONS
TITLE=Cmpd 243, AutoMSn(399.7342), 16.7 min
RTINSECONDS=1004.79
SCANS=MS: 987 MSMS: 989
PEPMASS=399.73423	21303
CHARGE=2+
322.18877	432	
332.16968	127	
345.15985	118	
361.20562	148	
377.18744	115	
380.23704	283	1+
384.24443	137	
389.21287	200	
397.22440	281	1+
403.24901	123	
404.23408	342	
407.20869	154	
408.83695	653	
415.19862	385	1+
433.21691	473	1+
435.20236	603	1+
448.22333	115	
450.24281	331	
465.18881	126	
479.23902	115	
482.21242	795	1+
487.20711	139	
494.23359	1398	1+
504.22881	324	
505.23619	495	1+
522.23270	1145	1+
529.27384	121	
542.29169	209	1+
546.29770	141	
552.25216	135	
563.32917	1935	1+
571.21492	477	1+
595.29896	472	1+
623.27707	216	
627.27658	166	
657.30337	572	1+
666.34014	479	
676.41338	1701	1+
685.29432	130	
737.37060	186	
790.53275	957	1+
END IONS

###FS:    #m/z: 415.23655 #charge   2
###MaxRes:#m/z:  0.00000 #charge-128
###MS: 987
###MSMS: 990
BEGIN IONS
TITLE=Cmpd 244, AutoMSn(415.2366), 16.8 min
RTINSECONDS=1005.29
SCANS=MS: 987 MSMS: 990
PEPMASS=415.23655	19948
CHARGE=2+
322.18246	120	
346.22305	323	
355.13282	125	
358.18060	132	
359.23924	1331	1+
374.17957	150	
376.19584	139	
378.17805	172	
389.21156	120	
391.19449	245	
395.78064	141	
398.21251	378	1+
405.24640	367	1+
412.24794	481	1+
415.22094	692	1+
418.24983	232	
432.20110	506	1+
449.22516	131	
450.24049	527	1+
458.30655	810	1+
461.22299	166	
466.23263	260	
482.21981	160	
494.22504	150	
504.29333	239	
506.26794	160	
522.24059	198	
536.21569	143	
561.30040	138	
563.32883	1439	1+
571.29072	173	
575.33659	170	
579.32303	1113	1+
587.35379	362	1+
617.34912	128	
646.36046	127	
674.39026	281	1+
676.40743	601	1+
692.41436	702	1+
END IONS

###FS:    #m/z: 404.71047 #charge   2
###MaxRes:#m/z:  0.00000 #charge-128
###MS: 991
###MSMS: 992
BEGIN IONS
TITLE=Cmpd 245, AutoMSn(404.7105), 16.8 min
RTINSECONDS=1008.31
SCANS=MS: 991 MSMS: 992
PEPMASS=404.71047	30771
CHARGE=2+
305.16562	598	
322.18526	2453	1+
345.17756	340	
346.21836	2216	1+
355.22807	970	
372.19131	1343	1+
389.21258	572	
391.19753	528	
395.78683	498	
406.24673	414	
408.23594	514	
415.03018	327	
415.19994	4544	1+
432.23518	430	
433.21884	2426	1+
447.17946	926	1+
450.24519	4233	1+
458.35483	486	
465.19125	3286	1+
482.21689	10449	1+
492.28442	597	
504.28576	408	
511.25304	385	
528.28396	1283	1+
546.30257	1291	1+
561.30674	364	
563.32840	21133	1+
571.23020	616	
575.32279	461	
578.26994	328	
595.29843	6898	1+
659.38887	759	
666.33772	10001	1+
674.39234	577	
676.41267	20905	1+
686.39305	360	
737.37497	2813	1+
END IONS

###FS:    #m/z: 666.33312 #charge   1
###MaxRes:#m/z:  0.00000 #charge-128
###MS: 991
###MSMS: 993
BEGIN IONS
TITLE=Cmpd 246, AutoMSn(666.3331), 16.8 min
RTINSECONDS=1008.82
SCANS=MS: 991 MSMS: 993
PEPMASS=666.33312	15574
CHARGE=1+
427.21640	106	
449.17285	122	
451.24294	114	
500.22309	104	
591.27212	108	
END IONS

###FS:    #m/z: 595.28875 #charge   1
###MaxRes:#m/z:  0.00000 #charge-128
###MS: 991
###MSMS: 994
BEGIN IONS
TITLE=Cmpd 247, AutoMSn(595.2887), 16.8 min
RTINSECONDS=1009.32
SCANS=MS: 991 MSMS: 994
PEPMASS=595.28875	16542
CHARGE=1+
324.11469	103	
328.19935	202	
330.18599	202	
356.13196	102	
369.20692	104	
396.20573	144	
398.23001	248	1+
423.23329	104	
432.20858	116	
435.19287	102	
454.24560	127	
473.24560	108	
485.28433	186	
509.27172	139	
539.28319	106	
556.30173	979	1+
559.30962	210	
576.28457	145	
END IONS

###FS:    #m/z: 404.71063 #charge   2
###MaxRes:#m/z:  0.00000 #charge-128
###MS: 995
###MSMS: 996
BEGIN IONS
TITLE=Cmpd 248, AutoMSn(404.7106), 16.9 min
RTINSECONDS=1012.34
SCANS=MS: 995 MSMS: 996
PEPMASS=404.71063	71448
CHARGE=2+
305.15771	603	
322.18356	3323	1+
328.13861	432	
345.15532	1029	
346.21587	794	
355.23054	612	
372.19852	755	1+
374.18053	831	
390.20732	929	1+
407.24331	919	1+
415.19996	2605	1+
433.21782	1322	
440.20226	607	
447.17262	1767	1+
450.24356	2681	1+
464.20595	419	
465.19014	8554	1+
482.21529	23572	1+
504.28798	889	
529.27851	594	
546.30474	640	
563.32842	13314	1+
575.33153	1159	
578.27326	966	
595.30024	14948	1+
649.31445	657	
659.39741	356	
666.33656	23439	1+
674.39381	572	
676.41189	12502	1+
737.37320	5559	1+
748.41448	536	
END IONS

###FS:    #m/z: 724.29675 #charge   2
###MaxRes:#m/z:  0.00000 #charge-128
###MS: 995
###MSMS: 997
BEGIN IONS
TITLE=Cmpd 249, AutoMSn(724.2967), 16.9 min
RTINSECONDS=1012.85
SCANS=MS: 995 MSMS: 997
PEPMASS=724.29675	44821
CHARGE=2+
434.13038	239	
452.73166	219	
513.70236	279	
557.52880	248	
576.24603	585	
590.24875	229	
590.58214	296	
623.76150	227	
631.75164	401	
632.25718	440	1+
677.29202	1768	1+
689.26754	321	
714.29308	200	
719.29256	652	1+
720.03327	292	
721.37329	233	
721.66349	225	
722.01792	482	1+
722.33786	662	1+
722.65800	690	1+
727.31109	515	1+
727.59100	312	1+
728.01536	222	
739.62797	447	1+
739.95668	361	
773.98792	194	
776.35853	850	
816.82165	252	
845.98807	216	
846.32994	206	
849.29868	212	
884.00263	4056	1+
884.33560	3461	1+
884.66893	2514	1+
930.83117	409	1+
995.35991	268	
995.85373	330	
998.39162	413	1+
1125.44513	299	
1438.58874	910	1+
1447.08705	15211	1+
1447.58418	12849	1+
END IONS

###FS:    #m/z: 666.33715 #charge   1
###MaxRes:#m/z:  0.00000 #charge-128
###MS: 995
###MSMS: 998
BEGIN IONS
TITLE=Cmpd 250, AutoMSn(666.3372), 16.9 min
RTINSECONDS=1013.35
SCANS=MS: 995 MSMS: 998
PEPMASS=666.33715	34381
CHARGE=1+
336.17849	121	
343.18985	106	
351.10385	164	
369.18366	175	
384.19264	142	
387.18644	116	
405.14433	104	
424.13629	103	
446.17627	184	
456.18991	136	
460.67386	113	
463.20876	253	
511.23613	109	
513.27581	239	
529.20883	239	1+
547.22003	181	
578.24218	249	
591.28536	366	1+
594.28473	189	
601.24607	100	
633.32811	201	
END IONS

###FS:    #m/z: 404.71038 #charge   2
###MaxRes:#m/z:  0.00000 #charge-128
###MS: 999
###MSMS: 1000
BEGIN IONS
TITLE=Cmpd 251, AutoMSn(404.7104), 16.9 min
RTINSECONDS=1016.38
SCANS=MS: 999 MSMS: 1000
PEPMASS=404.71038	103849
CHARGE=2+
305.15843	954	
322.18575	3073	1+
328.15154	998	
345.15898	1335	
346.21450	583	
374.18235	1230	
391.20510	836	
395.78444	442	
397.80821	484	
407.24139	548	
415.20056	1645	1+
433.21839	665	
440.19824	552	
447.17326	2181	1+
450.23899	1245	
465.19062	9273	1+
482.21572	28173	1+
491.59007	527	
504.29068	1235	
546.30055	494	
563.32795	8190	1+
575.32393	1209	
578.27729	872	
595.30009	19198	1+
649.30757	773	
666.33621	29829	1+
676.41239	7273	1+
737.37573	4881	1+
END IONS

###FS:    #m/z: 724.29623 #charge   2
###MaxRes:#m/z:  0.00000 #charge-128
###MS: 999
###MSMS: 1001
BEGIN IONS
TITLE=Cmpd 252, AutoMSn(724.2962), 16.9 min
RTINSECONDS=1016.88
SCANS=MS: 999 MSMS: 1001
PEPMASS=724.29623	52747
CHARGE=2+
434.13248	480	1+
452.72441	157	
500.20221	217	
513.68669	423	
533.19369	185	
576.24844	262	
590.23414	540	1+
590.57380	333	1+
590.90831	218	
617.75069	160	
661.29560	168	
677.29204	1227	1+
689.27126	414	
696.32078	333	1+
719.59480	527	1+
721.95740	266	
722.34343	587	1+
722.60838	176	
723.04871	213	
723.68722	261	
723.82271	283	
726.64158	379	1+
727.33479	243	
728.67815	218	
739.95632	217	
740.29337	442	1+
769.27955	163	
776.36840	617	1+
845.99020	180	
849.29868	561	1+
879.00493	236	
879.32631	160	
884.00387	2595	1+
884.33772	2376	1+
884.67360	2229	1+
885.82432	206	
888.68352	160	
942.01346	165	
1126.43731	165	
1262.49638	817	1+
1437.60803	1120	1+
1447.07818	12409	1+
1447.58625	10212	1+
END IONS

###FS:    #m/z: 666.33594 #charge   1
###MaxRes:#m/z:  0.00000 #charge-128
###MS: 999
###MSMS: 1002
BEGIN IONS
TITLE=Cmpd 253, AutoMSn(666.3359), 17.0 min
RTINSECONDS=1017.38
SCANS=MS: 999 MSMS: 1002
PEPMASS=666.33594	48390
CHARGE=1+
318.12667	257	
321.06301	138	
335.14795	651	1+
343.11399	136	
352.15691	726	1+
362.16084	176	
364.16488	143	
369.16255	142	
370.17007	819	1+
387.20353	263	
394.14122	187	
412.12534	147	
418.12368	180	
422.16313	298	1+
426.18341	487	1+
428.15313	491	1+
436.09689	321	
439.20018	311	1+
441.14508	279	
445.19574	145	
446.18449	656	
453.13644	217	
460.17053	239	1+
463.20746	2150	1+
499.20046	145	
502.20550	167	
512.21763	280	1+
530.20104	1057	1+
543.19233	252	1+
560.20511	312	1+
564.14577	375	1+
566.27329	149	
573.23456	355	1+
574.14809	482	
576.77118	182	
578.22734	1355	1+
583.22465	240	
591.28707	411	1+
601.24121	427	
605.26985	145	
641.23954	230	1+
647.26272	166	
666.31998	140	
END IONS

###FS:    #m/z: 671.27728 #charge   3
###MaxRes:#m/z:  0.00000 #charge-128
###MS: 1003
###MSMS: 1004
BEGIN IONS
TITLE=Cmpd 254, AutoMSn(671.2773), 17.0 min
RTINSECONDS=1020.4
SCANS=MS: 1003 MSMS: 1004
PEPMASS=671.27728	162848
CHARGE=3+
335.14839	2484	1+
361.11861	787	
362.68414	787	
404.12932	701	
436.09601	707	
436.69800	679	
440.64486	1419	1+
446.18398	1102	
459.21029	595	
463.20608	5781	1+
485.20285	593	
510.23333	688	
530.20429	4228	1+
530.71665	718	
566.28734	1032	
578.23389	11509	1+
584.29563	2859	1+
593.89566	808	
594.23209	881	
594.55486	667	
599.89380	935	1+
600.56558	568	
601.24038	3375	1+
634.74391	1446	
635.25155	868	
669.84514	595	
712.26911	825	1+
721.23774	881	
730.28155	8791	1+
738.26672	34034	1+
744.33211	2239	1+
769.28921	1635	1+
787.30226	17145	1+
797.35830	947	1+
815.36619	4522	1+
872.38542	597	
881.26790	715	
881.29638	2386	1+
882.36048	1417	1+
898.31050	72395	1+
944.41328	4345	1+
956.69510	604	
983.41831	3207	1+
993.87841	801	
1001.43201	13856	1+
1011.38744	8539	1+
1068.40320	15596	1+
1080.30364	1634	
1081.30622	1132	
1114.51206	5204	1+
1197.44503	6318	1+
1428.51655	3510	1+
1779.65103	1820	1+
1797.65636	27223	1+
END IONS

###FS:    #m/z: 533.91123 #charge   3
###MaxRes:#m/z:  0.00000 #charge-128
###MS: 1003
###MSMS: 1005
BEGIN IONS
TITLE=Cmpd 255, AutoMSn(533.9112), 17.0 min
RTINSECONDS=1020.9
SCANS=MS: 1003 MSMS: 1005
PEPMASS=533.91123	68979
CHARGE=3+
322.18440	468	
387.65573	461	
389.14594	702	
404.15651	603	
450.11074	592	
465.19474	404	
469.25045	488	
475.19977	576	
482.21680	9297	1+
495.21343	444	
500.88609	3796	1+
501.21823	2183	1+
501.55528	1556	
503.20419	802	
526.27284	515	
526.76052	396	
532.23804	807	1+
533.90962	11300	1+
534.24564	9013	1+
534.57559	3927	1+
535.83852	416	
559.75464	402	
560.26281	575	
565.13534	1494	1+
586.22765	1047	1+
594.28680	424	
595.29738	8123	1+
604.24482	1147	1+
664.20667	599	
666.33959	8522	1+
693.23304	579	
705.32440	402	
737.37529	7312	1+
746.28218	868	1+
750.32253	461	
764.26376	1496	1+
792.29104	926	1+
792.29604	491	
808.41039	5316	1+
835.32149	3452	1+
846.32768	667	1+
863.34421	4361	1+
906.37280	2507	1+
934.38404	418	
934.40293	2870	1+
936.49817	1022	1+
977.42466	1484	1+
1005.41026	759	
1006.41016	450	
1211.57046	7837	1+
1322.59626	6578	1+
1340.60914	27290	1+
1482.62212	1958	1+
1500.64152	34457	1+
END IONS

###FS:    #m/z: 1006.40852 #charge   2
###MaxRes:#m/z:  0.00000 #charge-128
###MS: 1003
###MSMS: 1006
BEGIN IONS
TITLE=Cmpd 256, AutoMSn(1006.4085), 17.0 min
RTINSECONDS=1021.4
SCANS=MS: 1003 MSMS: 1006
PEPMASS=1006.40852	42884
CHARGE=2+
335.15140	258	
370.17247	279	
456.23855	150	
463.21024	768	
530.19054	179	
566.29530	180	
578.23581	474	1+
584.29658	433	
601.24186	203	
730.27827	358	1+
738.26016	437	
744.32184	338	
747.31855	207	
815.36008	322	
854.32818	145	
890.82327	314	1+
898.29037	550	
902.35376	144	
910.43893	495	
926.39757	181	
944.40084	516	1+
950.35369	202	
997.42033	294	
997.89462	516	1+
1068.39237	1219	1+
1080.31229	515	
1197.44118	239	
1198.43409	184	
1268.49444	213	
1269.49172	152	
1428.49434	194	
1797.67430	18031	1+
2011.80455	8391	1+
END IONS

###FS:    #m/z: 671.27770 #charge   3
###MaxRes:#m/z:  0.00000 #charge-128
###MS: 1007
###MSMS: 1008
BEGIN IONS
TITLE=Cmpd 257, AutoMSn(671.2777), 17.1 min
RTINSECONDS=1024.42
SCANS=MS: 1007 MSMS: 1008
PEPMASS=671.27770	244841
CHARGE=3+
335.15067	2656	
352.15963	971	
361.11559	1052	
372.67222	825	
436.09560	1279	
446.18839	975	
456.24231	964	
463.20752	7907	1+
530.20761	4697	1+
530.71355	1062	
543.76347	818	
561.21091	900	
566.28741	1387	
578.23398	14836	1+
584.29777	4026	1+
593.25063	1786	1+
593.89737	2362	1+
594.56461	1008	
599.22808	4949	1+
599.73135	1384	
599.89411	1085	
601.23658	5511	1+
646.07332	886	
646.31396	838	
670.84523	1536	1+
721.24392	876	
724.35878	1696	1+
726.32888	859	
730.28247	11187	1+
738.26767	46372	1+
744.33606	3559	1+
769.28651	2384	1+
787.30206	21798	1+
797.36357	881	
815.37107	3856	1+
880.29400	4015	1+
881.31410	3116	1+
898.31223	100524	1+
926.40517	1799	1+
944.41564	5520	1+
983.42183	3465	1+
993.87701	1284	
1001.43401	16615	1+
1011.38318	9715	1+
1068.40545	19670	1+
1080.30718	1633	
1081.31043	1254	
1096.50596	848	
1114.51743	7821	1+
1197.43295	918	
1198.43347	815	
1268.48797	4593	1+
1338.65766	2111	1+
1428.51621	4711	1+
1779.66943	3054	1+
1797.65931	41573	1+
END IONS

###FS:    #m/z: 533.57210 #charge   3
###MaxRes:#m/z:  0.00000 #charge-128
###MS: 1007
###MSMS: 1009
BEGIN IONS
TITLE=Cmpd 258, AutoMSn(533.5721), 17.1 min
RTINSECONDS=1024.92
SCANS=MS: 1007 MSMS: 1009
PEPMASS=533.57210	141234
CHARGE=3+
322.18491	946	
382.64511	701	
389.15134	627	
396.65295	1072	
423.17158	1072	
465.18967	752	
475.19307	742	
482.21750	11254	1+
491.58477	800	
500.88573	5527	1+
501.22085	3810	1+
501.55552	2659	
503.20962	1594	
503.70939	823	
533.90817	16951	1+
534.24781	11380	1+
534.57535	7205	1+
559.75529	647	
565.13774	1775	1+
586.22903	765	
595.29796	10034	1+
604.24257	1252	
664.20444	1730	1+
666.33722	12600	1+
675.27901	1498	1+
705.31449	590	
737.37299	9672	1+
746.29372	744	
750.31917	595	
764.27134	953	
774.28542	1075	1+
792.29508	664	
807.34628	1187	1+
808.40991	7359	1+
817.83729	826	
835.31932	625	
835.33784	2814	1+
863.33479	4553	1+
863.34582	593	
906.33951	628	
906.37343	2445	1+
934.38051	3926	1+
936.49781	3543	1+
977.42712	1809	1+
1005.40740	991	
1051.52321	2096	1+
1062.32720	593	
1211.56926	10857	1+
1322.60413	9045	1+
1340.61089	36932	1+
1482.62376	2757	1+
1500.63988	49527	1+
END IONS

###FS:    #m/z: 1006.40723 #charge   2
###MaxRes:#m/z:  0.00000 #charge-128
###MS: 1007
###MSMS: 1010
BEGIN IONS
TITLE=Cmpd 259, AutoMSn(1006.4072), 17.1 min
RTINSECONDS=1025.43
SCANS=MS: 1007 MSMS: 1010
PEPMASS=1006.40723	69326
CHARGE=2+
370.17123	284	
376.60235	280	
439.22475	145	
463.20450	1004	1+
530.20579	159	
535.82616	180	
566.29392	179	
578.22416	201	
584.29839	269	
601.23823	211	
730.28389	390	1+
738.26320	667	1+
744.33875	322	
747.31578	373	
815.37058	466	1+
891.34357	172	
898.29122	805	
944.40532	590	1+
1009.44339	158	
1068.39710	1071	1+
1080.30210	192	
1114.51364	210	
1115.50216	175	
1197.43449	163	
1198.43240	195	
1269.46767	232	
1797.67599	17597	1+
1898.72665	601	1+
1993.78032	724	1+
2011.80772	9008	1+
END IONS

###FS:    #m/z: 671.27771 #charge   3
###MaxRes:#m/z:  0.00000 #charge-128
###MS: 1011
###MSMS: 1012
BEGIN IONS
TITLE=Cmpd 260, AutoMSn(671.2777), 17.1 min
RTINSECONDS=1028.45
SCANS=MS: 1011 MSMS: 1012
PEPMASS=671.27771	217013
CHARGE=3+
335.14909	3117	1+
361.12123	702	
436.09466	933	
440.64584	1149	
446.18399	1003	
456.24287	841	
463.20549	7188	1+
503.22454	792	
510.22818	737	
547.74498	1037	1+
557.76483	1190	
558.26802	705	
566.28069	1648	
578.23303	11767	1+
584.30213	2619	1+
593.89477	1391	
594.22184	808	
594.56647	946	
599.89900	765	
601.24216	4076	1+
645.81500	728	
646.06074	1047	
669.32298	1922	1+
670.85060	1580	1+
673.91709	1423	1+
674.25640	915	
702.29839	1232	1+
721.23941	1354	1+
724.35770	1369	1+
730.27943	9574	1+
738.26587	38121	1+
744.33090	3755	1+
769.29121	1868	1+
787.30242	16997	1+
815.37435	2765	1+
872.39223	731	
881.30150	4288	1+
898.31033	74868	1+
926.39583	984	1+
944.41115	4709	1+
969.40407	1090	1+
983.42353	3438	1+
993.87773	1466	
1001.43109	14874	1+
1011.37852	1226	
1011.38104	7327	1+
1059.40566	4451	1+
1068.40258	16770	1+
1080.30711	837	
1114.51465	2258	
1115.52060	1068	
1197.43760	995	
1197.44764	5599	1+
1208.89337	817	
1268.48743	3510	1+
1341.67737	1927	1+
1428.51828	4054	1+
1779.66897	2072	1+
1797.66304	33687	1+
END IONS

###FS:    #m/z: 533.57391 #charge   3
###MaxRes:#m/z:  0.00000 #charge-128
###MS: 1011
###MSMS: 1013
BEGIN IONS
TITLE=Cmpd 261, AutoMSn(533.5739), 17.1 min
RTINSECONDS=1028.95
SCANS=MS: 1011 MSMS: 1013
PEPMASS=533.57391	137009
CHARGE=3+
333.66848	428	
389.14672	770	1+
404.15594	786	
450.11514	661	
482.21598	8345	1+
489.21981	1060	
494.20660	612	1+
500.88698	3896	1+
501.22465	2563	1+
501.55468	1565	
503.21031	961	
503.71402	534	
515.20116	446	
528.23684	714	
531.27166	702	1+
533.29517	598	
533.91069	11855	1+
534.24667	8561	1+
534.57470	5950	1+
565.13960	833	
586.22857	704	
594.29267	521	
595.30131	7420	1+
604.23666	899	
664.20388	1713	1+
666.33655	9215	1+
675.25753	598	
693.24213	426	
737.37558	8188	1+
764.27315	840	
785.58362	519	
792.29883	415	
808.40984	6084	1+
817.84845	578	
835.30756	418	
835.33433	2595	1+
845.32673	1224	1+
863.34252	3076	1+
863.34475	424	
906.37381	2454	1+
934.37258	554	
934.37969	2788	1+
936.48757	2455	1+
1005.40893	805	
1051.52584	1577	1+
1062.32642	536	
1211.56553	6875	1+
1322.59594	6615	1+
1340.60951	30578	1+
1482.61456	2464	1+
1500.63820	38330	1+
END IONS

###FS:    #m/z: 437.75374 #charge   2
###MaxRes:#m/z:  0.00000 #charge-128
###MS: 1011
###MSMS: 1014
BEGIN IONS
TITLE=Cmpd 262, AutoMSn(437.7537), 17.2 min
RTINSECONDS=1029.45
SCANS=MS: 1011 MSMS: 1014
PEPMASS=437.75374	65692
CHARGE=2+
325.15178	463	
327.20275	388	
330.17154	717	
342.17324	313	
348.18574	11363	1+
358.16803	603	
364.46873	400	
394.18446	312	
396.22126	579	
411.19431	767	1+
424.21335	367	
426.23540	316	
429.20974	440	
435.23942	715	1+
441.24704	323	
443.25509	1021	1+
453.24526	341	
461.27021	11580	1+
471.25365	1361	1+
472.38888	425	
482.24826	366	
493.24077	340	
510.27262	303	
528.27561	299	
540.27111	1148	1+
557.30257	695	
558.28985	3901	1+
573.29841	355	
575.31387	16286	1+
586.28219	1123	
639.32669	300	
656.36302	2440	1+
666.33616	455	
672.36334	1132	1+
674.38057	21186	1+
685.34054	465	
END IONS

###FS:    #m/z: 437.75372 #charge   2
###MaxRes:#m/z:  0.00000 #charge-128
###MS: 1015
###MSMS: 1016
BEGIN IONS
TITLE=Cmpd 263, AutoMSn(437.7537), 17.2 min
RTINSECONDS=1032.49
SCANS=MS: 1015 MSMS: 1016
PEPMASS=437.75372	160080
CHARGE=2+
327.19946	441	
330.17302	1105	
342.17656	681	
348.18688	14320	1+
358.16684	592	
384.20837	408	
394.17721	495	
396.22260	675	
401.20592	514	
429.21368	465	
436.25566	459	
438.24579	399	
441.24495	531	
443.25606	1338	1+
446.24394	482	
461.27012	14245	1+
468.43557	518	
471.25699	1682	1+
479.49146	726	
510.27192	431	
523.25081	419	
528.27576	433	
540.26885	1718	1+
557.30284	880	
558.28681	5446	1+
573.29974	860	
575.31311	23963	1+
586.27832	2590	1+
594.30141	715	
656.36167	2182	1+
672.36542	1437	1+
674.38204	28960	1+
787.46867	511	
END IONS

###FS:    #m/z: 426.89398 #charge   3
###MaxRes:#m/z:  0.00000 #charge-128
###MS: 1015
###MSMS: 1017
BEGIN IONS
TITLE=Cmpd 264, AutoMSn(426.8940), 17.2 min
RTINSECONDS=1032.99
SCANS=MS: 1015 MSMS: 1017
PEPMASS=426.89398	36390
CHARGE=3+
357.19684	595	1+
374.23983	1143	
389.68542	404	
403.67410	428	
424.23004	1341	1+
430.24366	587	1+
446.22590	346	
489.25786	572	
517.25944	401	
523.76253	1024	1+
532.28233	555	
560.29152	764	
562.20406	573	
567.78955	551	
568.29071	561	
575.31003	788	1+
579.23322	883	1+
645.35756	1037	1+
648.33376	448	
674.37951	868	1+
676.26580	406	
692.30657	390	
693.28343	2567	1+
763.35183	1313	1+
772.53131	502	
774.41566	392	
775.40578	1257	1+
778.36113	2105	1+
792.43427	4830	1+
806.35841	2830	1+
824.37364	1878	1+
834.39599	332	
849.39551	368	
877.39469	3363	1+
887.27843	1162	
891.43922	488	1+
919.43640	1093	1+
934.45343	632	
935.43974	4569	1+
948.43430	1521	1+
952.46471	20909	1+
961.82966	745	
962.48165	2530	1+
990.48103	1225	1+
1008.50117	373	
1061.51967	385	
1065.54851	12139	1+
1065.55042	612	
1066.55499	410	
1136.58922	23189	1+
1207.62453	9797	1+
END IONS

###FS:    #m/z: 874.49515 #charge   1
###MaxRes:#m/z:  0.00000 #charge-128
###MS: 1015
###MSMS: 1018
BEGIN IONS
TITLE=Cmpd 265, AutoMSn(874.4951), 17.2 min
RTINSECONDS=1033.49
SCANS=MS: 1015 MSMS: 1018
PEPMASS=874.49515	37799
CHARGE=1+
348.18700	1953	1+
414.23253	1254	1+
461.26997	1919	1+
468.43461	517	
499.32277	333	
510.28835	314	
527.31689	458	
558.28810	777	
575.31351	2508	1+
624.32237	246	
641.35849	231	
657.35634	241	
674.38194	1069	1+
856.47736	662	1+
872.49106	969	1+
874.49617	16929	1+
END IONS

###FS:    #m/z: 437.75416 #charge   2
###MaxRes:#m/z:  0.00000 #charge-128
###MS: 1019
###MSMS: 1020
BEGIN IONS
TITLE=Cmpd 266, AutoMSn(437.7542), 17.3 min
RTINSECONDS=1036.52
SCANS=MS: 1019 MSMS: 1020
PEPMASS=437.75416	202931
CHARGE=2+
327.19856	682	
330.17285	1239	
342.17528	584	
348.18638	15240	1+
396.21860	667	
401.20941	535	
411.19174	1186	1+
414.23377	502	
426.23928	540	
429.20682	605	
443.25844	1281	
449.25886	996	
459.24506	497	
461.26944	15580	1+
471.25649	2561	1+
483.25141	671	
511.24956	588	
513.25433	583	
523.25318	499	
540.27221	2131	1+
557.31204	822	
558.28721	6232	1+
568.27843	542	
573.29834	659	
575.31286	27929	1+
586.28290	2491	1+
656.36317	4134	1+
672.37053	741	
674.38167	34416	1+
END IONS

###FS:    #m/z: 426.89399 #charge   3
###MaxRes:#m/z:  0.00000 #charge-128
###MS: 1019
###MSMS: 1021
BEGIN IONS
TITLE=Cmpd 267, AutoMSn(426.8940), 17.3 min
RTINSECONDS=1037.02
SCANS=MS: 1019 MSMS: 1021
PEPMASS=426.89399	157742
CHARGE=3+
345.16102	1007	
374.23591	2399	
389.68353	835	
446.23075	1109	
472.28300	3766	1+
489.26276	1227	
524.76836	1476	
525.26360	1085	
560.28579	1455	
567.79596	1338	
568.29283	1136	
568.79830	47100	1+
572.35895	1031	
579.23250	1762	
603.30179	815	
628.34301	1196	
645.36151	2797	1+
664.30978	1801	1+
673.40060	4011	1+
692.31995	1140	
693.27894	6105	1+
744.43584	805	
763.35369	3239	1+
772.53295	1009	
775.40701	2793	1+
778.36222	3768	1+
792.43419	10089	1+
806.35768	8558	1+
824.37328	3547	1+
834.39529	1020	
849.40025	1111	
877.39409	8943	1+
887.28686	984	
891.45053	892	
919.43484	2290	1+
934.45871	1884	
935.44280	11457	1+
948.43374	2806	1+
952.46683	54127	1+
962.48210	5111	1+
990.47645	3307	1+
1033.52203	876	
1065.54695	1326	
1065.55125	35204	1+
1066.54989	1038	
1137.59271	34691	1+
1207.62730	30926	1+
END IONS

###FS:    #m/z: 568.79915 #charge   2
###MaxRes:#m/z:  0.00000 #charge-128
###MS: 1019
###MSMS: 1022
BEGIN IONS
TITLE=Cmpd 268, AutoMSn(568.7991), 17.3 min
RTINSECONDS=1037.52
SCANS=MS: 1019 MSMS: 1022
PEPMASS=568.79915	80530
CHARGE=2+
404.15259	170	
415.16837	137	
431.19386	350	
445.67170	167	
447.15443	146	
448.23235	1347	1+
450.10535	189	
450.66976	294	
455.31565	245	
456.16361	136	
465.78448	149	
474.20858	294	1+
477.67910	200	
495.21187	320	1+
509.21654	165	
527.22309	170	
550.25692	375	
551.00739	358	
561.31502	1552	1+
565.14091	439	1+
566.32138	258	1+
570.30122	761	1+
603.28159	375	1+
632.35166	4673	1+
640.31256	141	
640.78137	1037	1+
667.81811	260	
668.18488	135	
668.33880	139	
675.24284	241	1+
693.23474	209	
719.23029	306	1+
731.41970	2324	1+
736.25912	263	1+
746.26163	176	
764.26727	427	1+
783.21637	195	
802.45553	1959	1+
832.27484	258	1+
884.35834	226	1+
914.41819	150	
918.34415	544	1+
918.36507	142	
930.54122	141	
982.34533	700	1+
1135.60328	432	1+
END IONS

###FS:    #m/z: 426.89412 #charge   3
###MaxRes:#m/z:  0.00000 #charge-128
###MS: 1023
###MSMS: 1024
BEGIN IONS
TITLE=Cmpd 269, AutoMSn(426.8941), 17.3 min
RTINSECONDS=1040.55
SCANS=MS: 1023 MSMS: 1024
PEPMASS=426.89412	231729
CHARGE=3+
328.20132	1379	
363.21704	1380	
374.23974	2187	
385.25239	2243	1+
396.72415	1331	
403.68303	1252	
446.22940	1139	
472.28602	31010	1+
488.26928	2203	1+
524.76971	1349	
560.28666	2001	
560.79063	914	
567.79040	1420	
568.29492	1240	
571.35402	4498	
572.35667	9102	1+
579.23270	1681	
628.35005	2290	1+
645.36167	4057	1+
664.31206	2136	1+
672.40186	6381	
673.40452	20588	1+
688.39286	933	
692.31544	965	
693.27786	6617	1+
726.43174	7600	1+
743.43930	1947	
744.43914	9804	1+
754.55251	1336	
763.35012	3468	1+
774.41878	945	
775.41077	3097	1+
778.36766	3821	1+
792.43248	11249	1+
806.36094	7054	1+
824.37163	2171	
825.50546	3153	1+
834.38695	1169	
877.39469	9306	1+
891.44684	1701	1+
919.43828	2377	1+
934.44842	2037	
935.44135	12856	1+
948.43184	2868	1+
952.46588	57763	1+
962.48344	6834	1+
990.47695	3852	1+
1033.51461	1079	
1061.51831	1114	
1065.54942	1771	
1065.55045	39591	1+
1136.58981	77742	1+
1207.62610	35186	1+
END IONS

###FS:    #m/z: 421.75899 #charge   2
###MaxRes:#m/z:  0.00000 #charge-128
###MS: 1023
###MSMS: 1025
BEGIN IONS
TITLE=Cmpd 270, AutoMSn(421.7590), 17.4 min
RTINSECONDS=1041.05
SCANS=MS: 1023 MSMS: 1025
PEPMASS=421.75899	201431
CHARGE=2+
325.22077	2793	
341.18048	3725	
368.22790	4294	
385.25387	15141	1+
454.26728	6482	1+
470.27322	4769	
472.28674	172853	1+
571.35491	73716	1+
628.37594	6288	
654.39256	4484	
670.38833	4511	
672.40230	128438	1+
682.38635	11752	1+
725.43032	29626	1+
741.42072	3505	
743.43907	70509	1+
END IONS

###FS:    #m/z: 568.79863 #charge   2
###MaxRes:#m/z:  0.00000 #charge-128
###MS: 1023
###MSMS: 1026
BEGIN IONS
TITLE=Cmpd 271, AutoMSn(568.7986), 17.4 min
RTINSECONDS=1041.55
SCANS=MS: 1023 MSMS: 1026
PEPMASS=568.79863	118403
CHARGE=2+
353.21370	213	
404.15256	486	1+
431.21782	299	1+
444.16610	235	
445.67819	273	
448.22866	1677	1+
450.13053	396	1+
454.25867	182	
455.31393	227	
465.78020	260	
472.28006	223	
474.18595	254	1+
482.67545	234	
508.17657	374	1+
516.69612	381	
543.26328	235	1+
547.13656	220	
550.25248	347	1+
550.59920	288	
553.32134	193	
561.31430	2567	1+
565.14556	553	
566.28382	703	1+
569.28757	321	
570.33187	664	1+
574.25253	323	1+
632.35264	6041	1+
667.83451	395	
668.34475	178	
672.40373	213	1+
684.82735	178	
719.21651	335	
731.41975	3461	1+
742.35150	209	1+
746.24444	290	
746.83886	200	
764.26238	376	1+
783.21003	196	
799.44026	219	1+
802.45555	2304	1+
814.91988	238	
815.03677	177	
893.35943	265	1+
900.32673	504	1+
912.31437	233	1+
918.34460	984	1+
930.57064	246	
982.34790	665	1+
1045.58085	188	
1053.42323	575	1+
END IONS

###FS:    #m/z: 421.76066 #charge   2
###MaxRes:#m/z:  0.00000 #charge-128
###MS: 1027
###MSMS: 1028
BEGIN IONS
TITLE=Cmpd 272, AutoMSn(421.7607), 17.4 min
RTINSECONDS=1044.58
SCANS=MS: 1027 MSMS: 1028
PEPMASS=421.76066	941044
CHARGE=2+
325.22080	7884	
341.17961	8697	
368.22715	12397	
383.22824	7486	
385.25363	33542	
454.27057	12038	
470.27032	10585	
472.28652	469287	1+
571.35441	203514	1+
628.37544	19982	
654.39181	13271	
670.38553	11605	
672.40205	359241	1+
682.38644	33703	1+
725.42947	85189	1+
743.43901	205104	1+
END IONS

###FS:    #m/z: 411.74545 #charge   2
###MaxRes:#m/z:  0.00000 #charge-128
###MS: 1027
###MSMS: 1029
BEGIN IONS
TITLE=Cmpd 273, AutoMSn(411.7455), 17.4 min
RTINSECONDS=1045.08
SCANS=MS: 1027 MSMS: 1029
PEPMASS=411.74545	412319
CHARGE=2+
341.21654	178	
362.20908	220	
368.22299	558	1+
385.24958	393	
387.21398	205	
394.22689	215	
397.21788	314	1+
408.24022	490	1+
410.21439	197	
411.23792	648	1+
414.26737	192	
415.24468	486	1+
420.01138	176	
426.27241	154	
432.25538	2185	1+
441.24283	316	1+
449.26142	164	
454.27495	150	
458.28837	238	
470.27107	151	
472.28239	3224	1+
479.49250	911	
482.28573	183	
483.50536	260	
528.29855	143	
532.30000	575	1+
545.33013	1088	1+
569.32318	205	
571.35413	900	1+
590.33207	164	
614.35677	578	1+
630.34809	186	
631.37360	839	
632.37044	5851	1+
640.77685	765	
642.36434	153	
654.39393	197	
672.39888	1544	1+
725.41892	251	
743.45136	332	1+
782.46371	279	1+
791.42302	315	1+
END IONS

###FS:    #m/z: 842.50656 #charge   1
###MaxRes:#m/z:  0.00000 #charge-128
###MS: 1027
###MSMS: 1030
BEGIN IONS
TITLE=Cmpd 274, AutoMSn(842.5066), 17.4 min
RTINSECONDS=1045.58
SCANS=MS: 1027 MSMS: 1030
PEPMASS=842.50656	210873
CHARGE=1+
840.49161	14901	1+
842.50780	341757	1+
END IONS

###FS:    #m/z: 421.76344 #charge   2
###MaxRes:#m/z:  0.00000 #charge-128
###MS: 1031
###MSMS: 1032
BEGIN IONS
TITLE=Cmpd 275, AutoMSn(421.7634), 17.5 min
RTINSECONDS=1048.62
SCANS=MS: 1031 MSMS: 1032
PEPMASS=421.76344	1219628
CHARGE=2+
341.18158	16458	
368.22801	19268	
385.25460	53662	
454.27181	17307	
470.27078	13792	
472.28751	759069	1+
571.35575	337419	1+
628.37792	32293	
654.39193	20054	
670.38685	15178	
672.40335	611238	1+
682.38696	53273	1+
725.43023	144117	1+
743.44002	346975	1+
END IONS

###FS:    #m/z: 412.75496 #charge   2
###MaxRes:#m/z:  0.00000 #charge-128
###MS: 1031
###MSMS: 1033
BEGIN IONS
TITLE=Cmpd 276, AutoMSn(412.7550), 17.5 min
RTINSECONDS=1049.12
SCANS=MS: 1031 MSMS: 1033
PEPMASS=412.75496	755187
CHARGE=2+
328.19698	427	
345.22548	487	
368.22148	299	
369.21152	665	
389.73645	284	
408.24180	324	
412.24283	431	
415.22771	732	
432.25466	5500	1+
440.25830	323	
472.28652	3859	1+
532.31655	361	
545.33834	2559	1+
571.35249	713	
602.34927	302	
614.35238	1126	1+
630.36962	713	1+
632.37229	17288	1+
642.35875	350	
672.40736	1492	1+
END IONS

###FS:    #m/z: 842.50746 #charge   1
###MaxRes:#m/z:  0.00000 #charge-128
###MS: 1031
###MSMS: 1034
BEGIN IONS
TITLE=Cmpd 277, AutoMSn(842.5075), 17.5 min
RTINSECONDS=1049.62
SCANS=MS: 1031 MSMS: 1034
PEPMASS=842.50746	467873
CHARGE=1+
840.49013	21573	1+
842.50789	502721	1+
END IONS

###FS:    #m/z: 412.75529 #charge   2
###MaxRes:#m/z:  0.00000 #charge-128
###MS: 1035
###MSMS: 1036
BEGIN IONS
TITLE=Cmpd 278, AutoMSn(412.7553), 17.5 min
RTINSECONDS=1052.64
SCANS=MS: 1035 MSMS: 1036
PEPMASS=412.75529	805034
CHARGE=2+
345.22677	719	
369.21381	969	
415.22709	1050	
432.25436	6923	1+
472.28712	3240	1+
479.48933	463	
545.33996	3204	1+
571.35686	692	
590.34264	551	
602.35851	475	
614.35750	1693	1+
630.35394	853	
632.37118	25510	1+
672.39853	1059	
END IONS

###FS:    #m/z: 842.50788 #charge   1
###MaxRes:#m/z:  0.00000 #charge-128
###MS: 1035
###MSMS: 1037
BEGIN IONS
TITLE=Cmpd 279, AutoMSn(842.5079), 17.6 min
RTINSECONDS=1053.14
SCANS=MS: 1035 MSMS: 1037
PEPMASS=842.50788	524936
CHARGE=1+
840.48917	19321	1+
842.50771	419504	1+
END IONS

###FS:    #m/z: 672.40273 #charge   1
###MaxRes:#m/z:  0.00000 #charge-128
###MS: 1035
###MSMS: 1038
BEGIN IONS
TITLE=Cmpd 280, AutoMSn(672.4027), 17.6 min
RTINSECONDS=1053.64
SCANS=MS: 1035 MSMS: 1038
PEPMASS=672.40273	392495
CHARGE=1+
318.66207	114	
335.15174	111	
370.18643	242	
386.18344	207	1+
404.13772	132	
418.09482	115	
418.15977	138	
428.17891	167	
446.17936	231	
463.20880	717	1+
471.19897	115	
472.27067	123	
475.20016	214	
502.18931	115	
512.19001	112	
513.13377	117	
530.19876	150	
532.20811	111	
541.31421	106	
574.23940	104	
578.23080	139	
580.24906	191	
595.29458	150	
628.34369	136	
670.37409	124	
672.39714	408	1+
END IONS

###FS:    #m/z: 672.40186 #charge   1
###MaxRes:#m/z:  0.00000 #charge-128
###MS: 1039
###MSMS: 1040
BEGIN IONS
TITLE=Cmpd 281, AutoMSn(672.4019), 17.6 min
RTINSECONDS=1056.66
SCANS=MS: 1039 MSMS: 1040
PEPMASS=672.40186	326563
CHARGE=1+
318.12383	117	
327.20088	124	
370.17246	166	
387.18891	111	
390.14731	125	
404.14155	119	
416.13976	126	
421.13051	100	
422.92812	124	
436.07768	111	
447.17187	271	1+
463.20779	499	
475.19125	133	
482.20043	121	
489.23705	111	
499.23238	237	1+
502.23881	103	
522.21138	136	
530.21018	102	
547.22691	228	
561.20010	255	1+
566.28461	104	
574.14167	164	
578.22988	517	1+
588.22035	131	
594.29744	230	
601.23424	223	
628.34168	109	
672.38361	534	1+
END IONS

###FS:    #m/z: 472.28613 #charge   1
###MaxRes:#m/z:  0.00000 #charge-128
###MS: 1039
###MSMS: 1041
BEGIN IONS
TITLE=Cmpd 282, AutoMSn(472.2861), 17.6 min
RTINSECONDS=1057.16
SCANS=MS: 1039 MSMS: 1041
PEPMASS=472.28613	208697
CHARGE=1+
327.16052	118	
341.18496	112	
376.60555	140	
407.21884	109	
411.21625	103	
415.16160	102	
470.23997	145	
472.28014	289	
END IONS

###FS:    #m/z: 832.48605 #charge   1
###MaxRes:#m/z:  0.00000 #charge-128
###MS: 1039
###MSMS: 1042
BEGIN IONS
TITLE=Cmpd 283, AutoMSn(832.4861), 17.6 min
RTINSECONDS=1057.67
SCANS=MS: 1039 MSMS: 1042
PEPMASS=832.48605	133487
CHARGE=1+
827.49257	1282	
830.47142	2213	1+
832.48675	72364	1+
END IONS

###FS:    #m/z: 832.48606 #charge   1
###MaxRes:#m/z:  0.00000 #charge-128
###MS: 1043
###MSMS: 1044
BEGIN IONS
TITLE=Cmpd 284, AutoMSn(832.4861), 17.7 min
RTINSECONDS=1060.69
SCANS=MS: 1043 MSMS: 1044
PEPMASS=832.48606	105667
CHARGE=1+
814.47297	1024	
827.49697	1160	
830.47119	1073	
832.48518	61439	1+
END IONS

###FS:    #m/z: 441.74588 #charge   2
###MaxRes:#m/z:  0.00000 #charge-128
###MS: 1043
###MSMS: 1045
BEGIN IONS
TITLE=Cmpd 285, AutoMSn(441.7459), 17.7 min
RTINSECONDS=1061.19
SCANS=MS: 1043 MSMS: 1045
PEPMASS=441.74588	61732
CHARGE=2+
314.12173	285	1+
316.16839	344	
325.21470	436	1+
329.17641	445	1+
336.18431	227	1+
341.18366	640	1+
344.19542	306	
348.18993	710	1+
354.20538	466	1+
357.16692	1176	1+
360.22673	284	1+
362.19942	845	1+
364.46689	430	
367.20277	513	1+
370.21595	302	1+
372.16113	331	1+
375.16368	478	
377.21508	285	
381.21345	325	1+
383.22413	797	1+
384.71100	323	1+
386.23843	325	1+
389.19332	623	1+
391.17269	1152	1+
391.74911	905	
391.92341	447	
395.78232	934	
397.81141	291	
398.20730	321	1+
400.21006	1106	1+
407.23515	253	
408.19606	5171	1+
409.71992	455	1+
413.22290	710	1+
420.00879	415	
422.22841	394	1+
424.24892	588	1+
426.24853	611	1+
429.23669	294	
430.06934	253	
432.23756	718	1+
436.25679	494	1+
438.24256	373	1+
440.26153	1162	1+
442.25782	450	
444.24918	582	1+
454.26170	571	1+
458.24188	287	1+
461.26491	588	1+
468.26888	249	1+
470.27246	542	1+
472.28603	5179	1+
476.23253	486	1+
480.27038	439	1+
482.27243	246	
483.50846	573	
488.25743	374	1+
491.23625	728	1+
494.27061	712	1+
498.27712	449	1+
500.26889	484	
504.28271	348	1+
509.23788	6602	1+
511.29059	3949	1+
515.29440	892	
516.27708	3398	1+
519.22552	267	
532.29396	390	1+
545.32985	226	1+
553.31372	318	1+
569.34094	477	
571.35288	2752	1+
575.30381	1381	1+
588.30382	269	1+
597.32924	723	1+
602.31919	286	1+
604.30671	1205	1+
610.35730	2010	1+
614.34938	365	
615.34321	1941	1+
622.31992	7832	1+
627.34454	358	1+
632.36348	461	1+
655.37166	359	1+
660.36703	374	
670.37793	480	1+
672.39396	1347	1+
674.37499	1672	1+
679.40660	264	1+
681.04633	292	1+
687.38457	366	1+
695.37483	1131	1+
699.38779	676	1+
711.40817	4818	1+
715.39756	781	
716.38950	3484	1+
721.39916	386	1+
726.35484	1290	1+
741.42394	362	1+
743.42324	432	
751.39416	843	1+
763.45773	1883	1+
767.41343	336	1+
769.41290	7379	1+
782.44468	2418	1+
784.38072	312	1+
786.44675	525	
787.43225	1957	1+
820.44069	589	1+
832.41787	245	1+
842.44361	378	1+
861.45244	446	1+
864.47664	335	1+
880.47991	614	1+
END IONS

###FS:    #m/z: 672.40152 #charge   1
###MaxRes:#m/z:  0.00000 #charge-128
###MS: 1043
###MSMS: 1046
BEGIN IONS
TITLE=Cmpd 286, AutoMSn(672.4015), 17.7 min
RTINSECONDS=1061.69
SCANS=MS: 1043 MSMS: 1046
PEPMASS=672.40152	222050
CHARGE=1+
322.12543	120	
335.14842	163	
369.08520	106	
370.17084	130	
372.19810	125	
426.20800	116	
452.23476	142	
463.20524	600	1+
475.19041	115	
489.25891	116	
490.15444	105	
573.25052	130	
576.26811	102	
578.23618	358	1+
583.22827	106	
601.23565	189	
632.29381	144	
END IONS

###FS:    #m/z: 441.74339 #charge   2
###MaxRes:#m/z:  0.00000 #charge-128
###MS: 1047
###MSMS: 1048
BEGIN IONS
TITLE=Cmpd 287, AutoMSn(441.7434), 17.7 min
RTINSECONDS=1064.73
SCANS=MS: 1047 MSMS: 1048
PEPMASS=441.74339	63618
CHARGE=2+
317.16808	317	1+
329.17454	509	1+
340.16338	294	1+
344.19502	328	
348.17923	373	
352.18218	333	1+
357.16278	636	1+
362.20201	961	1+
365.17944	213	1+
367.20288	641	1+
372.19166	344	1+
375.16807	487	1+
380.19129	349	1+
382.21662	761	1+
384.71815	233	1+
386.23955	248	
388.20364	298	1+
390.18162	990	1+
391.74546	1077	
395.78388	572	
396.22085	237	1+
400.20293	329	
403.23343	341	1+
406.24397	424	1+
408.19444	5048	1+
424.25298	440	1+
429.24662	398	1+
432.23702	323	
436.24558	647	1+
439.27062	314	
440.24364	541	
441.24647	1076	1+
443.35097	255	
446.24843	368	
449.25915	483	
454.26369	500	1+
458.21651	307	1+
461.26975	525	1+
467.24439	224	
470.26461	701	1+
472.28433	3159	1+
476.22742	504	1+
479.49310	301	
482.27867	349	1+
483.50967	367	
488.26427	253	1+
491.22577	563	1+
498.26697	791	1+
504.26428	357	1+
509.23659	6567	1+
511.29107	2564	1+
513.29425	886	1+
515.28578	534	
516.27439	2724	1+
516.69524	457	
519.22824	372	
520.86699	689	
521.79450	289	
522.24672	307	1+
532.28262	268	1+
550.31240	312	1+
553.33056	338	1+
559.13425	368	
571.35420	1539	1+
575.30965	1129	1+
588.30424	234	1+
597.34527	328	1+
604.31169	902	1+
610.36425	1383	1+
614.34941	311	
615.34830	1099	1+
622.31993	7924	1+
631.36268	488	1+
670.38404	660	1+
672.39465	1129	1+
674.37659	2026	1+
679.98463	836	1+
686.36748	496	1+
692.41608	283	1+
699.40330	467	1+
711.40669	3450	1+
713.23808	306	
715.40377	657	
716.39302	2089	1+
721.39580	303	1+
725.37330	495	1+
743.42983	314	1+
746.38904	210	1+
751.38317	532	1+
764.43677	1371	1+
769.40262	6200	1+
782.45084	2140	1+
787.42647	1239	1+
795.86570	325	
806.43586	248	1+
820.43275	531	1+
861.40465	262	1+
880.48367	791	1+
END IONS

###FS:    #m/z: 435.75199 #charge   2
###MaxRes:#m/z:  0.00000 #charge-128
###MS: 1047
###MSMS: 1049
BEGIN IONS
TITLE=Cmpd 288, AutoMSn(435.7520), 17.8 min
RTINSECONDS=1065.23
SCANS=MS: 1047 MSMS: 1049
PEPMASS=435.75199	25637
CHARGE=2+
305.16445	163	
308.17917	224	
326.17997	344	1+
328.19023	320	
329.18901	474	1+
341.18149	176	
348.19248	594	1+
353.22154	212	
355.23728	185	
371.19540	167	
377.20440	207	
383.21536	185	
385.25163	401	
391.81905	167	
396.22241	275	1+
398.19995	372	1+
400.21768	395	1+
403.23857	600	1+
415.21239	626	1+
421.25204	481	1+
431.22349	178	
432.27670	778	
434.25115	549	1+
435.75031	1089	1+
436.24900	2064	1+
441.23332	253	1+
446.24030	265	
450.23896	388	1+
454.27015	527	1+
461.26830	460	
470.27054	534	1+
472.28178	2002	1+
479.48855	165	
480.26303	183	
483.24959	289	1+
500.28138	1000	1+
504.26809	258	1+
508.27832	225	1+
540.26657	400	1+
545.30699	297	1+
549.30949	208	
553.34108	501	1+
557.29258	362	1+
563.32788	2823	1+
567.32238	396	1+
571.34976	1011	1+
575.30760	1010	1+
582.94317	156	
585.30380	288	1+
610.37666	183	
615.33554	154	
628.36672	161	
630.34299	217	
632.36968	616	1+
654.36929	955	1+
670.38675	590	1+
672.39309	833	1+
674.38028	1567	1+
676.40504	3149	1+
680.01203	858	1+
700.39883	973	1+
704.38395	321	
708.39852	267	1+
725.43479	209	
741.42632	283	1+
743.44433	412	1+
753.42860	351	1+
771.44768	556	1+
835.45275	398	1+
842.50022	579	1+
864.48877	2223	1+
END IONS

###FS:    #m/z: 832.48622 #charge   1
###MaxRes:#m/z:  0.00000 #charge-128
###MS: 1047
###MSMS: 1050
BEGIN IONS
TITLE=Cmpd 289, AutoMSn(832.4862), 17.8 min
RTINSECONDS=1065.73
SCANS=MS: 1047 MSMS: 1050
PEPMASS=832.48622	71337
CHARGE=1+
814.46627	600	1+
830.47672	904	1+
832.48727	20501	1+
END IONS

###FS:    #m/z: 441.74330 #charge   2
###MaxRes:#m/z:  0.00000 #charge-128
###MS: 1051
###MSMS: 1052
BEGIN IONS
TITLE=Cmpd 290, AutoMSn(441.7433), 17.8 min
RTINSECONDS=1068.77
SCANS=MS: 1051 MSMS: 1052
PEPMASS=441.74330	51497
CHARGE=2+
327.18560	243	1+
344.19419	348	1+
347.20669	357	1+
350.25877	364	
357.16377	896	1+
362.20843	465	
363.14826	243	
364.47012	260	
366.19325	317	1+
375.16750	230	
382.73980	230	
385.22499	944	1+
390.18203	873	1+
391.74946	844	
398.20453	248	1+
400.21369	288	1+
408.19163	3889	1+
420.22018	202	1+
422.21911	237	1+
424.26057	679	1+
428.22079	232	1+
431.21444	291	1+
436.24750	269	1+
438.24067	560	1+
440.26324	485	
441.25000	714	1+
443.34726	169	
444.23305	180	
445.24841	586	1+
448.23059	284	
449.25506	487	1+
454.25899	327	1+
457.24055	384	1+
461.26681	413	1+
470.27292	280	
472.28415	2148	1+
490.22688	348	1+
494.24710	272	1+
498.25729	275	1+
504.23039	329	1+
509.24946	7171	1+
515.28809	489	
516.28043	1104	1+
519.22387	315	
531.30409	295	1+
533.28571	174	
569.31770	202	1+
571.34578	945	1+
575.32428	332	
576.30024	670	1+
595.29586	185	
597.33222	309	
604.31496	835	1+
610.36701	1030	1+
614.34644	473	1+
622.32070	6126	1+
631.37066	655	1+
670.37672	315	1+
672.39360	507	1+
674.38315	627	1+
693.25475	180	
698.38806	339	1+
711.41375	1727	1+
715.40715	300	
716.39560	1213	1+
720.31095	584	
726.40669	266	1+
741.40301	250	1+
743.44923	187	
751.39137	176	
752.38290	306	1+
764.44145	283	
769.39249	4065	1+
782.45520	999	1+
786.44373	194	
787.43252	753	1+
824.43701	280	1+
END IONS

###FS:    #m/z: 435.75347 #charge   2
###MaxRes:#m/z:  0.00000 #charge-128
###MS: 1051
###MSMS: 1053
BEGIN IONS
TITLE=Cmpd 291, AutoMSn(435.7535), 17.8 min
RTINSECONDS=1069.27
SCANS=MS: 1051 MSMS: 1053
PEPMASS=435.75347	26400
CHARGE=2+
308.16823	288	
322.17949	186	
329.19727	166	
337.18337	145	
341.17454	552	1+
348.18707	572	1+
384.21630	155	
385.25308	543	1+
403.24443	394	1+
416.20566	162	
417.22295	399	1+
421.25170	239	
427.12800	162	
431.18362	153	
432.25942	441	
434.26112	703	1+
436.25186	1600	1+
440.25061	595	1+
443.24335	166	
450.23806	144	
454.26544	754	1+
461.27174	642	1+
468.42587	148	
470.26518	276	1+
472.28433	1248	1+
479.48886	209	
500.28266	1630	1+
504.27675	164	
540.25614	272	1+
543.30297	142	
553.34435	623	1+
555.35107	161	
563.32654	2240	1+
571.21207	1448	1+
571.32327	1359	1+
575.30771	964	1+
599.34335	503	
601.32700	224	1+
638.70980	165	
654.39319	1008	1+
671.38457	161	
672.39944	594	
674.38983	974	1+
676.40841	2250	1+
682.38102	248	1+
686.38529	191	
700.39430	1063	1+
704.38785	247	1+
725.42931	183	
743.44101	207	
771.42191	556	
782.46446	394	1+
842.50345	296	1+
864.49208	799	1+
870.49623	1580	1+
END IONS

###FS:    #m/z: 551.86418 #charge-128
###MaxRes:#m/z:  0.00000 #charge-128
###MS: 1051
###MSMS: 1054
BEGIN IONS
TITLE=Cmpd 292, AutoMSn(551.8642), 17.8 min
RTINSECONDS=1069.77
SCANS=MS: 1051 MSMS: 1054
PEPMASS=551.86418	13017

417.24751	134	
420.21512	166	
424.17285	125	
432.73561	326	1+
438.22748	133	
459.22140	111	
472.27546	118	
474.17643	136	
481.23465	443	1+
503.26491	114	
508.24746	154	
534.26470	185	
539.25536	110	
541.96044	172	
547.29679	201	
549.48210	112	
550.28739	829	1+
550.85265	112	
553.27597	240	
554.30618	496	1+
556.24461	119	
559.12776	156	
561.29763	121	
568.79422	118	
604.31539	110	
667.33953	117	
724.36738	165	
750.80522	121	
775.39849	140	
792.38842	220	1+
951.42697	339	1+
960.44168	356	1+
991.45982	254	1+
1095.55706	596	1+
END IONS

###FS:    #m/z: 581.26947 #charge   3
###MaxRes:#m/z:  0.00000 #charge-128
###MS: 1055
###MSMS: 1056
BEGIN IONS
TITLE=Cmpd 293, AutoMSn(581.2695), 17.9 min
RTINSECONDS=1072.8
SCANS=MS: 1055 MSMS: 1056
PEPMASS=581.26947	23426
CHARGE=3+
298.15738	214	
382.64186	203	
385.15914	829	1+
414.15731	234	1+
459.17995	508	
465.19758	267	
480.74442	307	1+
482.21627	2571	1+
485.21216	226	
495.54364	184	
497.17848	203	
500.89162	202	
501.22212	295	
514.19685	701	1+
526.29810	301	1+
529.71461	225	
530.22225	371	
532.20949	302	1+
554.21745	179	
558.77195	256	1+
561.31295	314	
563.27543	252	1+
565.74272	275	
566.11254	221	
567.24883	527	1+
572.29781	340	1+
575.26728	4115	1+
575.59946	2035	1+
575.93649	1596	
580.28842	385	
580.62434	311	1+
580.94173	296	1+
581.27267	979	1+
584.27408	484	1+
594.27123	261	
595.30318	2445	1+
604.22709	210	
630.29769	248	1+
632.34067	341	1+
661.81707	508	1+
666.33136	3112	1+
670.81566	625	
671.48550	182	
674.23835	278	1+
737.37400	2859	1+
760.41694	314	1+
788.27218	815	1+
807.35052	283	
807.87429	197	
808.40795	1554	1+
817.84339	290	
835.30629	365	1+
848.36335	283	1+
880.35536	370	1+
916.36133	353	1+
918.34617	761	1+
936.48525	624	1+
936.49337	223	
959.42732	328	1+
987.40095	1579	1+
988.38444	705	1+
1089.47322	324	1+
1211.57568	1960	1+
1323.63050	469	1+
1341.62294	1305	1+
1482.61676	545	1+
1493.68359	634	1+
1500.64034	4823	1+
END IONS

###FS:    #m/z: 748.09479 #charge   2
###MaxRes:#m/z:  0.00000 #charge-128
###MS: 1055
###MSMS: 1057
BEGIN IONS
TITLE=Cmpd 294, AutoMSn(748.0948), 17.9 min
RTINSECONDS=1073.3
SCANS=MS: 1055 MSMS: 1057
PEPMASS=748.09479	14865
CHARGE=2+
369.20402	595	
392.19332	158	
468.27037	191	
472.18426	196	
508.71211	282	
525.28751	952	1+
590.24375	206	
590.73508	260	
647.28227	253	
675.28959	262	
677.35220	226	1+
685.31211	512	1+
710.35471	154	
719.04353	193	
736.83235	200	
739.34259	155	
741.35268	220	
744.58969	185	
745.44162	380	
746.34960	332	1+
746.82901	219	
747.66442	203	
750.35068	439	1+
752.35077	403	
752.85726	370	
756.83010	194	
799.35748	788	1+
822.38828	171	
905.42785	206	
916.08673	236	1+
916.73806	183	
959.38819	382	1+
1016.40472	235	
1235.57985	422	1+
1471.18038	650	1+
1480.14843	432	1+
1487.64124	676	1+
1494.69282	3968	1+
1495.18536	3184	1+
END IONS

###FS:    #m/z: 435.75393 #charge   2
###MaxRes:#m/z:  0.00000 #charge-128
###MS: 1055
###MSMS: 1058
BEGIN IONS
TITLE=Cmpd 295, AutoMSn(435.7539), 17.9 min
RTINSECONDS=1073.8
SCANS=MS: 1055 MSMS: 1058
PEPMASS=435.75393	23772
CHARGE=2+
322.18920	172	
324.18421	143	
329.18921	148	
348.18438	584	
355.22461	154	
372.22995	144	
376.60484	185	
385.24953	288	
396.23086	181	
398.19970	224	1+
403.22940	174	
411.23912	168	
416.22063	566	1+
420.25787	167	
421.24207	289	1+
425.02736	224	
432.25813	330	
434.26291	947	1+
436.25357	845	1+
438.24308	919	1+
454.27384	275	
461.27330	430	
468.42743	164	
470.26373	245	1+
472.27889	528	1+
482.22308	481	1+
500.27915	2737	1+
515.29481	185	
549.31454	153	
553.34261	1009	1+
563.32468	975	1+
571.21395	901	1+
571.32633	502	
572.26396	145	
575.31096	637	1+
599.34814	584	1+
632.35732	206	
654.38940	742	1+
671.38949	384	1+
674.38080	1058	1+
676.40945	1321	1+
700.39864	1479	1+
710.37607	185	
725.43511	323	
741.41983	147	
743.43552	1006	1+
771.42951	700	1+
864.48128	691	1+
870.50571	1152	1+
END IONS

###FS:    #m/z: 450.26845 #charge   2
###MaxRes:#m/z:  0.00000 #charge-128
###MS: 1059
###MSMS: 1060
BEGIN IONS
TITLE=Cmpd 296, AutoMSn(450.2685), 17.9 min
RTINSECONDS=1076.83
SCANS=MS: 1059 MSMS: 1060
PEPMASS=450.26845	59594
CHARGE=2+
311.18085	275	
322.18331	245	
329.18105	240	
337.22432	381	
341.18127	296	
363.21619	357	
365.21317	255	
368.22149	1243	1+
383.22738	396	
385.24996	1043	
436.25416	251	
448.24407	543	
450.27228	860	1+
452.27385	964	1+
454.26934	726	1+
472.28557	6327	1+
571.35079	4775	1+
611.35551	256	
628.37698	1272	1+
654.38838	803	1+
670.38182	939	1+
672.40344	17369	1+
681.04430	835	
683.39834	240	
699.40637	293	
725.42729	2778	1+
741.42448	450	
743.43843	11212	1+
754.54529	374	
755.43661	406	
779.49212	630	1+
END IONS

###FS:    #m/z: 581.26969 #charge   3
###MaxRes:#m/z:  0.00000 #charge-128
###MS: 1059
###MSMS: 1061
BEGIN IONS
TITLE=Cmpd 297, AutoMSn(581.2697), 18.0 min
RTINSECONDS=1077.33
SCANS=MS: 1059 MSMS: 1061
PEPMASS=581.26969	49752
CHARGE=3+
322.18295	510	
369.18007	274	1+
385.16451	1107	1+
404.15596	638	1+
418.16523	280	
449.68169	321	1+
458.68436	614	1+
470.26707	188	
480.21608	187	
482.21525	4275	1+
494.20796	699	
494.88195	330	1+
496.18400	252	
500.88625	1399	1+
501.21563	894	
501.56683	183	
503.21564	307	1+
514.20011	633	1+
517.22453	183	
520.21800	250	1+
531.21922	372	
538.73030	239	
539.24265	299	
546.24526	342	1+
553.28017	269	1+
560.29534	303	1+
565.15020	457	1+
565.23164	270	
565.72757	249	1+
569.61031	227	
571.28154	407	1+
574.29337	282	
574.57412	235	
575.26435	7170	1+
575.60014	4077	1+
575.93005	4133	1+
580.29124	341	
580.92646	553	1+
581.27976	2326	1+
581.60958	705	
583.20967	192	
583.94428	237	1+
586.25653	214	
595.29418	402	1+
595.30074	4483	1+
597.76783	210	
604.27459	401	1+
632.34791	418	1+
663.30525	304	1+
666.33622	5441	1+
667.81935	321	
670.80762	2250	1+
674.23937	713	1+
693.23823	279	1+
705.31713	247	1+
733.33890	269	1+
737.37320	4248	1+
788.26851	1116	1+
797.58184	186	
805.30416	646	1+
808.40881	2716	1+
835.31206	224	1+
847.36231	264	
882.42015	286	1+
899.32199	429	1+
906.34101	232	1+
917.35538	1278	1+
936.50099	1404	1+
960.42842	337	1+
969.41346	1221	1+
988.38468	2461	1+
1051.53495	796	1+
1058.44179	1227	1+
1059.41287	721	1+
1130.45323	249	
1135.54190	473	1+
1152.53622	663	1+
1211.56376	3123	1+
1322.60532	1160	1+
1341.61472	1827	1+
1482.62799	672	1+
1494.68435	452	1+
1500.64300	8273	1+
1614.78385	2250	1+
END IONS

###FS:    #m/z: 401.73361 #charge   2
###MaxRes:#m/z:  0.00000 #charge-128
###MS: 1059
###MSMS: 1062
BEGIN IONS
TITLE=Cmpd 298, AutoMSn(401.7336), 18.0 min
RTINSECONDS=1077.83
SCANS=MS: 1059 MSMS: 1062
PEPMASS=401.73361	29623
CHARGE=2+
345.15624	2404	
413.18731	1052	1+
431.20532	5441	1+
438.12496	877	
448.23213	8627	1+
470.30645	590	
541.34316	1305	
544.28855	535	
561.31494	8871	1+
570.26534	1279	
615.32470	499	
630.33555	561	
632.35193	34759	1+
731.42796	1002	
END IONS

###FS:    #m/z: 450.26946 #charge   2
###MaxRes:#m/z:  0.00000 #charge-128
###MS: 1063
###MSMS: 1064
BEGIN IONS
TITLE=Cmpd 299, AutoMSn(450.2695), 18.0 min
RTINSECONDS=1080.86
SCANS=MS: 1063 MSMS: 1064
PEPMASS=450.26946	140314
CHARGE=2+
337.21374	574	
341.18325	679	
368.22063	2399	1+
383.22401	593	
385.25388	1844	
389.73619	1190	
418.75192	627	
448.24161	608	
452.26890	710	
454.26333	1539	1+
461.41068	712	
470.27022	703	
472.28639	14549	1+
571.35309	10248	1+
628.37520	2316	1+
654.39464	923	
670.38736	1705	1+
672.40161	41173	1+
682.38121	710	
725.42697	6577	1+
741.42388	1044	
743.43911	26157	1+
755.44318	727	
779.47924	2008	1+
END IONS

###FS:    #m/z: 400.72511 #charge   2
###MaxRes:#m/z:  0.00000 #charge-128
###MS: 1063
###MSMS: 1065
BEGIN IONS
TITLE=Cmpd 300, AutoMSn(400.7251), 18.0 min
RTINSECONDS=1081.36
SCANS=MS: 1063 MSMS: 1065
PEPMASS=400.72511	53676
CHARGE=2+
345.15720	2707	
406.21676	584	
413.19052	1596	1+
431.20610	6332	1+
448.23116	10962	1+
455.31485	725	
541.34901	1220	
544.28789	780	
561.31425	10303	1+
615.32575	1009	
630.34096	709	
632.35382	40152	1+
731.42465	764	
END IONS

###FS:    #m/z: 632.35399 #charge   1
###MaxRes:#m/z:  0.00000 #charge-128
###MS: 1063
###MSMS: 1066
BEGIN IONS
TITLE=Cmpd 301, AutoMSn(632.3540), 18.0 min
RTINSECONDS=1081.86
SCANS=MS: 1063 MSMS: 1066
PEPMASS=632.35399	67049
CHARGE=1+
322.17055	124	
369.53614	100	
434.20001	119	
484.23526	131	
487.21406	105	
491.58628	108	
530.22040	105	
562.29955	104	
632.30149	148	
END IONS

###FS:    #m/z: 450.26937 #charge   2
###MaxRes:#m/z:  0.00000 #charge-128
###MS: 1067
###MSMS: 1068
BEGIN IONS
TITLE=Cmpd 302, AutoMSn(450.2694), 18.1 min
RTINSECONDS=1084.88
SCANS=MS: 1067 MSMS: 1068
PEPMASS=450.26937	201950
CHARGE=2+
329.18250	714	
341.18307	1051	
359.19135	690	
368.22181	2703	1+
383.22991	699	
385.25410	2076	
390.24212	1557	
410.24309	635	
454.26665	1223	
472.28631	18296	1+
571.35540	11165	1+
628.37352	2052	
654.39175	1967	1+
670.38532	2452	1+
672.40157	46796	1+
725.42861	6626	1+
741.42527	843	
743.43861	31853	1+
755.43860	1005	
END IONS

###FS:    #m/z: 401.73379 #charge   2
###MaxRes:#m/z:  0.00000 #charge-128
###MS: 1067
###MSMS: 1069
BEGIN IONS
TITLE=Cmpd 303, AutoMSn(401.7338), 18.1 min
RTINSECONDS=1085.38
SCANS=MS: 1067 MSMS: 1069
PEPMASS=401.73379	56737
CHARGE=2+
345.15810	2222	
406.21547	513	
413.19672	911	
431.20594	5635	1+
438.13255	1331	
448.23338	8252	1+
470.30600	523	
541.34303	1309	
544.28649	606	
561.31429	9215	1+
630.33561	636	
632.35281	35201	1+
731.42597	979	
END IONS

###FS:    #m/z: 903.67899 #charge   3
###MaxRes:#m/z:  0.00000 #charge-128
###MS: 1067
###MSMS: 1070
BEGIN IONS
TITLE=Cmpd 304, AutoMSn(903.6790), 18.1 min
RTINSECONDS=1085.88
SCANS=MS: 1067 MSMS: 1070
PEPMASS=903.67899	50261
CHARGE=3+
399.15082	197	
408.19381	286	
427.14901	414	
445.15716	414	
533.15408	253	
542.17697	508	1+
560.18540	406	
576.27950	2140	1+
624.21859	690	1+
660.26719	462	
686.76102	424	
687.25973	332	1+
691.30336	257	
696.27146	257	
700.27119	223	
702.20405	422	
719.30704	214	
734.27424	272	1+
769.77958	234	
803.30485	215	
833.85996	240	
841.29095	339	1+
851.33505	719	1+
883.29520	266	
891.98756	414	1+
898.01177	586	1+
899.52971	11746	1+
900.17748	255	1+
903.67697	3189	1+
904.01687	3069	1+
904.34324	2212	1+
907.93745	208	
908.41954	301	
929.83614	190	
1011.36914	249	
1067.37626	216	
1078.29725	317	
1108.42361	12111	1+
1121.45400	446	
1180.34712	222	
1274.46586	620	1+
1275.43536	1531	1+
1293.44627	1815	1+
1416.56930	12418	1+
1529.64681	667	1+
1601.60113	2007	1+
1826.73918	690	1+
1989.80898	370	1+
END IONS

###FS:    #m/z: 903.67915 #charge   3
###MaxRes:#m/z:  0.00000 #charge-128
###MS: 1071
###MSMS: 1072
BEGIN IONS
TITLE=Cmpd 305, AutoMSn(903.6791), 18.1 min
RTINSECONDS=1088.9
SCANS=MS: 1071 MSMS: 1072
PEPMASS=903.67915	60039
CHARGE=3+
309.15250	386	
408.19049	359	
409.14378	195	
427.14153	317	
445.15405	543	1+
533.14954	219	
542.17208	785	
559.18892	621	1+
576.27613	2715	1+
590.67595	178	
624.22677	508	
647.23286	865	
647.73328	482	1+
691.31061	424	1+
695.75904	387	
696.25227	362	1+
700.28264	187	
702.20363	363	
719.30760	159	
765.33285	399	1+
792.29557	278	
792.80136	409	1+
793.59199	160	
834.36482	191	
841.29122	194	
851.33161	750	1+
892.35068	173	
897.66983	309	1+
898.00108	717	1+
898.38067	316	
899.52628	10091	1+
901.16221	686	1+
903.67884	3436	1+
904.01077	4124	1+
904.34756	3373	1+
908.41944	346	1+
1011.36289	195	
1075.45470	154	
1108.41971	13931	1+
1119.41550	168	
1133.95188	191	
1248.44376	962	1+
1265.45061	450	1+
1275.43596	1978	1+
1293.45287	1663	1+
1319.52349	1854	1+
1372.50561	827	1+
1416.56958	15094	1+
1416.58006	325	
1584.57909	156	
1601.58812	2054	1+
1826.75058	683	1+
END IONS

###FS:    #m/z: 586.93763 #charge   3
###MaxRes:#m/z:  0.00000 #charge-128
###MS: 1071
###MSMS: 1073
BEGIN IONS
TITLE=Cmpd 306, AutoMSn(586.9376), 18.2 min
RTINSECONDS=1089.4
SCANS=MS: 1071 MSMS: 1073
PEPMASS=586.93763	45049
CHARGE=3+
347.12660	369	1+
365.14372	535	
376.01412	384	
393.24845	449	
398.14243	713	1+
415.16886	575	1+
484.20244	704	1+
492.48710	691	
494.29619	1036	1+
497.20687	436	1+
502.22478	397	1+
508.72390	276	
509.20823	423	1+
514.23556	257	1+
525.25219	590	1+
526.88773	323	
532.56700	801	1+
533.23707	358	
537.23264	333	1+
537.57545	280	
539.25659	281	
543.24021	1994	1+
543.58290	1047	
543.91806	322	
548.93739	530	1+
550.25638	404	1+
550.99955	1301	
555.25573	313	1+
555.91981	402	1+
559.13082	353	
559.25596	312	1+
564.45426	355	
564.52233	488	
569.59326	657	1+
570.24560	795	1+
575.26932	314	
575.58908	1754	1+
575.92180	1099	1+
576.25711	956	1+
579.93673	387	1+
581.26438	1823	1+
581.59484	1435	1+
581.93682	769	
586.93436	970	1+
587.28402	1624	1+
587.60163	638	
603.27430	396	1+
618.26141	293	1+
631.35111	2008	1+
643.29067	274	
663.81112	491	
666.30821	419	1+
671.31647	286	1+
677.81531	406	1+
691.33842	281	1+
704.29363	261	1+
732.38636	1774	1+
738.24580	342	
739.32153	334	1+
748.41265	385	
750.82392	363	1+
789.84280	296	
819.35798	369	1+
823.37987	351	
833.44974	2240	1+
934.49640	3163	1+
1094.52798	6310	1+
1106.52427	339	
1179.55341	1170	1+
1239.57157	581	1+
1257.59935	3749	1+
1344.62241	8079	1+
1349.60087	725	1+
1423.65087	791	1+
1440.65050	3355	1+
1458.66851	13722	1+
1471.63720	997	1+
1483.63970	470	1+
1525.69920	823	1+
1537.67840	469	1+
1595.68990	843	1+
1627.72450	603	1+
1654.73279	4800	1+
END IONS

###FS:    #m/z: 802.45419 #charge   1
###MaxRes:#m/z:  0.00000 #charge-128
###MS: 1071
###MSMS: 1074
BEGIN IONS
TITLE=Cmpd 307, AutoMSn(802.4542), 18.2 min
RTINSECONDS=1089.9
SCANS=MS: 1071 MSMS: 1074
PEPMASS=802.45419	34858
CHARGE=1+
383.22637	167	
431.20201	612	
438.12285	321	
455.31516	148	
497.25356	311	1+
515.27865	610	
711.44263	236	
785.44233	148	
800.43884	327	1+
802.45908	11022	1+
END IONS

###FS:    #m/z: 586.93701 #charge   3
###MaxRes:#m/z:  0.00000 #charge-128
###MS: 1075
###MSMS: 1076
BEGIN IONS
TITLE=Cmpd 308, AutoMSn(586.9370), 18.2 min
RTINSECONDS=1092.93
SCANS=MS: 1075 MSMS: 1076
PEPMASS=586.93701	112590
CHARGE=3+
347.13064	381	
365.14325	780	
393.25485	640	
398.14997	784	1+
415.17082	1281	1+
417.73484	394	
484.20314	517	
494.29745	1483	1+
502.21197	372	
509.55918	466	
525.28114	516	
526.56559	505	1+
532.89709	497	
537.23839	1071	1+
537.57874	723	1+
537.90308	829	1+
542.91487	1104	1+
543.24789	2910	1+
543.58473	1630	
548.91685	882	1+
549.26246	1245	1+
549.57909	729	1+
550.99172	1125	1+
552.25561	416	
555.58184	762	1+
555.90402	379	
566.24985	746	1+
569.58114	692	1+
569.90362	738	1+
570.24998	535	
573.23816	543	1+
575.25882	626	
575.58542	2505	1+
575.92468	2626	1+
576.25576	1771	1+
578.53265	436	
580.93257	1590	1+
581.26096	2699	1+
581.59786	1859	1+
586.29288	507	
586.94036	1962	1+
587.27666	2864	1+
587.60648	757	
595.30152	594	1+
620.26839	408	
620.79426	356	
631.34235	2658	1+
664.30800	477	
675.80863	340	
677.81908	437	
732.39910	2413	1+
734.31070	1200	1+
738.25275	360	
833.44788	1640	1+
843.01934	725	
934.49414	4017	1+
1015.41751	741	1+
1076.50731	1319	1+
1094.53284	8932	1+
1106.51549	552	
1257.59537	6694	1+
1344.62462	10401	1+
1423.62080	829	1+
1440.64413	6266	1+
1458.66677	22836	1+
1471.63598	890	1+
1525.69411	1032	1+
1577.66901	656	1+
1595.68954	1169	1+
1636.71611	1451	1+
1644.74204	1615	1+
1654.72767	8492	1+
END IONS

###FS:    #m/z: 903.36710 #charge   2
###MaxRes:#m/z:  0.00000 #charge-128
###MS: 1075
###MSMS: 1077
BEGIN IONS
TITLE=Cmpd 309, AutoMSn(903.3671), 18.2 min
RTINSECONDS=1093.43
SCANS=MS: 1075 MSMS: 1077
PEPMASS=903.36710	70704
CHARGE=2+
309.14992	384	
408.18824	308	
427.15384	372	
445.15396	758	1+
533.14954	330	
542.17269	744	1+
560.18102	526	1+
576.27722	2903	1+
672.76117	340	
686.75639	373	
687.24561	549	1+
691.30446	677	1+
702.22019	393	
711.06374	534	
711.17671	363	
720.21078	254	
778.78041	257	
792.79038	221	
793.30599	230	
817.64862	333	1+
818.34513	210	
841.29219	203	
851.33282	671	1+
891.99658	245	
892.33742	378	1+
892.66157	218	
897.67275	711	1+
898.01051	227	
898.34914	277	
899.52474	5397	1+
899.89274	346	1+
903.68019	4260	1+
904.01188	3919	1+
904.35241	3517	1+
907.47284	331	1+
1067.90671	241	
1075.41023	199	
1108.42309	16550	1+
1119.42024	245	
1121.45265	274	
1247.44177	1100	1+
1265.46327	523	1+
1275.43789	1939	1+
1293.45068	2506	1+
1319.51958	1542	1+
1390.51558	1116	1+
1416.56734	16282	1+
1416.57484	259	
1530.64519	552	1+
1584.58957	223	
1601.59673	1895	1+
1666.70593	639	1+
END IONS

###FS:    #m/z: 879.89925 #charge   2
###MaxRes:#m/z:  0.00000 #charge-128
###MS: 1075
###MSMS: 1078
BEGIN IONS
TITLE=Cmpd 310, AutoMSn(879.8993), 18.2 min
RTINSECONDS=1093.94
SCANS=MS: 1075 MSMS: 1078
PEPMASS=879.89925	18268
CHARGE=2+
393.24131	231	1+
398.15387	158	
415.16327	278	
473.09854	109	
484.21279	298	1+
494.29467	164	
502.20106	301	
510.71032	149	
554.71484	155	
561.20151	122	
616.27310	120	
620.25329	107	
629.85082	116	
632.36776	119	
721.31353	149	
729.82988	178	
730.34888	218	
732.40453	113	
756.31139	108	
833.45296	113	
871.89295	116	
874.47543	117	
875.46962	285	1+
882.47851	192	
884.51891	113	
934.47635	223	1+
973.36721	258	1+
1094.51638	261	
1257.60865	133	
1458.67296	188	
1758.79626	2318	1+
END IONS

###FS:    #m/z: 586.93784 #charge   3
###MaxRes:#m/z:  0.00000 #charge-128
###MS: 1079
###MSMS: 1080
BEGIN IONS
TITLE=Cmpd 311, AutoMSn(586.9378), 18.3 min
RTINSECONDS=1096.97
SCANS=MS: 1079 MSMS: 1080
PEPMASS=586.93784	111192
CHARGE=3+
347.12939	472	1+
365.14420	535	
366.70302	386	
393.24372	552	
398.14506	704	
415.16855	791	1+
417.22773	372	
494.28942	1863	1+
502.19860	534	
532.90642	569	1+
534.87580	404	
537.57466	428	
537.91062	563	
538.24068	837	1+
543.24174	1674	1+
543.58080	1004	
543.91643	980	
548.91831	1036	1+
549.58059	770	1+
552.26040	632	1+
552.59248	384	1+
555.90577	455	
561.21509	369	
568.27268	475	1+
569.91206	384	
570.58648	458	
575.25433	518	
575.59143	1621	1+
575.92405	1747	
576.26117	1449	1+
580.92303	1500	1+
581.26610	2533	1+
581.60004	1290	
583.93120	531	
585.29105	699	1+
586.93404	1717	1+
587.28007	1834	1+
587.60438	507	
595.29928	365	1+
602.23372	372	1+
631.35057	2236	1+
653.19235	518	1+
675.31037	415	
697.05232	449	
732.39759	1865	1+
735.35155	382	1+
790.32025	370	1+
798.34750	418	
798.83551	449	1+
814.36544	418	
819.34702	398	
833.44745	2162	1+
934.49850	3751	1+
1076.48852	799	1+
1094.52624	7659	1+
1178.59123	1182	1+
1257.59055	5129	1+
1326.60741	1068	1+
1341.60226	615	1+
1344.62867	9149	1+
1354.60211	816	1+
1423.62963	930	1+
1440.65183	5229	1+
1458.67221	18781	1+
1484.63888	901	1+
1508.66089	559	1+
1525.67260	1521	1+
1644.75031	1570	1+
1654.73727	6778	1+
END IONS

###FS:    #m/z: 566.26447 #charge   3
###MaxRes:#m/z:  0.00000 #charge-128
###MS: 1079
###MSMS: 1081
BEGIN IONS
TITLE=Cmpd 312, AutoMSn(566.2645), 18.3 min
RTINSECONDS=1097.47
SCANS=MS: 1079 MSMS: 1081
PEPMASS=566.26447	19292
CHARGE=3+
316.68402	237	
363.10780	201	
366.21188	301	1+
370.24598	179	
373.62798	212	
382.63751	273	
418.16465	402	1+
431.18186	363	1+
448.22908	3169	1+
450.11190	273	
455.31248	378	
492.15693	199	
492.89005	247	1+
497.68131	257	1+
498.90253	1019	1+
499.23230	422	
499.57353	236	
506.12954	308	
509.20389	206	
523.30129	320	1+
533.21144	606	1+
542.59297	218	
543.26675	297	
545.26382	292	1+
548.10398	188	
550.26309	343	1+
553.29604	228	1+
558.30757	252	1+
561.31138	3947	1+
564.85273	304	1+
565.15047	302	
566.27184	1591	1+
566.59309	455	1+
615.32452	169	
630.33391	185	
632.35134	7583	1+
640.77220	470	
658.83050	465	1+
693.23613	447	1+
696.16783	188	
731.41945	1554	1+
739.33484	461	
739.83699	358	1+
746.83692	235	
747.33383	310	
764.26559	820	1+
767.20419	389	1+
802.45437	1283	1+
807.31993	255	1+
836.34305	341	1+
863.33052	947	1+
877.30872	357	1+
895.31241	348	1+
930.54016	414	1+
934.35802	318	1+
934.36195	171	
938.36188	651	1+
948.34190	502	1+
966.34295	3303	1+
1037.43092	826	1+
1065.42009	276	
1128.62236	503	1+
1134.50447	881	1+
1205.62208	1702	1+
1317.64536	523	1+
1334.65792	2701	1+
1494.68535	12979	1+
1625.71846	1313	1+
END IONS

###FS:    #m/z: 879.90071 #charge   2
###MaxRes:#m/z:  0.00000 #charge-128
###MS: 1079
###MSMS: 1082
BEGIN IONS
TITLE=Cmpd 313, AutoMSn(879.9007), 18.3 min
RTINSECONDS=1097.97
SCANS=MS: 1079 MSMS: 1082
PEPMASS=879.90071	19146
CHARGE=2+
327.14018	127	
398.16421	117	
415.17393	120	
494.29403	142	
502.20874	123	
594.33086	118	
620.86329	105	
629.34427	156	
631.35476	187	
639.33229	113	
648.24686	179	
729.84053	114	
732.40132	106	
756.31698	275	1+
840.48987	100	
871.38589	415	1+
875.48927	220	
878.44122	110	
882.47771	328	1+
973.35347	271	
975.36579	108	
1136.41696	202	
1257.59514	136	
1758.79022	1676	1+
END IONS

###FS:    #m/z: 566.26187 #charge   3
###MaxRes:#m/z:  0.00000 #charge-128
###MS: 1083
###MSMS: 1084
BEGIN IONS
TITLE=Cmpd 314, AutoMSn(566.2619), 18.3 min
RTINSECONDS=1101
SCANS=MS: 1083 MSMS: 1084
PEPMASS=566.26187	56341
CHARGE=3+
316.67748	425	
363.11675	748	1+
404.15051	512	
418.18427	356	
431.18124	829	1+
439.14763	368	
448.22922	4229	1+
450.10980	334	
455.31178	563	
475.18280	350	
498.90035	1564	1+
499.23834	1527	
499.56957	601	
519.21371	1548	1+
523.28888	521	
533.21599	840	
533.70574	418	
542.57810	1495	1+
542.91436	1100	1+
543.24623	704	
551.07542	396	
561.31275	6386	1+
565.13859	609	
566.27016	2583	1+
566.60095	658	
566.92889	901	
630.33681	334	
632.35376	12981	1+
684.32723	340	
693.23837	362	
731.41772	3385	1+
764.27111	816	1+
767.22545	469	
802.45597	3238	1+
895.31704	665	
930.54339	562	1+
938.35029	1775	1+
966.35000	5217	1+
976.64715	394	
1065.41504	452	
1076.29392	404	
1205.60681	3493	1+
1316.64597	1194	1+
1334.65685	5708	1+
1476.66504	1450	1+
1491.64173	909	1+
1494.68655	26176	1+
1625.73165	1961	1+
END IONS

###FS:    #m/z: 848.88575 #charge   2
###MaxRes:#m/z:  0.00000 #charge-128
###MS: 1083
###MSMS: 1085
BEGIN IONS
TITLE=Cmpd 315, AutoMSn(848.8858), 18.4 min
RTINSECONDS=1101.5
SCANS=MS: 1083 MSMS: 1085
PEPMASS=848.88575	24233
CHARGE=2+
363.11944	151	
448.23487	395	
492.15995	270	1+
588.21531	208	
603.81745	139	
622.74988	138	
632.35831	486	
678.24152	141	
687.72706	213	
719.31382	144	
731.41596	273	
732.41187	392	1+
747.85456	261	
767.22062	184	
802.45276	785	1+
811.37429	660	1+
843.49827	401	1+
844.84603	152	
845.38627	172	
847.87947	349	
848.37367	282	
860.22885	647	
930.54610	432	1+
966.32993	147	
971.38331	364	1+
981.72625	181	
1086.41480	264	
1087.42870	240	
1147.91066	152	
1158.42608	137	
1159.46380	137	
1244.48118	169	
1696.75891	14464	1+
END IONS

###FS:    #m/z: 556.28930 #charge   2
###MaxRes:#m/z:  0.00000 #charge-128
###MS: 1083
###MSMS: 1086
BEGIN IONS
TITLE=Cmpd 316, AutoMSn(556.2893), 18.4 min
RTINSECONDS=1102
SCANS=MS: 1083 MSMS: 1086
PEPMASS=556.28930	19176
CHARGE=2+
383.23154	147	
389.14107	125	
401.23316	186	
411.21305	147	
423.18204	130	
438.22805	135	
448.22547	141	
456.19062	138	
466.24859	303	
485.27535	160	
498.24494	154	
523.25864	1090	1+
535.27398	136	
538.27830	181	
540.31736	150	
551.30584	145	
552.28392	425	1+
554.29282	521	1+
556.29199	277	
557.29066	407	1+
559.29949	543	1+
593.26825	150	
610.29486	2404	1+
626.34793	214	1+
632.35040	359	
634.34793	144	
673.30635	227	1+
676.32492	135	
711.34489	2037	1+
731.40998	252	1+
755.38309	378	1+
762.35965	781	1+
767.43779	129	
778.34683	133	
780.35511	370	1+
798.37085	5748	1+
802.45012	236	
875.42532	163	
911.44924	1261	1+
921.52114	308	
998.48347	1532	1+
END IONS

###FS:    #m/z: 566.26224 #charge   3
###MaxRes:#m/z:  0.00000 #charge-128
###MS: 1087
###MSMS: 1088
BEGIN IONS
TITLE=Cmpd 317, AutoMSn(566.2622), 18.4 min
RTINSECONDS=1105.03
SCANS=MS: 1087 MSMS: 1088
PEPMASS=566.26224	74421
CHARGE=3+
316.67990	315	
363.11348	603	
366.21292	697	
382.64033	321	
404.15685	485	
431.19348	676	1+
448.22823	5027	1+
450.11401	396	
498.90065	1726	1+
499.23692	1351	
499.56555	701	
506.99412	548	
542.58490	1853	1+
542.91901	1450	1+
543.24952	984	
561.30995	7941	1+
565.13302	577	
566.26885	2869	1+
566.59413	756	
566.93041	563	
568.73796	486	
569.26411	1275	1+
594.30630	307	
632.35326	15307	1+
666.31937	525	1+
676.22224	304	
693.24273	430	
702.33352	353	
731.42003	4750	1+
751.35872	321	
764.26290	1315	1+
767.21388	458	
773.35298	363	
802.45345	2799	1+
815.38102	295	
835.33679	1049	1+
863.34250	1472	1+
877.29781	553	1+
895.31441	389	
930.55155	521	1+
938.35469	1410	1+
948.35729	855	1+
966.35156	5597	1+
976.64289	596	
1037.42283	1836	1+
1045.58133	333	
1065.41752	1742	1+
1205.60988	3897	1+
1316.64599	1261	1+
1334.65867	6742	1+
1476.66891	1585	1+
1491.63745	1524	1+
1494.68500	31800	1+
1625.72084	2344	1+
END IONS

###FS:    #m/z: 547.78050 #charge   3
###MaxRes:#m/z:  0.00000 #charge-128
###MS: 1087
###MSMS: 1089
BEGIN IONS
TITLE=Cmpd 318, AutoMSn(547.7805), 18.4 min
RTINSECONDS=1105.53
SCANS=MS: 1087 MSMS: 1089
PEPMASS=547.78050	51746
CHARGE=3+
411.22157	1411	
477.56941	559	
477.89928	573	
501.24326	634	
501.57722	773	
510.72584	347	
512.75774	517	
524.91434	387	
526.24886	486	
528.25933	340	
528.58625	437	
534.87938	607	
545.28502	346	
546.28434	2391	1+
548.60825	470	
552.28156	386	
561.29230	376	
632.34229	969	1+
639.83239	363	
658.29283	387	
714.83045	360	
719.33195	977	
719.84075	570	
750.34896	629	
750.85623	461	
921.38300	406	
1022.44147	367	
1171.57254	4064	1+
1331.60591	20152	1+
1430.67350	15757	1+
1501.70939	35768	1+
1572.74394	7477	1+
END IONS

###FS:    #m/z: 843.98756 #charge   3
###MaxRes:#m/z:  0.00000 #charge-128
###MS: 1087
###MSMS: 1090
BEGIN IONS
TITLE=Cmpd 319, AutoMSn(843.9876), 18.4 min
RTINSECONDS=1106.03
SCANS=MS: 1087 MSMS: 1090
PEPMASS=843.98756	32274
CHARGE=3+
358.13507	247	1+
386.17079	197	
473.17443	243	1+
492.18754	219	1+
570.68953	278	1+
571.22286	225	
622.75135	859	1+
623.26808	219	
678.26341	257	
685.24102	212	
687.24503	859	1+
715.78792	175	
722.76544	219	
723.27106	198	
765.19838	354	
780.27761	431	
780.79283	260	
811.37022	2150	1+
822.39670	194	
838.65380	190	
838.99064	219	
840.37452	502	1+
841.88871	398	1+
842.50860	1832	
844.35661	701	1+
844.67792	368	
846.86268	523	1+
848.38272	2781	1+
860.79607	160	
971.39975	1514	1+
981.73874	221	
981.87202	184	
987.40125	163	
1029.38857	169	
1040.57481	169	
1088.43524	198	
1114.43965	467	1+
1157.44982	1756	1+
1175.41761	1141	1+
1244.48821	892	1+
1268.43311	948	1+
1286.45338	242	
1286.45352	2017	1+
1287.45015	163	
1337.46163	486	1+
1356.48627	847	1+
1374.48797	1102	1+
1398.53471	349	1+
1426.52799	992	1+
1685.98194	1782	1+
1690.64539	381	1+
1696.76724	6863	1+
2171.84454	1718	1+
2291.85797	1101	1+
END IONS

###FS:    #m/z: 548.60195 #charge   3
###MaxRes:#m/z:  0.00000 #charge-128
###MS: 1091
###MSMS: 1092
BEGIN IONS
TITLE=Cmpd 320, AutoMSn(548.6019), 18.5 min
RTINSECONDS=1109.05
SCANS=MS: 1091 MSMS: 1092
PEPMASS=548.60195	91046
CHARGE=3+
411.22054	2624	1+
444.54579	446	
477.56207	1281	
477.90171	718	
501.24269	942	
501.57604	904	
501.90108	825	
512.75128	562	
524.92059	853	
525.25565	1479	1+
525.58820	485	
546.27481	1224	1+
548.28548	1151	1+
548.60689	594	
550.27384	687	
655.79191	730	
657.79391	484	
665.29836	592	
719.33745	492	
742.85006	521	
750.34696	873	
750.85635	683	
921.38260	645	
1091.49516	651	
1102.46969	704	
1171.57427	5456	1+
1331.60602	27645	1+
1430.67630	19134	1+
1501.71072	48265	1+
1572.74794	10817	1+
END IONS

###FS:    #m/z: 843.98730 #charge   3
###MaxRes:#m/z:  0.00000 #charge-128
###MS: 1091
###MSMS: 1093
BEGIN IONS
TITLE=Cmpd 321, AutoMSn(843.9873), 18.5 min
RTINSECONDS=1109.56
SCANS=MS: 1091 MSMS: 1093
PEPMASS=843.98730	40056
CHARGE=3+
406.18889	435	
486.20414	187	
543.73188	318	
544.23217	251	
557.23646	382	1+
584.22182	221	1+
588.20689	1011	1+
588.71942	191	
626.19179	160	
632.05250	160	
645.73233	158	
665.24046	163	
678.23919	289	
686.79496	209	
709.26614	262	
716.26932	172	
722.76748	246	
723.25362	358	
771.27511	299	1+
811.36567	2434	1+
820.31075	157	
838.31202	218	
838.64867	298	
840.37993	723	1+
842.05691	351	1+
842.50246	3434	1+
842.86543	434	1+
844.36521	735	1+
844.66228	552	1+
844.96836	543	1+
847.88046	403	
848.35490	202	
850.56702	159	
971.40712	205	
972.37952	393	1+
1086.42612	2017	1+
1098.41798	188	
1101.36653	165	
1157.44239	1040	1+
1159.24752	206	
1244.50107	1779	1+
1268.43483	783	1+
1286.45033	1843	1+
1356.49124	630	1+
1373.48584	817	1+
1409.48863	457	1+
1426.52314	1148	1+
1559.56478	630	1+
1696.75959	4982	1+
1719.58524	613	1+
2173.82518	1050	1+
2291.83832	985	1+
END IONS

###FS:    #m/z: 662.06248 #charge   2
###MaxRes:#m/z:  0.00000 #charge-128
###MS: 1091
###MSMS: 1094
BEGIN IONS
TITLE=Cmpd 322, AutoMSn(662.0625), 18.5 min
RTINSECONDS=1110.06
SCANS=MS: 1091 MSMS: 1094
PEPMASS=662.06248	30457
CHARGE=2+
361.36641	365	
361.44726	195	
378.66538	337	
381.15645	192	
423.20909	638	1+
433.21138	2208	1+
461.25943	555	1+
475.22610	302	1+
485.26459	283	1+
486.18230	408	1+
506.70145	300	
507.19814	247	
508.28212	452	
514.72952	387	1+
515.20410	850	1+
523.24771	332	1+
543.28767	249	
548.28587	180	
548.73854	324	1+
565.29038	652	1+
570.72943	210	
576.29017	583	1+
588.33777	209	
593.24446	2528	1+
627.32650	206	
629.33711	824	1+
635.73796	288	
642.33363	198	
643.26509	177	
644.26905	583	1+
653.32648	516	1+
657.54776	203	
659.30326	663	1+
660.61422	186	
660.98064	217	
662.32480	795	1+
662.55769	195	
666.33006	540	1+
669.34054	287	1+
689.37178	410	1+
742.88785	216	
756.30907	1586	1+
765.77654	326	
783.39837	363	1+
790.42964	472	
799.38721	417	1+
847.93504	276	
878.44376	259	1+
887.48135	2546	1+
893.46116	243	
915.36082	2058	1+
973.36687	857	1+
983.39833	524	1+
994.37868	314	1+
1029.38645	219	
1113.43058	569	1+
1130.59729	1228	1+
1141.42407	663	1+
1158.45776	1785	1+
1243.69091	1209	1+
1258.65865	661	1+
1263.55499	310	1+
1314.60918	808	1+
1318.66800	489	1+
1320.60735	641	1+
1322.64086	917	1+
END IONS

###FS:    #m/z: 548.60260 #charge   3
###MaxRes:#m/z:  0.00000 #charge-128
###MS: 1095
###MSMS: 1096
BEGIN IONS
TITLE=Cmpd 323, AutoMSn(548.6026), 18.6 min
RTINSECONDS=1113.08
SCANS=MS: 1095 MSMS: 1096
PEPMASS=548.60260	84207
CHARGE=3+
411.22289	1270	
444.54275	449	
477.56887	792	
477.90074	614	
482.22268	322	
501.23625	624	
501.58569	599	
512.75037	392	
524.92603	511	
525.25018	1433	1+
528.26075	640	
532.24394	392	
544.27230	354	
545.28350	530	
546.27518	1986	1+
546.77325	342	
548.94019	395	
550.28613	982	1+
632.35007	490	
665.30100	600	
715.32578	353	
719.34491	438	
742.84766	377	
750.34548	479	
750.84552	413	
921.39234	346	
1020.46534	337	
1091.48465	451	
1171.56915	4544	1+
1313.59385	1354	1+
1331.60883	20893	1+
1430.67561	15348	1+
1501.71258	37827	1+
1572.75252	7703	1+
END IONS

###FS:    #m/z: 635.80130 #charge   3
###MaxRes:#m/z:  0.00000 #charge-128
###MS: 1095
###MSMS: 1097
BEGIN IONS
TITLE=Cmpd 324, AutoMSn(635.8013), 18.6 min
RTINSECONDS=1113.58
SCANS=MS: 1095 MSMS: 1097
PEPMASS=635.80130	34054
CHARGE=3+
466.27395	191	
472.25959	224	
487.25483	436	1+
514.26958	438	1+
550.27444	326	1+
556.61982	264	
573.28379	214	1+
577.23819	192	
580.29964	1759	1+
580.63882	1189	
580.96453	539	
584.91781	229	
588.35181	799	
601.97981	290	
602.31193	374	
613.31477	893	1+
613.67196	262	
614.00381	459	1+
615.70226	307	
624.28075	191	
628.34032	304	1+
631.63658	337	1+
634.32469	451	1+
634.62356	317	
634.96661	260	
636.31116	587	
636.66411	1830	1+
637.00322	3050	1+
637.33449	3022	1+
645.42896	1345	1+
654.34780	808	1+
679.36628	252	1+
687.02336	226	
782.24748	339	
787.28529	326	
793.57976	495	
795.88836	194	
796.38045	203	
833.41936	254	
861.42693	547	1+
868.93474	319	
869.43139	256	
1263.67296	677	1+
1278.67288	1079	1+
1281.63417	1196	1+
1394.72037	868	1+
1537.74061	960	1+
1554.75856	5853	1+
1667.83879	4139	1+
1738.87765	11315	1+
END IONS

###FS:    #m/z: 478.00410 #charge   2
###MaxRes:#m/z:  0.00000 #charge-128
###MS: 1095
###MSMS: 1098
BEGIN IONS
TITLE=Cmpd 325, AutoMSn(478.0041), 18.6 min
RTINSECONDS=1114.08
SCANS=MS: 1095 MSMS: 1098
PEPMASS=478.00410	27882
CHARGE=2+
345.15887	356	1+
370.70977	341	
372.21822	202	
376.19629	297	
390.22427	813	1+
391.75212	213	
393.69637	203	
429.20897	747	1+
442.23690	278	1+
447.23418	231	1+
456.25299	352	
458.25111	227	
459.25051	356	1+
461.26260	216	
463.26934	269	1+
465.34623	691	
468.26187	283	
470.28973	268	1+
474.26957	961	1+
476.27401	1299	1+
476.75847	446	1+
478.26020	1209	1+
480.25790	1327	1+
483.50759	741	
489.26602	639	1+
495.16744	192	
513.27458	707	1+
518.92340	432	
519.26971	188	
535.28803	231	
541.76862	223	1+
543.28584	884	1+
553.28991	1591	1+
556.61459	531	1+
556.95477	260	
559.24835	213	
564.44215	360	
574.28919	191	
579.63832	587	1+
580.29889	747	1+
580.97441	186	
590.32164	970	1+
602.31399	227	1+
628.30759	190	
636.34421	258	1+
638.30971	403	1+
640.33694	4611	1+
644.33275	306	1+
652.41999	518	1+
654.34871	2792	1+
661.35619	275	1+
670.44647	695	1+
673.30920	1276	1+
689.33337	196	
713.83485	380	
743.38207	435	1+
751.36365	313	1+
753.41924	805	1+
755.39844	324	1+
758.39384	826	1+
768.87150	894	1+
769.37216	3371	1+
786.38471	947	1+
812.39356	297	1+
825.91696	192	
829.42549	247	
857.42594	1163	1+
871.48602	390	1+
884.44778	300	1+
901.42305	2400	1+
943.46920	337	1+
954.51996	1034	1+
END IONS

###FS:    #m/z: 637.00179 #charge   3
###MaxRes:#m/z:  0.00000 #charge-128
###MS: 1099
###MSMS: 1100
BEGIN IONS
TITLE=Cmpd 326, AutoMSn(637.0018), 18.6 min
RTINSECONDS=1117.1
SCANS=MS: 1099 MSMS: 1100
PEPMASS=637.00179	51033
CHARGE=3+
355.23189	315	
514.26832	653	1+
518.93025	249	
525.28408	211	
541.20793	225	1+
543.27819	192	
550.28329	312	1+
556.64266	200	
556.95869	322	
557.28768	270	
570.79970	210	
574.29250	176	
574.62767	177	
576.25895	261	1+
576.93096	224	
580.29805	1876	1+
580.97039	843	
589.34798	200	
601.98242	414	1+
602.32732	368	
613.32585	564	1+
613.65504	683	1+
613.98998	255	
616.09662	194	
624.92664	434	1+
628.30743	542	1+
631.32132	483	1+
631.66542	209	
633.30658	670	1+
634.61977	459	1+
636.32721	489	
636.63666	242	
636.83455	244	1+
637.00210	3222	1+
637.33441	4021	1+
637.66271	1403	1+
638.83210	855	1+
641.32212	916	1+
641.82205	277	
654.34186	1036	1+
714.33314	207	
737.36811	367	1+
751.35821	233	1+
767.86671	467	1+
833.42707	169	
868.94765	285	
869.43997	183	
900.40571	243	1+
901.38915	167	
919.46713	580	1+
1160.27315	1399	1+
1264.62953	563	1+
1274.66048	961	1+
1278.65510	1097	1+
1394.74320	1818	1+
1537.71766	1202	1+
1554.75549	5973	1+
1589.77619	659	1+
1667.84740	4321	1+
1720.84655	1059	1+
1738.87837	15024	1+
END IONS

###FS:    #m/z: 478.25541 #charge   1
###MaxRes:#m/z:  0.00000 #charge-128
###MS: 1099
###MSMS: 1101
BEGIN IONS
TITLE=Cmpd 327, AutoMSn(478.2554), 18.6 min
RTINSECONDS=1117.61
SCANS=MS: 1099 MSMS: 1101
PEPMASS=478.25541	46650
CHARGE=1+
327.20611	154	
333.70744	224	
345.16049	349	1+
352.19404	280	1+
361.19091	179	
362.14377	163	
369.20244	113	
371.19236	403	1+
376.19734	590	1+
379.72010	181	
383.25931	152	
385.18811	409	
389.18088	137	
390.22920	381	
402.26733	189	
430.21917	351	1+
432.71679	163	
436.22909	197	
438.23479	266	1+
446.23493	107	
451.21747	205	
456.25282	342	
457.33495	121	
458.25551	698	1+
458.89674	110	
462.25985	221	
465.23393	208	1+
465.56100	153	
468.27737	123	
470.75787	352	1+
471.26878	108	
473.27173	201	
474.27014	949	1+
475.49318	128	
476.26848	1506	1+
476.75491	212	1+
477.91085	117	
478.25863	2411	1+
END IONS

###FS:    #m/z: 954.99659 #charge   2
###MaxRes:#m/z:  0.00000 #charge-128
###MS: 1099
###MSMS: 1102
BEGIN IONS
TITLE=Cmpd 328, AutoMSn(954.9966), 18.6 min
RTINSECONDS=1118.11
SCANS=MS: 1099 MSMS: 1102
PEPMASS=954.99659	17942
CHARGE=2+
931.42544	144	
953.52457	110	
1908.99313	2703	1+
END IONS

###FS:    #m/z: 637.00108 #charge   3
###MaxRes:#m/z:  0.00000 #charge-128
###MS: 1103
###MSMS: 1104
BEGIN IONS
TITLE=Cmpd 329, AutoMSn(637.0011), 18.7 min
RTINSECONDS=1121.13
SCANS=MS: 1103 MSMS: 1104
PEPMASS=637.00108	46067
CHARGE=3+
355.22689	324	
376.15186	152	
424.24286	172	
448.18362	215	1+
498.75322	161	
501.56267	694	
514.26349	301	1+
556.62004	203	
557.31180	159	
564.43652	367	
570.27969	254	1+
580.30312	1357	1+
580.63427	1157	
580.96873	894	
589.31085	179	
601.98065	439	1+
602.31225	599	1+
607.98333	184	
613.34073	444	1+
613.66068	442	1+
613.99154	258	
617.31585	236	1+
623.28577	239	1+
631.31621	157	
634.34900	215	
634.94417	187	
635.33156	584	1+
636.99905	2052	1+
637.32716	2646	1+
637.67590	1086	1+
638.82630	171	
639.82681	736	1+
640.33234	1087	1+
641.82637	341	
645.41154	581	
654.34707	388	
697.34408	154	
744.39592	157	
782.24089	410	1+
829.42058	154	
857.42416	151	
868.42744	366	1+
924.45075	224	1+
973.49947	237	1+
1085.54434	156	
1255.64148	519	1+
1264.65298	359	1+
1270.62377	630	1+
1394.72458	966	1+
1536.73690	786	1+
1554.75646	5067	1+
1589.78065	627	1+
1667.84006	2963	1+
1719.85246	753	1+
1738.87767	10852	1+
END IONS

###FS:    #m/z: 478.25459 #charge   1
###MaxRes:#m/z:  0.00000 #charge-128
###MS: 1103
###MSMS: 1105
BEGIN IONS
TITLE=Cmpd 330, AutoMSn(478.2546), 18.7 min
RTINSECONDS=1121.63
SCANS=MS: 1103 MSMS: 1105
PEPMASS=478.25459	39995
CHARGE=1+
337.14395	106	
341.15823	107	
345.15162	447	1+
350.17839	281	1+
362.13247	194	
372.19141	148	
376.20543	272	1+
379.70614	267	
380.16222	125	
385.18732	243	
389.19573	106	
390.23131	390	
393.69754	259	
400.19569	197	
402.21273	193	
407.20094	336	1+
413.21332	115	
415.22476	264	
419.77948	114	
423.22613	136	
429.20868	512	1+
434.21886	104	
438.14894	136	
446.25075	190	
448.21583	133	
451.23533	156	
456.27569	121	
458.21457	346	1+
460.26984	716	1+
468.77008	107	
471.76081	209	
473.27023	162	
474.27077	893	1+
476.26886	1406	1+
476.74911	240	1+
478.26147	2604	1+
END IONS

###FS:    #m/z: 738.39481 #charge   2
###MaxRes:#m/z:  0.00000 #charge-128
###MS: 1103
###MSMS: 1106
BEGIN IONS
TITLE=Cmpd 331, AutoMSn(738.3948), 18.7 min
RTINSECONDS=1122.13
SCANS=MS: 1103 MSMS: 1106
PEPMASS=738.39481	27394
CHARGE=2+
358.19501	1003	1+
368.16299	257	1+
371.18218	307	1+
376.21877	1287	1+
386.16137	314	1+
390.20239	1066	1+
407.21830	450	1+
471.26750	230	1+
482.21382	152	
489.29778	2545	1+
499.26120	140	
518.24964	513	
534.78975	340	
543.79319	175	
544.30726	171	
553.27042	149	
569.28078	177	
581.27358	502	1+
588.36727	1501	1+
591.30563	142	
598.33171	231	1+
600.31167	188	
628.29217	313	1+
645.32468	140	
646.31271	398	
699.38500	285	1+
716.42284	889	1+
726.33149	490	1+
729.39664	189	
729.88576	318	1+
731.65010	162	
737.33668	167	
760.35305	366	1+
823.40815	180	
830.46424	1700	1+
840.07620	236	
840.19207	176	
888.41170	259	1+
940.51840	140	
941.50280	472	1+
958.52846	1393	1+
970.47140	211	
987.48979	155	
1069.55118	840	1+
1069.56294	257	
1086.58658	506	
1087.59323	275	
1197.62323	163	
1215.62940	1479	1+
1475.79459	1583	1+
END IONS

###FS:    #m/z: 738.39510 #charge   2
###MaxRes:#m/z:  0.00000 #charge-128
###MS: 1107
###MSMS: 1108
BEGIN IONS
TITLE=Cmpd 332, AutoMSn(738.3951), 18.8 min
RTINSECONDS=1125.16
SCANS=MS: 1107 MSMS: 1108
PEPMASS=738.39510	42098
CHARGE=2+
353.14434	230	1+
358.20597	407	
359.19453	743	1+
368.15539	412	
371.18429	228	1+
376.21738	1954	1+
390.19973	941	1+
407.21798	505	1+
438.21894	150	
453.23479	256	1+
472.24617	289	1+
479.24336	230	1+
482.19447	389	1+
489.30503	3712	1+
499.24365	313	1+
518.25963	772	1+
553.25010	171	
583.32106	224	1+
588.36773	1374	1+
592.30485	128	
598.28437	133	
599.30535	434	1+
608.32485	279	
608.82227	159	
610.26366	535	1+
646.31013	627	1+
657.34039	146	
677.32056	218	
699.41271	147	
709.32836	674	1+
716.42676	843	1+
720.87927	131	
726.32964	196	
728.37669	246	1+
729.88154	427	1+
742.35280	339	1+
747.32064	176	
748.40765	401	
760.36672	254	
813.44564	211	
822.41774	150	
830.46649	2293	1+
840.07198	547	
841.42755	156	
888.43033	196	
941.47731	613	1+
958.52851	2549	1+
970.49400	127	
987.49672	385	1+
1068.56575	1504	1+
1086.58956	1947	1+
1101.58862	153	
1163.57880	325	1+
1198.61040	763	1+
1215.63824	428	
1216.62584	340	
1328.70338	476	1+
1475.77760	1973	1+
END IONS

###FS:    #m/z: 590.30334 #charge   2
###MaxRes:#m/z:  0.00000 #charge-128
###MS: 1107
###MSMS: 1109
BEGIN IONS
TITLE=Cmpd 333, AutoMSn(590.3033), 18.8 min
RTINSECONDS=1125.66
SCANS=MS: 1107 MSMS: 1109
PEPMASS=590.30334	39924
CHARGE=2+
353.16922	453	1+
371.18492	755	1+
387.19451	230	
394.16515	257	
404.22061	4116	1+
412.95445	554	
420.43490	176	
422.15606	3686	1+
482.22789	628	1+
488.15782	191	
490.21938	329	1+
494.28908	245	
500.24537	289	
507.23967	646	1+
517.30806	5818	1+
523.26712	359	
533.20073	269	1+
533.95135	246	
535.24144	831	1+
542.90442	396	
551.22583	264	
552.26709	426	1+
560.09867	461	
564.26239	174	
573.26232	188	
580.28220	807	1+
586.28544	286	1+
588.09157	429	
588.31667	444	1+
590.28989	873	1+
595.28734	204	
596.25769	549	1+
627.35264	396	
628.33428	1686	1+
635.29740	250	1+
636.66212	206	
636.71166	436	1+
637.30210	2200	1+
645.36629	7528	1+
653.73857	696	1+
663.29442	466	1+
666.33087	194	
706.33312	184	
708.34187	632	1+
729.33956	339	1+
732.39102	244	
741.41970	180	
758.44931	4462	1+
765.35515	1154	1+
833.44181	240	
836.29333	263	
854.31550	213	
869.47200	706	1+
887.49126	5317	1+
998.51580	530	1+
1016.53161	1302	1+
1085.60757	365	1+
END IONS

###FS:    #m/z: 492.60038 #charge   3
###MaxRes:#m/z:  0.00000 #charge-128
###MS: 1107
###MSMS: 1110
BEGIN IONS
TITLE=Cmpd 334, AutoMSn(492.6004), 18.8 min
RTINSECONDS=1126.16
SCANS=MS: 1107 MSMS: 1110
PEPMASS=492.60038	14685
CHARGE=3+
323.66366	128	
336.12844	221	1+
343.19750	170	
349.69186	205	
351.12281	130	
354.15881	159	
358.18847	593	1+
378.20563	136	
389.18668	261	
393.18102	125	
426.20841	139	
436.18996	304	1+
443.21167	248	1+
445.20846	234	
458.21430	215	1+
465.17217	155	
471.28283	234	
472.26729	749	1+
476.23299	129	
479.48785	712	
488.27205	333	
489.29292	5899	1+
489.72930	196	
492.26995	1060	1+
494.27755	970	1+
496.27715	516	1+
518.25790	572	1+
535.28388	284	
544.32095	133	
582.27675	225	
588.36709	2585	1+
593.77774	143	
618.32087	129	
628.27839	323	1+
646.31585	415	
699.39813	456	1+
716.39924	1164	1+
726.32185	281	1+
741.36652	656	1+
743.33811	348	1+
751.40327	963	1+
760.36237	1138	1+
778.40400	664	1+
785.38289	242	1+
786.72582	367	
792.43933	184	
795.44143	292	1+
813.42804	334	1+
830.45362	273	1+
887.43706	238	1+
888.41807	335	
908.43117	346	1+
925.44116	648	1+
942.53280	547	1+
990.53294	550	1+
END IONS

###FS:    #m/z: 590.30234 #charge   2
###MaxRes:#m/z:  0.00000 #charge-128
###MS: 1111
###MSMS: 1112
BEGIN IONS
TITLE=Cmpd 335, AutoMSn(590.3023), 18.8 min
RTINSECONDS=1129.19
SCANS=MS: 1111 MSMS: 1112
PEPMASS=590.30234	51671
CHARGE=2+
303.17479	265	
353.17068	426	1+
360.20224	289	
371.18212	876	1+
394.22694	185	
400.19398	168	
404.22328	4262	1+
410.89185	1170	
414.21240	153	
422.15716	3627	1+
427.96357	212	
463.17097	163	
466.24520	263	
474.19066	298	1+
482.23041	693	1+
488.18544	294	1+
500.27590	393	1+
507.24604	697	1+
515.27011	196	
517.30626	5263	1+
523.25686	272	1+
534.88338	160	
535.23733	647	1+
535.82297	284	
549.25217	393	1+
568.28945	473	1+
580.28431	1068	1+
581.80248	160	
586.30784	308	1+
588.09737	552	1+
588.31044	253	
590.29107	355	
590.78363	326	1+
591.30873	756	1+
594.28535	426	1+
613.32255	337	1+
626.33576	320	1+
628.33529	1008	1+
632.35278	307	
637.30605	2268	1+
645.36546	7067	1+
648.30164	219	
663.29155	461	1+
693.27803	152	
708.33748	476	1+
719.37753	234	
732.39805	359	1+
758.44685	4325	1+
765.35416	1706	1+
776.37516	288	
836.29644	261	
854.30272	229	
869.48484	273	
870.48203	449	1+
887.48875	5870	1+
896.39091	394	
899.43813	269	
934.46754	417	1+
987.50620	241	1+
1016.53600	1037	1+
END IONS

###FS:    #m/z: 738.39500 #charge   2
###MaxRes:#m/z:  0.00000 #charge-128
###MS: 1111
###MSMS: 1113
BEGIN IONS
TITLE=Cmpd 336, AutoMSn(738.3950), 18.8 min
RTINSECONDS=1129.69
SCANS=MS: 1111 MSMS: 1113
PEPMASS=738.39500	37578
CHARGE=2+
341.20738	148	
358.20254	921	1+
368.15264	251	1+
371.18074	485	1+
376.21770	977	1+
390.19996	821	1+
399.18291	159	
472.27440	219	
482.19336	258	1+
489.30073	2348	1+
499.23109	315	1+
518.26533	672	1+
534.79118	221	
535.28303	617	1+
553.28295	152	
581.27814	256	1+
583.30843	258	
588.37056	768	1+
590.79333	178	
591.29451	225	1+
599.30021	323	1+
608.32112	234	
608.83114	250	
611.27730	140	
628.29347	251	1+
646.32081	376	1+
664.85765	138	
699.41034	246	1+
709.32858	122	
716.42372	380	
729.38957	284	1+
738.39576	694	
738.89763	467	
741.33204	194	
760.36591	242	1+
777.33884	128	
830.47942	752	1+
840.06974	208	
888.43042	149	
941.49219	127	
958.53270	1385	1+
970.45952	261	1+
987.50938	152	
1069.54447	201	
1086.58874	1462	1+
1198.59878	128	
1215.63508	482	
1216.62243	341	
END IONS

###FS:    #m/z: 582.28561 #charge   3
###MaxRes:#m/z:  0.00000 #charge-128
###MS: 1111
###MSMS: 1114
BEGIN IONS
TITLE=Cmpd 337, AutoMSn(582.2856), 18.8 min
RTINSECONDS=1130.19
SCANS=MS: 1111 MSMS: 1114
PEPMASS=582.28561	19660
CHARGE=3+
352.19633	199	
382.16029	140	
383.14314	382	1+
418.20627	306	
446.22701	189	
459.25262	307	1+
463.22788	166	
468.24556	359	
509.27547	230	
521.72560	155	
539.27307	204	
545.26427	223	1+
549.25412	222	1+
556.30593	1867	1+
563.30264	251	1+
565.29800	270	
572.35180	246	
573.27338	490	1+
574.78936	189	
575.28399	311	
577.28219	410	1+
579.29719	478	
579.79533	235	
580.28912	1646	1+
587.29407	195	
590.32014	661	1+
622.32384	624	
632.33165	595	1+
645.33621	139	
655.36781	1402	1+
672.30188	135	
674.32752	247	1+
687.36730	440	1+
701.35922	406	1+
703.37369	1824	1+
712.15546	424	
713.24193	230	
719.37395	6443	1+
730.34068	161	
758.41366	299	1+
769.37213	265	1+
772.39945	1565	1+
818.40097	289	1+
818.44208	178	
833.41702	225	1+
846.38359	139	
863.40471	2198	1+
882.43350	1037	1+
969.50480	282	1+
1026.47646	585	1+
1042.47533	162	
1139.58283	901	1+
1169.58672	566	1+
END IONS

###FS:    #m/z: 590.30154 #charge   2
###MaxRes:#m/z:  0.00000 #charge-128
###MS: 1115
###MSMS: 1116
BEGIN IONS
TITLE=Cmpd 338, AutoMSn(590.3015), 18.9 min
RTINSECONDS=1133.22
SCANS=MS: 1115 MSMS: 1116
PEPMASS=590.30154	38843
CHARGE=2+
353.17530	383	1+
371.18890	427	1+
386.20381	165	
388.19110	149	
389.10530	136	
392.17685	259	1+
399.16008	139	
404.22311	2610	1+
418.64814	139	
422.15329	3163	1+
447.54816	137	
466.24008	400	1+
490.20552	476	1+
500.27553	169	
507.24118	458	1+
516.23725	176	
517.30575	4694	1+
523.25583	299	
527.30726	141	
533.19703	181	
534.25883	137	
535.24134	804	1+
539.26974	184	
556.30968	155	
572.32078	273	1+
580.27946	799	1+
581.80224	142	
586.30581	278	1+
588.10046	298	
588.30320	552	1+
590.11555	145	
590.29539	1103	1+
595.28271	449	1+
620.25507	156	
627.32422	151	
628.34585	1119	1+
631.35068	397	1+
637.30609	2927	1+
645.36750	5364	1+
654.74902	333	
663.30558	348	1+
690.30786	211	1+
708.35338	438	
758.44546	3399	1+
765.36182	1450	1+
776.36481	141	
836.29911	471	1+
854.30650	499	1+
869.46604	616	1+
887.49219	4665	1+
934.48556	228	1+
976.43101	235	1+
998.50751	249	1+
1016.53418	472	
1017.52969	405	
1028.13937	184	
END IONS

###FS:    #m/z: 705.57859 #charge   3
###MaxRes:#m/z:  0.00000 #charge-128
###MS: 1115
###MSMS: 1117
BEGIN IONS
TITLE=Cmpd 339, AutoMSn(705.5786), 18.9 min
RTINSECONDS=1133.72
SCANS=MS: 1115 MSMS: 1117
PEPMASS=705.57859	23029
CHARGE=3+
415.15152	184	
417.14184	197	
447.15235	245	
483.16811	184	
509.19961	183	
516.69656	403	
519.68662	175	
527.20704	935	1+
532.19237	272	1+
554.71395	229	
556.61400	327	
556.95170	229	
557.27622	196	
572.77512	203	
576.72622	611	1+
580.29197	194	
641.83617	266	1+
650.28655	288	1+
654.33369	527	1+
674.30588	307	1+
678.84860	208	1+
680.03957	231	
680.37416	172	
688.06135	213	
688.82819	618	1+
690.33415	347	1+
696.84288	592	1+
700.31908	1126	1+
700.82576	786	1+
701.07959	304	
702.06661	675	1+
703.70779	279	1+
704.33752	732	1+
704.84150	340	
705.02593	190	
705.32967	3124	1+
708.01618	648	1+
708.85820	296	1+
709.57573	215	
771.36179	169	
783.21158	165	
857.36082	254	
867.74488	1124	1+
868.07255	896	1+
868.40580	546	
918.42325	961	1+
954.34609	407	1+
955.99710	191	
982.33874	3030	1+
1054.40076	749	1+
1081.41339	1278	1+
1265.53162	763	1+
1333.59898	477	1+
1378.16270	1022	1+
1402.66684	1174	1+
1410.15341	7126	1+
1410.65381	6615	1+
1549.68321	776	1+
1554.76181	1293	1+
1667.83818	1123	1+
1738.87581	3025	1+
1825.80555	457	1+
1837.94724	930	1+
END IONS

###FS:    #m/z: 472.25448 #charge   2
###MaxRes:#m/z:  0.00000 #charge-128
###MS: 1115
###MSMS: 1118
BEGIN IONS
TITLE=Cmpd 340, AutoMSn(472.2545), 18.9 min
RTINSECONDS=1134.22
SCANS=MS: 1115 MSMS: 1118
PEPMASS=472.25448	18623
CHARGE=2+
347.14330	382	1+
362.16398	654	1+
374.17634	345	1+
381.17956	239	
388.28988	845	1+
394.20067	240	1+
398.18414	301	1+
431.20151	272	1+
435.18862	271	1+
447.22798	274	1+
452.20262	290	
453.23631	292	
454.23596	413	1+
456.26454	290	1+
458.24519	365	1+
463.22519	605	1+
466.23482	400	1+
467.74098	254	1+
468.54280	250	
470.26236	835	
471.26201	2420	1+
473.73888	558	1+
474.27305	1455	1+
478.27818	243	
506.27750	982	1+
509.22229	248	
510.24259	631	1+
510.72929	607	1+
519.25900	409	
519.60352	320	
519.94134	231	
524.93650	851	1+
525.26895	1042	
525.60309	246	
534.24444	216	1+
538.28357	274	1+
541.01654	272	
549.28578	291	1+
551.33684	1452	1+
551.95309	359	1+
557.95328	668	1+
558.28420	797	1+
558.63635	278	
560.11606	306	
560.21050	301	
560.23472	812	1+
579.24377	641	1+
581.63686	416	
581.97365	509	
593.31064	312	1+
596.27271	312	1+
604.30164	529	1+
617.30242	263	1+
621.31027	353	
622.31225	980	1+
632.32681	317	1+
648.28473	228	1+
652.40098	3625	1+
652.40898	391	1+
657.28218	273	1+
665.27273	388	
676.26129	261	
688.43243	253	1+
693.27187	1773	1+
710.29829	217	1+
761.35403	658	1+
767.42332	4448	1+
778.36388	454	1+
780.36878	250	1+
785.89225	321	
786.37539	245	
792.36040	1186	1+
806.36586	803	1+
815.43576	289	1+
846.40024	233	1+
863.38550	1312	1+
877.43617	933	1+
880.50733	528	1+
880.50920	340	
890.35021	261	1+
898.47736	265	1+
906.46151	438	1+
921.38804	1931	1+
921.41639	693	1+
924.48806	407	1+
934.41090	243	
935.49427	650	1+
937.53113	462	1+
942.51005	867	1+
END IONS

###FS:    #m/z: 471.99878 #charge   1
###MaxRes:#m/z:  0.00000 #charge-128
###MS: 1119
###MSMS: 1120
BEGIN IONS
TITLE=Cmpd 341, AutoMSn(471.9988), 19.0 min
RTINSECONDS=1137.25
SCANS=MS: 1119 MSMS: 1120
PEPMASS=471.99878	79597
CHARGE=1+
317.69911	200	
339.65501	183	
344.71988	196	
362.13637	290	
370.27921	221	
375.20338	186	
381.16958	322	
384.21339	775	1+
388.28363	1011	
393.21435	249	
401.25147	192	
402.18084	222	
405.23174	301	
408.83358	498	
431.20884	959	1+
439.22180	483	
449.24227	229	
452.22959	1146	1+
452.68188	324	
456.18541	193	
458.22554	182	
462.24944	396	1+
464.20608	262	
467.26393	183	
467.73906	555	1+
468.25886	1387	1+
468.50192	227	
470.26689	1493	1+
471.74727	256	
END IONS

###FS:    #m/z: 628.99415 #charge   3
###MaxRes:#m/z:  0.00000 #charge-128
###MS: 1119
###MSMS: 1121
BEGIN IONS
TITLE=Cmpd 342, AutoMSn(628.9942), 19.0 min
RTINSECONDS=1137.75
SCANS=MS: 1119 MSMS: 1121
PEPMASS=628.99415	66846
CHARGE=3+
361.24882	525	
367.57826	535	
384.22352	431	
388.28610	474	
440.75690	375	
503.23698	657	
503.73335	307	
524.93571	786	1+
525.27111	915	1+
528.78774	312	
551.35242	686	1+
557.95714	1102	1+
558.29611	1204	
558.62769	511	
575.96614	722	
576.29521	492	
581.64108	3699	1+
581.97001	4494	1+
582.30652	2186	1+
590.31276	446	1+
604.99239	377	
605.32331	3359	1+
605.65441	1143	
605.97823	1190	1+
606.57413	559	
608.97643	432	
609.31085	487	1+
614.78608	364	1+
616.29384	770	1+
617.79415	344	
622.65682	626	1+
622.98886	1153	1+
623.31569	780	
624.60384	368	1+
627.31641	1150	1+
627.97514	379	
628.65524	313	
628.99427	10123	1+
629.32704	9574	1+
629.66104	5543	1+
652.39904	2086	1+
697.35250	620	1+
722.85316	338	1+
758.43037	400	
763.37898	415	1+
767.42276	2348	1+
786.40292	552	
799.40081	302	
834.40904	446	1+
850.46688	565	1+
863.37224	437	1+
869.94166	295	
880.50020	386	1+
921.38023	490	1+
948.45102	353	1+
979.50687	785	1+
994.55633	461	1+
1050.55306	642	
1091.54033	579	1+
1247.60655	2694	1+
1265.65279	4245	1+
1412.74578	4029	1+
1426.69233	882	1+
1554.75770	1805	1+
1572.78339	20183	1+
1653.83520	884	1+
1671.85066	12159	1+
1724.85869	1415	1+
1739.87793	756	1+
1742.89146	16452	1+
1813.93399	2532	1+
END IONS

###FS:    #m/z: 706.33061 #charge   3
###MaxRes:#m/z:  0.00000 #charge-128
###MS: 1119
###MSMS: 1122
BEGIN IONS
TITLE=Cmpd 343, AutoMSn(706.3306), 19.0 min
RTINSECONDS=1138.25
SCANS=MS: 1119 MSMS: 1122
PEPMASS=706.33061	38784
CHARGE=3+
408.19500	275	
456.16527	341	1+
477.18459	240	1+
482.18176	306	1+
508.17029	549	1+
516.23384	316	1+
519.24370	422	1+
521.79077	220	
540.71099	579	1+
543.26076	223	
554.22802	298	1+
563.24356	231	
571.25235	211	
572.76246	305	
573.27252	226	
580.29540	552	1+
627.97193	229	1+
651.29883	213	1+
654.34084	423	1+
667.30070	316	1+
672.32611	271	1+
672.64929	277	
674.30564	249	
679.69619	275	1+
685.32499	230	1+
688.06767	357	
688.32079	514	1+
688.57053	663	1+
689.82899	285	
690.08834	520	
690.32875	540	1+
696.31491	370	1+
697.33897	863	1+
698.02053	198	
701.33620	783	1+
702.03184	452	1+
704.33858	1337	1+
704.86043	413	
705.11691	254	
705.33338	4330	1+
707.64174	370	
707.99748	239	
710.07675	278	
710.34546	460	1+
769.36376	259	
772.05838	243	
783.20197	298	
856.87427	512	1+
867.74643	1493	1+
868.07876	1045	1+
868.41019	1266	1+
911.29702	211	
912.31916	327	1+
918.34334	283	1+
919.47224	360	
954.34817	526	1+
964.32015	301	1+
982.34741	2612	1+
1053.43628	1047	1+
1081.41029	1557	1+
1092.37218	204	
1152.44946	1375	1+
1164.76366	217	
1395.72493	748	1+
1401.18533	526	1+
1402.58580	566	1+
1410.15472	6291	1+
1410.66052	7315	1+
1417.65164	890	1+
1549.67267	1620	1+
1554.76321	1478	1+
1667.83998	1543	1+
1738.88851	2941	1+
1825.82509	1130	1+
1908.96954	411	1+
END IONS

###FS:    #m/z: 471.99843 #charge   2
###MaxRes:#m/z:  0.00000 #charge-128
###MS: 1123
###MSMS: 1124
BEGIN IONS
TITLE=Cmpd 344, AutoMSn(471.9984), 19.0 min
RTINSECONDS=1141.27
SCANS=MS: 1123 MSMS: 1124
PEPMASS=471.99843	103332
CHARGE=2+
384.21805	575	
388.28755	1997	1+
403.68659	393	
452.23145	806	1+
464.21061	338	
469.27750	546	
470.25933	3777	1+
475.49256	508	
479.49474	565	
483.50638	401	
505.28250	870	1+
510.73401	820	1+
516.27906	350	
518.93435	456	
519.25917	654	
519.59260	605	
524.27077	1478	1+
524.93646	2297	1+
525.60368	1007	
541.96112	473	
546.27807	391	
551.34906	2577	1+
552.61554	382	
557.62316	798	1+
557.95799	2096	
558.28861	1540	1+
559.13865	720	
579.24447	618	
581.63600	1287	1+
581.97492	675	
582.30619	592	
621.32165	1235	1+
652.40036	5536	1+
693.27642	3755	1+
697.86268	429	
698.36631	1033	1+
749.38334	921	1+
761.35744	1689	1+
767.42581	6095	1+
778.38103	3345	1+
781.60026	764	
786.41034	379	
792.34441	1870	1+
806.36001	422	
863.38332	1489	1+
872.44493	390	
877.43742	1117	1+
880.51069	655	1+
906.45206	559	1+
921.38958	4701	1+
935.49329	1025	1+
942.50865	1026	1+
END IONS

###FS:    #m/z: 628.99457 #charge   3
###MaxRes:#m/z:  0.00000 #charge-128
###MS: 1123
###MSMS: 1125
BEGIN IONS
TITLE=Cmpd 345, AutoMSn(628.9946), 19.0 min
RTINSECONDS=1141.77
SCANS=MS: 1123 MSMS: 1125
PEPMASS=628.99457	86744
CHARGE=3+
361.23613	533	
384.22176	344	
388.28736	374	
473.20813	452	
503.24552	391	
524.93441	354	
525.27216	705	
545.77174	384	
546.26080	452	
549.24978	386	
551.34575	436	
557.95875	1337	1+
558.29362	886	
558.62582	480	
581.64006	4884	1+
581.97060	3815	1+
582.30533	1460	
586.59359	328	
603.29557	584	1+
604.98449	1260	1+
605.32161	2893	1+
605.64580	1772	1+
617.28956	610	1+
621.31730	393	1+
622.99140	893	1+
623.30693	1008	1+
623.65484	680	1+
625.31269	1604	1+
625.66440	390	
626.97961	589	1+
628.32523	669	
628.64957	683	
628.99241	8403	1+
629.33010	8062	1+
629.66319	3925	1+
652.40020	1547	1+
698.35555	399	
767.42442	1885	1+
785.89131	354	
786.39756	358	
798.89203	366	
850.45493	1219	1+
979.50701	382	1+
1050.54509	815	
1051.55000	365	
1062.32926	475	
1118.54794	991	1+
1248.62408	1604	1+
1265.64952	4621	1+
1412.75551	4280	1+
1426.67103	636	1+
1554.75510	2049	1+
1572.78410	19343	1+
1653.83575	784	1+
1671.85603	9315	1+
1724.84282	931	1+
1738.87299	877	1+
1742.89080	14948	1+
1813.92292	2018	1+
END IONS

###FS:    #m/z: 780.77284 #charge   2
###MaxRes:#m/z:  0.00000 #charge-128
###MS: 1123
###MSMS: 1126
BEGIN IONS
TITLE=Cmpd 346, AutoMSn(780.7728), 19.0 min
RTINSECONDS=1142.27
SCANS=MS: 1123 MSMS: 1126
PEPMASS=780.77284	56339
CHARGE=2+
360.09978	1789	
423.11938	866	
439.21675	916	
451.11039	4703	1+
522.18338	842	
550.17496	886	
555.72094	1293	
556.22636	793	
599.24725	867	
659.24451	923	
687.23321	2517	1+
759.27692	1631	
802.26603	2169	1+
874.30112	4592	1+
962.29616	732	
1011.36578	14898	1+
1122.32092	773	
1560.53690	91454	1+
END IONS

###FS:    #m/z: 780.77247 #charge   2
###MaxRes:#m/z:  0.00000 #charge-128
###MS: 1127
###MSMS: 1128
BEGIN IONS
TITLE=Cmpd 347, AutoMSn(780.7725), 19.1 min
RTINSECONDS=1145.3
SCANS=MS: 1127 MSMS: 1128
PEPMASS=780.77247	148121
CHARGE=2+
360.10093	2217	
423.11061	1270	
439.21433	1230	
451.10946	5948	1+
555.72584	1678	
599.24497	1092	
659.24259	1255	
687.23560	2796	
759.28109	2555	
802.25943	1745	
874.30666	6753	1+
1011.36366	20173	1+
1560.53755	131913	1+
END IONS

###FS:    #m/z: 628.99376 #charge   3
###MaxRes:#m/z:  0.00000 #charge-128
###MS: 1127
###MSMS: 1129
BEGIN IONS
TITLE=Cmpd 348, AutoMSn(628.9938), 19.1 min
RTINSECONDS=1145.8
SCANS=MS: 1127 MSMS: 1129
PEPMASS=628.99376	68177
CHARGE=3+
361.24076	261	
389.21540	424	1+
395.78389	440	
399.13566	460	1+
416.17092	245	
472.20139	686	1+
503.23578	358	
525.27556	521	1+
541.15698	344	
545.77318	416	
546.26752	308	
548.57156	245	1+
549.24200	756	1+
551.35856	362	1+
551.61675	364	1+
557.95435	681	1+
558.28731	758	
558.62352	454	
559.77960	293	
560.26896	465	1+
581.63763	3022	1+
581.97309	2317	1+
582.30557	1079	
582.79029	235	
590.28086	315	1+
595.26532	312	1+
604.99182	946	1+
605.32686	2415	1+
605.64466	918	1+
606.78556	255	
616.31078	439	1+
617.64990	255	
621.30767	332	1+
622.98351	508	1+
623.30951	1954	1+
623.65518	488	1+
625.65830	351	
627.64690	514	1+
628.30556	681	
628.82383	333	
628.99325	5042	1+
629.32199	5967	1+
629.66256	2639	
631.67800	276	1+
635.62313	451	
642.24302	292	1+
652.40068	1798	1+
696.31918	1077	1+
713.84258	434	1+
732.36192	407	1+
736.41864	367	
767.42140	1270	1+
785.91594	311	
786.37108	243	
832.40368	267	1+
834.91606	263	1+
841.40785	239	
850.46959	586	1+
856.34977	806	1+
862.94253	327	1+
864.41815	289	
869.93447	405	1+
880.52276	323	1+
906.44866	441	1+
921.38612	418	1+
944.38399	507	1+
948.45118	392	1+
979.48984	457	1+
1050.53897	1190	1+
1062.33192	323	
1236.43584	617	1+
1247.62360	1644	1+
1260.55610	622	1+
1265.64070	3290	1+
1412.74270	2881	1+
1554.75656	855	1+
1572.78401	13166	1+
1671.84967	6245	1+
1742.88933	10260	1+
1813.91274	1132	1+
END IONS

###FS:    #m/z: 454.24589 #charge   2
###MaxRes:#m/z:  0.00000 #charge-128
###MS: 1127
###MSMS: 1130
BEGIN IONS
TITLE=Cmpd 349, AutoMSn(454.2459), 19.1 min
RTINSECONDS=1146.3
SCANS=MS: 1127 MSMS: 1130
PEPMASS=454.24589	42245
CHARGE=2+
313.53713	643	
313.86094	231	
320.17057	586	
336.19269	265	
340.19592	328	1+
351.87102	544	
352.20248	546	
352.53809	309	
359.19077	292	1+
368.12055	482	
390.21842	524	1+
390.54527	231	
392.23628	382	1+
395.78028	609	
400.23185	215	
427.26184	517	1+
433.23958	360	1+
451.21362	423	
452.25851	1523	1+
453.75106	323	1+
454.25862	2564	1+
458.25669	608	1+
469.16231	248	
471.27663	270	
473.28591	238	
479.14943	271	
481.20284	323	1+
488.29704	1543	1+
495.65299	505	
497.16767	582	1+
514.30280	990	1+
516.29083	3203	1+
518.79391	260	
527.29831	993	1+
527.80866	620	
530.31168	257	1+
532.32001	1022	1+
590.32777	241	1+
610.23619	214	
628.39080	374	1+
645.35045	1481	1+
671.39768	2333	1+
679.96350	228	
681.03793	467	1+
688.42151	5896	1+
697.03926	399	
698.88478	214	
699.36738	431	1+
743.42496	366	1+
760.37065	894	1+
766.34384	258	
784.47563	288	
801.50973	2610	1+
852.50314	527	1+
875.38334	1179	1+
881.45871	270	1+
897.49962	413	1+
899.50341	722	1+
906.98886	1435	1+
END IONS

###FS:    #m/z: 780.77273 #charge   2
###MaxRes:#m/z:  0.00000 #charge-128
###MS: 1131
###MSMS: 1132
BEGIN IONS
TITLE=Cmpd 350, AutoMSn(780.7727), 19.2 min
RTINSECONDS=1149.32
SCANS=MS: 1131 MSMS: 1132
PEPMASS=780.77273	204422
CHARGE=2+
360.09994	2146	
423.11249	1395	
439.21576	1516	
451.10936	7454	1+
550.17827	1410	
555.71959	2774	
659.24411	1743	
687.23592	5149	1+
759.27903	3114	
802.26712	2415	
874.30479	6938	1+
1011.36468	23551	1+
1560.53870	165833	1+
END IONS

###FS:    #m/z: 438.75116 #charge   2
###MaxRes:#m/z:  0.00000 #charge-128
###MS: 1131
###MSMS: 1133
BEGIN IONS
TITLE=Cmpd 351, AutoMSn(438.7512), 19.2 min
RTINSECONDS=1149.82
SCANS=MS: 1131 MSMS: 1133
PEPMASS=438.75116	54379
CHARGE=2+
307.16631	398	
323.18858	324	1+
332.20423	280	
341.22143	728	
354.18089	790	1+
360.19101	546	
365.22064	291	
372.18846	395	
373.17215	1351	1+
383.21442	414	1+
386.72598	323	
389.21520	756	
390.19554	696	
391.19849	1414	1+
395.78638	733	
397.80834	536	
400.18318	484	1+
406.22524	276	1+
408.22308	5371	1+
416.20656	440	1+
418.21910	1498	1+
423.23766	381	1+
432.19664	375	1+
434.23669	639	1+
436.27228	851	1+
438.25899	915	1+
440.24782	683	1+
442.26791	534	1+
449.24884	429	1+
461.26950	185	
465.34261	169	
482.21966	384	1+
484.21879	442	1+
491.59111	176	
495.24983	281	1+
500.26985	240	
501.24377	2497	1+
510.70802	635	
512.27907	216	
518.27042	1927	
519.25754	6844	1+
526.91800	301	
529.27298	414	1+
536.27896	3977	1+
546.26449	1264	1+
550.99223	180	
563.33062	1039	1+
571.21159	829	1+
571.32551	578	
575.29561	220	
581.29574	364	1+
589.32331	377	1+
614.33209	863	1+
632.34106	851	1+
642.33135	373	1+
647.33310	208	
649.36508	7042	1+
655.78851	217	
657.87791	373	
659.34667	1185	1+
676.40529	1215	1+
762.43505	542	1+
772.43496	2715	1+
824.43324	239	1+
826.46883	306	1+
869.48038	559	1+
END IONS

###FS:    #m/z: 744.76208 #charge   2
###MaxRes:#m/z:  0.00000 #charge-128
###MS: 1131
###MSMS: 1134
BEGIN IONS
TITLE=Cmpd 352, AutoMSn(744.7621), 19.2 min
RTINSECONDS=1150.32
SCANS=MS: 1131 MSMS: 1134
PEPMASS=744.76208	45315
CHARGE=2+
360.10517	663	
366.41206	517	
367.19115	445	
423.10516	357	
451.10761	1681	1+
482.15196	242	
519.71760	416	
520.21150	447	
522.19293	207	
527.23579	320	
534.88686	579	
550.17856	380	
593.75171	374	
601.31736	286	
604.80654	204	
659.24620	693	1+
687.24536	2583	1+
695.99751	1286	1+
696.18861	217	
744.28434	303	
802.27694	3073	1+
939.34295	6310	1+
949.51543	212	
962.28462	232	
1038.41400	357	
1122.31846	456	
1488.51800	27182	1+
END IONS

###FS:    #m/z: 438.75104 #charge   2
###MaxRes:#m/z:  0.00000 #charge-128
###MS: 1135
###MSMS: 1136
BEGIN IONS
TITLE=Cmpd 353, AutoMSn(438.7510), 19.2 min
RTINSECONDS=1153.33
SCANS=MS: 1135 MSMS: 1136
PEPMASS=438.75104	134257
CHARGE=2+
307.16077	368	
323.19459	557	1+
341.21799	726	
355.21962	408	
360.18817	316	
365.21314	831	1+
372.18238	731	
373.16630	1788	1+
383.20566	345	
389.20058	2238	1+
391.19234	2683	1+
395.78868	466	
397.80770	994	
400.18520	542	1+
404.23206	303	
407.21842	291	
408.22375	10937	1+
413.23468	342	
417.21617	376	
418.22265	2029	1+
435.23299	629	
436.24722	1066	1+
438.25383	1157	1+
440.24988	819	1+
442.23783	550	1+
446.24639	325	
449.26876	431	
458.23630	376	1+
483.22892	598	1+
486.23111	648	1+
500.26235	401	
501.24349	1133	
502.24246	2111	1+
513.25389	404	1+
518.27098	2829	
519.25788	9101	1+
529.24626	558	
536.27985	6978	1+
546.26021	2121	1+
563.32363	576	
582.29913	387	1+
590.28739	327	
597.31039	415	1+
614.32918	1440	1+
632.34291	1385	1+
642.32070	372	1+
649.36368	11705	1+
657.89655	576	1+
659.34824	1965	1+
676.42045	423	
755.39595	299	
762.44375	589	1+
772.42969	5361	1+
782.72983	322	
785.58368	396	
842.46129	627	1+
END IONS

###FS:    #m/z: 876.49049 #charge   1
###MaxRes:#m/z:  0.00000 #charge-128
###MS: 1135
###MSMS: 1137
BEGIN IONS
TITLE=Cmpd 354, AutoMSn(876.4905), 19.2 min
RTINSECONDS=1153.84
SCANS=MS: 1135 MSMS: 1137
PEPMASS=876.49049	38192
CHARGE=1+
341.21537	1638	1+
358.24188	218	
373.17643	218	
389.19674	536	1+
391.18532	449	
395.79402	337	
408.22291	2510	1+
408.83656	246	
452.24365	216	
469.27482	1745	1+
502.23707	227	
503.24934	532	1+
518.27118	672	
519.26006	1482	1+
526.91402	185	
536.28053	2386	1+
554.30689	234	
571.31419	256	
588.35230	199	
599.32102	408	1+
614.33163	339	1+
616.33218	1009	1+
632.35143	222	
649.37253	1788	1+
657.87897	336	
730.37497	177	
762.44144	274	
842.44451	176	
859.46676	1220	1+
869.19869	210	
874.48455	313	
876.48997	10664	1+
END IONS

###FS:    #m/z: 744.76356 #charge   2
###MaxRes:#m/z:  0.00000 #charge-128
###MS: 1135
###MSMS: 1138
BEGIN IONS
TITLE=Cmpd 355, AutoMSn(744.7636), 19.2 min
RTINSECONDS=1154.34
SCANS=MS: 1135 MSMS: 1138
PEPMASS=744.76356	46685
CHARGE=2+
360.09841	550	
367.19200	491	
423.11774	277	
451.10732	2161	1+
490.16101	165	
519.71359	487	
520.21388	645	
522.18647	395	1+
527.22503	351	
550.18184	307	
552.16740	186	
596.23256	172	
601.31140	362	
659.24528	504	1+
687.24787	1588	1+
690.25124	215	
697.03351	981	
699.24584	349	
744.27814	271	
802.27929	2509	1+
811.25713	160	
843.00690	212	
843.12561	172	
939.34239	5614	1+
949.51207	553	
949.78726	176	
951.66639	544	
962.29380	177	
1122.32981	184	
1123.34605	217	
1285.38105	191	
1470.49102	453	1+
1488.51856	19052	1+
END IONS

###FS:    #m/z: 438.75095 #charge   2
###MaxRes:#m/z:  0.00000 #charge-128
###MS: 1139
###MSMS: 1140
BEGIN IONS
TITLE=Cmpd 356, AutoMSn(438.7509), 19.3 min
RTINSECONDS=1157.36
SCANS=MS: 1139 MSMS: 1140
PEPMASS=438.75095	198247
CHARGE=2+
307.16235	1064	1+
323.19212	964	1+
341.21978	1076	
344.18351	381	
355.20887	356	
356.16159	367	
365.21316	1012	
372.18185	602	
373.16794	3301	1+
383.22454	455	
386.72280	738	
389.20937	1405	
390.19031	1473	
391.19203	2519	1+
395.39529	960	
395.80521	850	
408.22241	13761	1+
408.83668	575	
417.21633	377	
418.20876	2002	1+
435.22316	675	
436.25308	1110	1+
438.25811	1142	1+
440.24560	1443	1+
458.24734	453	
483.23152	598	
484.23113	1825	1+
500.25130	461	
501.23991	4293	1+
512.28565	508	
518.27151	4938	
519.25736	15063	1+
529.25331	351	
530.27397	620	1+
536.28086	9076	1+
546.26078	2282	1+
563.31431	402	
581.28361	548	1+
597.29755	401	
614.32217	1618	1+
632.33334	1896	1+
639.75589	660	1+
649.36477	15756	1+
657.88393	996	1+
659.34936	2156	1+
676.41439	452	
755.40340	467	
762.44683	1043	1+
772.43152	6307	1+
842.45966	780	1+
END IONS

###FS:    #m/z: 602.31408 #charge   2
###MaxRes:#m/z:  0.00000 #charge-128
###MS: 1139
###MSMS: 1141
BEGIN IONS
TITLE=Cmpd 357, AutoMSn(602.3141), 19.3 min
RTINSECONDS=1157.87
SCANS=MS: 1139 MSMS: 1141
PEPMASS=602.31408	90008
CHARGE=2+
341.20142	238	1+
354.19239	298	1+
358.15310	453	
359.19868	201	
360.20016	362	1+
369.19504	231	
373.18226	532	1+
382.19926	1263	1+
386.15642	3439	1+
394.72319	200	
397.20748	579	1+
402.18194	218	
403.18127	573	1+
409.22236	443	
414.21401	241	1+
417.21309	299	1+
430.22009	515	1+
431.71910	264	1+
456.24478	450	1+
464.21625	245	1+
464.75075	277	1+
468.24042	208	
471.23582	1343	1+
477.24561	488	1+
479.72196	213	
482.23300	889	1+
497.22221	302	1+
499.23499	5531	1+
500.74466	251	
509.26349	1223	1+
509.75856	555	1+
514.26148	1285	1+
517.27153	580	1+
519.26234	701	1+
522.25836	549	1+
527.28123	436	1+
530.77398	258	1+
531.33033	352	1+
542.25487	706	1+
555.27021	268	1+
567.27707	425	1+
570.26543	374	1+
572.28628	1446	1+
582.28582	301	1+
584.31546	989	1+
590.33034	514	1+
592.32695	235	
595.29044	535	1+
598.30306	900	1+
601.31949	1109	1+
604.98811	463	
605.30837	897	1+
605.65719	238	
612.31424	4010	1+
627.33572	449	
629.33778	705	1+
637.30482	222	1+
637.69116	429	
641.28060	253	
653.33516	248	1+
655.32324	618	1+
660.29707	336	1+
670.33621	823	1+
677.30322	1688	1+
677.31095	683	1+
678.94950	674	1+
681.34002	574	1+
683.31204	235	
684.31093	587	1+
688.41224	961	1+
697.03892	765	
698.37461	381	1+
703.38704	327	1+
709.33027	666	1+
719.21803	252	
725.36497	236	1+
726.35703	3678	1+
737.33496	281	
740.40936	486	1+
743.36332	429	1+
752.37513	248	1+
760.37222	289	1+
762.39359	2420	1+
767.40398	384	1+
769.41566	519	1+
773.35413	530	1+
775.36756	474	1+
780.36844	938	1+
788.38937	229	1+
790.38640	2806	1+
790.39063	783	1+
797.38737	527	1+
797.39203	4007	1+
804.33298	500	1+
806.83174	268	
813.40628	335	1+
815.41795	1630	1+
854.44681	432	1+
862.41721	303	1+
864.43111	714	1+
875.46527	1393	1+
882.43850	338	1+
886.45099	721	1+
889.41434	314	
893.41780	200	1+
895.43411	556	
896.41417	1254	1+
899.42606	197	
903.46558	3652	1+
911.50154	723	1+
913.48711	1624	1+
925.46571	594	1+
930.47775	355	1+
938.55135	974	1+
942.45695	282	1+
952.48568	441	1+
953.46034	212	
958.44078	251	1+
972.49531	450	1+
975.47191	478	1+
984.46710	618	1+
989.51486	490	1+
995.42596	313	1+
1000.49287	255	
1017.51245	2865	1+
1028.14486	938	1+
1050.47973	467	1+
1071.52641	968	1+
1088.54890	5448	1+
1186.58254	429	1+
1202.60804	705	1+
END IONS

###FS:    #m/z: 647.31806 #charge   2
###MaxRes:#m/z:  0.00000 #charge-128
###MS: 1139
###MSMS: 1142
BEGIN IONS
TITLE=Cmpd 358, AutoMSn(647.3181), 19.3 min
RTINSECONDS=1158.37
SCANS=MS: 1139 MSMS: 1142
PEPMASS=647.31806	67282
CHARGE=2+
312.15558	826	1+
330.16584	1450	1+
333.11885	331	
355.19550	909	1+
357.16342	500	1+
373.21056	340	
375.23140	1889	1+
383.19105	1566	1+
389.73587	421	
400.18467	207	
401.20022	1015	1+
408.83536	509	
418.23237	262	
420.15249	334	
428.19992	216	
432.21017	382	1+
446.71693	855	1+
452.21081	298	
456.22613	260	
470.22567	682	1+
474.29888	1699	1+
487.25304	234	
517.31545	272	
519.21766	364	
533.25772	1910	1+
533.77454	310	
534.88663	378	
543.23441	522	1+
547.22571	348	
550.99423	231	
551.26394	446	1+
561.23190	738	1+
569.29469	673	1+
581.77298	444	
617.30114	331	1+
632.30972	594	1+
634.33288	9852	1+
638.31050	1487	1+
645.30270	383	1+
647.32143	1356	1+
647.81529	546	
659.32844	454	1+
686.34091	489	1+
733.39789	7786	1+
743.41329	965	
757.37770	532	1+
802.44096	217	
856.44200	445	1+
891.40766	295	1+
893.42790	13659	1+
904.33878	240	
938.45231	526	1+
964.47297	5037	1+
969.53003	215	
974.73826	303	
1047.50513	1405	1+
1065.51572	3785	1+
1163.54069	1140	1+
1163.54257	206	
1180.54850	2483	1+
1276.62384	1125	1+
END IONS

###FS:    #m/z: 601.80419 #charge   3
###MaxRes:#m/z:  0.00000 #charge-128
###MS: 1143
###MSMS: 1144
BEGIN IONS
TITLE=Cmpd 359, AutoMSn(601.8042), 19.4 min
RTINSECONDS=1161.39
SCANS=MS: 1143 MSMS: 1144
PEPMASS=601.80419	137283
CHARGE=3+
341.21650	250	
348.16647	220	1+
358.15888	658	1+
360.21192	521	1+
364.46804	396	
379.21363	231	1+
386.15367	3945	1+
397.20618	521	
400.18953	225	
402.17993	239	
403.17134	746	1+
408.21809	1305	1+
412.23652	412	1+
414.23309	314	
415.73484	244	
425.21738	279	1+
445.20995	240	
451.73342	654	1+
455.23878	380	1+
457.21669	515	1+
466.73437	230	
469.27546	277	1+
471.23754	1292	1+
477.24103	710	1+
482.23060	524	1+
487.23726	386	1+
495.25440	408	
499.23613	6206	1+
508.25112	324	
514.26626	1525	1+
517.27461	818	1+
519.27651	221	
520.24674	437	1+
525.24901	258	1+
527.29054	209	
529.25388	299	1+
536.26500	429	1+
542.25583	867	1+
550.01515	296	1+
554.23757	403	1+
557.30132	234	1+
564.31269	240	1+
566.27203	294	1+
572.28521	1630	1+
582.29520	231	
584.31882	736	1+
586.30032	601	1+
590.32151	500	1+
595.28617	1067	1+
599.31415	483	1+
601.30060	1325	1+
605.30202	874	1+
610.28764	346	1+
612.31445	4935	1+
627.32188	1203	1+
632.35594	220	
634.35345	327	1+
638.31678	277	
650.30551	234	1+
654.36286	346	1+
655.32660	793	1+
659.29799	258	1+
661.28806	331	1+
667.82663	253	1+
670.33201	377	1+
677.30632	2391	1+
679.99523	368	1+
681.33801	284	
682.30661	698	1+
684.32022	960	1+
688.41706	552	1+
698.36839	302	1+
699.37097	263	1+
700.36544	423	1+
709.32962	980	1+
723.37660	223	1+
726.35382	4349	1+
740.40525	525	1+
743.37528	837	1+
745.37310	632	1+
747.35903	264	1+
752.37210	580	1+
762.39691	2484	1+
768.40172	1230	1+
773.34768	561	1+
775.37183	515	1+
779.38382	333	
780.37263	1160	1+
785.58674	232	
789.44118	822	1+
790.39192	3127	1+
790.71366	442	
790.83988	202	
797.39218	4717	1+
797.41242	538	1+
806.81514	524	
811.41194	559	1+
816.41037	319	1+
836.44364	283	1+
854.44242	933	1+
858.42041	399	1+
861.41160	336	1+
862.40319	652	1+
871.43164	222	1+
875.45225	1646	1+
886.43551	566	1+
890.43434	228	
895.42093	2135	1+
896.45930	253	1+
903.46717	4511	1+
907.40239	313	
908.47748	318	1+
911.48917	949	1+
913.49191	1540	1+
916.44919	219	1+
925.47783	1098	1+
938.56747	348	1+
942.44176	570	1+
953.48999	467	1+
959.45560	541	1+
965.48976	219	1+
972.48293	377	1+
975.47512	465	1+
983.46331	428	1+
992.48071	272	1+
1000.48832	2107	1+
1012.45326	447	1+
1017.51460	5369	1+
1028.15332	527	
1043.54333	1179	1+
1051.47662	459	1+
1059.56253	779	1+
1071.52414	1137	1+
1088.55222	6396	1+
1186.60434	638	1+
1597.77773	910	1+
END IONS

###FS:    #m/z: 647.31868 #charge   2
###MaxRes:#m/z:  0.00000 #charge-128
###MS: 1143
###MSMS: 1145
BEGIN IONS
TITLE=Cmpd 360, AutoMSn(647.3187), 19.4 min
RTINSECONDS=1161.89
SCANS=MS: 1143 MSMS: 1145
PEPMASS=647.31868	84868
CHARGE=2+
329.18152	280	
330.16115	1647	1+
333.12590	265	
341.18118	341	
355.19602	393	
357.15683	333	
373.20221	422	
375.23484	2058	1+
383.18543	1099	1+
387.17687	239	
389.73867	498	
391.74663	325	
398.18795	286	1+
401.20379	837	1+
420.14681	397	
433.21123	254	
438.21149	283	
455.25242	254	
456.20729	651	1+
470.22459	659	1+
474.30108	2099	1+
488.23815	338	1+
515.23980	231	
517.29762	312	
519.21935	379	1+
543.22131	544	
547.21897	402	
550.99105	748	
551.27461	368	
561.23102	747	1+
581.76374	696	
582.26924	405	
632.30577	646	1+
634.33087	9972	1+
642.31472	869	1+
654.75604	333	
660.30461	579	1+
733.39918	7761	1+
743.42225	396	
757.37601	715	1+
891.40655	307	
893.42754	12705	1+
964.46630	4087	1+
964.48016	464	1+
969.51168	352	1+
1047.50206	1808	1+
1065.51505	4546	1+
1162.53423	288	
1180.53802	2455	1+
1275.62173	2466	1+
1293.63131	1623	1+
END IONS

###FS:    #m/z: 876.49063 #charge   1
###MaxRes:#m/z:  0.00000 #charge-128
###MS: 1143
###MSMS: 1146
BEGIN IONS
TITLE=Cmpd 361, AutoMSn(876.4906), 19.4 min
RTINSECONDS=1162.4
SCANS=MS: 1143 MSMS: 1146
PEPMASS=876.49063	51454
CHARGE=1+
323.19777	314	1+
341.21810	1759	1+
358.24065	231	
373.15994	190	
375.19651	113	
383.23070	265	
390.19216	203	
391.18364	383	
408.22325	2189	1+
443.26037	286	1+
452.24264	231	
469.27284	1089	1+
484.21682	165	
486.22755	348	1+
501.23951	463	1+
503.24902	687	1+
510.70426	307	
515.76551	116	
518.26985	887	
519.25759	1288	1+
526.92694	215	
536.28108	2329	1+
547.25106	141	
554.28803	114	
576.28899	137	
582.29368	161	
588.35708	258	
599.30209	406	1+
602.32397	123	
615.33563	132	
616.33892	786	1+
632.33191	314	1+
649.36325	1707	1+
657.87856	258	
713.36542	127	
730.37980	244	
773.42070	304	
777.44473	256	1+
841.43797	275	1+
859.46869	863	1+
869.19567	232	
875.48064	139	
876.48965	8379	1+
END IONS

###FS:    #m/z: 602.31322 #charge   2
###MaxRes:#m/z:  0.00000 #charge-128
###MS: 1147
###MSMS: 1148
BEGIN IONS
TITLE=Cmpd 362, AutoMSn(602.3132), 19.4 min
RTINSECONDS=1165.42
SCANS=MS: 1147 MSMS: 1148
PEPMASS=602.31322	134231
CHARGE=2+
358.15491	329	
359.20118	503	1+
373.18773	633	1+
378.17161	244	1+
382.20554	1038	1+
386.15657	3030	1+
389.18035	271	
391.19707	261	
397.19540	537	1+
402.17843	505	1+
408.22165	1269	1+
417.21093	236	1+
430.19565	416	1+
431.69903	354	1+
433.21097	281	1+
452.23301	468	1+
455.22716	249	1+
469.28372	213	1+
471.23376	1144	1+
477.24157	522	1+
481.23399	394	1+
486.75285	240	
491.58882	229	
495.26110	282	
497.21352	248	1+
499.23166	5749	1+
511.26495	341	1+
514.25734	1871	1+
520.24681	610	1+
521.77555	560	1+
525.27814	354	1+
527.26920	462	1+
530.79022	356	
531.29041	470	1+
536.26587	357	1+
539.25217	249	1+
542.25661	344	1+
544.27951	1125	1+
550.24360	300	1+
556.27069	499	1+
569.25722	412	1+
572.28631	913	1+
584.30192	778	1+
586.31133	789	1+
590.32816	604	1+
592.30034	1037	1+
593.81261	233	
597.28795	368	1+
600.31933	614	1+
602.30363	829	1+
604.99643	256	
605.30164	686	1+
612.31637	3814	1+
627.32628	490	1+
629.33642	502	1+
637.31523	280	1+
649.31240	282	1+
655.32013	467	1+
660.27796	349	
667.29383	321	1+
670.31872	349	
677.31008	2251	1+
681.33364	685	1+
683.32320	371	
684.31219	579	1+
688.40451	384	1+
697.03931	264	
699.37017	336	1+
703.37883	454	1+
706.37702	288	1+
709.33179	858	1+
712.16160	225	
726.36158	3914	1+
740.40135	490	1+
743.38349	504	1+
746.37712	409	1+
752.37577	429	1+
762.39734	2295	1+
767.41729	2154	1+
773.37087	560	1+
775.38841	281	
777.37906	232	
780.36995	1657	1+
782.72374	293	
790.38556	3315	1+
790.39004	866	1+
797.38925	5557	1+
797.39739	664	1+
806.82902	257	
816.39420	321	1+
854.44745	590	1+
875.45971	1953	1+
883.45591	388	1+
886.44003	774	1+
889.43228	341	
891.42767	311	1+
895.42028	1898	1+
903.46905	2772	1+
907.38597	360	
907.45383	510	1+
911.52476	339	
912.45831	568	
912.64478	379	
913.48540	726	1+
925.48482	926	1+
925.49406	367	1+
929.46573	434	1+
943.44341	266	1+
947.49057	485	1+
953.48179	540	1+
958.43567	279	1+
974.47855	1166	1+
986.46934	280	1+
1000.48056	1773	1+
1017.52128	4926	1+
1028.14808	487	
1036.52371	479	1+
1051.47028	248	
1071.52023	922	1+
1088.55560	5994	1+
END IONS

###FS:    #m/z: 626.07002 #charge   2
###MaxRes:#m/z:  0.00000 #charge-128
###MS: 1147
###MSMS: 1149
BEGIN IONS
TITLE=Cmpd 363, AutoMSn(626.0700), 19.4 min
RTINSECONDS=1165.92
SCANS=MS: 1147 MSMS: 1149
PEPMASS=626.07002	55241
CHARGE=2+
320.09270	608	
379.72665	721	
404.22380	18927	1+
416.20957	927	
433.21436	1353	
487.25100	929	
507.25302	803	1+
517.30847	21864	1+
535.24948	769	1+
551.26796	548	
554.26922	550	
557.27262	577	
565.29689	578	
582.28398	573	
590.30823	641	
593.24649	1219	
598.28918	666	
616.29504	2416	1+
623.99907	539	
624.33313	740	
625.30618	1377	1+
627.34960	714	
627.36014	1988	1+
628.33542	4248	1+
628.98882	686	
637.28987	923	
645.36696	9530	1+
662.32794	797	1+
685.32085	2298	1+
689.35241	756	
703.32755	4300	1+
750.36649	626	
756.33757	984	1+
758.44602	683	
765.34293	1295	1+
788.41094	900	1+
798.39596	2644	1+
806.81605	631	
816.40981	6160	1+
825.97762	793	
858.40335	573	
878.42413	1823	1+
979.46854	2964	1+
996.52994	765	1+
1107.52397	599	
END IONS

###FS:    #m/z: 773.30070 #charge   3
###MaxRes:#m/z:  0.00000 #charge-128
###MS: 1147
###MSMS: 1150
BEGIN IONS
TITLE=Cmpd 364, AutoMSn(773.3007), 19.4 min
RTINSECONDS=1166.42
SCANS=MS: 1147 MSMS: 1150
PEPMASS=773.30070	46541
CHARGE=3+
434.12872	322	
451.11180	485	
550.18398	287	
576.25052	280	
590.24797	286	
590.57150	315	
677.29211	897	
687.22813	435	
759.31386	309	
759.81515	259	
769.00765	260	
769.35966	309	
769.84726	316	
772.64909	426	
773.30345	17349	1+
773.63515	17100	1+
773.96652	11191	1+
802.27075	342	
928.45781	391	
1542.53729	1436	1+
1552.69062	1043	1+
1768.71811	1363	1+
2074.72451	4457	1+
END IONS

###FS:    #m/z: 626.07144 #charge   2
###MaxRes:#m/z:  0.00000 #charge-128
###MS: 1151
###MSMS: 1152
BEGIN IONS
TITLE=Cmpd 365, AutoMSn(626.0714), 19.5 min
RTINSECONDS=1169.46
SCANS=MS: 1151 MSMS: 1152
PEPMASS=626.07144	119578
CHARGE=2+
360.19534	851	
387.19895	681	
393.75757	720	
404.22364	27363	1+
408.71044	724	
412.95628	1413	
416.20777	832	
433.21344	3860	1+
476.23484	681	
487.24302	867	
490.24317	1319	
517.30777	31550	1+
554.27139	759	
565.30337	770	
582.60796	677	
593.24961	3731	1+
616.29608	4193	1+
619.28604	825	
622.30535	1178	1+
623.99064	1132	
624.32272	3267	1+
627.35417	2201	1+
628.33478	7086	1+
637.28005	1321	
638.82708	1660	
639.32877	1254	
645.36478	13205	1+
662.33008	1510	1+
685.31435	1753	
689.35030	744	
703.32619	5310	1+
750.36590	968	
756.31524	2212	1+
761.89252	1390	
762.39979	1566	
765.33848	964	
788.40906	1425	1+
798.38154	2024	1+
816.40524	9059	1+
834.91299	980	
878.42824	2049	1+
979.47193	2148	1+
1107.52634	827	
END IONS

###FS:    #m/z: 834.42273 #charge   3
###MaxRes:#m/z:  0.00000 #charge-128
###MS: 1151
###MSMS: 1153
BEGIN IONS
TITLE=Cmpd 366, AutoMSn(834.4227), 19.5 min
RTINSECONDS=1169.96
SCANS=MS: 1151 MSMS: 1153
PEPMASS=834.42273	84029
CHARGE=3+
404.22386	569	
517.30579	562	
616.29298	558	
645.36657	657	
758.45425	596	
805.02233	525	
805.37616	470	
807.87832	469	
828.75725	1417	1+
833.75118	1094	
834.09438	1031	
834.41841	25276	1+
834.75904	25873	1+
835.09292	16160	1+
839.40225	489	
973.35433	647	
END IONS

###FS:    #m/z: 652.05080 #charge   2
###MaxRes:#m/z:  0.00000 #charge-128
###MS: 1151
###MSMS: 1154
BEGIN IONS
TITLE=Cmpd 367, AutoMSn(652.0508), 19.5 min
RTINSECONDS=1170.46
SCANS=MS: 1151 MSMS: 1154
PEPMASS=652.05080	56602
CHARGE=2+
297.12581	856	
330.16619	514	
375.23401	524	
376.19429	2216	1+
381.12424	699	
404.21970	822	
415.19335	778	1+
422.93196	680	
433.21323	19255	1+
437.22969	528	
469.21459	514	
500.77665	729	
533.26566	858	
533.76105	888	
544.28380	787	1+
544.60609	595	
562.29133	844	1+
563.61701	1154	
563.95553	804	
564.28703	661	
568.24919	1090	1+
568.71679	1467	
572.25059	623	
576.21770	1253	1+
593.24524	22315	1+
611.82412	731	
625.82826	954	
626.32729	703	
634.32953	2789	1+
650.29901	990	1+
654.33015	1182	1+
685.34235	508	
691.34304	989	1+
738.27898	732	
756.30784	19303	1+
893.43381	2007	1+
911.44604	574	
916.34064	6739	1+
964.46944	953	1+
973.36163	7279	1+
1065.52118	473	
1136.42661	517	
1275.63017	2827	1+
1293.64529	7831	1+
END IONS

###FS:    #m/z: 651.55231 #charge   3
###MaxRes:#m/z:  0.00000 #charge-128
###MS: 1155
###MSMS: 1156
BEGIN IONS
TITLE=Cmpd 368, AutoMSn(651.5523), 19.6 min
RTINSECONDS=1173.49
SCANS=MS: 1155 MSMS: 1156
PEPMASS=651.55231	89641
CHARGE=3+
330.16199	471	
376.19230	2676	1+
381.12247	474	
383.18434	538	
404.22187	479	
416.19790	491	
433.21352	20397	1+
441.21474	481	
500.77808	878	
501.28008	534	
533.25848	1889	1+
544.27948	1073	1+
563.62365	867	
563.95925	841	
564.28649	510	
568.71238	2058	1+
575.22717	1394	1+
586.96049	538	
593.24504	24971	1+
611.81710	479	
625.82680	1197	
626.33148	974	1+
634.32826	2467	1+
642.26378	458	
647.32260	6218	1+
654.32515	1329	1+
671.33854	502	
685.85943	466	
691.33966	915	
725.87738	538	
726.39179	675	
733.39398	1323	1+
756.30709	20586	1+
768.57343	698	
802.41012	738	
836.41063	460	
893.42823	1896	1+
901.46513	987	1+
910.94611	610	
916.34149	6265	1+
973.36339	7970	1+
1000.54553	550	
1137.44247	1281	1+
1275.61187	1817	1+
1294.64147	4319	1+
1303.65946	2543	1+
1321.67962	13600	1+
1440.75149	2696	1+
1468.75159	21827	1+
1631.81665	3677	1+
1688.82968	6686	1+
1757.85132	4421	1+
1848.86852	5354	1+
END IONS

###FS:    #m/z: 626.07111 #charge   2
###MaxRes:#m/z:  0.00000 #charge-128
###MS: 1155
###MSMS: 1157
BEGIN IONS
TITLE=Cmpd 369, AutoMSn(626.0711), 19.6 min
RTINSECONDS=1173.99
SCANS=MS: 1155 MSMS: 1157
PEPMASS=626.07111	106022
CHARGE=2+
376.19916	597	
386.20028	941	1+
394.71275	558	
399.70223	786	
404.22339	20033	1+
416.21062	564	
433.21579	5391	1+
458.68117	566	
476.23806	786	
487.23822	616	
507.24484	936	1+
517.30798	23419	1+
550.25744	1036	1+
554.77165	531	
581.95577	844	
582.28729	708	
593.24560	6372	1+
598.28385	656	
616.28988	3337	1+
622.31634	520	
623.31575	3924	1+
623.65204	1542	1+
623.99352	1241	
627.35469	1942	1+
628.32644	5158	1+
637.28548	850	
645.36497	9192	1+
662.32103	1170	1+
685.31724	1957	1+
689.35005	557	
703.32555	3747	1+
720.36230	672	
747.33998	791	1+
750.35863	1207	1+
756.31481	4107	1+
765.35347	1502	1+
783.38673	760	
783.88112	639	
798.38960	1477	1+
810.86409	517	
816.40485	6780	1+
825.98728	931	
835.42492	613	
878.42396	1460	1+
920.45395	570	
973.35116	534	
979.47269	3432	1+
1006.47645	521	
1107.53193	713	
1129.58466	2621	1+
END IONS

###FS:    #m/z: 834.42218 #charge   3
###MaxRes:#m/z:  0.00000 #charge-128
###MS: 1155
###MSMS: 1158
BEGIN IONS
TITLE=Cmpd 370, AutoMSn(834.4222), 19.6 min
RTINSECONDS=1174.49
SCANS=MS: 1155 MSMS: 1158
PEPMASS=834.42218	76425
CHARGE=3+
404.22292	381	
433.22089	345	
458.24129	276	
517.30826	387	
551.46989	331	
565.29726	513	
565.78938	391	
568.71601	595	
590.78115	280	
610.78593	287	
642.24880	376	
645.36921	430	
758.44709	462	
804.70249	289	
807.88014	456	
829.74628	367	
833.45862	365	
833.75240	555	
834.08670	1184	
834.41424	16599	1+
834.75765	14501	1+
835.09267	8092	1+
839.75773	297	
845.97499	504	
973.36256	1158	1+
1016.53450	304	
1136.42006	352	
1143.57482	279	
1179.59615	291	
1276.65473	1140	1+
END IONS

###FS:    #m/z: 701.58100 #charge   3
###MaxRes:#m/z:  0.00000 #charge-128
###MS: 1159
###MSMS: 1160
BEGIN IONS
TITLE=Cmpd 371, AutoMSn(701.5810), 19.6 min
RTINSECONDS=1177.52
SCANS=MS: 1159 MSMS: 1160
PEPMASS=701.58100	66617
CHARGE=3+
363.11513	798	1+
390.22990	351	
448.16065	676	1+
554.72598	411	1+
556.61897	974	
556.95260	1081	
557.28889	610	
565.13989	528	1+
568.22433	1090	1+
580.29825	1060	1+
580.64143	517	
580.96913	616	
588.35660	429	
613.31838	589	
613.65757	609	
625.27802	356	1+
638.31172	325	1+
652.17528	569	1+
654.34155	1937	1+
667.32886	533	1+
679.34458	460	1+
684.07573	1238	
684.57473	699	
687.33073	643	1+
689.81913	467	1+
692.84692	423	1+
693.28698	412	1+
696.33277	813	1+
697.84969	2330	1+
699.31045	940	1+
701.08088	629	
701.33326	917	
703.65376	1386	1+
703.98239	954	1+
704.31979	786	
705.81984	713	
706.33075	354	
718.35719	451	1+
731.36643	351	1+
764.27934	689	1+
769.36858	1310	1+
771.39139	978	1+
771.71908	453	
772.05649	467	
813.17704	463	
814.40310	1817	1+
814.74226	1641	1+
815.07102	1113	
825.39528	340	1+
856.40442	370	1+
861.73744	865	1+
862.08996	764	1+
862.39604	1060	1+
867.74278	9297	1+
868.07995	8865	1+
868.41122	7602	1+
877.29992	539	1+
895.30513	511	1+
911.43006	600	1+
911.75608	548	
912.09808	419	
934.38901	686	1+
938.34843	1506	1+
948.35127	557	1+
966.34633	6425	1+
1037.42610	2973	1+
1065.39748	484	
1065.42033	2881	1+
1076.29952	651	
1076.43285	364	
1136.45872	2901	1+
1281.63827	737	1+
1301.11932	2658	1+
1301.61808	2341	1+
1355.64101	645	1+
1366.62726	2782	1+
1393.70437	3505	1+
1394.15882	1881	1+
1398.67155	1119	1+
1402.15533	15930	1+
1402.65971	13186	1+
1410.14973	1371	1+
1554.75901	6168	1+
1667.84765	5471	1+
1737.87651	10478	1+
1837.94290	2307	1+
1908.99137	808	1+
END IONS

###FS:    #m/z: 651.80133 #charge   3
###MaxRes:#m/z:  0.00000 #charge-128
###MS: 1159
###MSMS: 1161
BEGIN IONS
TITLE=Cmpd 372, AutoMSn(651.8013), 19.6 min
RTINSECONDS=1178.02
SCANS=MS: 1159 MSMS: 1161
PEPMASS=651.80133	84323
CHARGE=3+
376.19084	2382	1+
381.12126	499	
415.19656	843	1+
433.21236	15522	1+
451.24077	568	
500.77555	675	
501.27715	737	
544.29436	424	
544.95096	425	
562.29480	478	
563.61928	817	
563.95293	501	
564.28245	561	
568.72321	815	
569.23047	595	
575.23390	1292	1+
586.61817	663	
593.24509	20115	1+
611.81898	430	
625.82999	929	
626.32469	685	
634.32888	722	
645.32701	681	1+
654.32824	976	1+
691.34245	590	
720.87846	946	
721.38383	717	
725.88038	640	
733.37921	795	1+
756.30581	12179	1+
756.30943	3936	1+
765.78721	529	
767.44409	465	
893.43311	502	
898.33097	684	1+
916.33739	5281	1+
973.36517	5029	1+
1136.42429	453	
1275.63765	1432	1+
1293.64640	3140	1+
1303.66047	1949	1+
1321.68248	9078	1+
1468.75271	15188	1+
1631.80996	2831	1+
1688.84091	4239	1+
1757.85298	3288	1+
1848.86998	3525	1+
END IONS

###FS:    #m/z: 561.66834 #charge   3
###MaxRes:#m/z:  0.00000 #charge-128
###MS: 1159
###MSMS: 1162
BEGIN IONS
TITLE=Cmpd 373, AutoMSn(561.6683), 19.6 min
RTINSECONDS=1178.52
SCANS=MS: 1159 MSMS: 1162
PEPMASS=561.66834	40013
CHARGE=3+
347.12092	689	1+
380.15408	342	
390.22751	808	
407.19735	229	1+
418.17650	1442	1+
421.20859	619	1+
450.10702	319	
451.20870	963	1+
453.69142	666	1+
456.23823	257	
456.61252	417	
460.22452	210	1+
467.24532	454	1+
467.68802	1268	1+
468.43100	284	
471.27567	335	1+
473.21982	506	1+
482.23031	300	1+
489.25062	342	1+
495.20186	648	1+
503.26289	514	1+
507.71892	310	1+
508.27236	253	
510.24513	323	1+
510.71012	922	1+
511.62657	275	
513.24248	494	1+
517.26491	288	1+
518.92445	370	
519.22741	566	1+
519.69835	435	1+
522.26065	260	1+
526.25276	614	1+
530.24854	278	1+
532.50777	267	1+
533.95427	342	1+
535.27121	363	1+
537.24532	422	1+
539.25876	672	1+
544.26902	1159	1+
544.72259	280	1+
550.97418	300	
553.28853	2243	1+
555.61952	581	1+
556.27817	2230	1+
556.94225	386	
558.78491	592	1+
560.27662	976	1+
561.06420	252	1+
561.44616	279	
561.78553	588	1+
562.30832	1024	1+
564.29566	1521	1+
564.92668	361	1+
565.13205	517	
567.92115	247	1+
568.25035	906	1+
568.73038	316	
574.14093	304	
574.26608	387	
574.60226	329	
578.31233	266	1+
580.29295	692	1+
580.63444	379	
594.28242	729	1+
595.78409	285	
604.25213	325	1+
609.31287	782	1+
614.30899	345	1+
618.27998	521	1+
625.29109	350	1+
628.30127	546	1+
632.30401	275	1+
634.28901	1755	1+
635.29275	406	1+
645.29915	480	1+
650.57126	646	1+
650.81100	687	1+
651.06723	970	
654.34446	3520	1+
667.31062	765	1+
673.31758	834	1+
675.21230	227	1+
684.31161	515	1+
689.33566	520	1+
693.22964	511	1+
697.86086	819	1+
731.36755	266	1+
736.28055	638	1+
737.38906	305	1+
741.39393	489	1+
744.41151	683	1+
746.25151	534	1+
746.25755	796	1+
749.29957	254	
751.35193	405	1+
757.36620	340	1+
764.26996	2059	1+
764.28198	827	1+
768.88118	388	1+
769.37323	581	1+
769.37451	3038	1+
771.70352	261	
774.35758	236	1+
776.48699	572	
786.38149	560	1+
792.35878	231	1+
802.35454	219	1+
807.34209	693	1+
817.33547	304	1+
825.40829	210	1+
829.45050	229	1+
836.34429	1007	1+
850.35200	302	1+
854.49173	707	1+
857.43039	451	1+
860.40675	855	1+
863.33561	1396	1+
863.34627	804	1+
879.40588	1091	1+
882.47305	278	1+
895.33120	931	1+
901.41502	1005	1+
904.44597	1538	1+
912.41353	401	1+
934.36928	902	1+
966.35222	372	
967.37596	688	1+
983.36533	271	1+
992.47976	719	1+
995.50077	395	1+
1014.50544	312	
1047.46579	624	1+
1065.44254	1061	1+
1095.52573	690	1+
1112.56762	728	1+
1118.55958	949	1+
1138.51047	824	1+
1167.59948	386	1+
1250.57874	401	1+
1281.60585	816	1+
1292.14019	515	1+
1292.60527	762	1+
1301.62317	1697	1+
1395.72030	870	1+
1409.65767	377	1+
1554.75503	5341	1+
1558.72039	859	1+
1667.83564	2217	1+
END IONS

###FS:    #m/z: 701.58113 #charge   3
###MaxRes:#m/z:  0.00000 #charge-128
###MS: 1163
###MSMS: 1164
BEGIN IONS
TITLE=Cmpd 374, AutoMSn(701.5811), 19.7 min
RTINSECONDS=1181.55
SCANS=MS: 1163 MSMS: 1164
PEPMASS=701.58113	78311
CHARGE=3+
327.67642	268	
363.11648	887	1+
467.69781	302	
495.17251	337	1+
509.20214	432	1+
518.92010	343	
553.27971	756	1+
556.62253	950	1+
556.95342	953	
557.28290	292	
560.25296	302	
565.13979	479	1+
580.30243	1021	1+
580.62670	1153	1+
580.96801	523	
613.32567	511	1+
613.64542	505	
625.29213	366	1+
632.29768	427	1+
641.30502	497	1+
645.41366	546	
646.79125	304	
647.31095	420	
651.06369	1085	
654.35015	944	1+
661.32854	393	1+
673.31067	356	1+
686.81689	493	1+
688.31273	328	
689.61283	322	1+
690.30658	272	
693.29476	387	1+
696.85543	1602	1+
699.35011	1067	1+
699.75528	316	
700.83720	544	
701.07887	691	
701.32932	5726	1+
703.66056	1707	1+
703.99633	939	
705.57900	270	
718.37747	451	1+
764.27848	422	
767.21284	575	1+
769.36958	839	1+
771.39219	1167	1+
771.71533	758	
772.04964	476	
814.39450	1758	1+
814.73472	1329	1+
815.06274	991	
824.40334	304	1+
837.38533	355	1+
860.92631	363	
861.73622	695	1+
862.08109	621	1+
862.40185	857	1+
866.40442	468	1+
867.74598	8016	1+
868.07859	7801	1+
868.41291	6671	1+
895.30745	1249	1+
911.41332	706	1+
911.75474	559	1+
912.10189	441	
938.35266	764	1+
949.35522	385	1+
966.34626	6329	1+
970.55043	553	1+
982.34176	665	1+
1037.42118	2756	1+
1065.41963	2800	1+
1108.47322	928	1+
1136.45040	3286	1+
1301.61869	2646	1+
1302.11044	1889	1+
1333.59510	525	1+
1349.59987	528	1+
1356.63137	479	1+
1366.62645	2719	1+
1367.13734	2083	1+
1377.16140	724	1+
1393.14780	1448	1+
1393.68603	3668	1+
1402.15009	13774	1+
1402.65716	12848	1+
1407.63078	1728	1+
1409.61149	938	1+
1529.50766	629	1+
1554.75419	6072	1+
1667.83907	4464	1+
1738.87996	8974	1+
1837.94185	2001	1+
1908.97136	1075	1+
END IONS

###FS:    #m/z: 517.28302 #charge   2
###MaxRes:#m/z:  0.00000 #charge-128
###MS: 1163
###MSMS: 1165
BEGIN IONS
TITLE=Cmpd 375, AutoMSn(517.2830), 19.7 min
RTINSECONDS=1182.05
SCANS=MS: 1163 MSMS: 1165
PEPMASS=517.28302	57011
CHARGE=2+
340.18430	2629	1+
356.21868	278	
371.09800	237	
389.23935	1217	
395.78571	526	
408.19009	306	
425.23103	1138	1+
451.21514	317	
453.27018	1965	1+
469.22518	288	
485.26448	262	
500.27491	255	
502.31806	2476	1+
509.23216	284	
509.78879	686	
510.71096	1329	
513.27762	277	
514.27865	819	1+
516.29389	494	
518.28605	952	1+
526.26127	3892	1+
534.88419	377	
554.30851	525	
582.30933	2072	1+
590.33030	454	
600.31433	682	1+
616.32890	349	
631.36328	2269	1+
639.74521	494	
671.31573	842	1+
679.97908	350	
689.32218	7781	1+
710.41469	395	
726.40810	310	
728.41614	22760	1+
745.37685	654	1+
802.40851	4018	1+
891.48077	4565	1+
917.43452	2947	1+
962.51384	357	
END IONS

###FS:    #m/z: 561.46846 #charge   1
###MaxRes:#m/z:  0.00000 #charge-128
###MS: 1163
###MSMS: 1166
BEGIN IONS
TITLE=Cmpd 376, AutoMSn(561.4685), 19.7 min
RTINSECONDS=1182.55
SCANS=MS: 1163 MSMS: 1166
PEPMASS=561.46846	46767
CHARGE=1+
310.15418	175	
318.67620	162	
323.14675	228	
338.12021	230	1+
346.11072	300	1+
363.11956	292	
368.64493	329	
371.19483	214	1+
373.62764	251	
380.16095	238	
385.18483	536	1+
390.22721	677	1+
404.14978	290	
421.19689	251	1+
423.66144	208	
426.21897	175	
433.67783	267	1+
444.20261	315	1+
448.16493	325	
450.11226	273	
457.20702	242	
475.20113	211	
483.69294	580	1+
490.23975	238	1+
496.73614	168	
497.23696	184	
499.26001	201	
502.22391	254	1+
509.24926	238	
510.24480	403	1+
513.25996	414	1+
524.23256	356	1+
528.51233	173	
529.26551	339	1+
530.75289	186	
532.23081	741	1+
536.26290	458	1+
538.76505	168	
539.22474	294	
542.28010	743	1+
547.26551	688	1+
553.29099	1617	1+
555.62512	455	1+
557.27149	289	
558.28336	1802	1+
559.95623	337	1+
560.70368	179	
561.45495	163	
END IONS

###FS:    #m/z: 517.28192 #charge   2
###MaxRes:#m/z:  0.00000 #charge-128
###MS: 1167
###MSMS: 1168
BEGIN IONS
TITLE=Cmpd 377, AutoMSn(517.2819), 19.8 min
RTINSECONDS=1185.57
SCANS=MS: 1167 MSMS: 1168
PEPMASS=517.28192	54159
CHARGE=2+
340.18587	2575	1+
389.22898	1746	1+
395.78445	803	
423.22708	344	
425.22487	982	1+
449.25731	293	
451.20495	289	
453.26466	1462	1+
475.25683	318	
500.28719	254	
502.31337	2190	1+
509.78720	636	
510.71265	360	
514.27756	332	
515.26861	1105	1+
518.27799	763	1+
520.27594	480	
526.26083	4927	1+
527.84720	274	
533.96161	305	
554.31406	295	
582.31195	1709	1+
588.35056	318	
590.33761	369	
613.35356	282	
616.33478	279	
631.36078	1847	1+
645.30047	263	
671.31360	727	1+
689.32444	7929	1+
698.10975	485	
710.40361	303	
726.40302	277	
728.41766	20952	1+
738.44629	995	
745.38584	256	
802.40338	3440	1+
873.45138	253	
891.48070	4449	1+
917.43853	2866	1+
962.50964	248	
END IONS

###FS:    #m/z: 701.58090 #charge   3
###MaxRes:#m/z:  0.00000 #charge-128
###MS: 1167
###MSMS: 1169
BEGIN IONS
TITLE=Cmpd 378, AutoMSn(701.5809), 19.8 min
RTINSECONDS=1186.07
SCANS=MS: 1167 MSMS: 1169
PEPMASS=701.58090	60535
CHARGE=3+
363.11079	291	
418.16718	370	1+
492.16382	389	
497.69589	304	
518.92526	253	
519.21480	1211	1+
529.29787	342	1+
533.21082	914	
533.70830	870	1+
553.29167	339	
556.61694	313	
557.27578	421	1+
560.21285	250	1+
564.44432	266	
565.13420	258	1+
568.73006	902	1+
573.30265	237	1+
575.11956	221	
580.30402	785	1+
580.63538	472	
580.97308	238	
593.25094	224	
604.24111	251	1+
613.32158	417	1+
625.28139	222	1+
650.81305	274	
654.33889	977	1+
661.33513	318	1+
671.32817	222	1+
681.33168	225	1+
682.81428	659	1+
686.80022	297	1+
689.55497	263	1+
691.30483	376	1+
697.31910	436	
698.33849	1870	1+
698.99883	278	1+
701.08881	453	
701.33982	597	
703.65356	1632	1+
704.00189	1541	1+
704.32553	1795	1+
764.28795	253	1+
767.21855	234	
769.37162	785	1+
769.37206	348	1+
772.04549	530	
790.71753	345	
808.39525	334	1+
814.39893	628	1+
814.73788	868	
815.06480	518	1+
836.34031	485	1+
849.36640	213	1+
861.41965	344	1+
862.05771	248	1+
863.33214	276	
867.41314	293	
867.74601	4102	1+
868.07552	3645	1+
868.42299	2859	1+
895.32054	989	1+
912.08622	251	
921.30809	329	1+
923.37284	239	
934.36709	524	1+
938.35939	819	1+
948.34235	356	1+
961.40788	356	1+
966.35144	3806	1+
970.54834	607	1+
1038.41922	835	1+
1076.29479	487	
1137.45632	521	1+
1292.59864	474	1+
1301.12878	1417	1+
1301.60837	1101	1+
1356.64223	425	1+
1366.63126	1169	1+
1367.14064	1157	1+
1393.14404	699	1+
1394.69863	1588	1+
1398.61072	1212	1+
1402.15941	5930	1+
1402.65917	5442	1+
1410.62852	1245	1+
1554.76023	3343	1+
1649.79198	460	1+
1667.83987	2693	1+
1738.88300	5521	1+
1837.93529	1411	1+
1908.98639	719	1+
END IONS

###FS:    #m/z: 515.76391 #charge   2
###MaxRes:#m/z:  0.00000 #charge-128
###MS: 1167
###MSMS: 1170
BEGIN IONS
TITLE=Cmpd 379, AutoMSn(515.7639), 19.8 min
RTINSECONDS=1186.57
SCANS=MS: 1167 MSMS: 1170
PEPMASS=515.76391	27101
CHARGE=2+
340.18633	2336	1+
356.21760	307	
386.14186	202	
389.23832	635	
390.17460	347	
395.79258	510	
404.20041	216	
408.18604	215	
425.22358	878	1+
449.25512	205	
453.27048	1558	1+
469.21547	255	
471.78597	238	
485.27266	241	
495.30214	293	
502.31651	1742	1+
505.20046	206	
509.24416	374	
509.79005	1306	
512.29433	666	1+
514.27864	1526	1+
518.29397	683	1+
521.79264	415	
526.26263	3406	1+
533.94607	784	
534.88458	293	
554.32012	283	
582.30820	1647	1+
588.33023	255	
590.32578	474	
600.32179	298	
613.35359	282	
616.32519	206	
631.35935	1857	1+
679.96606	287	
689.32432	6709	1+
728.41807	18492	1+
802.40823	2422	1+
891.47569	4051	1+
917.44083	1621	1+
END IONS

###FS:    #m/z: 829.40549 #charge   2
###MaxRes:#m/z:  0.00000 #charge-128
###MS: 1171
###MSMS: 1172
BEGIN IONS
TITLE=Cmpd 380, AutoMSn(829.4055), 19.8 min
RTINSECONDS=1189.59
SCANS=MS: 1171 MSMS: 1172
PEPMASS=829.40549	34791
CHARGE=2+
360.15457	402	1+
378.17622	959	1+
388.16097	552	1+
406.17193	615	
413.70772	213	
415.16838	371	1+
448.20106	149	
457.17333	368	1+
465.22126	212	
466.24432	710	
472.39183	181	
475.19178	567	1+
487.25717	155	
493.20475	350	
534.21182	300	1+
548.76874	279	
552.25699	243	1+
562.23116	316	1+
580.28046	1954	1+
588.34702	514	1+
619.24964	242	
621.25757	228	1+
633.28305	163	
637.26438	348	
640.82861	271	
641.32702	155	
662.30194	219	1+
693.36762	1912	1+
706.28020	278	
724.28666	232	1+
747.32343	323	1+
757.36629	168	
759.29293	271	
777.32317	381	1+
795.32551	426	1+
806.44308	342	1+
825.40238	328	1+
827.90216	158	
829.10220	426	1+
831.44360	300	1+
834.33949	153	
834.74809	211	
835.94849	159	
854.39217	239	1+
863.46958	1812	1+
934.50919	782	1+
965.42757	630	1+
1021.53660	867	1+
1078.55824	667	
1079.54542	336	
1144.06640	155	
1165.59269	858	1+
1252.62369	1015	1+
1265.39813	148	
1639.78226	852	1+
1657.79649	1713	1+
END IONS

###FS:    #m/z: 610.97293 #charge   3
###MaxRes:#m/z:  0.00000 #charge-128
###MS: 1171
###MSMS: 1173
BEGIN IONS
TITLE=Cmpd 381, AutoMSn(610.9729), 19.8 min
RTINSECONDS=1190.1
SCANS=MS: 1171 MSMS: 1173
PEPMASS=610.97293	28712
CHARGE=3+
318.69824	361	
335.15678	206	1+
339.68630	223	1+
345.22187	636	1+
361.13293	383	
365.18729	788	1+
374.20020	250	1+
387.19774	291	1+
415.11498	229	1+
453.23374	236	
464.25256	2687	1+
472.14906	542	1+
480.73740	218	
492.29039	2452	1+
499.26105	215	1+
501.75671	205	
502.22936	484	
510.73402	447	1+
512.76041	225	
513.26291	327	
516.24500	206	
521.26887	239	
526.25151	209	
533.27222	1261	1+
547.25908	394	1+
550.98815	325	
551.28400	2204	1+
559.13073	220	
559.26555	510	1+
562.26225	401	1+
574.27903	222	1+
577.28647	627	1+
581.25956	205	
589.31448	233	1+
595.32430	221	1+
603.77612	270	
604.28549	300	1+
607.31415	6085	1+
612.31289	1759	1+
613.66374	208	
621.87459	434	
633.31947	615	1+
636.32542	711	1+
646.36734	2396	1+
655.29703	253	
659.30854	265	1+
662.33354	450	1+
664.37183	1356	1+
678.35605	6788	1+
694.34731	243	
721.39409	230	
765.42235	461	1+
793.41894	3767	1+
802.78363	529	
803.02931	265	
805.37280	238	1+
807.40032	2065	1+
846.41075	492	1+
846.41537	353	
853.41546	396	1+
862.44085	1533	1+
864.42013	4801	1+
874.38994	295	1+
880.45287	2079	1+
890.31088	555	
891.46914	232	1+
932.46690	661	1+
933.43987	260	1+
949.47351	1178	1+
951.45262	2201	1+
967.46006	387	1+
984.53864	526	1+
988.49206	637	1+
1006.50046	1097	1+
1025.51407	217	
1038.47991	2430	1+
END IONS

###FS:    #m/z: 517.28182 #charge   2
###MaxRes:#m/z:  0.00000 #charge-128
###MS: 1171
###MSMS: 1174
BEGIN IONS
TITLE=Cmpd 382, AutoMSn(517.2818), 19.8 min
RTINSECONDS=1190.6
SCANS=MS: 1171 MSMS: 1174
PEPMASS=517.28182	38787
CHARGE=2+
340.18566	1153	1+
389.23147	784	1+
395.78392	434	
400.17603	174	
404.19609	211	
425.21488	917	1+
428.19509	228	
438.12702	156	
450.20575	446	1+
453.26304	715	1+
466.27717	299	
478.27173	305	1+
482.26496	150	
491.21147	206	
497.27708	293	1+
500.29427	164	
502.31108	1199	1+
509.78710	339	
513.28083	227	
514.25849	852	1+
516.28569	916	1+
518.28348	558	1+
520.28811	735	1+
520.84967	196	
521.78548	238	
526.25914	3036	1+
527.85866	379	
534.88995	360	
554.31580	314	
582.30964	846	1+
590.32879	460	
594.36368	419	1+
616.32519	211	
631.36420	1069	1+
639.74376	164	
645.31112	167	
654.75655	556	1+
671.30373	326	1+
673.31558	154	
689.32494	5018	1+
698.11695	157	
709.39758	486	1+
726.41320	166	
728.41598	8155	1+
728.42195	2364	1+
738.44954	447	
802.40404	2243	1+
891.48055	2423	1+
917.43814	1709	1+
962.51220	208	
973.51469	263	1+
END IONS

###FS:    #m/z: 610.97347 #charge   3
###MaxRes:#m/z:  0.00000 #charge-128
###MS: 1175
###MSMS: 1176
BEGIN IONS
TITLE=Cmpd 383, AutoMSn(610.9735), 19.9 min
RTINSECONDS=1193.61
SCANS=MS: 1175 MSMS: 1176
PEPMASS=610.97347	35460
CHARGE=3+
337.20933	204	
345.21955	779	1+
360.13669	447	1+
365.19317	908	1+
374.20919	258	
402.20771	241	
404.19363	213	
433.21452	574	1+
436.24557	288	
461.24045	339	
464.25034	2500	1+
472.15846	510	1+
489.26618	178	
490.21711	209	1+
492.29372	2342	1+
495.23995	332	1+
501.74971	244	
502.23682	553	
510.74501	315	1+
512.75904	286	
525.28412	193	
533.28353	865	1+
540.97732	390	1+
547.27742	422	1+
551.28684	2539	1+
558.25872	361	1+
559.14994	351	1+
560.09433	347	
563.27137	231	1+
573.28896	269	1+
575.29602	550	1+
584.23672	430	1+
589.80147	199	
593.30600	822	1+
598.32345	242	1+
598.96404	322	1+
603.29610	393	1+
607.31516	6730	1+
612.30463	1596	1+
612.80911	183	
619.33320	444	1+
633.32833	1087	1+
636.37692	534	1+
638.31520	307	1+
646.36293	2178	1+
654.75877	326	1+
662.34370	462	1+
664.37589	1533	1+
670.31882	177	
678.35434	6555	1+
709.24665	203	1+
761.40374	215	1+
765.41852	558	1+
775.39438	277	
776.42510	231	1+
789.37392	241	
793.41977	4077	1+
802.77951	585	
803.39827	188	
807.39795	1720	1+
817.43279	221	
817.82408	271	
835.42158	537	1+
846.41168	969	1+
862.43115	1823	1+
864.41695	4834	1+
875.20317	599	
875.33196	500	
875.45565	226	
880.44781	1599	1+
892.43942	294	1+
932.45088	659	1+
933.43880	354	1+
938.45743	366	1+
949.47002	335	
949.47806	1063	1+
951.45715	2483	1+
967.47368	713	1+
972.40176	237	1+
988.48693	399	1+
998.49490	253	1+
1006.48702	1569	1+
1038.47813	2520	1+
1135.52692	658	1+
1153.54637	1030	1+
END IONS

###FS:    #m/z: 829.40946 #charge   2
###MaxRes:#m/z:  0.00000 #charge-128
###MS: 1175
###MSMS: 1177
BEGIN IONS
TITLE=Cmpd 384, AutoMSn(829.4095), 19.9 min
RTINSECONDS=1194.12
SCANS=MS: 1175 MSMS: 1177
PEPMASS=829.40946	35695
CHARGE=2+
378.17785	724	1+
388.15961	271	1+
398.13152	171	
406.17196	614	1+
430.17769	214	
457.17491	408	1+
465.21320	176	
466.23821	407	
475.19209	340	
493.20542	444	
544.21309	451	1+
562.23115	208	
580.27406	1561	1+
605.31165	330	
619.23622	304	
640.81846	433	
641.30272	371	1+
688.26710	175	
693.36135	1632	1+
706.26251	235	
746.88446	170	
777.31948	469	
795.32670	193	
806.44937	186	
820.39922	182	
827.42048	182	
829.08406	272	
831.44357	179	
854.38665	313	1+
863.47092	1559	1+
934.50119	580	1+
1021.53816	428	
1078.54171	885	
1079.56108	208	
1165.57998	382	
1252.62244	241	
1657.79253	1761	1+
END IONS

###FS:    #m/z: 624.88594 #charge   3
###MaxRes:#m/z:  0.00000 #charge-128
###MS: 1175
###MSMS: 1178
BEGIN IONS
TITLE=Cmpd 385, AutoMSn(624.8859), 19.9 min
RTINSECONDS=1194.62
SCANS=MS: 1175 MSMS: 1178
PEPMASS=624.88594	25981
CHARGE=3+
352.17065	226	
355.20025	259	
404.21820	2150	1+
410.89457	305	
433.21506	942	1+
466.26806	359	1+
486.75953	647	1+
491.58863	244	
497.23032	735	1+
502.23993	645	1+
517.30910	1872	1+
519.25634	423	1+
535.26009	287	
547.26116	219	1+
548.75762	443	
549.26899	897	1+
556.28368	226	1+
560.27977	305	1+
572.27907	402	1+
578.32523	242	1+
584.26605	473	1+
584.89555	259	1+
588.28731	292	1+
590.30297	469	1+
590.56877	260	1+
593.24757	751	
594.34758	342	
597.29258	308	1+
601.27747	654	1+
603.81329	289	1+
606.31510	1545	1+
609.77464	324	1+
610.66946	431	1+
611.30897	343	1+
614.81948	226	1+
616.29416	321	
617.28620	447	
617.56890	300	
621.92162	242	
622.07307	3910	1+
623.97565	468	
624.30273	551	
624.65580	702	1+
624.84039	243	
625.07885	569	1+
625.30421	1599	1+
625.49334	517	
625.96240	375	
626.58972	508	1+
627.32210	1525	1+
627.98852	244	
629.31015	1014	1+
637.29329	225	1+
645.35729	1060	1+
658.32347	274	1+
661.82315	347	1+
662.67916	269	1+
662.98511	288	1+
663.33850	752	1+
678.35576	591	1+
685.33589	425	1+
686.68404	824	1+
687.02220	1068	1+
687.35086	369	
689.34060	398	1+
695.39052	306	1+
703.34090	599	1+
709.40116	515	1+
712.15621	272	
719.71418	574	1+
720.04337	309	
721.85952	244	1+
729.37643	274	1+
729.62079	365	1+
743.38070	448	1+
743.74719	341	
751.89387	368	1+
756.30728	886	1+
763.59987	309	
769.36721	256	1+
779.36722	451	1+
787.39982	607	1+
798.39753	364	1+
802.77820	260	
807.40322	325	1+
816.41845	769	1+
817.35616	295	1+
826.31348	1142	1+
835.35656	396	1+
853.94674	249	1+
854.39791	1177	1+
864.43436	379	1+
872.43378	1369	1+
878.41980	386	1+
894.42247	1012	1+
928.43012	357	1+
929.94325	325	
951.45321	309	1+
963.49525	286	1+
966.43457	565	1+
973.51233	1492	1+
982.49030	333	1+
1135.50067	487	1+
1180.53411	511	1+
1208.59294	856	1+
1210.62889	974	1+
1211.13508	615	1+
1221.98666	496	1+
1234.64895	1266	1+
1240.60067	723	1+
1243.63681	6730	1+
1244.16172	4316	1+
1256.63601	969	1+
1276.66185	767	1+
1280.63357	1854	1+
1364.67142	344	1+
1381.70741	584	1+
1393.70764	1150	1+
1433.66690	443	1+
1460.69507	4552	1+
1461.19161	3609	1+
1467.71458	891	1+
1468.21224	463	1+
1504.76102	480	1+
1526.72386	740	1+
1588.77269	519	1+
1653.78101	2088	1+
1671.83511	423	1+
1743.83763	1411	1+
END IONS

###FS:    #m/z: 530.78502 #charge   2
###MaxRes:#m/z:  0.00000 #charge-128
###MS: 1179
###MSMS: 1180
BEGIN IONS
TITLE=Cmpd 386, AutoMSn(530.7850), 20.0 min
RTINSECONDS=1197.64
SCANS=MS: 1179 MSMS: 1180
PEPMASS=530.78502	27698
CHARGE=2+
357.13817	179	
390.21031	1209	1+
399.84224	193	
404.22610	167	
412.95487	176	
428.17670	187	
443.24805	646	1+
461.22545	167	
467.24970	235	1+
473.20517	458	1+
487.19456	579	1+
490.25885	224	
493.24742	1381	1+
505.23599	2455	1+
509.30119	285	1+
511.27413	487	1+
515.30218	171	
526.27718	694	1+
528.30524	853	1+
529.75019	270	
530.27901	1687	1+
534.29036	657	1+
534.88314	395	
541.01073	284	
544.75844	197	
549.28897	164	
594.36088	161	
601.28339	204	
608.27526	2374	1+
618.31674	3772	1+
642.28137	237	
642.78774	173	
673.32516	233	
709.42541	170	
716.33441	286	1+
731.35040	317	1+
733.34672	6669	1+
742.32318	191	
742.40865	504	1+
754.39395	204	
754.40607	269	1+
837.28945	202	
846.42784	8926	1+
856.05472	684	
857.24869	197	
946.37283	498	1+
959.52260	229	
963.40804	428	1+
974.38058	455	1+
991.39086	725	1+
END IONS

###FS:    #m/z: 503.20747 #charge   2
###MaxRes:#m/z:  0.00000 #charge-128
###MS: 1179
###MSMS: 1181
BEGIN IONS
TITLE=Cmpd 387, AutoMSn(503.2075), 20.0 min
RTINSECONDS=1198.15
SCANS=MS: 1179 MSMS: 1181
PEPMASS=503.20747	27079
CHARGE=2+
307.15115	176	
313.18246	164	
331.19251	142	
358.15752	160	
364.46853	335	
366.16459	250	
386.13849	1036	
400.22001	152	
404.19454	5865	1+
410.89730	184	
413.69836	148	
442.22672	265	1+
446.23560	207	1+
453.19182	144	
467.23848	245	1+
473.21326	231	
475.49317	172	
482.25577	330	
484.26301	402	1+
486.28067	145	
487.28496	429	1+
491.22777	4057	1+
491.60823	316	
500.29013	624	1+
502.26792	1142	1+
504.27610	929	1+
506.29494	868	1+
509.78869	347	
510.70831	181	
514.83903	156	
515.18192	259	
535.25149	155	
547.76551	277	1+
553.25395	147	
584.24917	388	1+
602.25561	1544	1+
620.26889	2547	1+
630.52087	253	
713.29721	919	1+
717.31752	196	
731.29786	950	1+
749.31312	1173	1+
758.46794	351	
END IONS

###FS:    #m/z: 610.97339 #charge   3
###MaxRes:#m/z:  0.00000 #charge-128
###MS: 1179
###MSMS: 1182
BEGIN IONS
TITLE=Cmpd 388, AutoMSn(610.9734), 20.0 min
RTINSECONDS=1198.65
SCANS=MS: 1179 MSMS: 1182
PEPMASS=610.97339	31179
CHARGE=3+
318.69223	231	
345.21550	667	1+
361.13091	308	
373.12490	195	
377.20892	246	
414.13802	232	1+
417.20071	170	
418.21920	274	1+
423.71593	256	
425.20962	162	
426.71991	320	1+
429.20532	278	1+
431.71921	701	1+
436.24498	285	1+
457.22921	188	
460.22822	389	1+
464.25858	1364	1+
472.15389	360	
477.24046	241	
483.50661	209	
492.29192	2023	1+
510.74493	170	
517.26060	326	1+
519.74852	589	1+
532.31120	197	
533.29057	621	1+
544.24972	233	1+
551.28692	1167	1+
558.25193	380	1+
563.27727	171	
568.28228	175	
575.30675	213	1+
580.81595	183	
585.22944	390	1+
592.28940	476	1+
594.29172	796	1+
605.31305	236	1+
607.31598	4981	1+
613.31347	787	1+
613.99976	402	1+
616.33919	255	
633.32471	715	1+
636.36965	329	
646.35756	1638	1+
661.32113	264	1+
664.36995	965	1+
673.32052	205	
678.35436	4341	1+
706.31711	211	1+
729.37115	1261	1+
789.38134	253	
793.41739	2790	1+
807.40033	1325	1+
817.82582	755	
834.44573	272	1+
841.38590	329	1+
846.41316	174	
862.43832	634	1+
864.42126	3111	1+
875.20134	192	
880.45877	1465	1+
890.30838	685	
903.44116	281	1+
921.47726	414	1+
931.47316	946	1+
949.47595	815	1+
951.45677	1565	1+
973.52693	276	1+
1002.45307	964	1+
1006.48981	896	1+
1024.48308	166	
1038.48772	800	1+
1153.56774	942	1+
1222.63443	580	1+
END IONS

###FS:    #m/z: 530.78539 #charge   2
###MaxRes:#m/z:  0.00000 #charge-128
###MS: 1183
###MSMS: 1184
BEGIN IONS
TITLE=Cmpd 389, AutoMSn(530.7854), 20.0 min
RTINSECONDS=1201.67
SCANS=MS: 1183 MSMS: 1184
PEPMASS=530.78539	44672
CHARGE=2+
342.20520	274	
346.19996	229	
373.18565	326	
377.19294	378	1+
390.20830	1770	1+
443.24225	695	1+
465.16948	221	
473.20170	264	
482.70590	244	
487.19868	295	
493.25229	1482	1+
496.19892	644	
500.65179	221	
505.23726	3184	1+
511.28614	440	1+
521.77726	450	
526.28742	539	1+
528.29535	1113	1+
530.28853	1608	1+
533.94467	241	
534.28963	315	
534.88565	203	
540.06689	411	
544.22966	243	
591.25486	203	
601.27069	271	
608.27877	2105	1+
618.31804	5301	1+
716.34311	195	
733.34768	9736	1+
743.39796	529	
754.40267	217	
763.50995	413	
828.42842	267	
846.42989	13272	1+
854.31807	196	
856.05204	206	
857.42608	298	
946.36113	528	1+
974.36068	1409	1+
END IONS

###FS:    #m/z: 565.32389 #charge   2
###MaxRes:#m/z:  0.00000 #charge-128
###MS: 1183
###MSMS: 1185
BEGIN IONS
TITLE=Cmpd 390, AutoMSn(565.3239), 20.0 min
RTINSECONDS=1202.18
SCANS=MS: 1183 MSMS: 1185
PEPMASS=565.32389	28248
CHARGE=2+
345.15609	401	
355.22307	391	1+
359.19251	253	1+
369.19568	270	1+
371.20551	166	
372.18388	1644	1+
378.57465	164	
381.18958	289	1+
387.19902	844	1+
389.21296	1441	1+
393.76440	196	
395.39467	164	
395.78516	697	
402.18286	601	
404.17181	237	
430.19574	217	1+
443.23300	371	1+
458.21931	288	1+
466.25941	244	1+
469.26015	147	
483.27621	427	1+
486.25680	378	1+
489.24436	296	1+
502.29596	2992	1+
508.26438	604	1+
515.26617	571	1+
527.29421	152	
530.27242	232	1+
532.31039	177	
545.27153	513	1+
549.29158	179	
561.27914	177	
562.29672	648	1+
564.29287	1686	1+
569.30967	331	
571.20626	1079	1+
574.23730	211	
579.28898	275	1+
586.25837	259	1+
615.36966	770	1+
628.33338	280	
632.36305	158	
634.28599	155	
643.32015	532	1+
654.35256	214	1+
672.40016	3933	1+
681.04515	197	
681.09248	422	1+
695.30926	156	
741.42313	163	
743.43814	5221	1+
754.54175	172	
756.37989	295	1+
765.21955	235	
835.32204	213	1+
886.44507	451	1+
896.39678	188	
901.43529	154	
903.46677	9156	1+
913.49547	920	1+
1016.55341	1547	1+
1018.56434	1121	1+
END IONS

###FS:    #m/z: 551.29182 #charge   3
###MaxRes:#m/z:  0.00000 #charge-128
###MS: 1183
###MSMS: 1186
BEGIN IONS
TITLE=Cmpd 391, AutoMSn(551.2918), 20.0 min
RTINSECONDS=1202.68
SCANS=MS: 1183 MSMS: 1186
PEPMASS=551.29182	21697
CHARGE=3+
389.18393	226	1+
396.20997	221	1+
401.21576	325	
406.17735	342	1+
426.68168	232	
429.19814	333	1+
438.73061	358	1+
444.22288	187	
446.20704	241	1+
462.25451	299	1+
466.23240	799	1+
479.22128	355	1+
490.26557	374	
499.75142	245	1+
505.22501	235	1+
507.25440	434	1+
511.25682	253	1+
527.74356	348	1+
534.26547	519	1+
537.23411	267	
543.76463	338	1+
548.29705	1483	1+
549.76019	303	1+
550.28970	960	
550.53959	312	1+
551.29604	3466	1+
554.62383	284	
556.29236	335	1+
563.27919	329	1+
565.78758	366	1+
580.28243	2085	1+
585.31277	223	1+
587.25105	298	
614.00365	290	
614.31254	427	1+
619.29125	331	1+
626.32958	996	1+
630.84111	675	
631.33944	516	1+
635.65401	195	
639.27772	302	1+
650.68399	300	
651.01209	212	
651.33556	421	
657.35098	302	
659.84939	198	
662.85408	231	
676.34133	256	1+
685.36698	408	1+
685.70332	658	
686.04198	754	
689.01274	190	
693.35040	1963	1+
697.04502	312	
701.33255	286	
705.28271	372	1+
732.36218	382	1+
763.38898	1581	1+
772.36869	243	1+
779.40677	431	1+
807.43548	192	
812.38584	230	1+
829.38532	1000	1+
852.34315	503	1+
863.46330	592	1+
866.44126	332	
878.41479	832	1+
885.43380	198	
942.46864	600	1+
960.45339	235	1+
968.50662	256	1+
977.48894	1031	1+
979.52144	436	1+
1059.54313	430	1+
1076.54452	1583	1+
1092.59373	916	1+
1102.58583	1552	1+
1132.55072	405	1+
1189.62793	1051	1+
1278.63290	409	1+
1373.74932	751	1+
1439.73113	777	1+
1501.79302	978	1+
END IONS

###FS:    #m/z: 647.80231 #charge   3
###MaxRes:#m/z:  0.00000 #charge-128
###MS: 1187
###MSMS: 1188
BEGIN IONS
TITLE=Cmpd 392, AutoMSn(647.8023), 20.1 min
RTINSECONDS=1205.7
SCANS=MS: 1187 MSMS: 1188
PEPMASS=647.80231	50353
CHARGE=3+
297.12658	617	
376.19284	1683	
404.22076	504	
415.19139	1097	1+
433.21407	15237	1+
478.78023	615	
487.18662	974	
503.28640	567	
539.27398	665	1+
558.28306	464	
558.61874	574	
568.71629	1300	
569.22742	577	
576.21942	709	
593.24471	18734	1+
603.82379	660	
604.32047	492	
617.82529	842	
618.32888	458	
631.34231	624	
639.84439	500	
644.33119	1471	1+
655.79489	469	
675.33093	557	
677.34631	437	
712.88402	816	
713.38853	800	
734.88004	572	
738.28108	916	1+
747.31032	452	
756.30921	12048	1+
847.15678	453	
916.35743	5647	1+
916.93755	1701	1+
973.35506	3753	1+
984.55002	759	1+
1293.63827	1338	1+
1305.68948	8673	1+
1434.73840	1223	1+
1452.75808	10296	1+
1615.82315	2426	1+
1672.83533	3052	1+
1741.87420	2283	1+
END IONS

###FS:    #m/z: 565.32416 #charge   2
###MaxRes:#m/z:  0.00000 #charge-128
###MS: 1187
###MSMS: 1189
BEGIN IONS
TITLE=Cmpd 393, AutoMSn(565.3242), 20.1 min
RTINSECONDS=1206.2
SCANS=MS: 1187 MSMS: 1189
PEPMASS=565.32416	52732
CHARGE=2+
345.15738	698	
355.22462	292	
359.20488	279	
371.19860	419	
372.18884	1350	1+
374.18428	685	1+
385.16280	355	1+
387.20510	1669	1+
389.21407	1872	1+
393.76097	385	
393.92441	302	
395.39652	390	
395.79267	495	
402.18080	1668	1+
408.83490	605	
411.22538	503	1+
424.24283	239	
440.17661	338	1+
458.22537	283	1+
467.25956	301	
469.23741	348	1+
487.26636	865	1+
495.65359	444	
496.25248	311	1+
502.29592	4471	1+
508.77923	1484	1+
509.27976	488	
515.27285	582	
532.28447	199	
561.29814	304	
562.30093	608	1+
564.30194	707	1+
566.29453	1404	1+
571.22244	367	
615.37608	807	1+
637.68151	204	
643.32025	560	1+
672.40076	6742	1+
681.02786	229	
743.43678	7701	1+
754.54892	297	
885.44922	1237	1+
886.44762	688	1+
896.38911	260	
903.46976	15599	1+
912.70007	547	1+
912.92876	470	
913.51408	1404	
964.46278	312	1+
1016.55820	576	
1017.54663	317	
END IONS

###FS:    #m/z: 530.78659 #charge   2
###MaxRes:#m/z:  0.00000 #charge-128
###MS: 1187
###MSMS: 1190
BEGIN IONS
TITLE=Cmpd 394, AutoMSn(530.7866), 20.1 min
RTINSECONDS=1206.7
SCANS=MS: 1187 MSMS: 1190
PEPMASS=530.78659	51422
CHARGE=2+
328.21706	215	
342.20051	201	
346.18503	421	
373.17695	294	
390.20687	1573	1+
423.72415	199	
443.24800	392	
470.20954	189	
473.20705	178	
482.20737	235	
487.22407	215	
493.25961	655	1+
496.69015	193	
500.64839	189	
505.23582	3612	1+
510.26625	222	
526.27835	239	
527.29878	327	
528.26706	841	1+
530.29404	974	1+
532.29560	827	1+
533.94860	282	
534.28804	979	1+
534.88386	347	
538.75401	191	
541.96741	209	
560.27071	201	
608.27475	1802	1+
618.31942	5866	1+
641.79036	189	
716.32962	305	
731.31444	197	
733.34532	11403	1+
844.41854	244	
846.42794	13176	1+
959.51872	218	
974.37264	685	1+
END IONS

###FS:    #m/z: 647.80252 #charge   3
###MaxRes:#m/z:  0.00000 #charge-128
###MS: 1191
###MSMS: 1192
BEGIN IONS
TITLE=Cmpd 395, AutoMSn(647.8025), 20.2 min
RTINSECONDS=1209.73
SCANS=MS: 1191 MSMS: 1192
PEPMASS=647.80252	76219
CHARGE=3+
376.19125	2382	1+
381.11680	579	
404.22477	636	
415.19607	1048	1+
433.21493	19648	1+
443.24680	465	
469.20895	756	
487.19620	857	
492.77694	480	
503.28340	643	
536.29685	583	
558.28688	833	1+
558.61770	578	
568.28508	602	
568.72236	994	
569.21803	597	
575.22040	1464	1+
581.29077	474	
593.24526	22350	1+
603.82419	672	
617.83685	810	
618.33017	706	
631.34345	498	
644.34061	694	
644.82173	562	
645.32727	1251	1+
647.32503	627	
648.32101	1990	1+
675.34398	493	
677.34889	505	
734.87543	516	
756.30866	12242	1+
756.30972	3784	1+
845.44333	690	1+
896.39010	457	
916.36194	7476	1+
916.94566	1801	1+
956.56064	918	1+
973.35916	4158	1+
984.54804	577	
1277.67606	1769	1+
1305.68745	10141	1+
1424.76037	2220	1+
1434.74957	1606	1+
1452.75773	15165	1+
1615.83180	3195	1+
1672.84494	4235	1+
1741.86958	3703	1+
1804.88665	1547	1+
END IONS

###FS:    #m/z: 565.32368 #charge   2
###MaxRes:#m/z:  0.00000 #charge-128
###MS: 1191
###MSMS: 1193
BEGIN IONS
TITLE=Cmpd 396, AutoMSn(565.3237), 20.2 min
RTINSECONDS=1210.23
SCANS=MS: 1191 MSMS: 1193
PEPMASS=565.32368	66196
CHARGE=2+
345.16979	272	1+
353.18957	274	1+
355.23016	261	
357.17409	259	
359.19349	407	1+
371.20379	361	
372.19416	894	1+
374.17833	844	1+
376.17133	200	
378.57626	298	
387.20525	1088	1+
389.21229	1962	1+
393.75900	252	
393.92255	253	
395.78812	1663	
402.18087	1401	1+
424.26325	213	
430.23292	176	
439.21418	301	1+
443.23100	870	1+
458.23027	268	
467.25254	430	1+
469.25450	493	1+
483.27879	258	
487.26617	655	1+
502.29710	4263	1+
512.26864	200	
513.76948	196	
515.26670	1196	1+
531.27899	300	1+
560.27726	363	1+
562.31154	690	1+
564.31050	432	
565.29589	1938	1+
572.20650	210	
577.07620	197	
615.36367	1145	1+
628.33128	484	1+
636.66128	232	
643.33201	632	1+
653.70904	217	
655.37536	211	
670.38284	176	
672.40260	6580	1+
681.01866	269	
726.42903	225	
743.43896	6812	1+
886.44868	760	1+
901.44470	548	1+
903.46996	13283	1+
912.65864	247	
913.38150	353	1+
913.53612	395	
1016.55333	2322	1+
END IONS

###FS:    #m/z: 863.39807 #charge   3
###MaxRes:#m/z:  0.00000 #charge-128
###MS: 1191
###MSMS: 1194
BEGIN IONS
TITLE=Cmpd 397, AutoMSn(863.3981), 20.2 min
RTINSECONDS=1210.73
SCANS=MS: 1191 MSMS: 1194
PEPMASS=863.39807	57230
CHARGE=3+
376.20235	206	
433.21342	916	1+
443.23509	328	
479.78235	240	
522.80880	222	
527.78797	198	
546.28937	190	
589.82495	201	
593.24724	1620	1+
603.82474	600	1+
608.81890	339	1+
609.32277	169	
617.83699	704	
618.33029	526	
632.26538	177	
639.35074	336	
639.85078	369	
644.34422	251	
644.85080	188	
675.33633	489	1+
677.35334	199	
677.77659	424	1+
717.88425	356	1+
734.87846	238	
756.30628	1227	1+
861.39729	408	1+
863.39928	3166	1+
863.73753	3145	1+
864.06281	2717	1+
868.11414	407	1+
868.41594	376	1+
885.48043	179	
916.33754	1313	1+
916.93636	194	
917.34378	323	1+
926.44481	179	
956.55530	366	1+
973.36142	5832	1+
984.54814	338	
984.55785	1104	1+
1071.57897	516	1+
1136.42983	4987	1+
1192.59553	334	1+
1283.49681	461	
1283.49929	1629	1+
1284.49302	212	
1305.68683	4453	1+
1305.71564	169	
1306.66697	194	
1423.75449	850	1+
1452.75485	3872	1+
1587.82681	824	1+
1615.82333	3869	1+
1672.83961	995	1+
1722.81212	597	1+
1995.93348	451	1+
END IONS

###FS:    #m/z: 647.80241 #charge   3
###MaxRes:#m/z:  0.00000 #charge-128
###MS: 1195
###MSMS: 1196
BEGIN IONS
TITLE=Cmpd 398, AutoMSn(647.8024), 20.2 min
RTINSECONDS=1213.76
SCANS=MS: 1195 MSMS: 1196
PEPMASS=647.80241	68553
CHARGE=3+
297.12741	579	
324.10619	436	
376.18934	1746	1+
381.12711	417	
415.19352	887	1+
433.21501	14864	1+
478.78092	383	
538.29076	629	1+
552.28409	376	
558.28846	527	
558.61647	409	
560.28787	584	1+
568.72183	844	
575.22870	1126	1+
593.24504	17376	1+
608.82268	649	1+
617.82961	710	
618.33610	380	
631.33834	729	1+
639.35078	760	
639.84256	360	
644.32873	1869	1+
644.83041	350	
647.32490	1097	1+
650.31174	372	
675.34010	366	
717.88053	552	
718.38265	447	
735.38588	377	
756.30816	12829	1+
765.21441	615	
767.45252	658	
822.40593	385	
845.44232	568	
902.94069	458	
916.35594	5345	1+
973.36095	4158	1+
984.54161	1556	1+
998.97150	376	
1136.41971	342	
1206.64344	1508	1+
1305.68869	7629	1+
1424.76376	2139	1+
1452.75548	11831	1+
1615.82713	2545	1+
1671.82820	3218	1+
1741.86674	2259	1+
1832.84830	2118	1+
END IONS

###FS:    #m/z: 783.62809 #charge   2
###MaxRes:#m/z:  0.00000 #charge-128
###MS: 1195
###MSMS: 1197
BEGIN IONS
TITLE=Cmpd 399, AutoMSn(783.6281), 20.2 min
RTINSECONDS=1214.26
SCANS=MS: 1195 MSMS: 1197
PEPMASS=783.62809	38007
CHARGE=2+
354.13532	183	
372.14555	386	1+
385.14512	292	1+
390.15719	260	1+
395.12312	310	
412.14395	684	1+
423.11996	154	
429.18061	279	
430.15765	958	1+
437.21694	169	
447.18412	1054	1+
456.19287	372	
496.25094	258	1+
525.20894	272	1+
534.22194	152	
541.17722	270	
543.23582	511	
550.99567	268	
551.25497	591	1+
558.21891	307	
559.20205	872	1+
576.22066	962	1+
589.29240	150	
589.79864	178	
609.33527	152	
623.80458	251	1+
625.27748	223	1+
633.30536	327	1+
636.30886	170	
647.30401	477	1+
654.27554	231	1+
664.34150	1034	1+
672.28372	390	1+
689.31499	938	1+
757.35174	180	
775.35351	337	
779.35632	1541	1+
788.38752	166	
850.43282	228	
854.40407	175	
878.43451	3538	1+
878.43470	317	1+
974.49520	151	
991.52549	1950	1+
1120.56113	1966	1+
1131.69721	804	
1177.57512	196	
1290.61897	461	1+
1291.62938	272	
1402.63347	551	1+
1420.65571	1336	1+
1420.66516	171	
1560.59970	790	1+
1565.74243	781	1+
END IONS

###FS:    #m/z: 863.39902 #charge   3
###MaxRes:#m/z:  0.00000 #charge-128
###MS: 1195
###MSMS: 1198
BEGIN IONS
TITLE=Cmpd 400, AutoMSn(863.3990), 20.2 min
RTINSECONDS=1214.76
SCANS=MS: 1195 MSMS: 1198
PEPMASS=863.39902	49195
CHARGE=3+
433.21200	817	1+
458.67508	278	1+
465.78825	141	
478.78502	414	
487.19580	319	
492.78223	202	
536.29127	216	
562.87642	141	
593.25088	1686	1+
603.81614	143	
608.82259	202	
644.33148	219	
644.84485	291	
661.35123	138	
675.34391	207	
677.34063	176	
677.77673	332	1+
709.29941	157	
712.87693	256	
756.30939	1282	1+
794.41674	179	
794.92502	314	
799.41638	218	
827.37488	275	1+
838.94704	211	1+
857.74368	218	1+
859.91063	223	1+
861.42109	299	1+
862.75281	185	
862.88334	176	
863.39794	2455	1+
863.73412	2428	1+
864.06497	2254	1+
867.38017	506	1+
874.59577	271	
885.47626	142	
916.34650	592	1+
916.93898	187	
973.36111	3088	1+
984.55819	160	
985.56530	471	1+
999.99367	149	
1136.42321	2580	1+
1234.65178	884	1+
1277.70125	503	1+
1283.49555	1762	1+
1305.69087	2821	1+
1452.74976	2521	1+
1615.82343	1978	1+
1672.84785	583	1+
END IONS

###FS:    #m/z: 574.76733 #charge   2
###MaxRes:#m/z:  0.00000 #charge-128
###MS: 1199
###MSMS: 1200
BEGIN IONS
TITLE=Cmpd 401, AutoMSn(574.7673), 20.3 min
RTINSECONDS=1217.79
SCANS=MS: 1199 MSMS: 1200
PEPMASS=574.76733	37847
CHARGE=2+
316.15976	211	
333.19094	718	
338.14009	597	1+
364.19243	222	
386.18153	205	
392.17127	184	
402.20959	229	
408.20550	187	
417.19170	419	1+
420.22246	2443	1+
433.20254	279	
454.23199	251	
473.21976	185	
479.21465	196	
482.19892	576	1+
501.21446	184	
506.20830	313	
524.21519	188	
554.26913	742	1+
566.25009	318	
570.29113	447	1+
572.29315	551	1+
574.29836	677	1+
576.31476	345	
578.31001	347	1+
583.28701	1610	1+
591.32010	495	
595.27567	383	1+
634.29639	322	1+
642.28464	277	1+
651.25578	209	
659.27231	476	
667.81806	456	
669.27160	298	
670.31622	7559	1+
678.92866	798	1+
703.37791	207	
815.36519	215	
816.36920	415	1+
833.38383	10005	1+
842.24128	432	1+
843.01792	613	
946.46639	2188	1+
946.46854	498	1+
1061.48228	298	
END IONS

###FS:    #m/z: 783.87406 #charge   2
###MaxRes:#m/z:  0.00000 #charge-128
###MS: 1199
###MSMS: 1201
BEGIN IONS
TITLE=Cmpd 402, AutoMSn(783.8741), 20.3 min
RTINSECONDS=1218.29
SCANS=MS: 1199 MSMS: 1201
PEPMASS=783.87406	40371
CHARGE=2+
394.12527	486	1+
402.16979	158	
412.13541	734	1+
414.19530	262	
429.17091	231	
430.15427	1293	1+
439.73074	212	
447.18433	973	1+
459.20577	177	
487.76988	169	
504.24938	192	
506.15520	183	
523.17815	275	1+
533.23914	258	1+
540.18838	558	1+
543.22471	391	
550.99430	908	
551.25858	460	
558.21450	191	
559.19622	684	1+
576.22057	1136	1+
589.29885	279	
589.80195	187	
646.31052	233	
647.30660	381	1+
654.26692	270	
664.33789	796	1+
666.30258	223	
671.28809	539	1+
689.31152	957	1+
702.32447	182	
762.36576	155	
765.34405	348	1+
775.35800	310	
775.85386	295	
779.36505	1595	1+
782.36253	243	1+
784.38283	365	1+
788.37653	304	1+
850.41936	171	
861.40605	160	
878.43294	2566	1+
918.45419	249	
990.48783	263	1+
991.51496	1842	1+
1120.55923	1393	1+
1177.57393	244	
1420.69002	869	1+
1561.62250	566	1+
END IONS

###FS:    #m/z: 1176.45887 #charge   2
###MaxRes:#m/z:  0.00000 #charge-128
###MS: 1199
###MSMS: 1202
BEGIN IONS
TITLE=Cmpd 403, AutoMSn(1176.4589), 20.3 min
RTINSECONDS=1218.79
SCANS=MS: 1199 MSMS: 1202
PEPMASS=1176.45887	21590
CHARGE=2+
449.64980	199	
506.18792	227	
534.69908	148	
599.23707	135	
635.23982	105	
647.22914	145	
738.26363	101	
747.31786	124	
898.30392	477	1+
899.83755	146	
1068.40501	163	
1069.39279	100	
1137.45363	110	
1175.94184	115	
1176.23252	133	
1180.20529	111	
1180.71213	182	
1198.44048	106	
1293.42952	167	
1294.45454	108	
2351.92163	2104	1+
END IONS

###FS:    #m/z: 574.76740 #charge   2
###MaxRes:#m/z:  0.00000 #charge-128
###MS: 1203
###MSMS: 1204
BEGIN IONS
TITLE=Cmpd 404, AutoMSn(574.7674), 20.4 min
RTINSECONDS=1221.83
SCANS=MS: 1203 MSMS: 1204
PEPMASS=574.76740	84932
CHARGE=2+
316.15091	543	
333.18910	2186	1+
338.13337	401	
396.15164	498	
402.20806	292	
414.17167	445	
417.93034	577	
420.22243	4696	1+
429.20771	316	
433.20214	433	
479.21574	382	
483.18948	850	
501.19956	674	
506.19663	512	
538.26356	710	1+
556.30011	1376	1+
565.26953	834	1+
570.30493	282	
572.28553	338	
574.28840	1710	1+
578.30576	438	
583.28436	3477	1+
652.31541	382	
659.27882	756	1+
669.27731	407	
670.31798	14872	1+
678.93160	1391	1+
703.37458	3124	1+
712.15218	299	
712.24652	639	1+
772.39007	348	
781.59847	579	
801.64202	679	
815.36839	1355	1+
833.37999	21659	1+
842.08913	406	
842.16870	1043	1+
843.01747	555	
843.26621	402	
946.46511	5228	1+
1061.48916	480	
END IONS

###FS:    #m/z: 505.26978 #charge   2
###MaxRes:#m/z:  0.00000 #charge-128
###MS: 1203
###MSMS: 1205
BEGIN IONS
TITLE=Cmpd 405, AutoMSn(505.2698), 20.4 min
RTINSECONDS=1222.33
SCANS=MS: 1203 MSMS: 1205
PEPMASS=505.26978	25588
CHARGE=2+
343.16443	162	
352.12729	138	
404.19801	756	1+
410.89099	494	
419.20866	141	
425.72425	260	
437.19428	620	1+
463.19709	172	
465.26005	143	
474.26698	143	
480.22048	280	
483.28757	247	1+
486.27269	374	1+
487.54166	157	
488.27014	220	
490.22981	599	1+
491.59074	144	
495.65403	229	
501.28230	270	
502.27427	583	1+
504.28808	2037	1+
508.26870	806	1+
515.77213	332	
517.20896	140	
523.25869	219	
533.24107	395	1+
551.25767	1488	1+
560.09438	224	
602.26604	349	
609.26398	277	
620.28010	324	1+
636.33085	161	
636.34566	385	1+
664.33479	665	1+
666.28831	1390	1+
749.32774	153	
761.35182	186	
762.34759	374	1+
765.35652	529	1+
779.36789	5967	1+
785.58555	152	
851.44303	172	
878.43403	1152	1+
END IONS

###FS:    #m/z: 783.87406 #charge   2
###MaxRes:#m/z:  0.00000 #charge-128
###MS: 1203
###MSMS: 1206
BEGIN IONS
TITLE=Cmpd 406, AutoMSn(783.8741), 20.4 min
RTINSECONDS=1222.83
SCANS=MS: 1203 MSMS: 1206
PEPMASS=783.87406	34190
CHARGE=2+
383.19881	128	
390.16804	146	
394.12712	378	1+
400.19445	126	
412.14949	167	
414.22282	123	
430.16031	698	1+
437.23802	147	
447.17682	660	1+
506.17000	150	
540.20323	257	1+
551.26050	282	
558.22000	216	
559.21198	418	1+
560.78252	131	
565.25414	146	
576.22096	776	1+
604.76403	128	
634.31745	178	
636.33530	170	
646.30760	348	1+
655.26492	160	
664.32332	836	1+
672.29030	198	
689.30792	611	1+
708.36068	251	1+
710.84125	272	
711.34032	205	
775.35410	187	
777.83499	320	1+
779.34774	1108	1+
780.76057	295	
782.26982	203	
788.36505	362	1+
860.40602	313	1+
878.43543	1973	1+
974.52184	346	1+
991.51807	1332	1+
1120.55245	644	
1121.57656	174	
1131.69597	332	
1178.58306	127	
1565.72925	504	1+
END IONS

###FS:    #m/z: 574.76718 #charge   2
###MaxRes:#m/z:  0.00000 #charge-128
###MS: 1207
###MSMS: 1208
BEGIN IONS
TITLE=Cmpd 407, AutoMSn(574.7672), 20.4 min
RTINSECONDS=1225.86
SCANS=MS: 1207 MSMS: 1208
PEPMASS=574.76718	103828
CHARGE=2+
316.15554	886	
333.19144	2339	1+
338.13360	725	
388.25181	612	
396.15888	429	
401.21609	808	1+
420.22126	4775	1+
429.21790	732	
433.20802	943	
479.20275	604	
483.18733	988	
485.27484	416	
501.20072	797	
506.20785	866	
519.29852	456	
528.30483	453	
539.27301	438	
556.30085	3931	1+
573.28532	652	1+
575.28862	1363	1+
583.28489	4008	1+
606.32419	1736	1+
641.27600	419	
652.30458	411	
659.28426	650	
667.82344	435	
669.26476	517	
670.31917	16345	1+
675.37373	429	
678.93252	2074	1+
685.35549	484	
686.34553	1052	1+
703.37720	11211	1+
703.38018	1813	1+
712.15553	650	
712.24548	1963	1+
772.39045	1093	1+
815.37059	1265	1+
833.37984	23866	1+
843.01695	386	
863.40788	1383	1+
866.43503	1799	1+
946.46412	6014	1+
1026.47042	457	
1072.29881	368	
END IONS

###FS:    #m/z: 646.81036 #charge   3
###MaxRes:#m/z:  0.00000 #charge-128
###MS: 1207
###MSMS: 1209
BEGIN IONS
TITLE=Cmpd 408, AutoMSn(646.8104), 20.4 min
RTINSECONDS=1226.36
SCANS=MS: 1207 MSMS: 1209
PEPMASS=646.81036	45287
CHARGE=3+
376.18825	440	
390.19286	623	1+
421.17005	967	
433.21328	3328	1+
449.17319	299	1+
487.19318	331	
499.24021	423	1+
510.70769	516	
532.24355	511	1+
537.26623	1265	1+
557.28414	459	1+
575.23603	312	1+
588.94875	371	1+
589.28955	536	1+
591.25461	239	1+
593.24699	3875	1+
600.25633	288	1+
610.31542	392	1+
612.64150	391	
612.96565	541	
613.29733	517	
618.27985	382	1+
620.53986	369	
624.29004	557	1+
624.95740	261	1+
627.29336	287	1+
630.33134	579	1+
630.82066	395	1+
631.03924	451	
634.29070	899	1+
638.31450	1197	1+
642.05402	1028	1+
642.30275	360	
646.32819	549	
647.06244	1294	
647.31898	2340	1+
647.61368	744	1+
648.84200	285	1+
650.00805	380	1+
650.33147	1225	1+
650.66129	762	1+
655.33383	395	1+
662.33657	354	1+
675.33091	270	1+
687.00772	705	1+
687.34208	834	1+
687.68255	351	
693.00897	860	1+
693.35404	853	
693.67933	465	
703.87192	291	1+
712.87935	326	
713.39661	299	
721.33150	306	1+
723.34586	857	1+
730.01587	829	1+
730.35111	444	
730.69340	303	
735.68735	763	1+
736.02834	1233	1+
736.35908	1675	1+
749.35993	318	1+
751.35985	362	1+
753.38497	355	
756.30810	3903	1+
784.71029	268	1+
785.04994	486	1+
790.38045	5951	1+
790.71371	7017	1+
791.04219	3825	1+
794.38235	541	
795.70775	336	
827.04087	360	1+
827.38786	560	1+
874.41497	335	
892.40723	280	1+
895.41933	348	1+
916.32264	326	
916.33845	542	1+
956.53922	301	1+
973.35755	596	1+
974.98244	929	1+
984.55203	383	1+
994.46527	284	1+
1039.50012	406	
1066.51836	495	1+
1233.62315	568	1+
1240.59099	768	1+
1276.63572	704	1+
1284.09527	2076	1+
1284.60155	1578	1+
1287.63633	1379	1+
1292.62333	3150	1+
1305.69806	1647	1+
1433.71225	546	1+
1452.74928	2943	1+
1507.73457	639	1+
1583.78481	473	1+
1589.76319	593	1+
1615.78825	992	1+
1635.77111	672	1+
1669.83678	455	1+
1671.82556	1022	1+
1741.87496	601	1+
1764.83248	1036	1+
1832.86973	744	1+
1835.86492	2442	1+
END IONS

###FS:    #m/z: 702.83851 #charge   3
###MaxRes:#m/z:  0.00000 #charge-128
###MS: 1207
###MSMS: 1210
BEGIN IONS
TITLE=Cmpd 409, AutoMSn(702.8385), 20.4 min
RTINSECONDS=1226.86
SCANS=MS: 1207 MSMS: 1210
PEPMASS=702.83851	39243
CHARGE=3+
451.12130	229	1+
457.19756	290	1+
466.20918	304	1+
482.21397	232	1+
498.23674	551	1+
509.23900	256	1+
515.21977	330	1+
550.25501	242	1+
573.76852	320	1+
578.75136	377	1+
588.95924	300	
593.27476	254	1+
601.29129	354	1+
602.79755	382	1+
604.29584	269	
608.27140	338	1+
616.28659	249	1+
624.31298	1966	1+
624.82201	943	
634.29106	685	1+
639.81606	298	1+
642.30988	280	
646.32251	396	1+
650.62394	267	1+
651.29716	321	1+
653.32029	659	1+
653.54777	304	1+
662.29958	322	1+
665.31547	250	1+
666.07693	500	1+
667.30457	517	1+
670.05859	510	1+
670.31806	697	1+
674.31065	354	1+
674.67806	260	
675.08013	525	1+
677.31445	833	1+
677.83167	602	
678.07267	257	1+
681.95054	389	1+
683.35138	488	1+
689.56174	302	1+
690.32674	342	1+
691.58413	315	
697.83412	389	
698.07740	626	
698.33968	4714	1+
698.61680	1978	1+
698.84055	2189	1+
699.00140	1063	
701.84402	472	
702.08359	3410	1+
704.33957	2057	1+
704.66683	2019	1+
704.82641	304	
704.99253	1261	
705.86759	827	1+
706.34622	1439	1+
706.58465	271	
706.97876	371	
722.34197	459	1+
745.36952	297	1+
765.05978	267	
769.71822	246	1+
772.34465	467	1+
793.06044	286	1+
793.38908	293	1+
798.36586	427	1+
798.71809	394	1+
802.33832	385	1+
802.71517	311	1+
804.36970	585	1+
808.36550	563	1+
808.71659	320	
809.09883	430	
814.39904	320	1+
816.73807	246	1+
817.38359	373	1+
819.30179	291	1+
820.31144	478	1+
820.70440	501	1+
825.39904	489	
826.04011	279	1+
826.72144	433	1+
831.39682	799	1+
831.74821	371	1+
832.05105	363	1+
834.90841	384	1+
835.70893	300	
836.05620	251	
837.73622	406	1+
838.40849	260	
841.39426	921	1+
841.72882	560	1+
842.05927	367	
844.99214	265	1+
854.05996	290	1+
855.39135	386	1+
859.40154	549	1+
859.75359	376	1+
861.06258	255	
864.74849	353	1+
865.07651	599	1+
865.39711	629	
867.74057	249	1+
868.07730	467	1+
868.41329	728	1+
870.72274	395	1+
874.41929	942	1+
874.74756	514	1+
875.07581	555	1+
879.41655	241	1+
888.46030	298	1+
893.09617	562	1+
893.41832	673	1+
893.75525	464	1+
898.43581	355	1+
905.39868	644	1+
912.47658	308	1+
915.36642	303	1+
933.39184	1345	1+
938.95562	270	1+
974.38335	270	1+
1046.46398	675	1+
1049.50804	791	1+
1149.57792	1679	1+
1228.57999	401	1+
1249.64606	1676	1+
1260.59183	477	1+
1264.57076	450	1+
1329.14377	452	1+
1340.61540	640	1+
1348.65431	1022	1+
1362.15060	416	1+
1374.62107	687	1+
1387.12988	1071	1+
1387.66019	1534	1+
1403.68042	6465	1+
1404.16675	6527	1+
1415.71907	548	1+
1434.72793	2331	1+
1561.76749	903	1+
1651.78353	697	1+
1738.85889	1079	1+
1763.86393	2053	1+
END IONS

###FS:    #m/z: 646.80922 #charge   3
###MaxRes:#m/z:  0.00000 #charge-128
###MS: 1211
###MSMS: 1212
BEGIN IONS
TITLE=Cmpd 410, AutoMSn(646.8092), 20.5 min
RTINSECONDS=1229.89
SCANS=MS: 1211 MSMS: 1212
PEPMASS=646.80922	55733
CHARGE=3+
376.18770	621	1+
390.19232	308	1+
421.17334	1261	1+
427.96642	416	
433.21355	2691	1+
449.17988	245	1+
487.18444	416	1+
501.20407	241	1+
506.24279	357	1+
508.21040	365	
513.24461	351	1+
534.26186	406	
537.26511	1308	1+
543.26264	755	1+
558.62057	263	1+
575.26427	563	1+
593.24707	2916	1+
596.76892	357	1+
604.73236	314	1+
612.29381	578	1+
612.62887	557	1+
612.96221	411	
614.36937	425	1+
617.32146	323	1+
618.79521	267	1+
620.81713	556	
621.04848	375	1+
621.30032	442	1+
626.30528	449	1+
629.32513	370	1+
630.04889	567	1+
631.31457	924	1+
634.31393	491	1+
634.61077	382	
634.79015	379	1+
636.29807	441	1+
638.06310	319	1+
638.55307	311	
640.00250	238	1+
642.54814	849	
643.32257	1684	1+
643.69780	366	
645.64615	243	1+
646.31135	455	
646.80801	905	
649.32232	1576	1+
649.99584	527	1+
650.65973	563	
653.34286	569	
659.34844	238	1+
660.97191	245	1+
662.30386	351	1+
687.00717	654	1+
687.33866	1383	1+
687.66784	799	1+
693.00623	1051	1+
693.67314	582	
701.36745	273	1+
713.38090	269	
723.34679	639	1+
723.68710	362	1+
730.01926	705	1+
730.35150	759	1+
730.68052	344	
732.36274	357	1+
736.02358	1349	1+
736.35212	1143	1+
736.70832	523	1+
739.01162	564	1+
740.36348	345	1+
744.36036	213	1+
753.37431	492	1+
756.30901	2825	1+
777.35709	323	1+
779.03202	287	
781.37140	438	1+
782.71156	553	1+
784.69864	424	1+
785.03352	291	
785.36488	500	1+
788.36486	287	
790.38168	6176	1+
790.71378	5227	1+
791.04796	3659	1+
794.72332	653	1+
796.03900	260	
808.90748	305	1+
817.39368	434	1+
827.38669	832	1+
827.70988	399	
828.05088	253	
833.39386	457	1+
836.92629	659	1+
842.39940	277	1+
843.01556	314	
844.89986	215	1+
902.41701	287	1+
915.35328	369	1+
916.33835	377	1+
924.42674	246	1+
973.35455	698	1+
1038.98958	308	
1039.53096	317	
1088.47390	556	1+
1136.43816	555	1+
1209.52953	557	1+
1237.49685	511	1+
1248.09022	330	1+
1270.56393	525	1+
1275.61089	1230	1+
1283.60519	2927	1+
1285.08896	2173	1+
1288.65279	653	1+
1293.11437	1816	1+
1293.63812	2197	1+
1299.64201	1250	1+
1306.68868	928	1+
1385.67100	1075	1+
1452.76187	2575	1+
1587.74056	1334	1+
1673.82133	579	1+
1741.87118	669	1+
1764.82048	1163	1+
1831.80823	1066	1+
1835.86370	1875	1+
END IONS

###FS:    #m/z: 703.34291 #charge   3
###MaxRes:#m/z:  0.00000 #charge-128
###MS: 1211
###MSMS: 1213
BEGIN IONS
TITLE=Cmpd 411, AutoMSn(703.3429), 20.5 min
RTINSECONDS=1230.39
SCANS=MS: 1211 MSMS: 1213
PEPMASS=703.34291	51131
CHARGE=3+
400.64655	307	1+
425.19153	215	1+
444.21962	217	1+
457.22148	309	1+
466.21219	629	1+
487.21130	569	1+
510.24802	274	1+
516.21814	442	1+
521.75837	343	1+
523.73489	462	1+
526.26145	270	1+
544.27446	281	1+
552.73522	281	
558.27035	346	1+
565.23532	265	
580.28581	425	1+
586.26214	363	1+
599.27883	525	1+
609.27402	491	1+
615.28555	495	1+
620.01457	530	1+
623.30518	2071	1+
623.82089	296	
624.83131	730	
632.29642	463	1+
645.32221	334	1+
649.30841	304	1+
651.32018	1225	1+
661.02642	441	1+
662.31323	397	1+
666.05319	271	
667.31052	336	1+
669.80700	608	1+
670.58739	329	1+
673.31498	268	1+
675.06866	718	1+
685.33918	314	1+
687.04019	248	1+
687.34055	629	1+
687.59113	288	1+
687.81979	389	1+
689.32981	446	1+
691.57385	259	
692.62003	1157	1+
693.83983	296	
696.35066	689	1+
697.68544	1074	
698.04989	1077	
698.34105	5558	1+
698.62721	2867	1+
698.99908	2103	1+
704.33534	2136	
704.65840	2122	1+
704.84125	1353	1+
705.00018	1126	
706.98339	277	
707.74254	258	
708.35151	494	1+
711.68498	217	1+
722.70435	247	1+
723.36681	407	1+
731.34572	267	1+
736.34681	278	1+
751.36615	313	1+
755.37981	274	1+
765.22193	428	
765.32405	672	
765.69900	299	
765.86393	279	1+
768.35822	322	1+
769.70047	253	1+
770.04184	284	1+
770.34999	320	1+
782.38424	352	1+
791.35682	270	1+
793.38576	394	1+
799.05097	308	
802.36708	350	1+
802.72120	404	1+
804.05841	341	1+
804.39024	277	
808.70804	312	
809.38131	558	1+
820.33174	825	1+
823.02924	210	1+
826.74884	475	1+
827.07192	350	1+
830.69709	737	1+
832.09827	242	1+
832.39123	454	1+
835.73684	331	1+
837.74112	309	
841.05900	391	1+
841.40001	634	1+
841.72781	274	
846.37198	262	1+
854.72913	278	1+
860.71741	326	1+
863.39850	387	1+
864.75864	461	1+
865.07530	489	1+
865.41408	941	1+
867.74668	783	1+
868.06245	262	
868.41573	441	1+
873.75337	745	1+
874.41313	1169	1+
875.43123	240	1+
887.75551	315	1+
888.41362	261	1+
890.42124	255	1+
892.42292	850	1+
893.08177	452	1+
893.75554	625	1+
897.39950	377	1+
902.42550	255	
903.73904	418	
905.39895	293	1+
907.44112	287	1+
915.39494	871	1+
918.42839	300	
928.43045	265	1+
933.39135	1358	1+
939.46367	292	1+
946.36521	366	1+
966.53309	351	1+
974.37555	651	1+
991.36780	657	1+
1149.57839	1456	1+
1199.53214	618	1+
1203.60202	448	1+
1225.60739	486	1+
1238.07424	403	1+
1249.65361	1714	1+
1302.59773	582	1+
1315.59939	441	1+
1340.61679	797	1+
1348.64400	1042	1+
1353.63607	519	1+
1359.64278	547	1+
1364.68649	808	1+
1381.67911	677	1+
1387.14112	1425	1+
1387.65395	762	1+
1390.67045	658	1+
1394.66221	4867	1+
1400.67442	2066	1+
1403.17010	6684	1+
1403.67594	7136	1+
1409.67859	2751	1+
1434.72182	2592	1+
1489.73431	644	1+
1545.69965	532	1+
1554.76932	440	1+
1562.76860	488	1+
1633.69289	714	1+
1649.81717	1057	1+
1671.75571	426	1+
1737.84512	808	1+
1763.85782	2386	1+
1805.82277	559	1+
1859.84964	727	1+
END IONS

###FS:    #m/z: 576.95466 #charge   3
###MaxRes:#m/z:  0.00000 #charge-128
###MS: 1211
###MSMS: 1214
BEGIN IONS
TITLE=Cmpd 412, AutoMSn(576.9547), 20.5 min
RTINSECONDS=1230.89
SCANS=MS: 1211 MSMS: 1214
PEPMASS=576.95466	42083
CHARGE=3+
316.14910	1195	
333.18992	612	
338.18934	575	
360.70622	816	
388.24460	529	
420.22071	1652	1+
429.21546	498	
433.20835	1631	1+
451.21710	548	
464.73138	665	
468.24226	509	
479.21511	1012	
485.26809	884	
513.73867	393	
519.29125	880	
538.27946	1359	1+
556.30022	6355	1+
566.25924	573	
573.29756	1059	1+
574.77024	642	
575.29131	2383	1+
578.31578	520	
579.29959	1128	1+
583.28255	2492	1+
606.32781	2979	1+
669.28182	431	
670.31665	14945	1+
678.94595	2023	1+
679.01376	500	
679.12679	565	
685.35423	2433	1+
703.37801	37758	1+
720.39748	389	
772.39448	5366	1+
815.37015	505	
821.40203	440	
833.38029	21176	1+
845.97787	553	
863.40480	8530	1+
866.43784	5711	1+
877.39475	448	
946.46510	8197	1+
956.70300	427	
1026.46902	3065	1+
END IONS

###FS:    #m/z: 683.88096 #charge   2
###MaxRes:#m/z:  0.00000 #charge-128
###MS: 1215
###MSMS: 1216
BEGIN IONS
TITLE=Cmpd 413, AutoMSn(683.8810), 20.6 min
RTINSECONDS=1233.92
SCANS=MS: 1215 MSMS: 1216
PEPMASS=683.88096	46035
CHARGE=2+
371.19013	1250	
381.17941	416	
387.20261	435	
399.18864	908	1+
436.25447	421	
460.31163	943	
484.28248	500	
509.26205	494	
572.28227	705	
625.32514	418	
670.33682	503	
674.87770	443	
678.84709	422	
679.35854	594	
682.87216	821	
683.38212	588	
709.38277	809	
822.46349	549	
871.52483	2854	1+
907.44992	745	
968.57769	15193	1+
1366.75973	36159	1+
END IONS

###FS:    #m/z: 574.76738 #charge   2
###MaxRes:#m/z:  0.00000 #charge-128
###MS: 1215
###MSMS: 1217
BEGIN IONS
TITLE=Cmpd 414, AutoMSn(574.7674), 20.6 min
RTINSECONDS=1234.42
SCANS=MS: 1215 MSMS: 1217
PEPMASS=574.76738	42121
CHARGE=2+
316.14365	680	
333.19245	529	
338.18716	422	
360.70067	633	
386.70385	874	
388.25311	380	
395.79313	421	
418.20220	388	
420.22485	1706	1+
429.21895	630	
433.20936	958	
451.20167	382	
468.23344	412	
479.21446	727	
485.27236	655	
519.29597	562	
539.28068	683	
556.30442	5261	1+
566.26293	492	
573.29402	1075	1+
576.29867	1377	1+
578.30795	1061	1+
580.31601	615	
583.28607	2265	1+
592.28953	423	
606.32572	1946	1+
670.31793	9496	1+
675.35397	356	
678.93962	2939	1+
678.98166	848	
679.57992	438	
685.35822	1199	1+
703.37754	30704	1+
713.23852	467	
720.38174	400	
772.39845	3000	1+
833.38287	16406	1+
848.41158	416	
863.40589	6129	1+
866.43663	4384	1+
946.46823	6016	1+
1026.46910	2649	1+
1148.57515	1811	1+
END IONS

###FS:    #m/z: 703.34210 #charge   3
###MaxRes:#m/z:  0.00000 #charge-128
###MS: 1215
###MSMS: 1218
BEGIN IONS
TITLE=Cmpd 415, AutoMSn(703.3421), 20.6 min
RTINSECONDS=1234.92
SCANS=MS: 1215 MSMS: 1218
PEPMASS=703.34210	44889
CHARGE=3+
453.20456	466	1+
457.22233	269	1+
466.71006	325	1+
473.22914	312	
494.22602	314	
503.26881	221	1+
522.75430	339	
525.75567	399	
552.73044	533	
553.25201	296	1+
559.26372	397	1+
566.27848	279	
570.25811	285	1+
574.29734	702	1+
581.62298	225	1+
588.28264	320	1+
594.30679	315	
600.78037	246	1+
609.27022	837	1+
613.32562	276	1+
617.26252	260	1+
620.30633	263	1+
624.28893	320	
631.81744	267	1+
633.30282	359	1+
641.29402	401	1+
648.31544	280	1+
652.04945	445	1+
661.83961	559	1+
664.29655	224	1+
669.33722	602	1+
670.83295	441	1+
671.06023	336	
672.31035	322	
673.31857	597	1+
675.01574	275	1+
676.32348	416	1+
677.07237	538	1+
677.82677	302	
684.34869	356	1+
690.57849	509	1+
690.84426	571	1+
691.34891	642	1+
692.60874	1014	1+
694.07909	684	1+
697.35726	252	
697.68360	735	
697.81908	1729	1+
698.00992	3108	1+
698.33961	6494	1+
698.65129	4135	1+
702.08786	3130	1+
704.33737	3837	1+
704.66584	2456	1+
704.81867	354	
705.00281	2514	1+
705.85353	872	1+
706.56862	285	
722.33676	263	1+
732.01185	270	
761.31491	272	1+
764.68963	345	1+
766.32842	386	1+
770.01235	298	1+
771.39504	280	1+
778.38366	376	1+
793.37792	363	1+
799.04161	276	
799.36687	245	
802.37427	594	1+
807.73120	252	1+
809.39263	319	1+
817.36637	442	1+
819.34647	299	1+
820.33815	550	1+
825.40687	807	1+
826.01665	240	
826.73537	288	1+
830.39377	280	1+
832.08151	291	
832.40229	528	1+
837.39553	313	1+
840.73351	530	1+
841.39475	793	1+
853.44828	504	1+
860.41214	309	1+
860.74924	270	
864.42134	353	
864.75235	498	1+
865.08287	402	1+
865.40679	915	1+
866.38200	315	1+
867.73795	382	1+
868.07617	457	1+
870.41149	441	1+
870.74069	441	1+
873.40890	822	1+
873.74965	586	1+
884.25668	236	
888.08241	248	
888.74774	257	1+
893.10201	339	1+
894.43865	549	1+
899.42377	366	1+
903.08997	254	1+
903.76848	408	
910.93575	292	1+
930.41501	475	1+
933.39904	1365	1+
963.46834	467	1+
968.60272	239	1+
974.37471	434	1+
992.39379	399	1+
1016.46707	522	1+
1028.48890	433	1+
1087.45385	687	1+
1149.58112	1212	1+
1205.58762	399	1+
1248.65575	1278	1+
1254.60882	369	1+
1301.59079	1265	1+
1306.65177	604	1+
1331.61760	489	1+
1346.65921	584	1+
1363.67649	508	1+
1372.64107	1304	1+
1378.68555	421	1+
1382.67448	829	1+
1385.65072	1724	1+
1390.66037	847	1+
1396.65074	3545	1+
1399.69849	1921	1+
1403.68547	6994	1+
1404.16882	5486	1+
1433.71907	1841	1+
1490.74630	547	1+
1561.75127	798	1+
1667.83857	421	1+
1707.93547	346	1+
1729.80943	822	1+
1736.99847	463	1+
1746.84182	737	1+
1762.86408	2006	1+
END IONS

###FS:    #m/z: 683.88182 #charge   2
###MaxRes:#m/z:  0.00000 #charge-128
###MS: 1219
###MSMS: 1220
BEGIN IONS
TITLE=Cmpd 416, AutoMSn(683.8818), 20.6 min
RTINSECONDS=1237.94
SCANS=MS: 1219 MSMS: 1220
PEPMASS=683.88182	52799
CHARGE=2+
323.20228	454	
371.19262	1459	
399.18645	1813	1+
436.26720	675	
460.31484	1485	
483.78510	601	
572.29112	594	
575.31010	801	
622.35376	564	
624.82882	773	
646.37690	526	
678.84763	454	
679.33918	532	
682.87701	929	
683.36662	1116	
683.88334	26883	1+
709.38319	896	
717.86150	465	
822.46775	1108	1+
871.52152	2698	1+
907.44677	742	
968.57681	21766	1+
END IONS

###FS:    #m/z: 673.58087 #charge   3
###MaxRes:#m/z:  0.00000 #charge-128
###MS: 1219
###MSMS: 1221
BEGIN IONS
TITLE=Cmpd 417, AutoMSn(673.5809), 20.6 min
RTINSECONDS=1238.44
SCANS=MS: 1219 MSMS: 1221
PEPMASS=673.58087	39103
CHARGE=3+
400.18716	272	
465.72646	299	
516.24717	402	1+
557.27324	382	1+
566.26168	538	
573.53544	295	1+
573.78370	275	1+
582.29173	334	1+
590.32243	1154	1+
594.29016	220	1+
613.29448	359	1+
615.04827	249	1+
615.31296	347	1+
617.28847	297	1+
619.54651	424	1+
619.80594	256	
620.30368	965	1+
621.86490	391	
623.58349	311	1+
630.30885	495	1+
631.80816	359	1+
636.30375	530	1+
639.31004	272	1+
640.30388	911	1+
644.56389	228	1+
645.30908	704	1+
649.31035	316	
653.33125	459	1+
656.81618	299	1+
658.61393	300	1+
661.31995	514	1+
662.55061	371	1+
663.81379	234	1+
665.07333	298	
669.08160	729	
670.85454	2010	
672.06314	456	1+
673.33488	570	
675.06186	419	
675.34698	819	1+
677.33648	814	1+
677.84878	683	1+
686.28533	660	1+
691.33523	221	1+
704.28035	768	1+
713.33595	258	1+
716.34251	429	1+
726.69537	438	1+
727.35406	487	1+
731.02394	380	1+
731.34688	610	1+
749.35895	501	1+
750.02427	289	1+
754.03511	458	1+
758.42811	254	
758.67356	245	1+
759.01013	378	1+
760.37004	373	
760.70801	401	
764.04055	412	1+
764.36837	515	
766.04859	409	
770.35270	357	
777.37186	345	1+
781.88277	309	
782.37985	317	1+
785.69130	227	1+
787.70468	921	1+
788.04630	453	1+
788.36828	526	1+
792.71711	450	1+
793.04852	608	1+
793.39745	475	
796.71527	549	1+
797.04865	322	
797.39364	294	1+
799.35488	864	1+
802.72325	425	
803.04924	772	1+
803.39577	995	1+
808.39094	247	1+
815.38383	418	1+
817.36637	1347	1+
822.06065	389	1+
822.39753	319	1+
824.74706	430	1+
825.40923	443	
825.92357	386	
826.05555	649	1+
826.40417	817	1+
826.74044	1265	1+
829.40997	401	1+
829.75114	228	1+
830.06453	405	1+
835.73341	275	
836.07278	668	1+
841.25507	335	
849.11117	289	1+
849.81767	304	1+
853.06113	237	1+
854.41013	571	1+
854.74685	382	1+
855.07532	469	1+
859.41284	509	1+
859.74587	607	1+
860.08173	364	1+
864.41909	513	1+
864.76027	549	1+
869.40610	457	1+
874.41667	413	1+
881.92664	558	1+
930.45729	730	1+
946.45304	259	1+
964.47952	214	1+
1050.51965	618	1+
1149.58644	1630	1+
1197.58875	421	1+
1248.64350	2164	1+
1273.62021	477	1+
1274.12645	506	1+
1280.13064	581	1+
1282.62197	1001	1+
1283.17873	575	1+
1288.61433	763	1+
1291.06353	489	1+
1293.61298	505	1+
1329.63788	1275	1+
1330.16466	1065	1+
1337.64028	3051	1+
1338.15902	1643	1+
1341.68722	3999	1+
1346.15996	3461	1+
1346.66430	3225	1+
1350.70543	520	1+
1433.72507	2591	1+
1449.71166	386	1+
1528.39555	676	1+
1607.78381	331	1+
1763.85926	1667	1+
1868.78497	332	1+
END IONS

###FS:    #m/z: 857.71018 #charge   3
###MaxRes:#m/z:  0.00000 #charge-128
###MS: 1219
###MSMS: 1222
BEGIN IONS
TITLE=Cmpd 418, AutoMSn(857.7102), 20.6 min
RTINSECONDS=1238.94
SCANS=MS: 1219 MSMS: 1222
PEPMASS=857.71018	36732
CHARGE=3+
343.23543	1042	1+
353.21005	169	
371.22846	2866	1+
379.15850	152	
385.24356	393	1+
418.16831	147	
439.29220	349	
450.16522	212	
456.31934	1125	1+
466.29887	204	
484.31097	2599	1+
491.58854	255	
531.25816	249	
554.74398	244	
619.78250	200	
644.34428	1228	1+
699.28107	324	
699.80805	351	1+
701.36948	153	
719.34978	155	
734.31590	188	
734.63564	163	
739.24659	553	
772.00301	681	1+
772.32742	572	
772.67769	474	1+
804.35760	231	1+
805.00758	296	1+
830.38959	324	
851.72314	223	
852.32746	237	
854.40101	261	1+
856.41690	685	1+
856.83071	192	
856.91526	178	
857.72308	2881	1+
858.04432	3186	1+
858.38280	3003	1+
862.07451	1036	1+
862.41352	1107	1+
862.75008	392	1+
881.23289	164	
935.88999	329	1+
980.37769	275	
1170.33031	160	
1583.65001	685	1+
1719.79636	752	1+
1741.71880	878	1+
1927.78437	2687	1+
2087.80625	3602	1+
2200.89223	2775	1+
2313.97250	946	1+
END IONS

###FS:    #m/z: 673.58254 #charge   3
###MaxRes:#m/z:  0.00000 #charge-128
###MS: 1223
###MSMS: 1224
BEGIN IONS
TITLE=Cmpd 419, AutoMSn(673.5825), 20.7 min
RTINSECONDS=1241.97
SCANS=MS: 1223 MSMS: 1224
PEPMASS=673.58254	68921
CHARGE=3+
385.18328	377	1+
400.19009	346	1+
408.19164	367	1+
425.19486	535	1+
465.22114	303	1+
468.20799	499	1+
473.23175	346	1+
478.22584	287	1+
499.20371	289	1+
515.24061	478	1+
525.76782	458	
535.24798	322	1+
546.24251	402	1+
557.30171	324	1+
565.77675	522	1+
569.26179	588	1+
570.97470	230	1+
573.77768	449	1+
575.79313	561	1+
582.30428	241	1+
590.28400	554	1+
591.07548	256	1+
593.26687	250	1+
598.28395	614	1+
615.79948	567	1+
616.29211	596	1+
616.92659	251	1+
619.53543	456	1+
620.29588	664	1+
623.03596	345	1+
623.81355	339	
624.31749	1748	1+
627.04779	304	1+
629.29309	620	1+
632.29691	620	1+
633.05071	318	1+
636.80040	611	1+
637.05433	705	1+
637.64280	340	1+
640.56490	536	1+
640.81757	640	1+
644.31912	354	1+
645.05232	522	1+
645.57353	350	1+
649.63899	224	1+
650.32204	321	1+
652.60016	242	1+
653.31236	446	1+
655.33294	697	1+
657.59576	300	1+
657.82453	347	1+
661.06994	427	1+
661.31742	722	1+
664.83267	311	
669.04962	490	
670.85076	1555	
671.59083	891	1+
673.07748	375	
673.33220	2770	1+
675.99843	403	1+
676.32100	1137	1+
676.62674	247	1+
677.85305	647	1+
679.35419	276	
684.35166	260	1+
686.26759	702	1+
692.33532	440	1+
693.01612	376	
697.32335	480	1+
701.34852	286	
704.29675	1296	1+
712.67747	222	1+
722.32612	269	
725.70856	252	1+
726.02970	292	
726.35617	629	1+
731.03519	613	1+
731.34855	1270	1+
731.70271	438	1+
743.36372	212	1+
749.35917	260	1+
750.03620	423	1+
750.70812	332	
751.36299	624	1+
754.01815	337	1+
754.35615	342	1+
759.69998	593	1+
760.03861	572	1+
760.36757	695	1+
763.68997	612	1+
764.04189	751	1+
764.36850	855	1+
765.21877	366	
765.71555	783	1+
766.05202	507	
766.36804	596	1+
769.69610	558	1+
770.03845	444	
772.19974	505	1+
773.35549	571	1+
782.71527	401	1+
787.38159	481	
787.72436	825	1+
788.05588	976	1+
788.38915	898	1+
793.05299	1029	1+
793.39639	666	1+
793.73626	459	1+
797.04615	876	1+
797.38477	419	
797.72130	705	1+
799.36213	1154	1+
802.72660	720	1+
803.06037	711	
803.37968	852	1+
805.65431	328	1+
814.39108	241	1+
815.72161	332	1+
817.37372	2225	1+
820.04354	349	1+
821.72235	623	1+
822.06270	597	1+
825.40199	1083	
825.73535	1547	1+
826.06308	1473	1+
826.40625	1754	1+
830.39675	1013	1+
830.72993	779	1+
831.05851	597	1+
835.73628	522	1+
836.07737	844	1+
836.40671	606	1+
848.41637	367	1+
848.78305	567	1+
849.08310	354	1+
850.35470	509	1+
854.40886	665	1+
854.76257	565	1+
855.08556	869	1+
858.07098	344	1+
858.41104	383	1+
859.74553	914	1+
860.08795	355	
860.41163	797	1+
862.75957	363	1+
864.08088	443	1+
873.41112	625	1+
875.81397	310	
881.42994	578	1+
884.25468	273	
890.93572	288	1+
919.05392	516	
931.43872	445	1+
934.90592	265	
990.42097	394	
990.43572	507	1+
1044.50061	523	1+
1131.54180	697	1+
1148.57791	1819	1+
1189.07254	604	1+
1239.09363	577	1+
1242.59312	447	1+
1248.63362	3377	1+
1265.58880	649	1+
1266.12548	452	1+
1272.11893	530	1+
1273.59400	893	1+
1274.14888	703	1+
1279.60745	483	1+
1281.12786	894	1+
1282.61090	854	1+
1291.62351	687	1+
1294.65465	677	1+
1295.11486	509	1+
1315.60752	664	1+
1324.62364	953	1+
1329.13416	2013	1+
1329.65254	1608	1+
1334.63442	735	1+
1337.64203	4308	1+
1338.14387	2987	1+
1341.68892	3229	1+
1346.16729	5978	1+
1346.66669	6299	1+
1375.65896	528	1+
1389.63124	453	1+
1416.69234	653	1+
1426.65434	710	1+
1434.73970	3245	1+
1445.68381	566	1+
1539.74383	922	1+
1561.75662	1889	1+
1567.76945	342	1+
1601.73132	381	1+
1609.73921	1060	1+
1643.78365	527	1+
1698.66112	703	1+
1746.83249	761	1+
1763.84163	2281	1+
1796.70862	549	1+
END IONS

###FS:    #m/z: 857.39161 #charge   3
###MaxRes:#m/z:  0.00000 #charge-128
###MS: 1223
###MSMS: 1225
BEGIN IONS
TITLE=Cmpd 420, AutoMSn(857.3916), 20.7 min
RTINSECONDS=1242.47
SCANS=MS: 1223 MSMS: 1225
PEPMASS=857.39161	47717
CHARGE=3+
343.23310	865	1+
371.22679	2303	1+
385.24391	163	
418.17363	181	
439.28939	237	
456.31634	918	1+
466.30412	302	1+
484.30895	2680	1+
491.59127	289	
531.25903	297	
611.26045	221	1+
616.34348	168	
619.26275	258	
626.33087	153	
644.34702	1089	1+
697.26962	162	
699.78691	202	
701.35633	266	
734.32467	149	
739.24885	610	1+
772.00361	456	1+
772.32967	305	
772.65992	234	
792.34597	164	
792.81314	151	
805.01267	276	1+
830.40213	267	
852.36440	311	1+
854.38632	174	
856.03907	306	1+
856.40144	274	1+
857.71547	2980	1+
858.04561	2457	1+
858.38487	2888	1+
862.07874	629	1+
862.40549	1027	1+
862.74006	654	
863.89240	229	1+
935.87345	265	1+
972.39154	152	
974.73532	270	
980.37958	173	
1055.70627	540	
1102.93964	267	
1113.97884	784	
1719.79029	397	1+
1741.71204	984	1+
1927.78172	2018	1+
2087.80245	3104	1+
2200.88419	2457	1+
2313.95118	972	1+
END IONS

###FS:    #m/z: 683.88310 #charge   2
###MaxRes:#m/z:  0.00000 #charge-128
###MS: 1223
###MSMS: 1226
BEGIN IONS
TITLE=Cmpd 421, AutoMSn(683.8831), 20.7 min
RTINSECONDS=1242.97
SCANS=MS: 1223 MSMS: 1226
PEPMASS=683.88310	60123
CHARGE=2+
353.17527	548	
371.18988	1610	1+
381.17298	651	
399.18536	1949	1+
436.26067	562	
460.31281	1785	1+
575.30279	506	
575.80846	495	
622.35384	438	
624.82745	607	
646.36321	772	
674.86830	554	
675.36697	501	
682.87170	963	
683.36594	1016	
704.28427	518	
709.38468	1214	
717.87231	617	
799.34551	468	
817.36632	743	
822.46838	778	
871.52338	3142	1+
907.46169	782	
968.57857	22623	1+
1366.75899	45554	1+
END IONS

###FS:    #m/z: 673.58135 #charge   3
###MaxRes:#m/z:  0.00000 #charge-128
###MS: 1227
###MSMS: 1228
BEGIN IONS
TITLE=Cmpd 422, AutoMSn(673.5813), 20.8 min
RTINSECONDS=1246
SCANS=MS: 1227 MSMS: 1228
PEPMASS=673.58135	75096
CHARGE=3+
384.19367	364	1+
400.18629	620	1+
519.20791	239	1+
525.76317	392	
526.25867	844	1+
529.21636	292	1+
540.23607	289	1+
546.26578	294	1+
549.26642	340	1+
559.25308	257	1+
562.27595	271	1+
566.77844	345	1+
573.27627	537	1+
574.28364	2477	1+
574.79287	964	1+
582.61884	353	1+
595.29504	590	1+
604.27575	376	1+
612.55738	227	1+
614.80688	341	1+
616.27406	340	1+
616.63238	302	1+
618.28413	748	1+
622.29573	530	1+
629.80225	361	1+
631.79663	684	1+
636.81242	512	1+
637.56346	656	1+
640.56868	559	1+
641.05441	683	1+
646.31988	637	1+
650.32823	355	1+
652.81857	656	1+
654.62472	303	1+
657.30334	522	1+
660.02944	447	1+
662.32727	451	1+
663.10664	411	1+
665.57524	361	
666.07103	468	1+
669.08148	659	
669.32923	5238	1+
671.63967	448	1+
673.11519	440	
673.32539	580	
673.58397	2526	
676.32454	676	1+
677.59639	306	1+
679.35032	311	
684.33654	287	1+
688.31017	342	1+
692.32892	469	1+
693.00141	282	1+
695.33103	211	1+
697.01994	865	1+
699.31497	367	1+
701.31956	572	1+
704.27748	969	1+
726.01957	904	1+
726.35380	481	1+
726.68431	287	1+
731.01676	543	1+
731.35530	370	
731.69389	299	1+
735.36182	337	
750.05229	330	1+
750.36656	378	1+
754.35211	548	1+
759.70075	495	1+
760.05469	450	1+
760.36703	575	
763.50741	922	
764.04110	848	1+
764.34940	825	1+
764.71112	372	
765.71904	506	1+
766.04781	552	
769.69346	1123	1+
769.88134	333	1+
770.02134	504	1+
770.36746	1401	1+
777.36284	219	1+
778.70244	257	1+
779.40272	311	1+
781.70735	380	1+
782.38548	1011	1+
787.37856	1544	1+
787.71386	626	1+
788.04657	729	1+
793.06067	863	1+
793.38634	500	
793.71926	850	1+
797.05201	485	
797.38456	554	1+
797.72137	444	1+
799.07809	250	1+
799.36878	1059	1+
802.71813	815	1+
803.07250	761	1+
803.39200	597	
815.06612	400	1+
815.38171	303	1+
817.36939	2093	1+
819.73647	421	1+
821.05813	318	
821.36835	320	
821.73668	644	1+
822.05876	583	1+
822.38963	653	1+
824.40475	419	
825.05183	1171	
825.39454	3126	1+
825.72268	2538	1+
826.05918	2181	1+
828.91794	472	
829.73237	896	1+
830.05826	362	1+
830.40052	517	1+
832.04881	370	
832.39379	365	
835.73874	619	1+
836.07780	818	1+
836.39145	830	1+
842.39274	265	1+
845.40421	220	1+
846.07564	246	1+
849.07227	462	1+
854.73664	508	1+
855.07731	635	1+
855.41152	1220	1+
859.07961	404	1+
859.40440	1168	1+
859.74412	771	1+
861.07267	380	
863.06845	438	1+
863.74037	274	1+
864.40724	443	1+
865.75881	305	
869.37791	374	1+
873.41959	376	1+
898.34493	222	1+
900.40492	251	1+
930.45492	1524	1+
933.38474	417	1+
963.44387	332	1+
990.42627	1532	1+
1045.48699	651	1+
1109.51493	519	1+
1137.49185	1103	1+
1149.58629	2324	1+
1179.60290	805	1+
1188.60066	527	1+
1216.54681	341	1+
1237.04927	610	1+
1238.56691	811	1+
1248.65590	2832	1+
1265.57405	1047	1+
1273.62366	795	1+
1277.59922	708	1+
1281.61705	1371	1+
1282.12476	958	1+
1288.60582	851	1+
1289.10862	947	1+
1294.64935	407	1+
1314.63437	715	1+
1319.64433	466	1+
1329.62954	2021	1+
1338.13980	3181	1+
1338.64986	3967	1+
1342.70269	1065	1+
1346.65558	5925	1+
1347.16680	4853	1+
1354.68630	574	1+
1413.64979	521	1+
1426.67828	1032	1+
1434.72520	3075	1+
1539.74615	1158	1+
1545.71412	431	1+
1610.77864	2265	1+
1615.77654	444	1+
1665.78506	613	1+
1697.71638	1190	1+
1705.75524	647	1+
1721.78636	576	1+
1746.84138	615	1+
1763.86781	2051	1+
1867.75982	652	1+
1876.94140	584	1+
END IONS

###FS:    #m/z: 915.89012 #charge   3
###MaxRes:#m/z:  0.00000 #charge-128
###MS: 1227
###MSMS: 1229
BEGIN IONS
TITLE=Cmpd 423, AutoMSn(915.8901), 20.8 min
RTINSECONDS=1246.5
SCANS=MS: 1227 MSMS: 1229
PEPMASS=915.89012	69683
CHARGE=3+
410.17364	312	1+
418.17497	522	1+
434.13080	322	
533.19667	2213	1+
554.70909	275	1+
562.72965	279	
566.23978	267	1+
589.25647	262	1+
604.75308	395	1+
629.76962	274	
633.33993	271	
634.76109	255	
635.26114	254	1+
644.26889	243	
652.26076	211	1+
654.28640	215	
662.29310	331	
671.28687	490	1+
673.30452	278	1+
684.28753	495	1+
690.33041	279	
715.33058	252	1+
725.30507	1131	1+
725.63572	736	1+
725.81436	264	1+
725.96380	366	1+
747.37123	545	1+
757.32685	342	1+
758.99477	485	1+
759.32148	846	1+
759.65366	303	
762.39687	219	
768.32865	355	1+
804.34436	305	1+
814.34530	270	
845.36318	288	1+
851.33997	250	
853.38904	342	
861.38069	369	
894.89612	319	1+
898.41537	242	1+
913.42147	698	1+
915.62771	305	
915.88867	1947	1+
916.13026	436	
916.41743	405	
917.10079	1091	1+
921.40485	338	
921.64402	265	
952.42648	292	1+
960.38426	247	1+
968.39284	500	
968.86771	215	
997.42474	406	1+
1005.44434	274	
1059.43831	1403	1+
1070.30615	384	
1194.53327	895	1+
1222.51561	3189	1+
1357.57484	2483	1+
1369.54878	666	1+
1385.58044	4306	1+
1385.59008	244	
1420.65019	601	1+
1440.62995	1142	1+
1458.63105	1502	1+
1468.61918	5926	1+
1486.63520	5718	1+
1592.70000	1245	1+
1603.66175	480	1+
1613.67250	406	1+
1621.68519	919	1+
1623.67382	644	1+
1631.68676	3021	1+
1649.69143	1979	1+
1707.73568	4434	1+
1718.70902	1469	1+
1736.73477	1721	1+
1805.73614	755	1+
1812.81298	551	1+
1817.79505	446	1+
1821.23998	1561	1+
1821.77443	1644	1+
1832.80288	3260	1+
1835.78225	5619	1+
1905.82385	597	1+
1923.80635	5469	1+
2010.83864	8302	1+
2173.89781	3686	1+
2274.92735	1274	1+
END IONS

###FS:    #m/z: 611.60782 #charge   3
###MaxRes:#m/z:  0.00000 #charge-128
###MS: 1227
###MSMS: 1230
BEGIN IONS
TITLE=Cmpd 424, AutoMSn(611.6078), 20.8 min
RTINSECONDS=1247
SCANS=MS: 1227 MSMS: 1230
PEPMASS=611.60782	49271
CHARGE=3+
336.66910	159	
346.17707	152	
359.10373	155	
382.20733	124	
390.20131	134	
434.25824	143	
457.22115	150	
460.22430	149	
466.20570	317	1+
550.22602	138	
565.56658	147	
566.74967	139	
594.27050	334	1+
598.32732	161	
602.83143	209	
603.31711	127	
604.75104	177	
605.26567	206	
607.33371	199	
608.31406	563	1+
610.30421	1619	1+
615.31095	699	1+
627.34849	139	
630.29716	215	1+
672.33714	859	1+
678.35008	345	
681.01646	195	
767.45162	332	
793.41759	157	
807.40988	227	
858.40154	158	
858.40366	232	1+
915.42916	283	
997.48729	237	1+
1218.63134	850	1+
END IONS

###FS:    #m/z: 611.60841 #charge   3
###MaxRes:#m/z:  0.00000 #charge-128
###MS: 1231
###MSMS: 1232
BEGIN IONS
TITLE=Cmpd 425, AutoMSn(611.6084), 20.8 min
RTINSECONDS=1250.03
SCANS=MS: 1231 MSMS: 1232
PEPMASS=611.60841	70556
CHARGE=3+
334.15370	129	
365.68735	131	
417.18514	120	
487.24656	172	
489.23547	123	
501.22530	134	
517.26348	223	
519.28986	123	
531.23452	157	
539.25730	121	
551.27770	115	
553.25269	212	1+
567.22979	124	
576.25102	245	1+
589.29099	355	1+
594.32321	150	
598.35125	136	
604.76006	112	
605.25521	161	
606.86817	128	
607.34426	213	
608.31329	1133	1+
610.78590	274	1+
611.30572	1639	1+
616.31981	240	
632.35758	229	1+
654.31493	194	
662.32062	166	
672.32853	725	1+
678.35661	152	
681.02066	245	
793.39804	140	
827.32245	275	1+
1017.10507	168	
END IONS

###FS:    #m/z: 915.89181 #charge   3
###MaxRes:#m/z:  0.00000 #charge-128
###MS: 1231
###MSMS: 1233
BEGIN IONS
TITLE=Cmpd 426, AutoMSn(915.8918), 20.8 min
RTINSECONDS=1250.53
SCANS=MS: 1231 MSMS: 1233
PEPMASS=915.89181	60820
CHARGE=3+
374.19912	391	1+
390.18592	201	
410.16537	221	1+
418.17554	238	
434.13234	221	
530.73952	317	
533.20653	1278	1+
540.72258	205	
633.33984	297	1+
659.27992	208	
662.29504	323	
673.30514	202	
680.79713	304	
685.28514	244	1+
690.32650	287	
724.64278	473	1+
725.30127	720	1+
725.97513	320	
747.36826	283	
748.38741	312	1+
758.33536	505	1+
758.98240	370	1+
759.67140	227	
765.21462	285	
787.34823	272	1+
811.36968	218	
811.84349	384	1+
910.08518	373	1+
911.38766	1222	1+
911.61926	203	
911.80869	259	1+
912.13165	747	1+
915.61539	222	
915.90389	880	1+
917.11382	885	1+
917.44184	1155	1+
917.78919	517	
953.90851	225	
954.41581	276	
964.38120	230	
976.88764	272	
1043.45228	221	
1059.44598	266	
1150.23732	440	
1194.52433	503	1+
1222.52540	2653	1+
1341.60538	417	1+
1357.58616	1642	1+
1385.58643	3369	1+
1440.62148	927	1+
1458.65084	631	1+
1468.62408	4567	1+
1486.63639	4845	1+
1505.63248	422	1+
1592.70879	1055	1+
1631.69156	2086	1+
1649.70789	1517	1+
1689.72275	457	1+
1707.73431	3816	1+
1718.71532	980	1+
1736.73182	1700	1+
1805.74219	631	1+
1831.82095	1617	1+
1836.78926	3138	1+
1923.80863	3952	1+
1934.78690	628	1+
1992.83113	499	1+
2010.84283	5921	1+
2173.90425	2708	1+
2274.96329	1349	1+
END IONS

###FS:    #m/z: 534.73872 #charge   2
###MaxRes:#m/z:  0.00000 #charge-128
###MS: 1231
###MSMS: 1234
BEGIN IONS
TITLE=Cmpd 427, AutoMSn(534.7387), 20.9 min
RTINSECONDS=1251.03
SCANS=MS: 1231 MSMS: 1234
PEPMASS=534.73872	26505
CHARGE=2+
311.10346	340	1+
360.16031	391	
376.15788	215	1+
424.18807	2276	1+
436.18612	274	
437.20004	509	1+
446.53734	1026	1+
446.87415	476	
447.21226	236	
448.25705	390	
449.24909	607	1+
468.24049	426	1+
471.23806	238	
477.22870	265	1+
482.22063	245	1+
490.25589	371	1+
495.23692	301	1+
499.26104	517	1+
503.27625	231	1+
511.24445	1163	1+
511.55320	327	
516.24121	267	
517.24181	2338	1+
517.56830	1040	
517.89805	763	
518.98014	484	
523.24908	504	1+
526.27478	236	
530.48153	308	
532.28973	799	
532.79305	383	
533.29682	788	
534.27604	1500	1+
534.75124	660	1+
534.98078	357	
536.29743	1869	1+
538.28612	679	
539.22719	2859	1+
542.10237	325	
559.25925	1017	1+
562.30778	1127	1+
562.82258	490	
571.31287	242	
571.58133	423	1+
571.91995	569	
572.26698	525	1+
574.79377	487	1+
580.28349	278	1+
587.25723	2069	1+
594.31480	263	1+
605.28163	270	1+
608.27260	372	1+
615.27214	239	1+
620.27713	250	1+
622.26437	482	1+
625.30940	370	1+
630.27641	276	1+
630.94154	224	1+
636.30319	295	1+
650.60575	297	1+
658.29748	425	1+
660.29496	394	1+
664.33132	232	1+
674.29906	651	1+
704.29621	374	1+
735.33518	502	1+
754.34618	265	
765.38247	248	
773.40239	288	1+
780.33982	504	1+
789.31435	255	1+
799.33937	686	1+
816.37196	250	1+
846.43518	437	1+
856.88984	216	1+
880.37274	804	1+
882.41496	307	
896.52396	551	1+
900.38117	252	1+
907.37346	278	1+
917.41278	972	1+
946.40540	389	1+
993.54984	655	1+
1010.52630	1695	1+
1041.49152	551	1+
1059.47601	1532	1+
END IONS

###FS:    #m/z: 611.60961 #charge   3
###MaxRes:#m/z:  0.00000 #charge-128
###MS: 1235
###MSMS: 1236
BEGIN IONS
TITLE=Cmpd 428, AutoMSn(611.6096), 20.9 min
RTINSECONDS=1254.06
SCANS=MS: 1235 MSMS: 1236
PEPMASS=611.60961	70739
CHARGE=3+
388.18068	100	
411.70864	117	
414.18414	152	
464.25949	119	
472.16432	174	
520.25354	105	
530.22593	178	
541.73593	106	
547.27154	125	
575.12282	116	
580.33735	146	
587.31504	101	
591.31861	198	
594.30833	416	1+
607.31474	243	
608.32898	581	1+
610.30191	727	1+
610.83968	170	
612.32703	391	
612.86452	100	
613.31163	1374	1+
615.79498	112	
631.32492	357	1+
647.36571	109	
661.35324	116	
672.32470	566	1+
678.33998	284	1+
694.35212	124	
723.33505	106	
863.38933	222	1+
END IONS

###FS:    #m/z: 762.71463 #charge   3
###MaxRes:#m/z:  0.00000 #charge-128
###MS: 1235
###MSMS: 1237
BEGIN IONS
TITLE=Cmpd 429, AutoMSn(762.7146), 20.9 min
RTINSECONDS=1254.56
SCANS=MS: 1235 MSMS: 1237
PEPMASS=762.71463	20390
CHARGE=3+
314.18460	159	
401.16249	357	
404.22293	2075	1+
410.89104	306	
454.22650	193	
467.25475	191	
470.18881	178	
484.24127	171	
488.19863	291	
517.30727	2601	1+
573.27506	208	
576.28482	323	
583.27855	354	
601.28971	570	1+
645.36769	1874	1+
691.31349	224	
693.30230	170	
712.18611	244	
712.24703	284	
719.34403	176	
736.22235	227	
752.93034	160	
756.34524	259	
758.43958	1609	1+
762.72901	514	
763.03388	302	1+
763.34976	1356	1+
763.84928	725	1+
768.29313	168	
821.88581	180	
852.36160	288	1+
853.67887	178	
887.48353	436	1+
900.45827	271	
943.49351	367	
943.97828	488	1+
1108.42494	2068	1+
1394.72653	649	1+
1399.63555	446	1+
1521.77087	1021	1+
1527.68339	1266	1+
1685.85367	1261	1+
1769.82515	422	1+
2086.04112	664	1+
END IONS

###FS:    #m/z: 534.73963 #charge   2
###MaxRes:#m/z:  0.00000 #charge-128
###MS: 1235
###MSMS: 1238
BEGIN IONS
TITLE=Cmpd 430, AutoMSn(534.7396), 20.9 min
RTINSECONDS=1255.06
SCANS=MS: 1235 MSMS: 1238
PEPMASS=534.73963	25674
CHARGE=2+
347.10554	229	
360.17629	230	
371.22292	637	1+
381.66526	199	
386.16568	243	1+
395.78518	217	
396.19352	350	1+
397.51787	320	
397.83848	344	
424.18864	2050	1+
428.20942	253	1+
432.19583	313	1+
436.18515	1124	1+
446.54040	569	1+
446.88051	302	
447.23763	882	1+
450.70156	313	
455.31408	380	1+
459.20172	611	1+
462.19677	206	1+
473.24761	338	1+
484.31059	351	
486.21640	312	1+
489.24573	310	1+
496.26989	470	1+
500.25222	374	1+
506.25879	432	1+
510.25206	504	1+
514.21112	276	1+
517.24031	1565	1+
517.56662	727	
517.90331	439	
519.28553	455	1+
520.76764	198	
523.25107	292	1+
525.75553	232	
526.25409	540	1+
530.27207	870	1+
532.29939	1663	1+
533.98010	395	1+
534.29619	1977	1+
536.28677	1605	1+
538.28775	692	
552.27182	283	1+
559.25712	624	1+
563.71377	206	
571.26805	343	1+
571.59569	218	
575.30145	214	
583.31542	444	1+
587.25315	1720	1+
593.27580	381	1+
609.28811	287	1+
611.26184	352	
618.85953	312	1+
622.26273	1252	1+
624.81344	237	1+
630.95165	223	
636.30586	365	1+
636.64255	274	1+
663.10435	302	
674.29057	295	
677.31077	244	1+
687.33051	328	1+
701.35772	253	1+
723.32005	259	1+
735.33578	375	1+
780.33894	2626	1+
798.35618	402	1+
836.38667	318	1+
846.43129	416	1+
882.39875	237	
895.52008	641	1+
900.38207	370	1+
917.40127	300	
918.38154	490	1+
946.38988	228	
948.36754	240	
964.49391	251	1+
966.39724	486	1+
1010.53981	573	1+
1060.48470	1217	1+
1064.59367	1491	1+
1068.49661	1206	1+
END IONS

###FS:    #m/z: 805.37165 #charge   2
###MaxRes:#m/z:  0.00000 #charge-128
###MS: 1239
###MSMS: 1240
BEGIN IONS
TITLE=Cmpd 431, AutoMSn(805.3716), 21.0 min
RTINSECONDS=1258.08
SCANS=MS: 1239 MSMS: 1240
PEPMASS=805.37165	66714
CHARGE=2+
326.20908	337	
343.23248	1420	1+
353.21501	387	1+
371.22783	5056	1+
383.25501	348	1+
385.24557	230	
387.20586	473	
418.17416	184	
432.18729	223	
436.18684	1800	1+
439.28395	646	1+
448.24865	250	
456.31554	2427	1+
459.16356	224	1+
466.30202	921	1+
484.31399	3793	1+
491.59004	269	
501.33904	372	
531.25796	1293	1+
535.30396	301	1+
545.26460	221	
616.34532	605	1+
618.25841	177	
622.26191	1863	1+
626.32755	199	
644.34310	1270	1+
654.75153	236	
673.33915	269	1+
701.35284	252	
708.30333	175	
723.31200	666	1+
727.34174	278	
780.33491	3006	1+
794.72114	176	
796.36392	214	
796.86049	217	
802.40769	169	
804.36793	274	
807.37186	240	
812.39811	248	1+
830.39100	337	
841.38769	340	
909.38066	741	1+
966.39751	5202	1+
988.46026	204	
1108.40898	435	1+
1126.42693	8006	1+
1138.53771	365	
1239.51069	6276	1+
1352.59716	2729	1+
1609.73657	2840	1+
END IONS

###FS:    #m/z: 762.71470 #charge   3
###MaxRes:#m/z:  0.00000 #charge-128
###MS: 1239
###MSMS: 1241
BEGIN IONS
TITLE=Cmpd 432, AutoMSn(762.7147), 21.0 min
RTINSECONDS=1258.58
SCANS=MS: 1239 MSMS: 1241
PEPMASS=762.71470	39450
CHARGE=3+
372.16704	320	1+
383.17998	258	
401.16765	959	1+
404.22214	2809	1+
408.18745	216	
408.83641	371	
488.19698	234	
495.21755	249	
517.30413	3546	1+
533.15505	219	
552.26464	224	1+
554.26669	214	
554.71413	1120	
555.23526	706	1+
573.28391	330	1+
576.27273	462	
583.27121	710	1+
587.28939	221	
590.31534	418	1+
595.27771	309	
601.28306	1029	1+
613.28742	222	1+
627.34680	562	1+
636.29451	269	1+
645.36463	3033	1+
654.34955	297	
654.84584	239	
690.29936	282	1+
697.85880	451	
698.37399	321	
732.36649	250	
746.33777	323	1+
750.84123	194	
756.35190	353	1+
756.70364	219	
758.43756	1622	1+
762.72282	236	
763.04241	520	1+
763.34273	851	1+
766.34876	394	1+
830.40165	252	1+
851.35038	361	
885.42928	349	
887.48978	914	1+
892.41891	456	1+
899.97805	195	
900.45862	265	
934.97374	186	
941.95573	230	
1042.50717	559	1+
1399.62377	755	1+
1521.76224	1146	1+
1527.67213	1999	1+
1641.75244	687	1+
1685.85130	2064	1+
1885.96545	1866	1+
2015.01433	460	1+
2086.03511	930	1+
END IONS

###FS:    #m/z: 552.75783 #charge   3
###MaxRes:#m/z:  0.00000 #charge-128
###MS: 1239
###MSMS: 1242
BEGIN IONS
TITLE=Cmpd 433, AutoMSn(552.7578), 21.0 min
RTINSECONDS=1259.08
SCANS=MS: 1239 MSMS: 1242
PEPMASS=552.75783	22911
CHARGE=3+
368.72053	338	
369.15054	239	
387.15631	426	
390.19318	468	1+
391.73375	366	1+
420.22270	171	
449.24807	958	1+
484.24415	209	
492.73014	1391	1+
498.93109	237	
515.27671	429	1+
517.26375	304	1+
530.30117	280	1+
532.32026	7327	1+
535.23668	165	
536.31596	169	
537.27246	1669	1+
541.00858	245	
546.95068	503	1+
547.27985	310	
547.62306	186	
548.30000	811	1+
549.76429	306	
549.91024	572	1+
550.30079	1092	1+
552.30801	1028	
552.62361	249	
552.95864	6378	1+
553.29125	6559	1+
553.62987	1958	
554.77035	225	
558.27778	392	1+
575.30453	323	
575.82456	173	
587.28726	245	1+
625.33212	193	
645.39708	955	1+
669.33115	187	
687.28339	278	
695.31932	229	
717.86903	200	
718.34733	256	1+
723.34789	1773	1+
745.35488	253	1+
760.36353	612	1+
794.38290	1475	1+
875.38945	1926	1+
898.50050	344	1+
905.40763	248	1+
923.42962	758	1+
985.47238	1420	1+
1012.44798	5488	1+
1012.45440	288	
1013.43754	201	
1050.51409	685	1+
1125.53006	2306	1+
END IONS

###FS:    #m/z: 805.37121 #charge   2
###MaxRes:#m/z:  0.00000 #charge-128
###MS: 1243
###MSMS: 1244
BEGIN IONS
TITLE=Cmpd 434, AutoMSn(805.3712), 21.0 min
RTINSECONDS=1262.1
SCANS=MS: 1243 MSMS: 1244
PEPMASS=805.37121	107724
CHARGE=2+
326.20523	657	
343.23264	2452	1+
353.20972	222	
367.22643	267	
371.22748	7216	1+
383.25734	549	
385.24497	740	1+
387.20353	277	
390.17841	207	
418.17052	658	
436.18301	2784	1+
439.28767	924	1+
446.24179	313	
456.31594	2754	1+
460.18686	471	1+
464.46809	172	
466.30195	1205	1+
484.30815	4644	1+
501.32512	448	
512.26004	410	1+
518.20299	182	
523.31484	185	
531.25555	1591	1+
535.31555	452	
545.26910	468	1+
574.26510	317	1+
580.27839	388	1+
616.34900	787	1+
622.26291	1978	1+
626.32824	440	1+
644.34193	2794	1+
667.79988	186	
684.36698	227	
699.30043	173	
717.31935	307	
723.30435	906	1+
762.31665	172	
780.33187	4220	1+
794.72667	196	
802.38626	561	1+
830.40048	814	1+
841.39325	590	1+
887.42766	200	
909.37495	1226	1+
948.39538	384	1+
966.39908	8125	1+
970.46489	326	
988.45685	345	
1108.41764	967	1+
1126.42431	11410	1+
1127.70913	170	
1138.53416	360	
1140.61915	237	
1239.51233	8210	1+
1352.59568	3281	1+
1451.67002	695	1+
1591.73550	788	1+
1609.74158	6228	1+
END IONS

###FS:    #m/z: 762.71518 #charge   3
###MaxRes:#m/z:  0.00000 #charge-128
###MS: 1243
###MSMS: 1245
BEGIN IONS
TITLE=Cmpd 435, AutoMSn(762.7152), 21.0 min
RTINSECONDS=1262.6
SCANS=MS: 1243 MSMS: 1245
PEPMASS=762.71518	39879
CHARGE=3+
323.18022	214	
373.16896	199	
379.73159	258	
401.17238	572	1+
404.22428	2758	1+
410.89039	578	
470.19684	230	1+
488.19320	292	
507.23272	427	1+
512.23282	286	1+
517.30998	2527	1+
554.71457	1105	1+
576.29153	171	
583.27523	342	1+
601.28102	877	1+
627.34184	404	1+
645.36690	2067	1+
654.35436	356	
691.31240	181	
700.31932	494	1+
752.89130	163	
753.39978	181	
758.44267	808	1+
762.71829	190	
768.58933	258	
821.37660	249	
830.36797	176	
851.34821	224	
885.41097	323	
887.48284	324	
892.39928	276	
899.97483	190	
900.46781	322	
928.41373	191	
1008.51312	226	
1016.55547	182	
1043.52098	237	
1044.01615	476	
1109.44100	672	1+
1521.79543	976	1+
1524.77301	558	1+
1527.67918	1818	1+
1685.84877	1733	1+
1885.93826	909	1+
END IONS

###FS:    #m/z: 656.31467 #charge   3
###MaxRes:#m/z:  0.00000 #charge-128
###MS: 1243
###MSMS: 1246
BEGIN IONS
TITLE=Cmpd 436, AutoMSn(656.3147), 21.1 min
RTINSECONDS=1263.1
SCANS=MS: 1243 MSMS: 1246
PEPMASS=656.31467	28892
CHARGE=3+
361.24422	162	
404.22319	509	1+
433.21333	427	1+
472.23899	194	
474.25633	174	
508.30431	625	1+
515.77562	214	
517.30486	575	1+
566.33792	190	
593.24599	486	1+
598.23215	172	
600.76402	456	1+
602.25645	265	1+
605.27735	176	
609.35711	1293	1+
612.28610	186	
616.27158	172	
618.94149	232	
619.27622	545	1+
623.24985	346	1+
634.29498	177	
640.30987	412	1+
645.33556	283	1+
650.31212	1031	1+
650.64216	630	
650.98616	364	
652.32989	231	
653.32525	294	
654.31951	527	1+
656.31907	2238	1+
656.64770	1593	1+
656.97657	715	
659.40471	232	
661.67574	203	
665.24952	368	1+
720.39603	247	
737.41414	1098	1+
740.30307	197	
807.28467	204	
853.36643	229	
883.41478	249	1+
900.47422	453	
1015.53448	164	
1067.45868	849	1+
1129.54281	171	
1318.68247	1898	1+
1344.66103	716	1+
1504.70121	1613	1+
1619.73952	1348	1+
1688.73557	1500	1+
1706.76767	14195	1+
1853.83494	3185	1+
END IONS

###FS:    #m/z: 805.37093 #charge   2
###MaxRes:#m/z:  0.00000 #charge-128
###MS: 1247
###MSMS: 1248
BEGIN IONS
TITLE=Cmpd 437, AutoMSn(805.3709), 21.1 min
RTINSECONDS=1266.12
SCANS=MS: 1247 MSMS: 1248
PEPMASS=805.37093	114191
CHARGE=2+
326.21087	872	1+
332.21236	259	
343.23141	2300	1+
347.11301	271	
353.22006	310	
367.23437	238	
371.22718	7168	1+
383.26366	674	1+
385.24238	257	
387.20312	525	1+
389.73432	506	
418.17186	280	
432.17953	273	
436.18490	2388	1+
439.28541	1217	1+
446.24722	197	
456.31523	3243	1+
460.19827	206	
466.29871	750	1+
484.30870	4341	1+
491.59290	1084	
503.23966	477	1+
523.24073	191	
531.25921	1037	1+
535.32693	281	
545.27405	228	
616.34287	898	1+
618.33062	251	
622.26243	1991	1+
626.32250	279	
644.33890	2331	1+
701.36526	483	1+
717.31225	388	1+
723.31334	1175	1+
726.33151	480	1+
780.33772	3953	1+
790.71562	205	
796.36235	395	
796.87306	457	1+
802.37939	309	1+
830.40918	1064	1+
841.39179	664	1+
909.37186	1059	1+
966.39740	6627	1+
976.64125	421	
988.47756	251	
1108.40970	324	
1109.39571	248	
1126.42671	10667	1+
1138.55640	592	
1139.74189	197	
1239.50740	7304	1+
1253.10922	217	
1352.59821	3331	1+
1609.73917	4408	1+
END IONS

###FS:    #m/z: 656.31491 #charge   3
###MaxRes:#m/z:  0.00000 #charge-128
###MS: 1247
###MSMS: 1249
BEGIN IONS
TITLE=Cmpd 438, AutoMSn(656.3149), 21.1 min
RTINSECONDS=1266.62
SCANS=MS: 1247 MSMS: 1249
PEPMASS=656.31491	54897
CHARGE=3+
348.18638	281	
361.24969	457	1+
433.20942	163	
463.20695	248	
474.26592	175	
508.31191	628	1+
517.30347	303	
563.92987	241	
564.25792	343	1+
593.25812	307	
607.26642	165	
609.36418	1457	1+
616.27164	223	
618.61159	350	1+
618.94145	466	
619.29322	466	1+
624.27936	265	
629.31473	319	1+
637.27810	537	1+
650.31009	853	1+
650.65067	948	
650.97005	776	
652.32492	391	
653.56027	199	
655.33673	389	
656.31406	2740	1+
656.64680	2423	1+
656.97819	665	
658.85290	183	
659.42396	475	
661.33201	398	1+
665.20176	162	
720.39297	348	1+
730.31579	303	1+
737.41855	1581	1+
756.30559	232	
807.28969	183	
853.39083	252	
862.39544	236	
900.47480	779	1+
981.43982	304	1+
1067.44612	903	1+
1130.54952	209	
1201.50775	709	1+
1304.62120	761	1+
1318.70019	1999	1+
1344.68075	905	1+
1504.71675	1534	1+
1619.72846	1700	1+
1689.75724	1524	1+
1706.76661	17577	1+
1853.84207	4199	1+
END IONS

###FS:    #m/z: 537.25351 #charge   3
###MaxRes:#m/z:  0.00000 #charge-128
###MS: 1247
###MSMS: 1250
BEGIN IONS
TITLE=Cmpd 439, AutoMSn(537.2535), 21.1 min
RTINSECONDS=1267.13
SCANS=MS: 1247 MSMS: 1250
PEPMASS=537.25351	15941
CHARGE=3+
347.09853	271	
371.22594	1279	
376.16574	298	1+
381.66804	228	
385.23921	253	
400.17930	193	
408.83416	322	
424.18305	1191	1+
432.19852	520	1+
436.18714	1635	1+
439.26488	463	1+
446.19320	319	1+
446.53609	472	
451.20678	248	
456.19038	245	
456.31557	588	1+
460.19095	336	
473.22594	284	1+
482.22710	377	1+
484.31178	675	
489.25520	460	1+
494.24844	195	
505.78039	345	
514.26519	396	1+
516.26939	252	
517.24783	1323	1+
517.56511	362	
523.27591	259	1+
530.23087	555	1+
530.71061	254	
534.30314	1457	1+
536.28755	1550	1+
538.27006	2476	1+
539.73583	342	
545.25796	324	1+
559.26241	224	
569.27349	262	1+
572.26616	240	1+
575.28895	266	
575.80913	205	
579.25317	269	1+
587.26237	689	1+
589.27158	412	1+
595.26655	481	1+
607.25575	218	1+
611.26080	334	
611.76273	222	1+
620.25207	396	1+
622.26696	2053	1+
644.30573	267	1+
660.30697	268	1+
668.30184	309	1+
676.41756	306	1+
683.33228	336	1+
686.31133	300	
695.32511	222	
701.35531	279	1+
723.30774	730	1+
726.81130	387	
761.33101	273	1+
780.33358	3368	1+
789.32030	608	1+
790.70811	261	
813.47093	368	1+
830.39755	206	1+
850.32617	210	1+
854.37634	243	1+
874.35996	339	1+
909.37767	383	1+
948.38848	1262	1+
966.39249	849	1+
990.45087	237	1+
1050.52341	621	1+
1064.52516	1453	1+
1068.54828	804	1+
1090.42166	381	1+
1108.42562	877	1+
1123.61725	652	1+
1126.43802	720	1+
1190.52438	1184	1+
1549.68426	1211	1+
END IONS

###FS:    #m/z: 664.95233 #charge   3
###MaxRes:#m/z:  0.00000 #charge-128
###MS: 1251
###MSMS: 1252
BEGIN IONS
TITLE=Cmpd 440, AutoMSn(664.9523), 21.2 min
RTINSECONDS=1270.15
SCANS=MS: 1251 MSMS: 1252
PEPMASS=664.95233	51939
CHARGE=3+
425.75650	102	
433.21051	263	
448.19369	108	
450.11922	212	
450.21570	128	
476.20081	110	
526.23696	105	
546.23775	106	
567.28334	101	
593.24161	154	
616.24540	118	
623.28354	102	
644.28342	174	
653.33270	126	
657.33102	242	1+
664.31494	521	1+
664.64810	105	
665.72907	183	
666.33796	1038	1+
668.93749	106	
671.34708	155	
679.97038	137	
785.40671	110	
806.38818	129	
850.37911	114	
1319.68474	1281	1+
1323.68158	667	1+
END IONS

###FS:    #m/z: 655.99721 #charge   3
###MaxRes:#m/z:  0.00000 #charge-128
###MS: 1251
###MSMS: 1253
BEGIN IONS
TITLE=Cmpd 441, AutoMSn(655.9972), 21.2 min
RTINSECONDS=1270.66
SCANS=MS: 1251 MSMS: 1253
PEPMASS=655.99721	61359
CHARGE=3+
361.24474	388	
363.09723	214	
433.21285	314	
463.21850	247	
472.23933	199	
508.30641	533	
534.22276	511	
534.73165	315	
537.23741	188	
578.22524	188	
593.25276	266	
607.26494	328	1+
609.35715	1684	1+
612.63467	191	
615.75923	210	
616.24945	277	1+
618.61580	322	
618.97548	215	
619.29055	253	
650.31417	1171	1+
650.64463	1032	1+
650.97611	680	
653.29880	276	
654.33825	814	1+
656.30537	2903	1+
656.64396	1666	1+
656.97711	904	
665.77171	220	
672.83833	749	1+
714.85373	192	
737.42049	1553	1+
852.85962	190	
853.40777	231	
900.46929	769	1+
910.45048	201	
936.65504	434	1+
1080.31866	329	
1202.50508	1015	1+
1257.60062	457	1+
1306.65877	931	1+
1318.68709	3772	1+
1345.66500	823	1+
1504.69775	1632	1+
1619.72863	2006	1+
1688.75570	1217	1+
1706.76341	16676	1+
1853.83768	3630	1+
END IONS

###FS:    #m/z: 699.96147 #charge   3
###MaxRes:#m/z:  0.00000 #charge-128
###MS: 1251
###MSMS: 1254
BEGIN IONS
TITLE=Cmpd 442, AutoMSn(699.9615), 21.2 min
RTINSECONDS=1271.16
SCANS=MS: 1251 MSMS: 1254
PEPMASS=699.96147	36478
CHARGE=3+
375.16194	2184	
377.11064	3664	
425.68440	1728	
436.18308	2372	
456.24266	3477	1+
483.21899	1119	
496.69587	1320	
500.74347	2198	
511.21611	4653	1+
524.18378	3831	1+
526.73942	3332	
527.23957	1847	
537.23313	3808	1+
558.24724	1123	
568.26191	1444	
568.75729	1404	
570.22829	1036	
590.27736	1417	
616.27380	1886	
625.77489	1150	
626.27451	1579	
628.61252	5802	1+
628.94946	4686	
629.28065	2798	
634.28409	64325	1+
658.95315	1326	
659.28333	1285	
680.29334	1243	
723.29506	10287	1+
741.81073	1048	
749.31153	18533	1+
818.36827	1527	1+
836.38046	39790	1+
836.38194	2026	1+
849.34376	1173	
850.35731	23695	1+
901.36705	2468	1+
983.44977	31548	1+
993.88203	1540	
1010.38751	26968	1+
1143.49066	10319	1+
1153.52158	6345	1+
1157.46415	9648	1+
END IONS

###FS:    #m/z: 664.95249 #charge   3
###MaxRes:#m/z:  0.00000 #charge-128
###MS: 1255
###MSMS: 1256
BEGIN IONS
TITLE=Cmpd 443, AutoMSn(664.9525), 21.2 min
RTINSECONDS=1274.18
SCANS=MS: 1255 MSMS: 1256
PEPMASS=664.95249	153343
CHARGE=3+
356.66683	113	
404.21562	124	
433.21408	190	
442.57058	107	
451.18679	131	
499.25247	114	
508.31616	106	
563.22632	103	
578.27582	113	
593.23963	144	
597.31074	102	
620.27418	101	
629.85563	136	
634.28765	445	1+
645.30689	130	
648.34252	116	
657.31121	123	
664.34630	465	1+
665.27578	177	
666.34022	935	1+
670.32829	208	
672.56265	120	
678.90493	276	
724.35587	150	
756.33630	106	
810.38421	101	
850.36499	178	
1319.67968	817	1+
1323.68254	849	1+
1332.68548	583	1+
END IONS

###FS:    #m/z: 699.96061 #charge   3
###MaxRes:#m/z:  0.00000 #charge-128
###MS: 1255
###MSMS: 1257
BEGIN IONS
TITLE=Cmpd 444, AutoMSn(699.9606), 21.2 min
RTINSECONDS=1274.68
SCANS=MS: 1255 MSMS: 1257
PEPMASS=699.96061	103239
CHARGE=3+
359.10085	1939	
377.11053	5518	
404.69769	1847	
425.68488	2851	
436.18449	4471	
456.24481	5703	1+
483.22203	1949	
496.69449	2462	
500.74304	3109	
511.21639	7465	1+
537.23401	6026	1+
558.25036	1967	
568.26086	2541	
568.75803	2077	
570.24793	2994	1+
590.28077	2581	
616.27232	2448	
623.27334	1635	
625.77246	1822	
626.27857	1489	
628.61257	11176	1+
628.94792	8516	
629.28355	4637	
634.28427	99702	1+
658.94894	2636	
659.28204	2212	
659.61915	1754	
680.28227	2091	
723.29756	16731	1+
749.31311	32216	1+
808.38205	1702	
832.34147	1941	
836.38083	65198	1+
850.35914	37735	1+
901.36927	4346	1+
983.44909	48729	1+
1010.39005	40552	1+
1047.37628	7041	1+
1052.47452	1708	
1052.47480	10700	1+
1143.49035	17332	1+
1153.52289	10096	1+
1157.46485	14548	1+
END IONS

###FS:    #m/z: 1049.43324 #charge   2
###MaxRes:#m/z:  0.00000 #charge-128
###MS: 1255
###MSMS: 1258
BEGIN IONS
TITLE=Cmpd 445, AutoMSn(1049.4332), 21.3 min
RTINSECONDS=1275.18
SCANS=MS: 1255 MSMS: 1258
PEPMASS=1049.43324	44377
CHARGE=2+
348.15367	306	
436.18388	148	
439.17343	170	
456.24447	136	
459.17344	133	
483.22685	649	1+
491.58989	257	
493.20292	151	
511.22140	1917	1+
537.23412	196	
572.26813	178	
634.28472	2985	1+
719.33138	201	
723.29557	202	
734.29471	140	
741.81589	533	
742.32418	512	1+
749.29309	123	
823.35785	278	1+
836.38054	544	1+
845.98130	164	
849.36363	347	1+
859.04514	200	
983.45853	382	1+
987.91129	246	
993.87839	376	
996.02346	134	
996.43031	130	
1010.36832	187	
1157.45311	167	
1159.44473	127	
1359.57020	222	
1482.62176	675	1+
1728.74149	1337	1+
1746.72852	681	1+
1746.76440	186	
1992.83590	17591	1+
END IONS

###FS:    #m/z: 664.95284 #charge   3
###MaxRes:#m/z:  0.00000 #charge-128
###MS: 1259
###MSMS: 1260
BEGIN IONS
TITLE=Cmpd 446, AutoMSn(664.9528), 21.3 min
RTINSECONDS=1278.2
SCANS=MS: 1259 MSMS: 1260
PEPMASS=664.95284	234777
CHARGE=3+
318.14835	191	
433.20802	187	
479.73783	252	
491.59106	348	
491.68544	112	
507.76596	105	
511.92469	104	
537.24582	155	
537.68637	121	
541.78283	138	
577.25757	269	1+
593.23762	376	1+
599.29089	131	
610.32809	119	
621.24027	107	
624.25778	129	
634.29254	337	
642.29129	314	1+
646.30102	129	
660.37075	169	
662.33061	542	1+
662.86720	115	
664.32860	395	1+
666.30965	232	
666.84572	276	1+
668.59385	135	
669.33327	201	
732.44314	172	
749.31584	131	
756.86872	228	1+
850.36308	198	
860.89516	102	
1320.68625	512	1+
1333.68850	607	1+
END IONS

###FS:    #m/z: 699.96044 #charge   3
###MaxRes:#m/z:  0.00000 #charge-128
###MS: 1259
###MSMS: 1261
BEGIN IONS
TITLE=Cmpd 447, AutoMSn(699.9604), 21.3 min
RTINSECONDS=1278.71
SCANS=MS: 1259 MSMS: 1261
PEPMASS=699.96044	159665
CHARGE=3+
359.10080	2691	
377.11156	6878	
425.68482	3513	
436.18459	4089	
451.19016	3201	
456.24300	7243	1+
483.22182	2611	
496.69318	2265	
500.74190	4022	
501.24407	2261	
511.21632	8342	1+
524.18250	7764	1+
526.74114	6863	
527.24110	4987	
537.23301	7209	1+
558.24661	2309	
568.25908	3102	
568.76309	2411	
570.24261	3389	1+
590.27925	2490	
616.27252	3325	
625.77438	3141	
626.27240	2705	
628.61292	13233	1+
628.94813	8985	
629.28104	6375	
634.28456	120675	1+
658.94662	2749	
659.28177	3195	
680.28097	2091	
723.29676	18921	1+
749.31139	37290	1+
832.34977	1992	
836.37869	4542	1+
836.37922	75067	1+
849.34057	2595	
850.35774	44692	1+
983.44959	60072	1+
1010.38934	48648	1+
1143.48693	21142	1+
1153.51855	12521	1+
1157.46211	18534	1+
END IONS

###FS:    #m/z: 826.03165 #charge   3
###MaxRes:#m/z:  0.00000 #charge-128
###MS: 1259
###MSMS: 1262
BEGIN IONS
TITLE=Cmpd 448, AutoMSn(826.0316), 21.3 min
RTINSECONDS=1279.21
SCANS=MS: 1259 MSMS: 1262
PEPMASS=826.03165	70869
CHARGE=3+
322.14009	600	
376.19151	1673	
433.21248	7247	1+
469.21108	631	
506.75533	561	
538.77372	831	
539.27463	607	
544.25585	1297	1+
547.77769	1974	
548.27673	1159	
561.77811	7037	1+
583.29752	1665	
583.80017	1042	
593.24347	9046	1+
621.29695	700	
632.27687	613	
661.82952	926	
662.33065	775	
677.77094	1332	
678.27356	1337	
756.30779	7134	1+
759.31001	859	
773.37792	2932	1+
780.87396	1388	
781.37917	1183	
826.38082	564	
872.44892	7177	1+
916.33584	10423	1+
941.47363	8282	1+
959.48207	10744	1+
973.35792	30882	1+
973.36251	2501	1+
1104.54025	17857	1+
1122.54458	718	
1123.53140	590	
1123.53942	6564	1+
1136.42409	26086	1+
1175.57984	5306	1+
1193.58893	54949	1+
1283.49654	14696	1+
1312.66980	4629	1+
1340.65389	840	
1340.65692	20483	1+
1341.65985	614	
1354.51695	816	
1475.71797	2794	1+
1503.71948	6521	1+
END IONS

###FS:    #m/z: 826.03082 #charge   3
###MaxRes:#m/z:  0.00000 #charge-128
###MS: 1263
###MSMS: 1264
BEGIN IONS
TITLE=Cmpd 449, AutoMSn(826.0308), 21.4 min
RTINSECONDS=1282.23
SCANS=MS: 1263 MSMS: 1264
PEPMASS=826.03082	242066
CHARGE=3+
376.19471	1749	
433.21310	8645	1+
538.77473	1464	
539.27650	1110	
544.26201	1285	
544.77076	1159	
561.77844	11696	1+
583.29785	2471	
583.80132	1929	
593.24474	10454	1+
632.26770	836	
661.82363	1681	
662.32297	1394	
677.76892	2606	
678.27478	1305	
738.35949	1466	
738.86696	1400	
743.36278	1061	
743.85979	903	
756.30745	12647	1+
773.38522	4437	1+
780.87253	1698	
781.37202	2000	
803.32432	870	
826.36645	953	
860.88702	990	
861.39354	948	
872.44916	10541	1+
916.34031	14281	1+
941.47366	11198	1+
959.48416	15206	1+
973.35695	43843	1+
973.36373	4211	1+
1094.54332	6136	1+
1104.53902	24182	1+
1122.54100	1265	
1123.54295	10375	1+
1136.42303	37162	1+
1175.57936	7971	1+
1193.58800	77742	1+
1283.49327	21986	1+
1312.66071	5926	1+
1340.65644	1054	
1340.65729	29795	1+
1354.52985	1207	
1503.72215	10698	1+
END IONS

###FS:    #m/z: 1049.43441 #charge   2
###MaxRes:#m/z:  0.00000 #charge-128
###MS: 1263
###MSMS: 1265
BEGIN IONS
TITLE=Cmpd 450, AutoMSn(1049.4344), 21.4 min
RTINSECONDS=1282.73
SCANS=MS: 1263 MSMS: 1265
PEPMASS=1049.43441	70373
CHARGE=2+
348.14993	506	1+
456.23633	408	1+
473.23136	144	
483.21967	775	1+
491.59192	160	
493.20253	126	
511.21714	2009	1+
572.27210	264	
617.26975	112	
634.28057	2707	1+
702.78056	126	
723.28815	629	1+
749.30771	181	
823.32674	341	1+
836.38643	316	
845.97291	124	
849.34745	380	1+
856.34655	277	1+
874.85602	165	
875.21259	126	
875.35986	135	
935.87449	106	
984.42807	162	
996.48647	108	
999.14700	157	
1010.38759	319	
1011.42065	151	
1052.19334	114	
1157.43187	172	
1158.47910	111	
1270.54145	156	
1359.53416	107	
1360.56383	146	
1362.52130	155	
1482.61912	2072	1+
1728.71895	1062	1+
1975.82804	391	1+
1992.83471	15066	1+
END IONS

###FS:    #m/z: 1238.53888 #charge   2
###MaxRes:#m/z:  0.00000 #charge-128
###MS: 1263
###MSMS: 1266
BEGIN IONS
TITLE=Cmpd 451, AutoMSn(1238.5389), 21.4 min
RTINSECONDS=1283.23
SCANS=MS: 1263 MSMS: 1266
PEPMASS=1238.53888	27888
CHARGE=2+
564.25880	157	
2476.07192	4324	1+
END IONS

###FS:    #m/z: 826.03147 #charge   3
###MaxRes:#m/z:  0.00000 #charge-128
###MS: 1267
###MSMS: 1268
BEGIN IONS
TITLE=Cmpd 452, AutoMSn(826.0315), 21.4 min
RTINSECONDS=1286.25
SCANS=MS: 1267 MSMS: 1268
PEPMASS=826.03147	344852
CHARGE=3+
322.13877	1200	
376.19375	2409	
422.73370	1104	
433.21356	13362	1+
469.20806	1063	
503.23987	1240	
506.76601	1449	
538.77195	2168	
539.27648	1358	
561.77886	14539	1+
583.30083	3525	
583.80251	2212	
593.24443	15968	1+
632.26640	1139	
738.35695	1943	
738.86798	1554	
743.85475	1167	
756.30768	14628	1+
759.29534	1524	
759.81234	1113	
773.38416	5646	1+
802.81614	1680	
803.31031	1076	
820.35901	2307	1+
820.70285	1444	
860.88711	1425	
872.45206	12647	1+
916.33779	19935	1+
941.47330	16459	1+
959.48641	17289	1+
973.35870	59140	1+
973.36543	4267	1+
1086.52340	4080	1+
1094.54853	8021	1+
1104.54271	35032	1+
1122.54799	1793	
1123.54174	1192	
1123.54596	12796	1+
1136.42453	50579	1+
1175.57720	11361	1+
1193.58907	104260	1+
1283.49319	31720	1+
1312.65898	9136	1+
1322.64818	5270	1+
1340.65135	1921	
1340.65713	41194	1+
1341.64857	1138	
1354.53020	1420	
1354.53069	7222	1+
1503.72193	15560	1+
1560.74374	6100	1+
END IONS

###FS:    #m/z: 1238.54082 #charge   2
###MaxRes:#m/z:  0.00000 #charge-128
###MS: 1267
###MSMS: 1269
BEGIN IONS
TITLE=Cmpd 453, AutoMSn(1238.5408), 21.4 min
RTINSECONDS=1286.75
SCANS=MS: 1267 MSMS: 1269
PEPMASS=1238.54082	45216
CHARGE=2+
366.13606	236	
499.25008	124	
563.24107	131	
974.37836	104	
997.94343	130	
1215.87846	107	
1250.25688	387	
1251.69563	316	
2476.06872	4956	1+
END IONS

###FS:    #m/z: 820.02760 #charge   3
###MaxRes:#m/z:  0.00000 #charge-128
###MS: 1267
###MSMS: 1270
BEGIN IONS
TITLE=Cmpd 454, AutoMSn(820.0276), 21.5 min
RTINSECONDS=1287.25
SCANS=MS: 1267 MSMS: 1270
PEPMASS=820.02760	40221
CHARGE=3+
376.19153	783	1+
381.12427	358	
433.21381	3298	1+
436.73525	759	
462.23890	606	1+
487.18927	577	
506.76646	513	
529.76016	534	1+
543.77158	1850	1+
544.25833	726	
563.24340	412	
574.29610	1037	
574.79331	736	
583.29872	976	
588.29476	3827	
593.24648	4358	1+
656.84235	915	
738.35489	410	
752.36286	1341	
752.86462	944	
755.35964	689	1+
755.37926	551	
756.31316	4500	1+
759.79212	400	
767.44721	361	
771.86993	870	1+
780.87085	471	
816.36947	612	1+
817.86101	388	
819.39482	477	
819.67320	397	
820.02885	9904	1+
820.36372	11491	1+
820.69843	7830	1+
823.88653	466	
826.00794	426	
826.39100	506	
826.45138	1052	1+
854.45087	2655	1+
872.45469	1039	1+
916.34259	6021	1+
941.46421	864	1+
941.47937	3505	1+
943.48854	418	
959.49075	3149	1+
973.35850	17003	1+
1076.53998	3099	1+
1088.53406	2130	1+
1093.53542	1210	1+
1104.54518	8605	1+
1122.54967	3202	1+
1136.42503	14883	1+
1157.56054	1868	1+
1176.58561	7443	1+
1193.58705	14396	1+
1283.49376	9257	1+
1294.64752	2283	1+
1305.61555	959	1+
1322.65102	6802	1+
1340.65595	6201	1+
1354.53699	3058	1+
1457.71655	1378	1+
1467.69268	718	1+
1485.71540	5674	1+
1543.73682	1343	1+
1702.75060	1260	1+
END IONS

###FS:    #m/z: 820.02693 #charge   3
###MaxRes:#m/z:  0.00000 #charge-128
###MS: 1271
###MSMS: 1272
BEGIN IONS
TITLE=Cmpd 455, AutoMSn(820.0269), 21.5 min
RTINSECONDS=1290.27
SCANS=MS: 1271 MSMS: 1272
PEPMASS=820.02693	89269
CHARGE=3+
322.14556	418	
364.19059	602	
376.19213	851	
421.21225	597	1+
433.21604	3749	1+
462.73394	551	1+
469.20503	512	
506.76836	486	
543.77099	726	
561.78091	1600	
562.26701	1197	1+
565.28848	415	
579.28573	1607	1+
579.79310	536	
583.29946	939	
593.24532	4420	1+
626.30990	443	
647.83847	755	
669.82844	596	
734.34075	466	
738.31612	446	
756.31474	4973	1+
771.87297	686	
780.87676	456	
819.41089	523	
819.68804	492	
820.02676	14146	1+
820.36298	15848	1+
820.69682	10730	1+
826.42802	2290	1+
854.44316	579	
854.44633	2777	1+
856.44953	427	
872.45011	596	1+
872.45533	924	
916.34047	6368	1+
926.46080	844	
941.47667	4156	1+
959.48430	2507	1+
959.48643	515	
973.36079	21532	1+
977.47091	522	1+
1076.54007	2630	1+
1087.52726	2650	1+
1094.54705	1547	1+
1104.54594	9402	1+
1136.42485	13871	1+
1147.57853	2749	1+
1175.57928	13546	1+
1193.58319	742	
1193.58899	12883	1+
1283.49668	10159	1+
1295.64926	1805	1+
1304.62065	1054	1+
1311.66135	1231	1+
1322.65054	9653	1+
1340.66037	5360	1+
1354.54304	3372	1+
1457.71143	1808	1+
1485.71420	6903	1+
1503.71510	2127	1+
1543.74995	1633	1+
1633.73940	883	1+
1702.75307	1078	1+
1865.81886	927	1+
END IONS

###FS:    #m/z: 854.38963 #charge   2
###MaxRes:#m/z:  0.00000 #charge-128
###MS: 1271
###MSMS: 1273
BEGIN IONS
TITLE=Cmpd 456, AutoMSn(854.3896), 21.5 min
RTINSECONDS=1290.77
SCANS=MS: 1271 MSMS: 1273
PEPMASS=854.38963	48483
CHARGE=2+
344.18100	281	
354.18138	476	1+
360.16441	410	1+
366.17676	218	
372.18279	239	
383.19346	313	1+
393.17971	369	1+
401.21031	437	
404.21696	227	1+
406.17123	290	
409.21609	436	
411.19653	853	1+
429.20054	864	1+
433.22301	385	1+
445.19574	369	1+
474.22501	370	1+
493.21019	207	
496.24812	863	1+
512.25211	307	1+
519.25821	235	
530.26015	240	
531.23556	422	1+
540.24624	703	1+
548.28045	1615	1+
553.26499	797	1+
558.26585	2882	1+
561.06516	349	
566.75209	203	
576.27592	1954	1+
588.27600	233	1+
610.29308	2248	1+
617.31967	290	
627.28602	432	1+
633.27422	215	1+
635.30635	444	1+
640.29126	291	
645.29834	1162	1+
654.74950	527	
663.30632	1102	1+
668.79851	327	
697.32265	3565	1+
697.80854	222	
714.30917	262	1+
732.32783	909	1+
750.33421	579	1+
754.32041	203	
789.35851	347	1+
807.36922	336	1+
844.38516	1015	
864.38852	220	
901.41255	1859	1+
958.43344	3398	1+
1011.44817	214	
1045.46773	2617	1+
1132.50061	4440	1+
1135.45218	437	1+
1143.79694	240	
1144.71916	529	
1279.56209	453	
1280.58123	224	
1336.56464	206	
1393.61464	508	1+
1450.62663	3175	1+
1563.71495	1814	1+
1671.76258	697	1+
1689.77066	1713	1+
1707.77512	7829	1+
END IONS

###FS:    #m/z: 1238.53901 #charge   2
###MaxRes:#m/z:  0.00000 #charge-128
###MS: 1271
###MSMS: 1274
BEGIN IONS
TITLE=Cmpd 457, AutoMSn(1238.5390), 21.5 min
RTINSECONDS=1291.28
SCANS=MS: 1271 MSMS: 1274
PEPMASS=1238.53901	41345
CHARGE=2+
563.25193	136	
984.46805	107	
1241.57189	115	
1245.64118	101	
1250.25069	715	
2476.06725	2995	1+
END IONS

###FS:    #m/z: 820.02666 #charge   3
###MaxRes:#m/z:  0.00000 #charge-128
###MS: 1275
###MSMS: 1276
BEGIN IONS
TITLE=Cmpd 458, AutoMSn(820.0267), 21.6 min
RTINSECONDS=1294.3
SCANS=MS: 1275 MSMS: 1276
PEPMASS=820.02666	103373
CHARGE=3+
322.13532	611	
364.19180	513	
376.18911	792	
433.21286	3324	1+
436.71781	698	1+
457.24722	558	1+
462.23710	1244	1+
543.77401	2129	1+
547.77406	834	
561.77768	1555	
562.27020	1210	1+
583.29518	570	
588.29388	4851	
593.24406	4011	1+
612.29216	709	
632.27734	520	
670.32521	1540	1+
670.82902	2294	
677.77881	937	
678.26452	573	
752.36492	524	
755.34372	825	1+
756.31231	5132	1+
765.79940	599	
773.38336	818	
814.36708	755	1+
819.38091	720	
820.02735	15448	1+
820.36189	16542	1+
820.69538	11398	1+
826.38908	493	
826.44221	1605	1+
854.43208	614	
854.44252	3421	1+
856.45507	663	
872.45016	871	
916.34442	5806	1+
941.47540	550	
941.47779	2866	1+
959.48127	518	
959.48520	977	1+
973.35803	16202	1+
973.36960	1648	1+
977.48835	507	1+
1076.53056	3708	1+
1087.53087	2609	1+
1104.54003	8499	1+
1136.42649	12906	1+
1147.57229	2235	1+
1157.56416	2080	1+
1176.58349	7786	1+
1193.57775	517	
1193.58775	8282	1+
1283.49493	9247	1+
1294.64511	2652	1+
1304.61927	1403	1+
1322.64471	9434	1+
1354.53124	598	
1355.53118	521	
1457.71366	2066	1+
1485.70525	6740	1+
1542.73047	1271	1+
1702.75330	1481	1+
END IONS

###FS:    #m/z: 854.39023 #charge   2
###MaxRes:#m/z:  0.00000 #charge-128
###MS: 1275
###MSMS: 1277
BEGIN IONS
TITLE=Cmpd 459, AutoMSn(854.3902), 21.6 min
RTINSECONDS=1294.8
SCANS=MS: 1275 MSMS: 1277
PEPMASS=854.39023	87146
CHARGE=2+
315.15359	319	1+
337.14801	330	
344.18234	380	
354.17669	405	
383.21107	318	
387.18621	289	1+
401.21016	567	1+
404.23071	305	
409.21350	870	1+
411.19608	979	1+
429.20162	756	1+
432.20883	413	1+
445.20273	511	1+
456.19796	567	1+
493.20396	286	
496.24604	699	
498.22517	344	1+
501.23794	681	1+
514.24861	317	1+
522.23428	294	1+
530.25948	898	1+
533.22128	291	1+
540.25548	831	1+
548.27307	2094	1+
553.27236	1188	1+
558.26763	2970	1+
566.75876	387	
568.23498	386	1+
576.27555	1824	1+
589.27172	320	1+
610.29308	3340	1+
617.32558	664	1+
635.30597	448	1+
645.29852	1584	1+
663.30631	1366	1+
687.30641	243	1+
697.32341	4856	1+
697.81684	446	
714.31579	394	
716.82654	247	
717.30243	248	
732.32717	1081	1+
750.33203	702	1+
765.21780	470	
765.30842	372	
771.33709	480	1+
789.35442	429	1+
826.37251	285	1+
836.37292	304	
844.38980	907	
864.37135	330	1+
901.41193	1930	1+
958.43432	5372	1+
973.35466	244	
983.44157	241	1+
993.44540	428	1+
1011.45080	263	
1045.46674	3929	1+
1098.48327	270	
1132.49791	5884	1+
1143.80745	362	
1144.58525	306	
1144.72918	344	
1279.56936	1642	1+
1319.64536	485	1+
1336.58316	610	1+
1336.58822	309	
1337.59379	379	
1450.62082	358	
1450.64523	3643	1+
1563.71907	2879	1+
1689.75768	2750	1+
1707.77582	13386	1+
END IONS

###FS:    #m/z: 738.32196 #charge   3
###MaxRes:#m/z:  0.00000 #charge-128
###MS: 1275
###MSMS: 1278
BEGIN IONS
TITLE=Cmpd 460, AutoMSn(738.3220), 21.6 min
RTINSECONDS=1295.31
SCANS=MS: 1275 MSMS: 1278
PEPMASS=738.32196	45218
CHARGE=3+
307.13983	252	
343.15335	347	
357.15609	271	
377.10861	959	1+
436.18354	1186	1+
451.18156	380	
456.24106	1424	1+
467.20829	523	
524.18694	1471	1+
524.72472	342	
537.23403	658	
550.23753	281	
568.25723	993	
593.27273	413	1+
610.78984	378	
616.27468	556	
634.28096	1029	1+
634.28489	12542	1+
667.30599	546	1+
672.31672	515	1+
678.30754	302	
682.30185	589	
682.78800	488	
687.30601	882	
687.81468	631	1+
701.98880	589	1+
702.31572	584	
702.65405	375	
703.30467	2052	1+
709.98762	374	
731.30904	721	1+
731.31735	9180	1+
736.36196	1156	1+
742.31082	923	1+
747.30491	344	
749.31174	5440	1+
758.46533	777	
790.83595	338	
832.33705	897	1+
849.34056	592	1+
849.34670	787	
850.35891	7317	1+
859.04301	427	
879.39366	713	1+
901.36794	687	1+
943.39473	9718	1+
992.40919	1374	1+
1010.38998	12055	1+
1020.98206	300	
1028.48504	3131	1+
1056.48088	12405	1+
1068.30349	322	
1139.47571	1479	1+
1157.46306	7937	1+
1203.54969	7271	1+
1272.57338	1198	1+
1365.61348	1596	1+
1481.62202	1383	1+
END IONS

###FS:    #m/z: 738.31991 #charge   3
###MaxRes:#m/z:  0.00000 #charge-128
###MS: 1279
###MSMS: 1280
BEGIN IONS
TITLE=Cmpd 461, AutoMSn(738.3199), 21.6 min
RTINSECONDS=1298.34
SCANS=MS: 1279 MSMS: 1280
PEPMASS=738.31991	84774
CHARGE=3+
352.16359	1074	
359.10084	658	
366.15837	761	1+
375.17238	392	
377.11111	974	
415.18396	435	
418.17212	532	
425.68248	559	
436.18731	876	
451.19388	408	
456.24210	1188	
524.18881	1832	1+
537.24446	1164	1+
550.24423	487	1+
568.25922	2175	1+
588.28328	374	
588.78710	356	
605.27343	389	1+
610.78805	438	
616.28479	568	1+
634.28414	15285	1+
634.28447	1733	1+
635.78590	1506	1+
667.30385	646	1+
673.29693	457	
673.78956	460	
682.28420	936	
685.31428	721	1+
701.99218	679	1+
702.32642	375	
702.65060	390	
703.31178	1094	1+
712.16968	386	
731.31611	12431	1+
736.33334	752	1+
738.37144	927	1+
749.31196	6160	1+
832.34230	694	1+
849.33326	838	
850.35832	9433	1+
861.08650	467	
861.19137	539	
879.38848	932	1+
943.39630	12254	1+
992.40459	1461	1+
1002.87921	408	
1010.38959	13810	1+
1020.98665	454	
1028.48513	3828	1+
1056.47872	16510	1+
1139.46320	1451	1+
1157.46319	9302	1+
1203.54770	7484	1+
1217.80909	380	
1272.56519	2337	1+
1364.60457	1896	1+
1373.61645	1338	1+
1482.63138	2771	1+
END IONS

###FS:    #m/z: 854.38968 #charge   2
###MaxRes:#m/z:  0.00000 #charge-128
###MS: 1279
###MSMS: 1281
BEGIN IONS
TITLE=Cmpd 462, AutoMSn(854.3897), 21.6 min
RTINSECONDS=1298.84
SCANS=MS: 1279 MSMS: 1281
PEPMASS=854.38968	97296
CHARGE=2+
315.17020	305	
337.14778	278	
344.18595	230	
354.17364	532	
366.17211	353	1+
372.18467	318	
394.16478	254	
401.21179	375	
404.22575	311	
409.21622	575	
411.19708	943	1+
417.19918	396	1+
429.20241	661	1+
432.21824	475	1+
436.18385	267	1+
456.21536	398	1+
474.22085	461	1+
493.21423	225	
496.24485	940	1+
501.23851	330	
512.23253	369	1+
516.23327	306	
519.25249	404	
523.22994	216	
530.26402	1268	1+
540.25996	720	1+
548.28155	1805	1+
553.26880	1193	1+
558.26500	2477	1+
576.27600	1588	1+
593.25739	231	
610.29009	2654	1+
617.31874	795	1+
627.28833	563	1+
635.30629	729	1+
640.29334	217	
645.29811	1403	1+
654.75187	581	
663.30258	1389	1+
688.30227	329	1+
697.32027	3331	
706.19455	438	
715.32375	654	1+
732.32644	1126	1+
750.33289	849	1+
789.35022	419	1+
807.37303	208	
844.38216	2812	1+
853.39985	281	
864.37398	219	
901.41373	1717	1+
958.43304	3963	1+
973.36313	345	1+
993.44646	343	1+
1011.46239	341	
1045.46495	3519	1+
1098.47569	204	
1132.50069	5733	1+
1145.77953	221	
1279.56823	804	1+
1336.60535	1606	1+
1393.59018	770	1+
1394.62889	1927	1+
1431.62342	560	1+
1450.62923	3615	1+
1563.71802	2027	1+
1671.77026	627	1+
1689.76799	2459	1+
1707.77594	14038	1+
END IONS

###FS:    #m/z: 771.37654 #charge   2
###MaxRes:#m/z:  0.00000 #charge-128
###MS: 1279
###MSMS: 1282
BEGIN IONS
TITLE=Cmpd 463, AutoMSn(771.3765), 21.7 min
RTINSECONDS=1299.35
SCANS=MS: 1279 MSMS: 1282
PEPMASS=771.37654	54150
CHARGE=2+
335.15113	270	
385.20842	409	
420.21940	244	
431.22451	264	
436.21521	343	
454.23619	285	
472.23754	424	
486.75155	250	
514.24815	780	
514.75599	271	
523.25532	898	
523.76511	405	
531.29168	241	
539.32535	387	
549.29878	971	
567.31608	1835	1+
578.27085	1789	1+
585.32231	1410	1+
606.30110	386	
606.79714	325	
639.31974	498	
639.83845	314	
677.33747	443	1+
764.36259	246	
861.42364	1797	1+
958.47927	13547	1+
1045.50787	797	
1046.52264	370	
1132.53602	432	
1133.54466	414	
1144.71857	271	
1229.59317	20865	1+
1342.67814	3093	1+
END IONS

###FS:    #m/z: 738.31864 #charge   3
###MaxRes:#m/z:  0.00000 #charge-128
###MS: 1283
###MSMS: 1284
BEGIN IONS
TITLE=Cmpd 464, AutoMSn(738.3186), 21.7 min
RTINSECONDS=1302.37
SCANS=MS: 1283 MSMS: 1284
PEPMASS=738.31864	93795
CHARGE=3+
307.13819	480	
328.14571	374	
357.15465	469	
377.11259	1122	
436.18341	1064	
456.24290	1790	1+
467.20551	507	
514.74898	1858	
515.24655	1415	1+
537.23312	676	
544.22015	646	1+
568.25354	1397	
570.24598	959	1+
588.27231	468	1+
593.27499	376	
605.28202	328	
616.27413	631	
633.26725	534	
634.28475	16463	1+
636.79134	859	
668.30760	366	
679.33897	420	1+
682.30356	2311	1+
701.98157	737	1+
702.31954	548	
703.31466	2182	1+
731.31501	11401	1+
731.31741	1021	1+
732.81636	553	1+
736.34969	1358	1+
739.87951	328	
749.30876	6423	1+
758.46471	766	
832.33859	899	1+
849.33862	881	
850.34476	479	1+
850.35566	8676	1+
861.08474	497	
879.39066	643	1+
884.34926	418	
901.35915	368	
901.37429	522	1+
943.39619	12463	1+
992.39584	1622	1+
1002.87630	534	
1010.38844	13805	1+
1020.99211	602	
1047.37462	1881	1+
1056.47748	16534	1+
1067.43415	388	
1157.46209	10328	1+
1203.54957	7807	1+
1364.60063	2477	1+
1373.60834	1520	1+
1481.63411	3430	1+
END IONS

###FS:    #m/z: 771.89998 #charge   2
###MaxRes:#m/z:  0.00000 #charge-128
###MS: 1283
###MSMS: 1285
BEGIN IONS
TITLE=Cmpd 465, AutoMSn(771.9000), 21.7 min
RTINSECONDS=1302.87
SCANS=MS: 1283 MSMS: 1285
PEPMASS=771.89998	47369
CHARGE=2+
367.18521	446	
385.20722	182	
418.19762	349	1+
436.21262	191	
454.22523	456	1+
468.43258	169	
472.21796	152	
514.24927	399	
514.75429	387	
523.26275	675	1+
549.29730	924	1+
557.33359	212	
567.31181	1385	1+
578.27157	1543	1+
585.32118	607	1+
606.29666	218	
606.80398	230	
614.76827	186	
614.99555	136	
646.35879	134	
652.32676	152	
677.34117	235	
711.35118	166	
712.16781	240	
762.89013	164	
763.37635	363	1+
774.38909	160	
810.86714	169	
820.30955	138	
861.41882	1296	1+
864.42243	158	
876.45545	135	
951.45418	135	
958.47569	9555	1+
1045.50420	883	1+
1132.53455	259	
1229.59202	16017	1+
1277.62137	859	1+
1342.67338	2185	1+
1542.78887	1935	1+
END IONS

###FS:    #m/z: 656.02456 #charge   3
###MaxRes:#m/z:  0.00000 #charge-128
###MS: 1283
###MSMS: 1286
BEGIN IONS
TITLE=Cmpd 466, AutoMSn(656.0246), 21.7 min
RTINSECONDS=1303.38
SCANS=MS: 1283 MSMS: 1286
PEPMASS=656.02456	109598
CHARGE=3+
361.24218	552	
397.19868	595	
466.27933	489	
508.30907	925	
518.25725	402	
530.79689	397	
550.99111	1093	
551.25051	1109	1+
602.25430	430	
609.35692	2311	1+
618.94815	1093	1+
619.28487	851	
650.35911	921	
650.64032	3147	1+
650.97546	2833	1+
651.31200	2600	1+
655.34533	848	
655.66143	537	
655.78542	496	
656.01967	24090	1+
656.35461	22067	1+
656.67978	13264	1+
664.31883	1212	1+
673.33578	543	
673.84534	789	
690.40963	1522	1+
737.41528	1443	1+
776.85413	439	
793.38318	2221	1+
802.77587	718	
818.47063	995	
853.88546	400	
900.47115	479	
906.47265	855	
919.41557	450	
931.55196	414	
958.47030	1384	1+
1035.50909	710	
1060.59735	496	
1505.68998	3953	1+
1620.72648	3611	1+
1689.73685	2238	1+
1707.75436	40598	1+
1854.82415	9161	1+
END IONS

###FS:    #m/z: 530.99009 #charge   2
###MaxRes:#m/z:  0.00000 #charge-128
###MS: 1287
###MSMS: 1288
BEGIN IONS
TITLE=Cmpd 467, AutoMSn(530.9901), 21.8 min
RTINSECONDS=1306.4
SCANS=MS: 1287 MSMS: 1288
PEPMASS=530.99009	61247
CHARGE=2+
337.64907	344	
360.15854	835	1+
376.15263	453	
408.18680	1915	1+
424.18304	287	
436.18370	582	
441.19739	326	
446.54456	1397	1+
446.86719	569	
450.21186	350	
459.20999	500	
464.20923	413	1+
473.23577	390	
479.73867	254	
493.23793	1078	1+
511.26064	1502	1+
511.55309	832	1+
517.23214	9313	1+
517.56623	7398	1+
517.90167	4289	1+
522.23173	510	1+
526.27937	843	1+
527.57630	451	1+
528.28885	1452	1+
530.28716	1851	1+
530.72459	353	
532.29917	1553	1+
534.30091	1387	1+
537.23122	1305	1+
540.98197	540	1+
543.26168	833	1+
550.99590	268	
565.57952	827	1+
565.91892	413	
571.26172	463	
571.58288	3499	1+
571.92314	2065	1+
572.26088	1679	1+
578.25983	267	
580.78581	273	
586.76999	261	
609.27165	859	1+
609.62534	558	
622.26900	275	
636.31376	429	1+
660.29434	422	1+
674.28926	1387	1+
677.31441	551	1+
677.81663	252	
686.32453	2088	1+
739.35436	241	
759.33064	248	
765.22305	516	
774.33438	289	
789.31890	807	1+
889.43865	533	1+
917.41476	462	1+
923.98404	380	
986.45000	380	1+
1013.46229	1160	1+
END IONS

###FS:    #m/z: 707.31524 #charge   3
###MaxRes:#m/z:  0.00000 #charge-128
###MS: 1287
###MSMS: 1289
BEGIN IONS
TITLE=Cmpd 468, AutoMSn(707.3152), 21.8 min
RTINSECONDS=1306.9
SCANS=MS: 1287 MSMS: 1289
PEPMASS=707.31524	47380
CHARGE=3+
385.14986	385	
408.19284	5148	1+
436.18182	299	
458.17485	349	
473.22121	322	
517.22594	406	
543.25695	1161	1+
551.00312	357	
571.25323	1498	1+
609.28133	697	1+
609.95131	275	
634.28471	410	
653.31290	338	
653.62142	233	
674.28471	1013	1+
684.81234	336	
685.31423	1109	1+
686.82414	415	
701.65290	486	1+
702.31297	446	1+
704.34862	675	1+
707.31826	5055	1+
707.64708	3444	1+
707.98679	2176	1+
708.84244	275	
712.43061	425	
712.97492	349	
716.51270	426	
762.35125	268	
766.33797	326	
766.84575	528	1+
768.33074	334	
793.37246	269	
836.39014	317	
850.36694	279	
876.39996	246	
989.39102	573	
1056.52846	252	
1301.62959	2874	1+
1337.59525	1253	1+
1410.64903	1158	1+
1549.67530	20580	1+
1712.74066	8231	1+
1825.81739	12080	1+
1956.86639	1866	1+
END IONS

###FS:    #m/z: 1060.96999 #charge   1
###MaxRes:#m/z:  0.00000 #charge-128
###MS: 1287
###MSMS: 1290
BEGIN IONS
TITLE=Cmpd 469, AutoMSn(1060.9700), 21.8 min
RTINSECONDS=1307.4
SCANS=MS: 1287 MSMS: 1290
PEPMASS=1060.96999	15209
CHARGE=1+
408.19022	415	
505.23278	107	
543.25988	211	
571.25595	188	
857.37462	185	
918.44473	200	
END IONS

###FS:    #m/z: 530.99083 #charge   2
###MaxRes:#m/z:  0.00000 #charge-128
###MS: 1291
###MSMS: 1292
BEGIN IONS
TITLE=Cmpd 470, AutoMSn(530.9908), 21.8 min
RTINSECONDS=1310.42
SCANS=MS: 1291 MSMS: 1292
PEPMASS=530.99083	73929
CHARGE=2+
360.15872	1356	1+
376.15752	429	
397.51618	345	
408.19166	2556	1+
436.18630	662	
440.53304	425	
446.54338	1516	1+
446.87237	338	
447.20879	450	
473.23463	390	
489.23001	457	1+
494.22198	493	1+
496.26386	406	
507.25103	395	1+
511.23130	1851	1+
511.55790	706	
511.89602	666	
514.25541	817	1+
517.23424	11392	1+
517.56598	6663	1+
517.90702	3154	
522.22316	733	1+
526.29590	832	1+
528.29032	1313	1+
530.28263	2301	1+
530.99375	449	
532.30092	2678	1+
537.23414	1390	1+
543.25830	712	1+
565.90767	684	1+
571.25790	1895	1+
571.58736	3640	1+
571.92210	3010	1+
586.75885	374	
609.27192	1249	1+
609.61607	437	
613.25869	328	
617.82104	786	
622.27831	659	
635.38682	376	
637.79267	604	
653.29997	494	1+
674.29215	1099	1+
677.31930	428	
717.81832	463	
718.32350	376	
771.30908	340	
783.34216	622	1+
789.31260	779	1+
848.41497	599	1+
876.38756	694	1+
899.40213	1399	1+
917.41289	844	1+
917.41608	775	
1013.45730	365	
1054.58090	1190	1+
1060.48645	1369	1+
END IONS

###FS:    #m/z: 707.31594 #charge   3
###MaxRes:#m/z:  0.00000 #charge-128
###MS: 1291
###MSMS: 1293
BEGIN IONS
TITLE=Cmpd 471, AutoMSn(707.3159), 21.8 min
RTINSECONDS=1310.92
SCANS=MS: 1291 MSMS: 1293
PEPMASS=707.31594	57901
CHARGE=3+
360.16282	265	
408.19301	4900	1+
436.18829	319	
440.21393	345	
497.91894	318	
517.23453	582	
537.23466	308	
539.72781	410	1+
543.25566	1327	1+
571.25642	1403	1+
596.25831	262	
605.27156	277	
609.28392	477	
609.96081	360	
634.27904	550	1+
652.94016	269	
669.31699	711	
669.80490	482	
672.61697	310	
674.28783	511	1+
684.81018	296	
704.33245	869	1+
704.85663	462	1+
707.32123	5489	1+
707.64946	3080	1+
707.98538	1849	1+
712.41945	541	
726.80670	296	
727.32798	318	
766.33031	346	
766.85112	811	1+
768.35034	605	1+
824.39396	504	
845.97456	490	
904.91345	355	
912.91499	248	
945.35506	391	1+
1055.51073	339	
1088.33735	347	
1301.61962	5782	1+
1371.63998	1558	1+
1410.65070	1201	1+
1411.07028	614	1+
1549.67733	21170	1+
1712.74261	8527	1+
1825.82125	11822	1+
1956.86981	880	1+
END IONS

###FS:    #m/z: 570.26854 #charge   3
###MaxRes:#m/z:  0.00000 #charge-128
###MS: 1291
###MSMS: 1294
BEGIN IONS
TITLE=Cmpd 472, AutoMSn(570.2685), 21.9 min
RTINSECONDS=1311.42
SCANS=MS: 1291 MSMS: 1294
PEPMASS=570.26854	31414
CHARGE=3+
349.16193	314	
364.70351	419	
373.70358	455	
375.23458	5094	1+
379.71468	723	
386.72324	291	
402.29447	387	
417.26177	361	
432.70489	341	
434.73536	367	
474.29506	6913	1+
475.75625	708	
480.23724	588	
482.22404	369	
530.32612	328	
538.77419	377	
539.27972	291	
548.28437	350	
553.26918	1280	1+
566.31122	1350	1+
569.29753	607	
570.30490	1886	1+
573.30573	1855	1+
573.79413	395	
610.28690	2116	1+
616.31581	733	1+
634.33228	21712	1+
634.33862	1818	1+
645.36844	1346	1+
697.31686	1712	1+
728.40582	360	
733.40088	9620	1+
740.44870	412	
746.41682	3163	1+
789.45363	547	
789.46709	1284	1+
799.43637	1507	1+
817.45483	9305	1+
834.48323	1543	1+
864.39832	521	
886.47806	5817	1+
893.43425	6027	1+
896.42177	917	
977.48849	6930	1+
985.55273	1173	1+
1076.54597	861	
1077.56283	759	
END IONS

###FS:    #m/z: 570.63263 #charge   3
###MaxRes:#m/z:  0.00000 #charge-128
###MS: 1295
###MSMS: 1296
BEGIN IONS
TITLE=Cmpd 473, AutoMSn(570.6326), 21.9 min
RTINSECONDS=1314.44
SCANS=MS: 1295 MSMS: 1296
PEPMASS=570.63263	63505
CHARGE=3+
324.11243	472	
358.19490	395	
364.70393	511	
375.23265	6413	1+
386.22451	574	
391.74907	444	
393.76416	423	
400.22715	745	
417.25879	631	
474.29913	8401	1+
475.75209	871	
490.25140	799	
493.28091	1011	
538.78199	605	
539.28308	560	
553.27650	782	
566.30188	1033	1+
568.29596	1287	1+
570.30718	1215	1+
572.31851	878	
573.30032	1793	1+
573.79378	393	
610.29229	972	
618.79799	542	
619.30305	413	
634.33115	26992	1+
634.33623	2042	1+
645.37306	1965	1+
697.32173	1215	
728.40755	799	
733.40045	12480	1+
743.40670	427	
746.41484	5826	1+
789.45700	1979	1+
789.46280	555	
817.45498	11363	1+
834.48132	2703	1+
886.47535	7292	1+
893.43153	9496	1+
959.46801	1238	1+
977.48733	8405	1+
1048.55146	552	
1076.56421	1138	
END IONS

###FS:    #m/z: 855.43933 #charge   2
###MaxRes:#m/z:  0.00000 #charge-128
###MS: 1295
###MSMS: 1297
BEGIN IONS
TITLE=Cmpd 474, AutoMSn(855.4393), 21.9 min
RTINSECONDS=1314.95
SCANS=MS: 1295 MSMS: 1297
PEPMASS=855.43933	64422
CHARGE=2+
645.36718	527	
697.32015	527	
854.40300	995	
854.89258	1297	
1132.49504	479	
1709.88000	47575	1+
END IONS

###FS:    #m/z: 883.62002 #charge   3
###MaxRes:#m/z:  0.00000 #charge-128
###MS: 1295
###MSMS: 1298
BEGIN IONS
TITLE=Cmpd 475, AutoMSn(883.6200), 21.9 min
RTINSECONDS=1315.45
SCANS=MS: 1295 MSMS: 1298
PEPMASS=883.62002	44921
CHARGE=3+
389.15617	283	1+
398.12152	391	1+
417.15777	304	1+
451.68449	184	
462.13483	176	
502.20765	381	1+
505.24369	4139	1+
530.23032	211	
533.20275	2043	1+
561.20131	228	
572.18334	436	1+
576.17046	392	
581.73901	261	1+
598.25293	446	1+
611.76021	609	1+
612.27556	353	
616.24784	230	
619.28332	1952	1+
675.26540	226	
685.27750	298	1+
690.27853	320	1+
693.29267	354	
703.27976	284	1+
708.97082	204	
720.31057	382	1+
730.33414	239	
732.81661	249	1+
735.30290	1255	1+
747.30226	194	
753.26504	404	1+
758.33824	373	1+
767.44410	306	
774.31837	268	1+
785.34760	320	1+
791.33255	4425	1+
802.36694	193	
845.98051	252	
854.34350	505	1+
860.36533	484	1+
881.38744	274	
882.87227	220	1+
884.42407	282	1+
897.86305	254	
898.35885	274	1+
902.36551	504	1+
907.39023	218	
920.37799	4115	1+
942.37804	212	
966.40301	334	1+
973.38546	230	
1062.39935	1784	1+
1080.40642	11443	1+
1091.46584	235	
1092.36036	784	
1111.43843	214	
1179.46172	5070	1+
1194.53157	437	1+
1222.53765	203	
1292.59052	403	1+
1357.59233	916	1+
1386.55729	189	
1386.57733	897	1+
1441.63691	517	1+
1466.60785	1376	1+
1486.63132	1754	1+
1631.68749	1128	1+
1649.69157	791	1+
1736.71956	852	1+
1759.95237	678	1+
1773.83383	443	1+
2238.88943	1921	1+
2351.97814	642	1+
END IONS

###FS:    #m/z: 570.63386 #charge   3
###MaxRes:#m/z:  0.00000 #charge-128
###MS: 1299
###MSMS: 1300
BEGIN IONS
TITLE=Cmpd 476, AutoMSn(570.6339), 22.0 min
RTINSECONDS=1318.47
SCANS=MS: 1299 MSMS: 1300
PEPMASS=570.63386	74458
CHARGE=3+
364.70286	598	
375.23247	6850	1+
379.71354	463	
387.19883	434	
400.22504	842	
417.24427	1357	1+
474.29767	8413	1+
475.74623	747	
480.23564	573	
493.27926	1239	
538.78051	947	
539.28604	529	
548.29919	416	
553.28443	453	
566.31712	1126	1+
568.30677	1339	1+
570.30974	1175	1+
572.30410	590	
573.29984	2384	1+
573.78252	401	
610.29337	666	
618.80287	445	
619.30209	497	
634.33225	1716	1+
634.33233	26378	1+
645.36928	2243	1+
656.69454	505	
697.32084	513	
725.37008	618	
728.40268	1314	1+
733.39894	11641	1+
743.42313	602	
746.41728	5232	1+
749.52201	467	
789.45190	560	
789.45520	1637	1+
817.45271	11410	1+
834.48100	3466	1+
886.47771	6615	1+
893.43334	8483	1+
896.40583	914	
977.48644	11968	1+
1076.55532	1524	
1077.55307	711	
END IONS

###FS:    #m/z: 855.44156 #charge   2
###MaxRes:#m/z:  0.00000 #charge-128
###MS: 1299
###MSMS: 1301
BEGIN IONS
TITLE=Cmpd 477, AutoMSn(855.4416), 22.0 min
RTINSECONDS=1318.97
SCANS=MS: 1299 MSMS: 1301
PEPMASS=855.44156	69139
CHARGE=2+
411.19651	310	
417.93714	346	
726.32415	442	
854.40855	672	
854.90917	666	
1709.88258	40892	1+
END IONS

###FS:    #m/z: 883.62098 #charge   3
###MaxRes:#m/z:  0.00000 #charge-128
###MS: 1299
###MSMS: 1302
BEGIN IONS
TITLE=Cmpd 478, AutoMSn(883.6210), 22.0 min
RTINSECONDS=1319.47
SCANS=MS: 1299 MSMS: 1302
PEPMASS=883.62098	43509
CHARGE=3+
416.13921	326	
462.12852	268	1+
503.18290	230	
505.24160	2804	1+
531.19715	369	1+
533.20106	1338	1+
548.20271	175	
573.16803	227	
576.17386	576	1+
581.24238	167	
597.77121	234	
611.77535	260	
612.26916	269	
616.25115	381	1+
619.27994	1247	1+
644.26472	390	1+
646.78043	183	
653.71491	376	
659.27914	280	
679.30769	304	1+
690.32782	179	
693.29558	426	
693.81175	184	
729.28697	270	1+
753.27571	313	
758.35511	220	
767.46045	378	
789.33285	340	1+
791.33431	3629	1+
802.36207	396	1+
836.28566	175	
853.36023	367	1+
856.40580	268	
859.85385	204	
902.38315	280	1+
920.36575	361	1+
920.37219	2572	1+
941.87463	241	
1033.95876	182	
1062.38952	945	1+
1063.40448	225	
1080.40457	9450	1+
1092.36583	484	
1179.46569	3831	1+
1225.99045	167	
1368.57260	467	1+
1467.60953	1742	1+
1486.62347	1312	1+
1631.67336	633	1+
1649.69174	702	1+
1736.70251	426	1+
1759.84492	605	1+
1765.83370	586	1+
1771.85058	374	1+
2220.89202	345	1+
2238.89426	1257	1+
2334.98398	318	1+
2351.99504	659	1+
END IONS

###FS:    #m/z: 855.44119 #charge   2
###MaxRes:#m/z:  0.00000 #charge-128
###MS: 1303
###MSMS: 1304
BEGIN IONS
TITLE=Cmpd 479, AutoMSn(855.4412), 22.0 min
RTINSECONDS=1322.49
SCANS=MS: 1303 MSMS: 1304
PEPMASS=855.44119	58158
CHARGE=2+
446.25827	236	
697.31879	293	
854.41803	371	
854.89593	526	
1065.51130	321	
1709.87951	31858	1+
END IONS

###FS:    #m/z: 972.06559 #charge   3
###MaxRes:#m/z:  0.00000 #charge-128
###MS: 1303
###MSMS: 1305
BEGIN IONS
TITLE=Cmpd 480, AutoMSn(972.0656), 22.0 min
RTINSECONDS=1322.99
SCANS=MS: 1303 MSMS: 1305
PEPMASS=972.06559	31583
CHARGE=3+
314.11256	188	
366.13358	224	
374.18236	141	
477.17023	1316	1+
497.17347	124	
514.19796	114	
573.22829	114	
580.18814	236	1+
598.23403	114	
604.75387	110	
605.24976	122	
612.23927	627	
640.23131	498	
643.25529	113	
655.30572	132	
683.26752	114	
697.27807	113	
710.83674	116	
713.27153	136	
723.27253	531	1+
741.29757	400	1+
796.85946	177	
854.35709	127	
854.85694	161	
886.32910	274	1+
904.35672	276	
919.44555	159	
962.39299	244	1+
966.73014	162	
972.07148	1191	1+
972.40452	1510	1+
972.72811	1065	1+
976.49205	183	
977.03681	112	
2010.84631	899	1+
2173.89795	544	1+
2274.93448	575	1+
END IONS

###FS:    #m/z: 883.37268 #charge   2
###MaxRes:#m/z:  0.00000 #charge-128
###MS: 1303
###MSMS: 1306
BEGIN IONS
TITLE=Cmpd 481, AutoMSn(883.3727), 22.1 min
RTINSECONDS=1323.49
SCANS=MS: 1303 MSMS: 1306
PEPMASS=883.37268	32300
CHARGE=2+
388.15969	288	1+
400.16778	213	1+
408.19070	288	
416.13125	399	1+
434.15064	174	
442.16169	339	1+
485.16048	271	1+
500.22890	204	
504.16603	176	
505.24092	3079	1+
511.21832	206	
530.22313	229	
533.20665	1604	1+
547.71448	213	
576.17193	258	
581.24255	197	
597.29799	265	
597.77313	211	
598.26025	510	1+
602.28525	208	
619.28321	870	1+
646.78308	243	
679.29387	260	
679.79738	243	
685.77931	217	
693.29745	915	1+
704.28268	309	
715.30366	311	1+
734.30924	1573	1+
734.81726	380	1+
753.27366	262	1+
773.33867	217	1+
786.05464	180	
790.32233	297	
790.82044	193	
791.32796	4550	1+
802.35484	320	1+
811.36001	194	
859.85211	214	1+
882.43475	191	
882.81077	376	1+
883.41671	463	1+
886.40828	262	1+
902.35437	579	1+
920.37429	3591	1+
941.88687	174	
968.40289	311	
1062.39330	1486	1+
1080.41008	10245	1+
1092.36203	415	
1179.46683	4648	1+
1222.51399	764	1+
1486.62876	1344	1+
1631.67350	821	1+
1649.69451	582	1+
1705.70210	1146	1+
1736.73342	519	1+
1758.85253	441	1+
END IONS

###FS:    #m/z: 1178.81683 #charge   1
###MaxRes:#m/z:  0.00000 #charge-128
###MS: 1307
###MSMS: 1308
BEGIN IONS
TITLE=Cmpd 482, AutoMSn(1178.8168), 22.1 min
RTINSECONDS=1326.51
SCANS=MS: 1307 MSMS: 1308
PEPMASS=1178.81683	33666
CHARGE=1+
408.19610	139	
505.23975	2615	1+
533.20068	1169	1+
540.71744	174	
590.23923	114	
619.28199	515	
647.29185	169	
679.28754	131	
693.28578	156	
732.79684	114	
743.81231	181	
790.82865	240	
791.32517	608	1+
793.31651	196	
816.85977	139	
854.86474	114	
855.33429	186	
868.86824	116	
898.34298	210	
920.36910	445	1+
1080.40526	1237	1+
1092.36481	304	
1137.86276	156	
1172.49247	148	
1173.49335	118	
1177.04088	130	
1177.48012	219	
1177.82969	514	
1178.14332	765	
1178.48202	2228	1+
1178.81551	431	
END IONS

###FS:    #m/z: 936.03565 #charge   3
###MaxRes:#m/z:  0.00000 #charge-128
###MS: 1307
###MSMS: 1309
BEGIN IONS
TITLE=Cmpd 483, AutoMSn(936.0357), 22.1 min
RTINSECONDS=1327.01
SCANS=MS: 1307 MSMS: 1309
PEPMASS=936.03565	24466
CHARGE=3+
435.17888	140	
460.68903	254	1+
462.14219	485	1+
469.30634	205	
480.23337	175	
497.16507	748	1+
500.23969	200	
504.16396	187	
505.24190	3057	1+
525.19547	310	1+
531.69413	559	1+
576.18529	217	
590.22328	1683	1+
590.74401	277	
619.28208	938	1+
632.24833	150	
647.27513	401	
660.22776	641	1+
675.23747	157	
683.32517	141	
686.26569	174	
704.28431	279	
706.27807	212	1+
734.31149	274	
743.26562	375	
761.27312	732	1+
772.52873	177	
790.32050	258	
790.82101	219	
791.32961	2282	1+
800.30125	182	
803.33298	202	
864.34328	227	
898.36802	298	1+
906.31778	580	1+
920.37611	1500	1+
924.34120	981	1+
933.41782	525	1+
941.85409	223	1+
1012.37597	182	
1080.40258	6313	1+
1092.36927	811	
1179.47569	1361	1+
1513.54016	666	1+
1514.52172	147	
1515.52155	145	
1869.83194	793	1+
END IONS

###FS:    #m/z: 415.25180 #charge   1
###MaxRes:#m/z:  0.00000 #charge-128
###MS: 1307
###MSMS: 1310
BEGIN IONS
TITLE=Cmpd 484, AutoMSn(415.2518), 22.1 min
RTINSECONDS=1327.51
SCANS=MS: 1307 MSMS: 1310
PEPMASS=415.25180	20087
CHARGE=1+
354.24624	140	
356.25923	100	
363.19803	168	
390.22915	183	
394.26804	160	
396.24649	161	
400.24432	131	
412.23128	149	
415.26727	100	
END IONS

###FS:    #m/z: 1178.48280 #charge   1
###MaxRes:#m/z:  0.00000 #charge-128
###MS: 1311
###MSMS: 1312
BEGIN IONS
TITLE=Cmpd 485, AutoMSn(1178.4828), 22.2 min
RTINSECONDS=1330.53
SCANS=MS: 1311 MSMS: 1312
PEPMASS=1178.48280	70409
CHARGE=1+
408.18662	156	
418.17586	193	
505.24215	4898	1+
533.19899	2266	1+
611.26444	178	
619.28670	1255	1+
722.30493	160	
743.81821	320	
744.35059	132	
765.20408	136	
775.35326	142	
790.32035	508	
790.82896	365	1+
791.33086	2346	1+
803.33147	124	
816.35296	380	1+
859.86307	160	
868.87542	302	
869.37418	254	
898.31203	190	
920.37695	913	1+
967.89249	191	
968.39854	331	
996.44047	192	
1023.91108	130	
1059.45869	130	
1074.43251	313	
1080.40318	2827	1+
1092.37564	514	
1120.46354	232	
1171.48792	485	1+
1172.81227	281	
1177.22747	139	
1177.81932	3225	1+
1178.15439	1506	
1178.47694	4221	1+
END IONS

###FS:    #m/z: 916.69657 #charge   2
###MaxRes:#m/z:  0.00000 #charge-128
###MS: 1311
###MSMS: 1313
BEGIN IONS
TITLE=Cmpd 486, AutoMSn(916.6966), 22.2 min
RTINSECONDS=1331.03
SCANS=MS: 1311 MSMS: 1313
PEPMASS=916.69657	27014
CHARGE=2+
467.22392	315	1+
473.19511	247	1+
491.26299	209	
514.26330	251	1+
520.26687	526	1+
528.78128	459	
552.73040	198	
555.74069	171	
567.27922	261	
597.78439	224	
609.27340	279	1+
619.33392	519	1+
645.80599	823	1+
646.30836	173	
696.82775	341	
697.33151	280	
748.37491	439	1+
751.34915	266	
758.48029	273	
760.36836	343	
760.87008	229	
765.22898	218	
790.71964	426	1+
791.36375	231	
823.74740	190	
824.06826	334	
824.41192	331	1+
867.93416	211	
876.43841	320	
911.93638	628	1+
912.58109	1942	1+
913.19085	342	1+
916.20282	345	
919.39733	1027	1+
920.68404	258	
922.69088	165	
933.45461	763	1+
958.46206	355	1+
1016.49067	188	
1072.54834	173	
1080.42624	192	
1143.53484	399	1+
1161.56811	720	1+
1201.53129	347	1+
1273.57471	469	1+
1632.78789	1316	1+
1827.81838	813	1+
1831.87762	8480	1+
1832.37699	7419	1+
END IONS

###FS:    #m/z: 415.25214 #charge   1
###MaxRes:#m/z:  0.00000 #charge-128
###MS: 1311
###MSMS: 1314
BEGIN IONS
TITLE=Cmpd 487, AutoMSn(415.2521), 22.2 min
RTINSECONDS=1331.54
SCANS=MS: 1311 MSMS: 1314
PEPMASS=415.25214	29094
CHARGE=1+
356.22404	106	
382.23681	111	
398.27452	145	
400.26721	130	
406.24399	132	
END IONS

###FS:    #m/z: 1178.48306 #charge   1
###MaxRes:#m/z:  0.00000 #charge-128
###MS: 1315
###MSMS: 1316
BEGIN IONS
TITLE=Cmpd 488, AutoMSn(1178.4831), 22.2 min
RTINSECONDS=1334.55
SCANS=MS: 1315 MSMS: 1316
PEPMASS=1178.48306	95765
CHARGE=1+
408.18424	192	
434.13774	153	
505.23906	5844	1+
533.20111	3207	1+
540.71678	397	
541.20264	324	
541.95692	228	
590.23318	176	
619.28797	1496	1+
646.78777	250	
734.31481	537	1+
790.33452	624	
790.82318	645	1+
791.33023	2251	1+
854.85024	449	1+
898.35505	472	
898.86750	397	
903.37838	257	
903.86542	153	
920.37659	1072	1+
967.89956	420	1+
968.41861	371	1+
1023.40607	217	
1034.91211	180	
1059.46629	166	
1070.29513	214	
1074.93479	268	
1080.40465	3569	1+
1092.36227	241	
1172.12150	239	
1172.50361	322	
1172.80672	288	
1173.16388	333	
1177.00638	359	
1177.49296	600	
1177.81260	1401	
1178.15129	3651	1+
1178.48254	6086	1+
END IONS

###FS:    #m/z: 916.69623 #charge   2
###MaxRes:#m/z:  0.00000 #charge-128
###MS: 1315
###MSMS: 1317
BEGIN IONS
TITLE=Cmpd 489, AutoMSn(916.6962), 22.3 min
RTINSECONDS=1335.06
SCANS=MS: 1315 MSMS: 1317
PEPMASS=916.69623	60952
CHARGE=2+
392.21237	544	
467.23209	277	
470.32782	209	
510.75272	408	
520.26476	589	1+
554.26381	201	
564.25818	195	
567.29516	294	
572.27415	207	
572.78140	209	
597.77531	278	
598.27146	287	
609.28466	209	
619.33369	702	1+
748.37498	740	1+
751.84981	198	
780.36227	206	
790.71129	465	1+
791.05874	550	1+
791.35839	558	
823.72706	722	1+
824.39557	332	
852.74662	256	
908.19194	211	
911.92875	251	
912.16159	1380	1+
912.57185	4069	1+
912.93114	1048	1+
915.39494	264	
915.93297	396	
916.20754	403	
920.39644	457	1+
933.46528	602	1+
981.47947	372	1+
998.49091	943	1+
1091.86121	202	
1161.55818	1775	1+
1194.56545	197	
1199.02721	212	
1290.60829	2238	1+
1519.70919	1496	1+
1632.79628	1398	1+
1831.88442	14734	1+
1832.39202	13587	1+
END IONS

###FS:    #m/z: 733.35721 #charge   3
###MaxRes:#m/z:  0.00000 #charge-128
###MS: 1315
###MSMS: 1318
BEGIN IONS
TITLE=Cmpd 490, AutoMSn(733.3572), 22.3 min
RTINSECONDS=1335.56
SCANS=MS: 1315 MSMS: 1318
PEPMASS=733.35721	36094
CHARGE=3+
310.16884	309	
339.16214	378	1+
392.21185	1821	1+
400.26174	526	1+
441.22735	213	1+
444.23096	343	1+
452.20842	244	1+
457.24127	287	1+
467.22858	715	1+
482.22169	369	1+
484.22243	369	1+
491.23794	417	1+
491.57746	520	
501.24812	1191	1+
503.23650	1476	1+
519.74089	267	1+
520.27189	5450	1+
524.23549	298	1+
534.23405	279	1+
537.24017	313	1+
545.25845	398	1+
558.26832	320	1+
567.27068	722	1+
572.62346	317	
572.94542	342	
575.23641	216	1+
578.61838	638	
578.96252	551	1+
579.28164	314	
582.29105	366	1+
601.30208	515	1+
608.30253	240	1+
615.29960	268	1+
619.33763	5969	1+
621.62552	307	1+
632.28153	290	1+
634.29582	592	1+
640.31549	448	1+
674.31909	809	1+
679.33595	354	1+
681.96901	473	1+
682.30842	367	
682.65687	263	
686.83842	495	1+
687.32280	497	1+
695.83170	625	1+
698.35649	290	
702.31931	226	1+
703.83782	323	1+
705.33553	545	1+
711.33864	389	1+
714.35442	457	1+
714.56260	213	1+
720.33032	320	
726.36378	322	1+
727.82011	253	1+
728.37168	547	1+
729.87998	344	1+
730.35920	1416	1+
732.34892	1587	1+
732.99667	553	1+
733.66485	928	1+
733.84808	1016	1+
737.36485	922	1+
741.82548	243	1+
744.33589	280	1+
746.36047	445	1+
748.23431	529	1+
748.37594	6237	1+
748.83798	884	1+
754.34830	275	1+
756.36392	604	1+
762.37112	331	
790.71885	486	
791.05331	559	
794.85991	263	
796.85858	253	1+
803.85988	640	1+
814.39687	379	1+
823.74713	453	1+
824.06901	546	1+
824.41433	608	
826.40787	216	1+
837.41159	309	1+
844.89625	243	1+
846.75473	535	1+
847.41028	312	
850.41541	497	1+
853.09013	673	
853.41712	1137	1+
858.42165	2465	1+
863.38243	279	1+
867.41941	284	
869.41825	242	1+
869.77079	318	
870.08538	364	1+
875.75793	468	1+
876.08998	420	
876.42743	2442	1+
893.40209	251	1+
898.41223	484	1+
899.09974	312	
901.43091	329	1+
904.76014	314	
905.43412	345	
914.89507	263	1+
916.43875	1993	1+
921.45461	221	1+
924.45943	284	
931.47026	231	1+
933.46406	1255	1+
943.40478	429	1+
957.45797	208	1+
973.40758	267	1+
982.46193	270	1+
992.39491	315	1+
998.49480	442	1+
1019.47995	533	1+
1057.46413	268	
1108.50547	386	1+
1161.57423	746	1+
1255.54108	815	1+
1290.61770	1761	1+
1325.59141	548	1+
1365.63697	1042	1+
1374.66342	670	1+
1391.66973	936	1+
1456.67269	657	1+
1460.73692	771	1+
1467.69430	1162	1+
1470.70502	987	1+
1477.64942	469	1+
1503.70671	586	1+
1519.71006	3284	1+
1604.73720	1210	1+
1608.73171	838	1+
1632.79932	2058	1+
1707.83629	591	1+
1789.82121	494	1+
1929.89188	413	1+
END IONS

###FS:    #m/z: 916.69676 #charge   2
###MaxRes:#m/z:  0.00000 #charge-128
###MS: 1319
###MSMS: 1320
BEGIN IONS
TITLE=Cmpd 491, AutoMSn(916.6968), 22.3 min
RTINSECONDS=1338.59
SCANS=MS: 1319 MSMS: 1320
PEPMASS=916.69676	63616
CHARGE=2+
505.24356	262	
510.74834	271	
520.26987	648	1+
597.76902	279	
619.33735	662	1+
748.38107	834	1+
751.85885	298	
791.05764	341	
791.35757	346	
823.73024	477	1+
824.08838	506	
824.40726	330	
853.07004	346	
863.37906	348	1+
876.43665	355	
905.09810	245	
908.40322	236	
911.43102	238	
911.93343	814	1+
912.19098	461	1+
912.57671	4773	1+
914.16277	299	
916.21289	296	
918.70294	450	
919.19392	628	
922.43632	229	
933.45945	924	1+
981.47928	571	1+
998.50423	635	1+
1015.98590	405	
1016.16101	238	
1016.48155	261	
1020.49491	222	
1107.52052	261	
1161.56580	1772	1+
1194.55684	316	
1252.09145	224	
1290.61326	1076	1+
1391.63698	866	1+
1519.71755	883	1+
1632.78836	1251	1+
1828.81446	1307	1+
1831.87992	16151	1+
1832.38706	12356	1+
END IONS

###FS:    #m/z: 415.25274 #charge   1
###MaxRes:#m/z:  0.00000 #charge-128
###MS: 1319
###MSMS: 1321
BEGIN IONS
TITLE=Cmpd 492, AutoMSn(415.2527), 22.3 min
RTINSECONDS=1339.09
SCANS=MS: 1319 MSMS: 1321
PEPMASS=415.25274	47275
CHARGE=1+
351.20052	113	
356.75566	104	
372.25768	126	
398.28735	168	
400.27586	153	
414.26205	100	
END IONS

###FS:    #m/z: 733.56080 #charge   1
###MaxRes:#m/z:  0.00000 #charge-128
###MS: 1319
###MSMS: 1322
BEGIN IONS
TITLE=Cmpd 493, AutoMSn(733.5608), 22.3 min
RTINSECONDS=1339.59
SCANS=MS: 1319 MSMS: 1322
PEPMASS=733.56080	39764
CHARGE=1+
310.17197	210	
339.16102	341	1+
357.15756	196	
365.67940	251	
392.21536	1494	1+
400.26190	268	
402.17338	276	1+
418.18949	304	1+
444.24109	213	
447.18330	442	1+
449.71596	279	
452.21553	268	1+
458.24316	189	
472.24824	191	
484.20829	245	
496.23821	314	1+
502.25575	557	
503.24418	805	1+
509.25380	322	1+
510.75515	389	
511.24959	321	
520.26790	3858	1+
527.85284	515	
530.24576	318	1+
545.75539	366	1+
552.72415	194	
553.27062	311	1+
558.76558	207	1+
559.25469	384	1+
563.26673	205	1+
572.94755	239	
573.27104	325	
578.61659	520	1+
581.30006	260	
581.78545	490	
591.28834	224	1+
614.32242	355	1+
616.31035	405	1+
619.34064	4901	1+
624.27425	277	1+
627.30610	483	1+
627.76473	420	1+
634.28191	519	1+
640.07179	191	
651.32247	534	1+
658.33820	287	1+
659.79007	188	
669.30761	240	1+
672.30928	636	1+
676.30273	204	
679.33584	379	1+
679.59129	217	1+
682.32659	492	1+
682.65939	400	1+
687.33068	240	
687.81760	309	
687.99168	553	1+
691.82149	393	1+
702.32250	296	1+
707.34411	301	1+
711.32948	263	1+
725.33776	263	1+
727.02237	244	
730.36512	489	
730.87708	323	1+
731.35648	1181	1+
731.66361	303	1+
733.02532	308	1+
END IONS

###FS:    #m/z: 415.25232 #charge   1
###MaxRes:#m/z:  0.00000 #charge-128
###MS: 1323
###MSMS: 1324
BEGIN IONS
TITLE=Cmpd 494, AutoMSn(415.2523), 22.4 min
RTINSECONDS=1342.62
SCANS=MS: 1323 MSMS: 1324
PEPMASS=415.25232	57717
CHARGE=1+
352.25364	104	
356.27011	117	
380.27259	129	
398.27840	126	
412.26523	115	
414.27061	154	
END IONS

###FS:    #m/z: 456.79287 #charge   2
###MaxRes:#m/z:  0.00000 #charge-128
###MS: 1323
###MSMS: 1325
BEGIN IONS
TITLE=Cmpd 495, AutoMSn(456.7929), 22.4 min
RTINSECONDS=1343.12
SCANS=MS: 1323 MSMS: 1325
PEPMASS=456.79287	27790
CHARGE=2+
324.22439	693	
326.17480	209	
373.27722	593	
394.24219	225	
395.30548	219	
397.23873	414	
423.29250	454	
425.23932	200	
434.25737	219	
436.25925	310	
438.25751	619	1+
443.26322	304	
449.25749	382	
452.28838	258	
453.23768	477	
454.25743	1013	1+
456.28627	1170	1+
458.28893	1342	1+
460.28116	1144	1+
465.34761	446	
470.33199	12063	1+
478.59859	764	
569.39768	2516	1+
682.48505	1281	1+
691.14397	197	
783.52898	256	
END IONS

###FS:    #m/z: 930.37976 #charge   3
###MaxRes:#m/z:  0.00000 #charge-128
###MS: 1323
###MSMS: 1326
BEGIN IONS
TITLE=Cmpd 496, AutoMSn(930.3798), 22.4 min
RTINSECONDS=1343.62
SCANS=MS: 1323 MSMS: 1326
PEPMASS=930.37976	23939
CHARGE=3+
389.13945	204	
408.18692	192	
417.11525	204	
460.69112	302	
462.12994	259	
463.16020	529	1+
469.30672	213	
479.74003	216	
481.20118	332	1+
504.16034	343	
505.24110	2995	1+
532.20229	296	1+
576.17223	300	
592.19845	378	1+
619.28520	1027	1+
626.21696	658	1+
646.78137	324	
676.26803	221	
704.28047	532	1+
709.26156	340	
727.26920	811	1+
734.30843	598	1+
736.26217	694	
745.30285	399	1+
747.31647	425	
754.25703	193
[truncated: 431,197 more chars]
